# Supplementary material for: Transcriptome analysis revealed the possible regulatory pathways initiating female geese broodiness within the hypothalamic-pituitary-gonadal axis
Source: PLoS One. 2018 Feb 6;13(2):e0191213. doi: 10.1371/journal.pone.0191213 (PMC5800542; doi:10.1371/journal.pone.0191213)
Supplement: S2 Table — (XLS) [file pone.0191213.s007.xls]

Genes	Gene Length	NR GI	NR ID	NR Score	NR Evalue	NR Description	NT GI	NT ID	NT Score	NT Evalue	NT Description	KO ID	KO Name	KO Description	Http Link	Swissprot ID	Swissprot Score	Swissprot Evalue	Swissprot Description	PFAM ID	PFAM description	Gene Ontology Biological Pathway	BP Description	Gene Ontology Molecular Function	MF Description	Gene Ontology Cellular Component	CC Description	KOG ID	KOG Description
comp477471_c0	232	--	--	--	--	--	--	--	--	--	--	--	--	--	--	--	--	--	--	--	--	--	--	--	--	--	--	--	--
comp40032_c0	280	--	--	--	--	--	--	--	--	--	--	--	--	--	--	--	--	--	--	--	--	--	--	--	--	--	--	--	--
comp394216_c0	600	--	--	--	--	--	--	--	--	--	--	--	--	--	--	--	--	--	--	--	--	--	--	--	--	--	--	--	--
comp461900_c0	436	--	--	--	--	--	--	--	--	--	--	--	--	--	--	--	--	--	--	--	--	--	--	--	--	--	--	--	--
comp52784_c0	875	--	--	--	--	--	--	--	--	--	--	--	--	--	--	--	--	--	--	--	--	--	--	--	--	--	--	--	--
comp49659_c1	452	224058778	XP_002189362.1	339	3.34289e-37	PREDICTED: cysteine-rich protein 2 [Taeniopygia guttata]	41632174	BX931646.1	42	3.8334e-11	Gallus gallus finished cDNA, clone ChEST741k5	--	--	--	--	Q9DCT8	341	1.26763e-38	Cysteine-rich protein 2 OS=Mus musculus GN=Crip2 PE=1 SV=1	PF00412//PF06827//PF08996//PF03884//PF01907//PF03494	LIM domain//Zinc finger found in FPG and IleRS//DNA Polymerase alpha zinc finger//Domain of unknown function (DUF329)//Ribosomal protein L37e//Beta-amyloid peptide (beta-APP)	GO:0042254//GO:0008284//GO:0006412//GO:0006260	ribosome biogenesis//positive regulation of cell proliferation//translation//DNA replication	GO:0008270//GO:0003887//GO:0046872//GO:0001882//GO:0003735//GO:0003824	zinc ion binding//DNA-directed DNA polymerase activity//metal ion binding//nucleoside binding//structural constituent of ribosome//catalytic activity	GO:0005938//GO:0016021//GO:0031012//GO:0042575//GO:0005840//GO:0005622	cell cortex//integral to membrane//extracellular matrix//DNA polymerase complex//ribosome//intracellular	KOG1700	Regulatory protein MLP and related LIM proteins
comp248181_c0	398	--	--	--	--	--	--	--	--	--	--	--	--	--	--	--	--	--	--	--	--	--	--	--	--	--	--	--	--
comp54742_c0	2504	50748586	XP_421313.1	2792	0	PREDICTED: tyrosyl-DNA phosphodiesterase 1 [Gallus gallus]	363734200	XM_421313.3	1315	0	PREDICTED: Gallus gallus tyrosyl-DNA phosphodiesterase 1 (TDP1), mRNA	K10862	TDP1	tyrosyl-DNA phosphodiesterase 1	http://www.genome.jp/dbget-bin/www_bget?ko:K10862	Q9NUW8	2204	0	Tyrosyl-DNA phosphodiesterase 1 OS=Homo sapiens GN=TDP1 PE=1 SV=2	PF06087	Tyrosyl-DNA phosphodiesterase	GO:0000012//GO:0006281//GO:0006302	single strand break repair//DNA repair//double-strand break repair	GO:0003690//GO:0008081//GO:0017005//GO:0003697	double-stranded DNA binding//phosphoric diester hydrolase activity//3'-tyrosyl-DNA phosphodiesterase activity//single-stranded DNA binding	GO:0005634//GO:0005737	nucleus//cytoplasm	KOG2031	Tyrosyl-DNA phosphodiesterase
comp57750_c1	5946	71894761	NP_001026240.1	1247	1.68863e-153	epilepsy, progressive myoclonus type 2A, Lafora disease (laforin) [Gallus gallus]	71894760	NM_001031069.1	826	0	Gallus gallus epilepsy, progressive myoclonus type 2A, Lafora disease (laforin) (EPM2A), mRNA gi|53130435|emb|AJ719888.1| Gallus gallus mRNA for hypothetical protein, clone 7n21	K14165	K14165	dual specificity phosphatase	http://www.genome.jp/dbget-bin/www_bget?ko:K14165	Q1M199	1113	4.37016e-136	Laforin OS=Canis familiaris GN=EPM2A PE=3 SV=1	PF00782//PF05706//PF00102	Dual specificity phosphatase, catalytic domain//Cyclin-dependent kinase inhibitor 3 (CDKN3)//Protein-tyrosine phosphatase	GO:0006570//GO:0006470//GO:0007610//GO:0007254	tyrosine metabolic process//protein dephosphorylation//behavior//JNK cascade	GO:0004725//GO:0004721//GO:2001070//GO:0008138	protein tyrosine phosphatase activity//phosphoprotein phosphatase activity//starch binding//protein tyrosine/serine/threonine phosphatase activity	GO:0005844//GO:0005829//GO:0005634	polysome//cytosol//nucleus	--	--
comp7337_c0	950	--	--	--	--	--	--	--	--	--	--	--	--	--	--	--	--	--	--	PF02816	Alpha-kinase family	GO:0016310//GO:0006468//GO:0009069	phosphorylation//protein phosphorylation//serine family amino acid metabolic process	GO:0004674//GO:0005524	protein serine/threonine kinase activity//ATP binding	--	--	--	--
comp30935_c0	628	--	--	--	--	--	--	--	--	--	--	--	--	--	--	--	--	--	--	--	--	--	--	--	--	--	--	--	--
comp392220_c0	288	--	--	--	--	--	--	--	--	--	--	--	--	--	--	--	--	--	--	--	--	--	--	--	--	--	--	--	--
comp217512_c0	288	--	--	--	--	--	--	--	--	--	--	--	--	--	--	--	--	--	--	--	--	--	--	--	--	--	--	--	--
comp572924_c0	421	--	--	--	--	--	--	--	--	--	--	--	--	--	--	--	--	--	--	--	--	--	--	--	--	--	--	--	--
comp12702_c0	230	--	--	--	--	--	--	--	--	--	--	--	--	--	--	--	--	--	--	--	--	--	--	--	--	--	--	--	--
comp447466_c0	261	--	--	--	--	--	--	--	--	--	--	--	--	--	--	--	--	--	--	--	--	--	--	--	--	--	--	--	--
comp874_c0	668	--	--	--	--	--	--	--	--	--	--	--	--	--	--	--	--	--	--	--	--	--	--	--	--	--	--	--	--
comp54655_c0	3095	326935507	XP_003213811.1	2534	0	PREDICTED: splicing factor 3A subunit 1-like [Meleagris gallopavo]	71895508	NM_001031472.1	2227	0	Gallus gallus splicing factor 3a, subunit 1, 120kDa (SF3A1), mRNA gi|53127659|emb|AJ719500.1| Gallus gallus mRNA for hypothetical protein, clone 2o2	--	--	--	--	A2VDN6	2454	0	Splicing factor 3A subunit 1 OS=Bos taurus GN=SF3A1 PE=2 SV=1	PF00240//PF01805	Ubiquitin family//Surp module	GO:0006396	RNA processing	GO:0003723//GO:0005515	RNA binding//protein binding	--	--	KOG0007	Splicing factor 3a, subunit 1
comp467271_c0	589	--	--	--	--	--	--	--	--	--	--	--	--	--	--	--	--	--	--	--	--	--	--	--	--	--	--	--	--
comp742781_c0	212	--	--	--	--	--	--	--	--	--	--	--	--	--	--	--	--	--	--	--	--	--	--	--	--	--	--	--	--
comp795183_c0	222	--	--	--	--	--	--	--	--	--	--	--	--	--	--	--	--	--	--	--	--	--	--	--	--	--	--	--	--
comp401695_c0	362	--	--	--	--	--	--	--	--	--	--	--	--	--	--	--	--	--	--	--	--	--	--	--	--	--	--	--	--
comp273230_c0	283	--	--	--	--	--	--	--	--	--	--	--	--	--	--	--	--	--	--	--	--	--	--	--	--	--	--	--	--
comp49975_c0	830	--	--	--	--	--	--	--	--	--	--	--	--	--	--	--	--	--	--	--	--	--	--	--	--	--	--	--	--
comp405735_c0	257	--	--	--	--	--	--	--	--	--	--	--	--	--	--	--	--	--	--	--	--	--	--	--	--	--	--	--	--
comp49965_c0	1934	--	--	--	--	--	403297271	XM_003939450.1	68	6.10128e-25	PREDICTED: Saimiri boliviensis boliviensis contactin 3 (plasmacytoma associated) (CNTN3), mRNA	--	--	--	--	--	--	--	--	--	--	--	--	--	--	--	--	--	--
comp403020_c0	228	--	--	--	--	--	--	--	--	--	--	--	--	--	--	--	--	--	--	--	--	--	--	--	--	--	--	--	--
comp566598_c0	318	--	--	--	--	--	--	--	--	--	--	--	--	--	--	--	--	--	--	--	--	--	--	--	--	--	--	--	--
comp940200_c0	216	--	--	--	--	--	--	--	--	--	--	--	--	--	--	--	--	--	--	--	--	--	--	--	--	--	--	--	--
comp57633_c3	7619	363727406	XP_417288.3	180	2.60458e-10	PREDICTED: regulator of nonsense transcripts 2 [Gallus gallus]	363727405	XM_417288.3	3207	0	PREDICTED: Gallus gallus UPF2 regulator of nonsense transcripts homolog (yeast) (UPF2), mRNA	--	--	--	--	Q9HAU5	5178	0	Regulator of nonsense transcripts 2 OS=Homo sapiens GN=UPF2 PE=1 SV=1	PF00676//PF04452//PF02854//PF13292//PF03417	Dehydrogenase E1 component//RNA methyltransferase//MIF4G domain//1-deoxy-D-xylulose-5-phosphate synthase//Acyl-coenzyme A:6-aminopenicillanic acid acyl-transferase	GO:0016114//GO:0042318//GO:0006694//GO:0006364//GO:0008152	terpenoid biosynthetic process//penicillin biosynthetic process//steroid biosynthetic process//rRNA processing//metabolic process	GO:0008661//GO:0005515//GO:0003723//GO:0008168//GO:0016624	1-deoxy-D-xylulose-5-phosphate synthase activity//protein binding//RNA binding//methyltransferase activity//oxidoreductase activity, acting on the aldehyde or oxo group of donors, disulfide as acceptor	--	--	KOG2051	Nonsense-mediated mRNA decay 2 protein
comp306669_c0	235	--	--	--	--	--	--	--	--	--	--	--	--	--	--	--	--	--	--	--	--	--	--	--	--	--	--	--	--
comp482094_c0	241	--	--	--	--	--	--	--	--	--	--	--	--	--	--	--	--	--	--	--	--	--	--	--	--	--	--	--	--
comp515862_c0	282	--	--	--	--	--	221554531	NG_009445.1	282	8.77021e-145	Homo sapiens anaplastic lymphoma receptor tyrosine kinase (ALK), RefSeqGene on chromosome 2	--	--	--	--	--	--	--	--	--	--	--	--	--	--	--	--	--	--
comp945688_c0	202	--	--	--	--	--	--	--	--	--	--	--	--	--	--	--	--	--	--	PF06862	Protein of unknown function (DUF1253)	--	--	--	--	GO:0005634	nucleus	--	--
comp567782_c0	225	--	--	--	--	--	--	--	--	--	--	--	--	--	--	--	--	--	--	PF03047	COMC family	GO:0007165	signal transduction	GO:0005186	pheromone activity	--	--	--	--
comp27614_c0	331	--	--	--	--	--	--	--	--	--	--	--	--	--	--	--	--	--	--	--	--	--	--	--	--	--	--	--	--
comp15289_c0	360	--	--	--	--	--	--	--	--	--	--	--	--	--	--	--	--	--	--	--	--	--	--	--	--	--	--	--	--
comp659764_c0	216	--	--	--	--	--	--	--	--	--	--	--	--	--	--	--	--	--	--	--	--	--	--	--	--	--	--	--	--
comp26261_c0	852	--	--	--	--	--	--	--	--	--	--	--	--	--	--	--	--	--	--	--	--	--	--	--	--	--	--	--	--
comp311209_c0	444	--	--	--	--	--	--	--	--	--	--	--	--	--	--	--	--	--	--	--	--	--	--	--	--	--	--	--	--
comp47162_c0	578	--	--	--	--	--	--	--	--	--	--	--	--	--	--	--	--	--	--	--	--	--	--	--	--	--	--	--	--
comp34786_c0	332	--	--	--	--	--	--	--	--	--	--	--	--	--	--	--	--	--	--	--	--	--	--	--	--	--	--	--	--
comp655822_c0	216	--	--	--	--	--	--	--	--	--	--	--	--	--	--	--	--	--	--	--	--	--	--	--	--	--	--	--	--
comp321121_c0	293	--	--	--	--	--	--	--	--	--	--	--	--	--	--	--	--	--	--	--	--	--	--	--	--	--	--	--	--
comp848009_c0	218	--	--	--	--	--	--	--	--	--	--	--	--	--	--	--	--	--	--	--	--	--	--	--	--	--	--	--	--
comp571965_c0	203	--	--	--	--	--	--	--	--	--	--	--	--	--	--	--	--	--	--	--	--	--	--	--	--	--	--	--	--
comp20736_c0	489	346473495	AEO36592.1	292	2.262e-31	hypothetical protein [Amblyomma maculatum]	92392509	CP000323.1	489	0	Psychrobacter cryohalolentis K5, complete genome	--	--	--	--	--	--	--	--	--	--	--	--	--	--	--	--	--	--
comp7458_c0	367	--	--	--	--	--	--	--	--	--	--	--	--	--	--	--	--	--	--	--	--	--	--	--	--	--	--	--	--
comp410467_c0	433	--	--	--	--	--	--	--	--	--	--	--	--	--	--	--	--	--	--	--	--	--	--	--	--	--	--	--	--
comp262015_c0	317	--	--	--	--	--	--	--	--	--	--	--	--	--	--	--	--	--	--	--	--	--	--	--	--	--	--	--	--
comp50754_c0	1871	77736629	NP_001029989.1	820	7.96549e-99	butyrophilin subfamily 1 member A1 precursor [Gallus gallus]	--	--	--	--	--	K06712	BTN	butyrophilin	http://www.genome.jp/dbget-bin/www_bget?ko:K06712	Q13410	654	2.35103e-75	Butyrophilin subfamily 1 member A1 OS=Homo sapiens GN=BTN1A1 PE=1 SV=3	PF00622	SPRY domain	--	--	GO:0005515	protein binding	--	--	--	--
comp461521_c0	274	--	--	--	--	--	--	--	--	--	--	--	--	--	--	--	--	--	--	--	--	--	--	--	--	--	--	--	--
comp141964_c0	225	--	--	--	--	--	--	--	--	--	--	--	--	--	--	--	--	--	--	--	--	--	--	--	--	--	--	--	--
comp1055085_c0	210	--	--	--	--	--	--	--	--	--	--	--	--	--	--	--	--	--	--	--	--	--	--	--	--	--	--	--	--
comp780275_c0	268	--	--	--	--	--	--	--	--	--	--	--	--	--	--	--	--	--	--	--	--	--	--	--	--	--	--	--	--
comp610745_c0	317	--	--	--	--	--	--	--	--	--	--	--	--	--	--	--	--	--	--	--	--	--	--	--	--	--	--	--	--
comp613580_c0	282	--	--	--	--	--	--	--	--	--	--	--	--	--	--	--	--	--	--	--	--	--	--	--	--	--	--	--	--
comp502752_c0	329	--	--	--	--	--	118197346	AC186827.2	50	9.6809e-16	Gallus gallus BAC clone CH261-130A19 from chromosome z, complete sequence	--	--	--	--	--	--	--	--	--	--	--	--	--	--	--	--	--	--
comp393739_c0	416	--	--	--	--	--	--	--	--	--	--	--	--	--	--	--	--	--	--	--	--	--	--	--	--	--	--	--	--
comp34014_c0	357	--	--	--	--	--	--	--	--	--	--	--	--	--	--	--	--	--	--	--	--	--	--	--	--	--	--	--	--
comp634473_c0	228	--	--	--	--	--	--	--	--	--	--	--	--	--	--	--	--	--	--	--	--	--	--	--	--	--	--	--	--
comp593761_c0	234	--	--	--	--	--	--	--	--	--	--	--	--	--	--	--	--	--	--	--	--	--	--	--	--	--	--	--	--
comp341475_c0	519	--	--	--	--	--	--	--	--	--	--	--	--	--	--	--	--	--	--	--	--	--	--	--	--	--	--	--	--
comp136818_c0	208	--	--	--	--	--	--	--	--	--	--	--	--	--	--	--	--	--	--	--	--	--	--	--	--	--	--	--	--
comp300609_c0	341	--	--	--	--	--	--	--	--	--	--	--	--	--	--	--	--	--	--	--	--	--	--	--	--	--	--	--	--
comp1075320_c0	221	--	--	--	--	--	--	--	--	--	--	--	--	--	--	--	--	--	--	--	--	--	--	--	--	--	--	--	--
comp40841_c0	894	326923673	XP_003208059.1	977	4.56265e-118	PREDICTED: FERM and PDZ domain-containing protein 2-like [Meleagris gallopavo]	326923672	XM_003208011.1	479	0	PREDICTED: Meleagris gallopavo FERM and PDZ domain containing 2 (FRMPD2), mRNA	--	--	--	--	Q68DX3	503	4.30899e-55	FERM and PDZ domain-containing protein 2 OS=Homo sapiens GN=FRMPD2 PE=1 SV=3	--	--	--	--	--	--	--	--	--	--
comp462642_c0	355	--	--	--	--	--	--	--	--	--	--	--	--	--	--	--	--	--	--	--	--	--	--	--	--	--	--	--	--
comp809577_c0	216	--	--	--	--	--	--	--	--	--	--	--	--	--	--	--	--	--	--	PF02690	Na+/Pi-cotransporter	GO:0006817//GO:0044341	phosphate ion transport//sodium-dependent phosphate transport	GO:0015321	sodium-dependent phosphate transmembrane transporter activity	GO:0016020	membrane	--	--
comp617319_c0	264	--	--	--	--	--	--	--	--	--	--	--	--	--	--	--	--	--	--	--	--	--	--	--	--	--	--	--	--
comp26187_c1	589	--	--	--	--	--	--	--	--	--	--	--	--	--	--	--	--	--	--	--	--	--	--	--	--	--	--	--	--
comp2271_c1	216	--	--	--	--	--	--	--	--	--	--	--	--	--	--	--	--	--	--	--	--	--	--	--	--	--	--	--	--
comp288137_c0	402	--	--	--	--	--	--	--	--	--	--	--	--	--	--	--	--	--	--	PF02366	Dolichyl-phosphate-mannose-protein mannosyltransferase	GO:0006493	protein O-linked glycosylation	GO:0000030	mannosyltransferase activity	GO:0000136//GO:0016020	alpha-1,6-mannosyltransferase complex//membrane	--	--
comp4827_c0	740	--	--	--	--	--	47021708	CR406174.1	117	1.31012e-52	Gallus gallus finished cDNA, clone ChEST853p20	--	--	--	--	--	--	--	--	--	--	--	--	--	--	--	--	--	--
comp388173_c0	352	--	--	--	--	--	--	--	--	--	--	--	--	--	--	--	--	--	--	--	--	--	--	--	--	--	--	--	--
comp52198_c1	1669	50752313	XP_422733.1	1590	0	PREDICTED: IQ domain-containing protein G [Gallus gallus]	363737157	XM_422733.3	771	0	PREDICTED: Gallus gallus IQ motif containing G (IQCG), mRNA	--	--	--	--	Q9GKR7	783	7.42994e-96	IQ domain-containing protein G OS=Macaca fascicularis GN=IQCG PE=2 SV=1	PF02271//PF00612	Ubiquinol-cytochrome C reductase complex 14kD subunit//IQ calmodulin-binding motif	GO:0006122	mitochondrial electron transport, ubiquinol to cytochrome c	GO:0005515	protein binding	GO:0005750	mitochondrial respiratory chain complex III	--	--
comp53873_c2	2897	--	--	--	--	--	47022352	CR406818.1	502	0	Gallus gallus finished cDNA, clone ChEST727i5	--	--	--	--	--	--	--	--	--	--	--	--	--	--	--	--	--	--
comp38432_c0	398	387018220	AFJ51228.1	143	2.25591e-09	DNA-directed RNA polymerase III subunit RPC7-like [Crotalus adamanteus]	432952517	XM_004085065.1	89	2.49264e-37	PREDICTED: Oryzias latipes DNA-directed RNA polymerase III subunit RPC7-like (LOC101162896), mRNA	--	--	--	--	Q9BT43	141	2.99198e-10	DNA-directed RNA polymerase III subunit RPC7-like OS=Homo sapiens GN=POLR3GL PE=2 SV=1	PF03286	Pox virus Ag35 surface protein	--	--	--	--	GO:0019031	viral envelope	--	--
comp8109_c0	316	--	--	--	--	--	117935699	AC188812.2	112	3.1686e-50	Gallus gallus BAC clone CH261-79G9 from chromosome z, complete sequence	--	--	--	--	--	--	--	--	--	--	--	--	--	--	--	--	--	--
comp42914_c0	1161	--	--	--	--	--	--	--	--	--	--	--	--	--	--	--	--	--	--	--	--	--	--	--	--	--	--	--	--
comp10892_c0	579	--	--	--	--	--	--	--	--	--	--	--	--	--	--	--	--	--	--	--	--	--	--	--	--	--	--	--	--
comp299604_c0	248	224063755	XP_002194697.1	406	3.82367e-44	PREDICTED: 1-phosphatidylinositol 4,5-bisphosphate phosphodiesterase gamma-2 [Taeniopygia guttata]	449472264	XM_002194661.2	206	1.34181e-102	PREDICTED: Taeniopygia guttata phospholipase C, gamma 2 (phosphatidylinositol-specific) (PLCG2), mRNA	K05859	PLCG2	phosphatidylinositol phospholipase C, gamma-2	http://www.genome.jp/dbget-bin/www_bget?ko:K05859	P24135	343	8.6381e-37	1-phosphatidylinositol 4,5-bisphosphate phosphodiesterase gamma-2 OS=Rattus norvegicus GN=Plcg2 PE=1 SV=1	--	--	GO:0043069//GO:0009395//GO:0032959//GO:0010468//GO:0035556//GO:0050853//GO:0051209//GO:0032237//GO:0006661//GO:0050852//GO:0046339//GO:0007165	negative regulation of programmed cell death//phospholipid catabolic process//inositol trisphosphate biosynthetic process//regulation of gene expression//intracellular signal transduction//B cell receptor signaling pathway//release of sequestered calcium ion into cytosol//activation of store-operated calcium channel activity//phosphatidylinositol biosynthetic process//T cell receptor signaling pa…	GO:0004435//GO:0005543//GO:0004871	phosphatidylinositol phospholipase C activity//phospholipid binding//signal transducer activity	GO:0005886//GO:0005829	plasma membrane//cytosol	--	--
comp53302_c0	3633	--	--	--	--	--	63147567	AC160642.2	1280	0	Gallus gallus BAC clone CH261-121M12 from chromosome unknown, complete sequence	--	--	--	--	--	--	--	--	PF08686	PLAC (protease and lacunin) domain	--	--	GO:0008233	peptidase activity	--	--	--	--
comp29419_c1	1093	--	--	--	--	--	--	--	--	--	--	--	--	--	--	--	--	--	--	--	--	--	--	--	--	--	--	--	--
comp923608_c0	250	--	--	--	--	--	--	--	--	--	--	--	--	--	--	--	--	--	--	--	--	--	--	--	--	--	--	--	--
comp578720_c0	209	--	--	--	--	--	--	--	--	--	--	--	--	--	--	--	--	--	--	--	--	--	--	--	--	--	--	--	--
comp48050_c0	707	--	--	--	--	--	283764897	AC192073.4	56	1.01453e-18	Gallus gallus BAC clone CH261-117A17 from chromosome z, complete sequence	--	--	--	--	--	--	--	--	--	--	--	--	--	--	--	--	--	--
comp828584_c0	230	--	--	--	--	--	--	--	--	--	--	--	--	--	--	--	--	--	--	--	--	--	--	--	--	--	--	--	--
comp12643_c0	518	--	--	--	--	--	--	--	--	--	--	--	--	--	--	--	--	--	--	--	--	--	--	--	--	--	--	--	--
comp39033_c0	607	--	--	--	--	--	--	--	--	--	--	--	--	--	--	--	--	--	--	--	--	--	--	--	--	--	--	--	--
comp399853_c0	317	--	--	--	--	--	--	--	--	--	--	--	--	--	--	--	--	--	--	--	--	--	--	--	--	--	--	--	--
comp38663_c0	541	--	--	--	--	--	--	--	--	--	--	--	--	--	--	--	--	--	--	PF01529//PF12166	DHHC palmitoyltransferase//Protein of unknown function (DUF3595)	GO:0006811	ion transport	GO:0008381//GO:0008270	mechanically-gated ion channel activity//zinc ion binding	GO:0016021	integral to membrane	--	--
comp38683_c0	719	224071988	XP_002199619.1	471	4.06866e-56	PREDICTED: glutamyl-tRNA(Gln) amidotransferase subunit C, mitochondrial [Taeniopygia guttata]	363740061	XM_415269.3	228	2.50989e-114	PREDICTED: Gallus gallus glutamyl-tRNA(Gln) amidotransferase, subunit C homolog (bacterial) (GATC), mRNA	--	--	--	--	O43716	374	4.52186e-43	Glutamyl-tRNA(Gln) amidotransferase subunit C, mitochondrial OS=Homo sapiens GN=GATC PE=1 SV=1	PF02686	Glu-tRNAGln amidotransferase C subunit	GO:0006450	regulation of translational fidelity	--	--	GO:0005739	mitochondrion	--	--
comp354769_c0	339	--	--	--	--	--	--	--	--	--	--	--	--	--	--	--	--	--	--	--	--	--	--	--	--	--	--	--	--
comp55173_c0	2730	57525177	NP_001006188.1	1537	0	E3 ubiquitin-protein ligase RNF34 [Gallus gallus]	57525176	NM_001006188.1	1152	0	Gallus gallus ring finger protein 34 (RNF34), mRNA gi|53130255|emb|AJ719798.1| Gallus gallus mRNA for hypothetical protein, clone 6k5	--	--	--	--	Q5E9J6	1264	3.2953e-164	E3 ubiquitin-protein ligase RNF34 OS=Bos taurus GN=RNF34 PE=2 SV=1	PF02037	SAP domain	--	--	GO:0046872//GO:0008270//GO:0003676	metal ion binding//zinc ion binding//nucleic acid binding	--	--	KOG4275	Predicted E3 ubiquitin ligase
comp580329_c0	212	--	--	--	--	--	--	--	--	--	--	--	--	--	--	--	--	--	--	--	--	--	--	--	--	--	--	--	--
comp2942_c0	684	--	--	--	--	--	--	--	--	--	--	--	--	--	--	--	--	--	--	--	--	--	--	--	--	--	--	--	--
comp46218_c0	3102	71897105	NP_001026529.1	1968	0	G1/S-specific cyclin-E1 [Gallus gallus]	71897104	NM_001031358.1	1580	0	Gallus gallus cyclin E1 (CCNE1), mRNA gi|968970|gb|U28981.1|GGU28981 Gallus gallus cyclin E mRNA, complete cds	K06626	CCNE	cyclin E	http://www.genome.jp/dbget-bin/www_bget?ko:K06626	P49707	1968	0	G1/S-specific cyclin-E1 OS=Gallus gallus GN=CCNE1 PE=2 SV=1	PF02984	Cyclin, C-terminal domain	GO:0051301//GO:0006270//GO:0000079//GO:0016055//GO:0045859	cell division//DNA replication initiation//regulation of cyclin-dependent protein serine/threonine kinase activity//Wnt receptor signaling pathway//regulation of protein kinase activity	GO:0016301//GO:0016538//GO:0019901	kinase activity//cyclin-dependent protein serine/threonine kinase regulator activity//protein kinase binding	GO:0005634//GO:0000307	nucleus//cyclin-dependent protein kinase holoenzyme complex	KOG0655	G1/S-specific cyclin E
comp732449_c0	261	--	--	--	--	--	--	--	--	--	--	--	--	--	--	--	--	--	--	--	--	--	--	--	--	--	--	--	--
comp580971_c0	226	--	--	--	--	--	--	--	--	--	--	--	--	--	--	--	--	--	--	--	--	--	--	--	--	--	--	--	--
comp263496_c0	319	--	--	--	--	--	--	--	--	--	--	--	--	--	--	--	--	--	--	--	--	--	--	--	--	--	--	--	--
comp213289_c0	441	--	--	--	--	--	--	--	--	--	--	--	--	--	--	--	--	--	--	--	--	--	--	--	--	--	--	--	--
comp279930_c0	452	--	--	--	--	--	--	--	--	--	--	--	--	--	--	--	--	--	--	--	--	--	--	--	--	--	--	--	--
comp544168_c0	253	--	--	--	--	--	--	--	--	--	--	--	--	--	--	--	--	--	--	--	--	--	--	--	--	--	--	--	--
comp459997_c0	395	--	--	--	--	--	--	--	--	--	--	--	--	--	--	--	--	--	--	--	--	--	--	--	--	--	--	--	--
comp724483_c0	225	--	--	--	--	--	--	--	--	--	--	--	--	--	--	--	--	--	--	--	--	--	--	--	--	--	--	--	--
comp711273_c0	333	--	--	--	--	--	--	--	--	--	--	--	--	--	--	--	--	--	--	PF00942	Cellulose binding domain	GO:0005975	carbohydrate metabolic process	GO:0030248	cellulose binding	--	--	--	--
comp39869_c1	508	--	--	--	--	--	--	--	--	--	--	--	--	--	--	--	--	--	--	--	--	--	--	--	--	--	--	--	--
comp474890_c0	243	--	--	--	--	--	--	--	--	--	--	--	--	--	--	--	--	--	--	--	--	--	--	--	--	--	--	--	--
comp579627_c0	299	--	--	--	--	--	--	--	--	--	--	--	--	--	--	--	--	--	--	--	--	--	--	--	--	--	--	--	--
comp41045_c0	509	--	--	--	--	--	--	--	--	--	--	--	--	--	--	--	--	--	--	--	--	--	--	--	--	--	--	--	--
comp786856_c0	255	--	--	--	--	--	--	--	--	--	--	--	--	--	--	--	--	--	--	--	--	--	--	--	--	--	--	--	--
comp611800_c0	345	--	--	--	--	--	--	--	--	--	--	--	--	--	--	--	--	--	--	--	--	--	--	--	--	--	--	--	--
comp465808_c0	423	363733593	XP_420787.2	582	1.438e-67	PREDICTED: zinc finger protein 518B [Gallus gallus]	363733592	XM_420787.3	282	1.37166e-144	PREDICTED: Gallus gallus zinc finger protein 518B (ZNF518B), mRNA	--	--	--	--	Q9C0D4	283	6.24453e-28	Zinc finger protein 518B OS=Homo sapiens GN=ZNF518B PE=2 SV=2	--	--	--	--	--	--	--	--	--	--
comp469091_c0	206	--	--	--	--	--	--	--	--	--	--	--	--	--	--	--	--	--	--	--	--	--	--	--	--	--	--	--	--
comp51486_c1	2262	395510823	XP_003759668.1	1080	5.65724e-136	PREDICTED: semaphorin-5A-like, partial [Sarcophilus harrisii]	363730593	XM_419016.3	299	2.76943e-153	PREDICTED: Gallus gallus sema domain, seven thrombospondin repeats (type 1 and type 1-like), transmembrane domain (TM) and short cytoplasmic domain, (semaphorin) 5A (SEMA5A), mRNA	K06841	SEMA5	semaphorin 5	http://www.genome.jp/dbget-bin/www_bget?ko:K06841	Q13591	1079	3.4283e-130	Semaphorin-5A OS=Homo sapiens GN=SEMA5A PE=1 SV=3	PF01554	MatE	GO:0006855//GO:0006810//GO:0055085//GO:0015893	drug transmembrane transport//transport//transmembrane transport//drug transport	GO:0015238//GO:0015297	drug transmembrane transporter activity//antiporter activity	GO:0016020	membrane	KOG1480	Netrin transmembrane receptor unc-5
comp30414_c0	419	--	--	--	--	--	449501242	XM_002192498.2	43	9.82084e-12	PREDICTED: Taeniopygia guttata cytoplasmic polyadenylation element binding protein 2 (CPEB2), mRNA	--	--	--	--	--	--	--	--	--	--	--	--	--	--	--	--	--	--
comp780319_c0	314	--	--	--	--	--	--	--	--	--	--	--	--	--	--	--	--	--	--	--	--	--	--	--	--	--	--	--	--
comp786266_c0	216	--	--	--	--	--	--	--	--	--	--	--	--	--	--	--	--	--	--	--	--	--	--	--	--	--	--	--	--
comp41418_c1	386	--	--	--	--	--	--	--	--	--	--	--	--	--	--	--	--	--	--	--	--	--	--	--	--	--	--	--	--
comp305030_c0	395	--	--	--	--	--	40363338	AC140245.3	61	9.08237e-22	Mus musculus BAC clone RP23-293J3 from chromosome 18, complete sequence	--	--	--	--	--	--	--	--	--	--	--	--	--	--	--	--	--	--
comp1054447_c0	247	--	--	--	--	--	--	--	--	--	--	--	--	--	--	--	--	--	--	--	--	--	--	--	--	--	--	--	--
comp55455_c5	3992	224064206	XP_002189773.1	3480	0	PREDICTED: Bardet-Biedl syndrome 2 protein homolog [Taeniopygia guttata]	61098247	NM_001012777.1	1618	0	Gallus gallus Bardet-Biedl syndrome 2 (BBS2), mRNA gi|53136593|emb|AJ720967.1| Gallus gallus mRNA for hypothetical protein, clone 31g15	--	--	--	--	Q9CWF6	3093	0	Bardet-Biedl syndrome 2 protein homolog OS=Mus musculus GN=Bbs2 PE=2 SV=1	PF07527//PF00937	Hairy Orange//Coronavirus nucleocapsid protein	GO:0060296//GO:0010629//GO:0043001//GO:0006355//GO:0045444//GO:0033365//GO:0040018//GO:0038108//GO:0040015	regulation of cilium beat frequency involved in ciliary motility//negative regulation of gene expression//Golgi to plasma membrane protein transport//regulation of transcription, DNA-dependent//fat cell differentiation//protein localization to organelle//positive regulation of multicellular organism growth//negative regulation of appetite by leptin-mediated signaling pathway//negative regulation …	GO:0003677	DNA binding	GO:0005932//GO:0019013//GO:0031514//GO:0034464	microtubule basal body//viral nucleocapsid//motile cilium//BBSome	--	--
comp566611_c0	215	--	--	--	--	--	--	--	--	--	--	--	--	--	--	--	--	--	--	--	--	--	--	--	--	--	--	--	--
comp462986_c0	247	--	--	--	--	--	--	--	--	--	--	--	--	--	--	--	--	--	--	--	--	--	--	--	--	--	--	--	--
comp47961_c0	3155	326918024	XP_003205293.1	4641	0	PREDICTED: ectonucleotide pyrophosphatase/phosphodiesterase family member 2-like [Meleagris gallopavo]	310832397	NM_001198662.1	2741	0	Gallus gallus ectonucleotide pyrophosphatase/phosphodiesterase 2 (ENPP2), mRNA	K01122	ENPP2	ectonucleotide pyrophosphatase/phosphodiesterase family member 2	http://www.genome.jp/dbget-bin/www_bget?ko:K01122	Q13822	4018	0	Ectonucleotide pyrophosphatase/phosphodiesterase family member 2 OS=Homo sapiens GN=ENPP2 PE=1 SV=3	PF01223//PF01663//PF08053//PF00884//PF01033	DNA/RNA non-specific endonuclease//Type I phosphodiesterase / nucleotide pyrophosphatase//Tryptophanese operon leader peptide//Sulfatase//Somatomedin B domain	GO:0006955//GO:0007165//GO:0030334//GO:0008152//GO:0009395//GO:0031554//GO:0031556//GO:0034638	immune response//signal transduction//regulation of cell migration//metabolic process//phospholipid catabolic process//regulation of DNA-dependent transcription, termination//transcriptional attenuation by ribosome//phosphatidylcholine catabolic process	GO:0003676//GO:0008270//GO:0005044//GO:0046872//GO:0004622//GO:0016787//GO:0003824//GO:0030247//GO:0005509//GO:0008484	nucleic acid binding//zinc ion binding//scavenger receptor activity//metal ion binding//lysophospholipase activity//hydrolase activity//catalytic activity//polysaccharide binding//calcium ion binding//sulfuric ester hydrolase activity	GO:0005615	extracellular space	KOG2645	Type I phosphodiesterase/nucleotide pyrophosphatase
comp578894_c0	342	--	--	--	--	--	--	--	--	--	--	--	--	--	--	--	--	--	--	--	--	--	--	--	--	--	--	--	--
comp429081_c0	291	326928259	XP_003210298.1	144	6.09275e-09	PREDICTED: protocadherin-12-like [Meleagris gallopavo]	363739051	XM_414518.3	171	4.60182e-83	PREDICTED: Gallus gallus protocadherin 12 (PCDH12), mRNA	--	--	--	--	Q9NPG4	127	7.10675e-08	Protocadherin-12 OS=Homo sapiens GN=PCDH12 PE=2 SV=1	PF08437//PF00028	Glycosyl transferase family 8 C-terminal//Cadherin domain	GO:0005977//GO:0007156//GO:0009103//GO:0016339	glycogen metabolic process//homophilic cell adhesion//lipopolysaccharide biosynthetic process//calcium-dependent cell-cell adhesion	GO:0008918//GO:0005509	lipopolysaccharide 3-alpha-galactosyltransferase activity//calcium ion binding	GO:0005886//GO:0016020//GO:0005911//GO:0016021	plasma membrane//membrane//cell-cell junction//integral to membrane	KOG3594	FOG: Cadherin repeats
comp835322_c0	241	--	--	--	--	--	--	--	--	--	--	--	--	--	--	--	--	--	--	--	--	--	--	--	--	--	--	--	--
comp26504_c0	296	--	--	--	--	--	--	--	--	--	--	--	--	--	--	--	--	--	--	--	--	--	--	--	--	--	--	--	--
comp359883_c0	500	--	--	--	--	--	--	--	--	--	--	--	--	--	--	--	--	--	--	--	--	--	--	--	--	--	--	--	--
comp19642_c0	1424	--	--	--	--	--	--	--	--	--	--	--	--	--	--	--	--	--	--	--	--	--	--	--	--	--	--	--	--
comp57366_c0	4029	71895645	NP_001025722.1	775	1.66404e-91	LDLR chaperone MESD precursor [Gallus gallus]	71895644	NM_001030551.1	832	0	Gallus gallus mesoderm development candidate 2 (MESDC2), mRNA gi|53130819|emb|AJ720080.1| Gallus gallus mRNA for hypothetical protein, clone 10e14	--	--	--	--	Q5ZKK4	774	1.26186e-92	LDLR chaperone MESD OS=Gallus gallus GN=MESDC2 PE=2 SV=2	PF07955//PF00539//PF06393	Protein of unknown function (DUF1687)//Transactivating regulatory protein (Tat)//BH3 interacting domain (BID)	GO:0006457//GO:0055114//GO:0007165//GO:0016055//GO:0006355//GO:0034394//GO:0043065	protein folding//oxidation-reduction process//signal transduction//Wnt receptor signaling pathway//regulation of transcription, DNA-dependent//protein localization to cell surface//positive regulation of apoptotic process	GO:0003700//GO:0050750//GO:0016491	sequence-specific DNA binding transcription factor activity//low-density lipoprotein particle receptor binding//oxidoreductase activity	GO:0005667//GO:0005739//GO:0005783//GO:0042025//GO:0005886//GO:0005737	transcription factor complex//mitochondrion//endoplasmic reticulum//host cell nucleus//plasma membrane//cytoplasm	KOG4357	Uncharacterized conserved protein (involved in mesoderm differentiation in humans)
comp724626_c0	213	--	--	--	--	--	--	--	--	--	--	--	--	--	--	--	--	--	--	--	--	--	--	--	--	--	--	--	--
comp798079_c0	361	--	--	--	--	--	--	--	--	--	--	--	--	--	--	--	--	--	--	--	--	--	--	--	--	--	--	--	--
comp44887_c0	1559	335296433	XP_003357776.1	292	4.10967e-25	PREDICTED: E3 ubiquitin-protein ligase Topors isoform 2 [Sus scrofa]	120407200	AC182457.2	47	2.31086e-13	Gallus gallus BAC clone CH261-191O3 from chromosome ul, complete sequence	K10631	TOPORS	E3 ubiquitin-protein ligase Topors	http://www.genome.jp/dbget-bin/www_bget?ko:K10631	Q9NS56	233	6.79028e-19	E3 ubiquitin-protein ligase Topors OS=Homo sapiens GN=TOPORS PE=1 SV=1	PF08100//PF12678//PF02891//PF08815//PF13639//PF01480//PF00097//PF12861//PF14634	Dimerisation domain//RING-H2 zinc finger//MIZ/SP-RING zinc finger//Nuclear receptor coactivator//Ring finger domain//PWI domain//Zinc finger, C3HC4 type (RING finger)//Anaphase-promoting complex subunit 11 RING-H2 finger//zinc-RING finger domain	GO:0016567//GO:0006355//GO:0007165//GO:0006397//GO:0009987	protein ubiquitination//regulation of transcription, DNA-dependent//signal transduction//mRNA processing//cellular process	GO:0004842//GO:0003713//GO:0035257//GO:0005515//GO:0046983//GO:0008270//GO:0046872	ubiquitin-protein ligase activity//transcription coactivator activity//nuclear hormone receptor binding//protein binding//protein dimerization activity//zinc ion binding//metal ion binding	GO:0005680//GO:0005634//GO:0043231//GO:0005667	anaphase-promoting complex//nucleus//intracellular membrane-bounded organelle//transcription factor complex	KOG0802	E3 ubiquitin ligase
comp356488_c0	615	--	--	--	--	--	--	--	--	--	--	--	--	--	--	--	--	--	--	--	--	--	--	--	--	--	--	--	--
comp7480_c0	202	--	--	--	--	--	--	--	--	--	--	--	--	--	--	--	--	--	--	--	--	--	--	--	--	--	--	--	--
comp34488_c0	1123	118097107	XP_414456.2	362	2.36413e-35	PREDICTED: transmembrane and coiled-coil domains protein 1 [Gallus gallus]	363738757	XM_414456.3	895	0	PREDICTED: Gallus gallus transmembrane and coiled-coil domain family 1 (TMCC1), mRNA	--	--	--	--	O94876	317	2.21149e-30	Transmembrane and coiled-coil domains protein 1 OS=Homo sapiens GN=TMCC1 PE=1 SV=3	--	--	--	--	--	--	--	--	--	--
comp503881_c0	290	--	--	--	--	--	--	--	--	--	--	--	--	--	--	--	--	--	--	--	--	--	--	--	--	--	--	--	--
comp37233_c0	324	--	--	--	--	--	--	--	--	--	--	--	--	--	--	--	--	--	--	--	--	--	--	--	--	--	--	--	--
comp247339_c0	335	--	--	--	--	--	--	--	--	--	--	--	--	--	--	--	--	--	--	--	--	--	--	--	--	--	--	--	--
comp284724_c0	735	--	--	--	--	--	--	--	--	--	--	--	--	--	--	--	--	--	--	--	--	--	--	--	--	--	--	--	--
comp590688_c0	233	--	--	--	--	--	--	--	--	--	--	--	--	--	--	--	--	--	--	--	--	--	--	--	--	--	--	--	--
comp618812_c0	272	--	--	--	--	--	--	--	--	--	--	--	--	--	--	--	--	--	--	--	--	--	--	--	--	--	--	--	--
comp47630_c0	1213	--	--	--	--	--	--	--	--	--	--	--	--	--	--	--	--	--	--	PF08476	Viral D10 N-terminal	--	--	GO:0016791	phosphatase activity	--	--	--	--
comp30188_c0	1215	--	--	--	--	--	--	--	--	--	--	--	--	--	--	--	--	--	--	PF00320	GATA zinc finger	GO:0006355	regulation of transcription, DNA-dependent	GO:0003700//GO:0043565//GO:0008270	sequence-specific DNA binding transcription factor activity//sequence-specific DNA binding//zinc ion binding	GO:0005667	transcription factor complex	--	--
comp793287_c0	229	--	--	--	--	--	--	--	--	--	--	--	--	--	--	--	--	--	--	--	--	--	--	--	--	--	--	--	--
comp38723_c1	1062	--	--	--	--	--	--	--	--	--	--	--	--	--	--	--	--	--	--	--	--	--	--	--	--	--	--	--	--
comp1030427_c0	355	--	--	--	--	--	--	--	--	--	--	--	--	--	--	--	--	--	--	--	--	--	--	--	--	--	--	--	--
comp136061_c0	329	--	--	--	--	--	--	--	--	--	--	--	--	--	--	--	--	--	--	--	--	--	--	--	--	--	--	--	--
comp822565_c0	441	--	--	--	--	--	--	--	--	--	--	--	--	--	--	--	--	--	--	--	--	--	--	--	--	--	--	--	--
comp784640_c0	280	354725892	NP_001238962.1	128	6.72244e-07	neurogenic locus notch homolog protein 2 precursor [Gallus gallus]	354725891	NM_001252033.1	241	5.38637e-122	Gallus gallus notch 2 (NOTCH2), mRNA	K02599	NOTCH	Notch	http://www.genome.jp/dbget-bin/www_bget?ko:K02599	Q04721	133	1.11756e-08	Neurogenic locus notch homolog protein 2 OS=Homo sapiens GN=NOTCH2 PE=1 SV=3	PF07645//PF00008	Calcium-binding EGF domain//EGF-like domain	--	--	GO:0005515//GO:0005509	protein binding//calcium ion binding	--	--	KOG1217	Fibrillins and related proteins containing Ca2+-binding EGF-like domains
comp57471_c0	3164	--	--	--	--	--	--	--	--	--	--	--	--	--	--	--	--	--	--	--	--	--	--	--	--	--	--	--	--
comp30231_c0	521	--	--	--	--	--	--	--	--	--	--	--	--	--	--	--	--	--	--	--	--	--	--	--	--	--	--	--	--
comp465437_c0	211	--	--	--	--	--	--	--	--	--	--	--	--	--	--	--	--	--	--	--	--	--	--	--	--	--	--	--	--
comp56283_c4	238	--	--	--	--	--	126012743	AC189106.2	186	1.67897e-91	Gallus gallus BAC clone CH261-163G11 from chromosome z, complete sequence	--	--	--	--	--	--	--	--	--	--	--	--	--	--	--	--	--	--
comp416098_c0	337	344277888	XP_003410729.1	189	8.38432e-16	PREDICTED: killer cell lectin-like receptor subfamily F member 1-like [Loxodonta africana]	--	--	--	--	--	K10075	KLRF1	killer cell lectin-like receptor subfamily F, member 1	http://www.genome.jp/dbget-bin/www_bget?ko:K10075	A4KWA1	188	7.83504e-17	Killer cell lectin-like receptor subfamily B member 1B allele A OS=Rattus norvegicus GN=Klrb1b PE=1 SV=1	PF00059	Lectin C-type domain	--	--	GO:0030246	carbohydrate binding	--	--	--	--
comp389984_c0	352	--	--	--	--	--	--	--	--	--	--	--	--	--	--	--	--	--	--	--	--	--	--	--	--	--	--	--	--
comp810309_c0	243	--	--	--	--	--	--	--	--	--	--	--	--	--	--	--	--	--	--	--	--	--	--	--	--	--	--	--	--
comp867259_c0	382	--	--	--	--	--	--	--	--	--	--	--	--	--	--	--	--	--	--	--	--	--	--	--	--	--	--	--	--
comp38008_c0	499	--	--	--	--	--	--	--	--	--	--	--	--	--	--	--	--	--	--	--	--	--	--	--	--	--	--	--	--
comp55055_c0	4058	363744708	XP_424705.3	3110	0	PREDICTED: multiple C2 and transmembrane domain-containing protein 1 [Gallus gallus]	363744707	XM_424705.3	301	3.86419e-154	PREDICTED: Gallus gallus multiple C2 domains, transmembrane 1 (MCTP1), mRNA	--	--	--	--	Q6DN14	2855	0	Multiple C2 and transmembrane domain-containing protein 1 OS=Homo sapiens GN=MCTP1 PE=2 SV=2	PF00168	C2 domain	--	--	GO:0005515	protein binding	--	--	KOG1030	Predicted Ca2+-dependent phospholipid-binding protein
comp162918_c0	492	--	--	--	--	--	--	--	--	--	--	--	--	--	--	--	--	--	--	--	--	--	--	--	--	--	--	--	--
comp56573_c0	867	--	--	--	--	--	--	--	--	--	--	--	--	--	--	--	--	--	--	--	--	--	--	--	--	--	--	--	--
comp179462_c0	1114	--	--	--	--	--	46019416	CR338942.2	87	9.51974e-36	Gallus gallus finished cDNA, clone ChEST987b14	--	--	--	--	--	--	--	--	--	--	--	--	--	--	--	--	--	--
comp464522_c0	291	--	--	--	--	--	--	--	--	--	--	--	--	--	--	--	--	--	--	--	--	--	--	--	--	--	--	--	--
comp400293_c0	354	--	--	--	--	--	--	--	--	--	--	--	--	--	--	--	--	--	--	--	--	--	--	--	--	--	--	--	--
comp402295_c0	297	--	--	--	--	--	--	--	--	--	--	--	--	--	--	--	--	--	--	--	--	--	--	--	--	--	--	--	--
comp40811_c0	588	--	--	--	--	--	--	--	--	--	--	--	--	--	--	--	--	--	--	--	--	--	--	--	--	--	--	--	--
comp632718_c0	238	327277342	XP_003223424.1	293	3.80528e-29	PREDICTED: connector enhancer of kinase suppressor of ras 2-like [Anolis carolinensis]	--	--	--	--	--	--	--	--	--	--	--	--	--	PF00449	Urease alpha-subunit, N-terminal domain	GO:0006144//GO:0000051//GO:0019381//GO:0019627	purine nucleobase metabolic process//urea cycle intermediate metabolic process//atrazine catabolic process//urea metabolic process	GO:0016151//GO:0009039//GO:0005543	nickel cation binding//urease activity//phospholipid binding	--	--	--	--
comp39307_c0	306	51094817	EAL24063.1	69	2.92646e-10	KIAA1466 protein [Homo sapiens]	--	--	--	--	--	--	--	--	--	P10272	147	1.73344e-10	Pol polyprotein OS=Baboon endogenous virus (strain M7) GN=pol PE=3 SV=1	--	--	--	--	--	--	--	--	--	--
comp37021_c0	399	--	--	--	--	--	--	--	--	--	--	--	--	--	--	--	--	--	--	--	--	--	--	--	--	--	--	--	--
comp483035_c0	251	47224125	CAG13045.1	222	9.56512e-21	unnamed protein product [Tetraodon nigroviridis]	--	--	--	--	--	--	--	--	--	--	--	--	--	PF00028	Cadherin domain	GO:0007156	homophilic cell adhesion	GO:0005509	calcium ion binding	GO:0016020	membrane	--	--
comp264922_c0	867	--	--	--	--	--	--	--	--	--	--	--	--	--	--	--	--	--	--	--	--	--	--	--	--	--	--	--	--
comp262811_c0	459	--	--	--	--	--	--	--	--	--	--	--	--	--	--	--	--	--	--	--	--	--	--	--	--	--	--	--	--
comp270364_c0	484	--	--	--	--	--	--	--	--	--	--	--	--	--	--	--	--	--	--	--	--	--	--	--	--	--	--	--	--
comp12655_c0	480	293629294	NP_001170828.1	668	7.51713e-78	rho GTPase-activating protein 21 [Gallus gallus]	46430373	CR391720.1	321	3.28373e-166	Gallus gallus finished cDNA, clone ChEST238o6	--	--	--	--	Q5T5U3	352	9.95369e-37	Rho GTPase-activating protein 21 OS=Homo sapiens GN=ARHGAP21 PE=1 SV=1	--	--	GO:0007165//GO:0072384//GO:0007030//GO:0051684//GO:0051683	signal transduction//organelle transport along microtubule//Golgi organization//maintenance of Golgi location//establishment of Golgi localization	GO:0005096//GO:0005543	GTPase activator activity//phospholipid binding	GO:0005794	Golgi apparatus	--	--
comp26416_c0	208	--	--	--	--	--	--	--	--	--	--	--	--	--	--	--	--	--	--	--	--	--	--	--	--	--	--	--	--
comp34587_c0	347	2331059	AAC60281.1	72	7.83659e-26	unknown [Gallus gallus]	394800182	JN584056.1	104	9.84091e-46	Musophaga rossae marker ZF-14 genomic sequence	--	--	--	--	--	--	--	--	--	--	--	--	--	--	--	--	--	--
comp844474_c0	214	--	--	--	--	--	--	--	--	--	--	--	--	--	--	--	--	--	--	--	--	--	--	--	--	--	--	--	--
comp568165_c0	300	--	--	--	--	--	--	--	--	--	--	--	--	--	--	--	--	--	--	--	--	--	--	--	--	--	--	--	--
comp575506_c0	214	--	--	--	--	--	--	--	--	--	--	--	--	--	--	--	--	--	--	--	--	--	--	--	--	--	--	--	--
comp392048_c0	648	--	--	--	--	--	--	--	--	--	--	--	--	--	--	--	--	--	--	--	--	--	--	--	--	--	--	--	--
comp737982_c0	258	--	--	--	--	--	--	--	--	--	--	--	--	--	--	--	--	--	--	--	--	--	--	--	--	--	--	--	--
comp339494_c0	409	--	--	--	--	--	--	--	--	--	--	--	--	--	--	--	--	--	--	--	--	--	--	--	--	--	--	--	--
comp29917_c0	1563	--	--	--	--	--	46238697	CR385938.1	399	0	Gallus gallus finished cDNA, clone ChEST564f17	--	--	--	--	--	--	--	--	--	--	--	--	--	--	--	--	--	--
comp848016_c0	244	--	--	--	--	--	363731672	XM_419651.3	61	5.30431e-22	PREDICTED: Gallus gallus SNF2 histone linker PHD RING helicase (SHPRH), mRNA	--	--	--	--	--	--	--	--	--	--	--	--	--	--	--	--	--	--
comp263097_c0	618	363737885	XP_413750.3	712	6.25676e-85	PREDICTED: TBC1 domain family member 2B [Gallus gallus]	363737884	XM_413750.3	498	0	PREDICTED: Gallus gallus TBC1 domain family, member 2B (TBC1D2B), mRNA	--	--	--	--	Q9UPU7	574	8.61827e-67	TBC1 domain family member 2B OS=Homo sapiens GN=TBC1D2B PE=1 SV=2	PF07926//PF10018//PF02183//PF06160//PF04977//PF01496//PF03234	TPR/MLP1/MLP2-like protein//Vitamin-D-receptor interacting Mediator subunit 4//Homeobox associated leucine zipper//Septation ring formation regulator, EzrA//Septum formation initiator//V-type ATPase 116kDa subunit family//Cdc37 N terminal kinase binding	GO:0006357//GO:0006355//GO:0000921//GO:0006606//GO:0015991//GO:0015992//GO:0007049	regulation of transcription from RNA polymerase II promoter//regulation of transcription, DNA-dependent//septin ring assembly//protein import into nucleus//ATP hydrolysis coupled proton transport//proton transport//cell cycle	GO:0001104//GO:0019901//GO:0015078//GO:0003677	RNA polymerase II transcription cofactor activity//protein kinase binding//hydrogen ion transmembrane transporter activity//DNA binding	GO:0016592//GO:0016021//GO:0005643//GO:0005940//GO:0005634//GO:0033179	mediator complex//integral to membrane//nuclear pore//septin ring//nucleus//proton-transporting V-type ATPase, V0 domain	--	--
comp740236_c0	206	--	--	--	--	--	--	--	--	--	--	--	--	--	--	--	--	--	--	--	--	--	--	--	--	--	--	--	--
comp38673_c0	1134	74144015	BAE22126.1	1709	0	unnamed protein product [Mus musculus]	118095058	XM_422603.2	1021	0	PREDICTED: Gallus gallus thyroid hormone receptor interactor 12 (TRIP12), mRNA	K10590	TRIP12	E3 ubiquitin-protein ligase TRIP12	http://www.genome.jp/dbget-bin/www_bget?ko:K10590	F1LP64	1700	0	E3 ubiquitin-protein ligase TRIP12 OS=Rattus norvegicus GN=Trip12 PE=2 SV=1	PF00514	Armadillo/beta-catenin-like repeat	GO:2000780//GO:0042787//GO:0007165//GO:1901315//GO:0016567//GO:0009790	negative regulation of double-strand break repair//protein ubiquitination involved in ubiquitin-dependent protein catabolic process//signal transduction//negative regulation of histone H2A K63-linked ubiquitination//protein ubiquitination//embryo development	GO:0004842//GO:0046966//GO:0005515	ubiquitin-protein ligase activity//thyroid hormone receptor binding//protein binding	GO:0005654//GO:0005737//GO:0005667	nucleoplasm//cytoplasm//transcription factor complex	KOG0168	Putative ubiquitin fusion degradation protein
comp633194_c0	205	--	--	--	--	--	--	--	--	--	--	--	--	--	--	--	--	--	--	--	--	--	--	--	--	--	--	--	--
comp24684_c0	913	224066453	XP_002192170.1	1504	0	PREDICTED: kelch repeat and BTB domain-containing protein 8 [Taeniopygia guttata]	363738770	XM_414420.3	821	0	PREDICTED: Gallus gallus kelch repeat and BTB (POZ) domain containing 8 (KBTBD8), mRNA	K10475	KBTBD8	kelch repeat and BTB domain-containing protein 8	http://www.genome.jp/dbget-bin/www_bget?ko:K10475	Q8NFY9	1375	0	Kelch repeat and BTB domain-containing protein 8 OS=Homo sapiens GN=KBTBD8 PE=2 SV=2	PF07646//PF01344	Kelch motif//Kelch motif	--	--	GO:0005515	protein binding	--	--	KOG4441	Proteins containing BTB/POZ and Kelch domains, involved in regulatory/signal transduction processes
comp457883_c0	260	--	--	--	--	--	--	--	--	--	--	--	--	--	--	--	--	--	--	--	--	--	--	--	--	--	--	--	--
comp26910_c0	501	--	--	--	--	--	--	--	--	--	--	--	--	--	--	--	--	--	--	--	--	--	--	--	--	--	--	--	--
comp777734_c0	273	--	--	--	--	--	--	--	--	--	--	--	--	--	--	--	--	--	--	--	--	--	--	--	--	--	--	--	--
comp47715_c0	679	--	--	--	--	--	--	--	--	--	--	--	--	--	--	--	--	--	--	--	--	--	--	--	--	--	--	--	--
comp55776_c0	5089	326935519	XP_003213817.1	1803	0	PREDICTED: PAB-dependent poly(A)-specific ribonuclease subunit 2-like, partial [Meleagris gallopavo]	326935518	XM_003213769.1	69	4.51058e-25	PREDICTED: Meleagris gallopavo PAB-dependent poly(A)-specific ribonuclease subunit 2-like (LOC100541487), partial mRNA	K12571	PAN2	PAB-dependent poly(A)-specific ribonuclease subunit 2	http://www.genome.jp/dbget-bin/www_bget?ko:K12571	Q5F450	137	1.44386e-06	PAB-dependent poly(A)-specific ribonuclease subunit 2 OS=Gallus gallus GN=PAN2 PE=2 SV=1	PF13423//PF00443//PF02628	Ubiquitin carboxyl-terminal hydrolase//Ubiquitin carboxyl-terminal hydrolase//Cytochrome oxidase assembly protein	GO:0006511//GO:0006784//GO:0055114//GO:0016579	ubiquitin-dependent protein catabolic process//heme a biosynthetic process//oxidation-reduction process//protein deubiquitination	GO:0004221//GO:0003676//GO:0004527//GO:0016627	ubiquitin thiolesterase activity//nucleic acid binding//exonuclease activity//oxidoreductase activity, acting on the CH-CH group of donors	GO:0016020//GO:0005622	membrane//intracellular	KOG1275	PAB-dependent poly(A) ribonuclease, subunit PAN2
comp25197_c0	415	--	--	--	--	--	--	--	--	--	--	--	--	--	--	--	--	--	--	PF08545	3-Oxoacyl-[acyl-carrier-protein (ACP)] synthase III	GO:0006633//GO:0042967	fatty acid biosynthetic process//acyl-carrier-protein biosynthetic process	GO:0004315	3-oxoacyl-[acyl-carrier-protein] synthase activity	GO:0005835	fatty acid synthase complex	--	--
comp1050066_c0	259	--	--	--	--	--	--	--	--	--	--	--	--	--	--	--	--	--	--	--	--	--	--	--	--	--	--	--	--
comp493188_c0	247	--	--	--	--	--	--	--	--	--	--	--	--	--	--	--	--	--	--	PF03515	Colicin-like bacteriocin tRNase domain	GO:0009405	pathogenesis	--	--	--	--	--	--
comp461839_c0	568	--	--	--	--	--	--	--	--	--	--	--	--	--	--	--	--	--	--	--	--	--	--	--	--	--	--	--	--
comp778555_c0	261	--	--	--	--	--	--	--	--	--	--	--	--	--	--	--	--	--	--	--	--	--	--	--	--	--	--	--	--
comp482732_c0	336	--	--	--	--	--	--	--	--	--	--	--	--	--	--	--	--	--	--	--	--	--	--	--	--	--	--	--	--
comp52322_c3	3683	--	--	--	--	--	254039671	NM_001163342.1	84	1.49348e-33	Gallus gallus muscleblind-like 3 (Drosophila) (MBNL3), transcript variant 6, mRNA	--	--	--	--	--	--	--	--	--	--	--	--	--	--	--	--	--	--
comp32485_c0	707	404501480	NP_001258250.1	1051	8.69458e-128	DNA-dependent protein kinase catalytic subunit [Taeniopygia guttata]	326917593	XR_118165.1	537	0	PREDICTED: Meleagris gallopavo DNA-dependent protein kinase catalytic subunit-like (LOC100546550), partial miscRNA	K06642	PRKDC	DNA-dependent protein kinase catalytic subunit	http://www.genome.jp/dbget-bin/www_bget?ko:K06642	Q8QGX4	1040	1.81408e-127	DNA-dependent protein kinase catalytic subunit OS=Gallus gallus GN=PRKDC PE=2 SV=1	PF00515//PF02259	Tetratricopeptide repeat//FAT domain	GO:0018105//GO:0010332//GO:0045944//GO:0006303//GO:0000723//GO:0043065//GO:0031648//GO:0016310//GO:0009069//GO:0032869	peptidyl-serine phosphorylation//response to gamma radiation//positive regulation of transcription from RNA polymerase II promoter//double-strand break repair via nonhomologous end joining//telomere maintenance//positive regulation of apoptotic process//protein destabilization//phosphorylation//serine family amino acid metabolic process//cellular response to insulin stimulus	GO:0019899//GO:0008134//GO:0005515//GO:0004677//GO:0005524//GO:0003677	enzyme binding//transcription factor binding//protein binding//DNA-dependent protein kinase activity//ATP binding//DNA binding	GO:0005667//GO:0005958	transcription factor complex//DNA-dependent protein kinase-DNA ligase 4 complex	--	--
comp19291_c0	1424	--	--	--	--	--	--	--	--	--	--	--	--	--	--	--	--	--	--	--	--	--	--	--	--	--	--	--	--
comp544697_c0	208	--	--	--	--	--	--	--	--	--	--	--	--	--	--	--	--	--	--	--	--	--	--	--	--	--	--	--	--
comp756577_c0	275	--	--	--	--	--	--	--	--	--	--	--	--	--	--	--	--	--	--	--	--	--	--	--	--	--	--	--	--
comp346472_c0	273	--	--	--	--	--	--	--	--	--	--	--	--	--	--	--	--	--	--	--	--	--	--	--	--	--	--	--	--
comp490514_c0	258	--	--	--	--	--	--	--	--	--	--	--	--	--	--	--	--	--	--	--	--	--	--	--	--	--	--	--	--
comp356064_c0	452	--	--	--	--	--	--	--	--	--	--	--	--	--	--	--	--	--	--	--	--	--	--	--	--	--	--	--	--
comp53523_c0	1903	45383558	NP_989622.1	1667	0	P2X purinoceptor 4 [Gallus gallus]	45383557	NM_204291.1	880	0	Gallus gallus purinergic receptor P2X, ligand-gated ion channel, 4 (P2RX4), mRNA gi|11526796|gb|AF218449.1|AF218449 Gallus gallus ATP-gated cation channel receptor P2X4 (P2X4) mRNA, complete cds	K05218	P2RX4	purinergic receptor P2X, ligand-gated ion channel 4	http://www.genome.jp/dbget-bin/www_bget?ko:K05218	Q99571	1480	0	P2X purinoceptor 4 OS=Homo sapiens GN=P2RX4 PE=1 SV=2	PF00864	ATP P2X receptor	GO:0006809//GO:0010524//GO:0042981//GO:0050850//GO:0007165//GO:0034405//GO:0010614//GO:0055117//GO:0051899//GO:0033198//GO:0006812//GO:0006811	nitric oxide biosynthetic process//positive regulation of calcium ion transport into cytosol//regulation of apoptotic process//positive regulation of calcium-mediated signaling//signal transduction//response to fluid shear stress//negative regulation of cardiac muscle hypertrophy//regulation of cardiac muscle contraction//membrane depolarization//response to ATP//cation transport//ion transport	GO:0001614//GO:0004931//GO:0005216//GO:0045296//GO:0005524	purinergic nucleotide receptor activity//extracellular ATP-gated cation channel activity//ion channel activity//cadherin binding//ATP binding	GO:0016020//GO:0030054//GO:0016021//GO:0045177//GO:0048471	membrane//cell junction//integral to membrane//apical part of cell//perinuclear region of cytoplasm	--	--
comp54730_c0	212	--	--	--	--	--	--	--	--	--	--	--	--	--	--	--	--	--	--	--	--	--	--	--	--	--	--	--	--
comp784969_c0	256	--	--	--	--	--	--	--	--	--	--	--	--	--	--	--	--	--	--	--	--	--	--	--	--	--	--	--	--
comp30588_c0	1144	--	--	--	--	--	47021722	CR406188.1	255	3.97433e-129	Gallus gallus finished cDNA, clone ChEST382l11	--	--	--	--	--	--	--	--	--	--	--	--	--	--	--	--	--	--
comp38515_c0	559	--	--	--	--	--	--	--	--	--	--	--	--	--	--	--	--	--	--	--	--	--	--	--	--	--	--	--	--
comp487124_c0	393	326926073	XP_003209230.1	668	1.11595e-81	PREDICTED: hypothetical protein LOC100544875 [Meleagris gallopavo]	363737376	XM_423073.3	309	1.23982e-159	PREDICTED: Gallus gallus chloride channel protein 2-like (LOC425295), mRNA	K05011	CLCN2	chloride channel 2	http://www.genome.jp/dbget-bin/www_bget?ko:K05011	Q9WU45	516	3.06643e-60	Chloride channel protein 2 OS=Cavia porcellus GN=CLCN2 PE=2 SV=1	PF00654	Voltage gated chloride channel	GO:0006821//GO:0055085	chloride transport//transmembrane transport	GO:0005247	voltage-gated chloride channel activity	GO:0016020	membrane	KOG0476	Cl- channel CLC-2 and related proteins (CLC superfamily)
comp329954_c0	611	--	--	--	--	--	--	--	--	--	--	--	--	--	--	--	--	--	--	--	--	--	--	--	--	--	--	--	--
comp562227_c0	214	--	--	--	--	--	--	--	--	--	--	--	--	--	--	--	--	--	--	PF07881	L-fucose isomerase, first N-terminal domain	GO:0006013//GO:0006000//GO:0006004	mannose metabolic process//fructose metabolic process//fucose metabolic process	GO:0008736	L-fucose isomerase activity	GO:0005737	cytoplasm	--	--
comp62148_c0	1067	--	--	--	--	--	46240274	CR387515.1	83	1.52373e-33	Gallus gallus finished cDNA, clone ChEST954l20	--	--	--	--	--	--	--	--	PF04889	Cwf15/Cwc15 cell cycle control protein	GO:0000398	mRNA splicing, via spliceosome	--	--	GO:0005681	spliceosomal complex	--	--
comp24739_c0	902	--	--	--	--	--	--	--	--	--	--	--	--	--	--	--	--	--	--	--	--	--	--	--	--	--	--	--	--
comp48575_c3	2499	--	--	--	--	--	449492518	XM_002189254.2	763	0	PREDICTED: Taeniopygia guttata diacylglycerol kinase, beta 90kDa (DGKB), mRNA	--	--	--	--	--	--	--	--	PF01333	Apocytochrome F, C-terminal	GO:0015979//GO:0006118	photosynthesis//electron transport	GO:0009055//GO:0005506//GO:0020037	electron carrier activity//iron ion binding//heme binding	GO:0031361	integral to thylakoid membrane	--	--
comp584042_c0	256	--	--	--	--	--	--	--	--	--	--	--	--	--	--	--	--	--	--	--	--	--	--	--	--	--	--	--	--
comp2259_c1	213	344253831	EGW09935.1	84	5.77794e-14	RING finger protein 38 [Cricetulus griseus]	224088433	XM_002186769.1	60	1.63845e-21	PREDICTED: Taeniopygia guttata similar to ring finger protein 38 (LOC100230486), mRNA	--	--	--	--	--	--	--	--	--	--	--	--	--	--	--	--	--	--
comp41170_c1	757	326933236	XP_003212713.1	664	1.15317e-79	PREDICTED: zinc finger and BTB domain-containing protein 44-like isoform 2 [Meleagris gallopavo]	326933235	XM_003212665.1	714	0	PREDICTED: Meleagris gallopavo zinc finger and BTB domain containing 44, transcript variant 2 (ZBTB44), mRNA	--	--	--	--	Q8NCP5	366	1.47277e-38	Zinc finger and BTB domain-containing protein 44 OS=Homo sapiens GN=ZBTB44 PE=1 SV=1	PF00096	Zinc finger, C2H2 type	--	--	GO:0046872//GO:0008270//GO:0003676	metal ion binding//zinc ion binding//nucleic acid binding	GO:0005634	nucleus	--	--
comp587595_c0	250	--	--	--	--	--	--	--	--	--	--	--	--	--	--	--	--	--	--	--	--	--	--	--	--	--	--	--	--
comp286119_c0	372	363735132	XP_426491.3	364	6.75504e-39	PREDICTED: LOW QUALITY PROTEIN: pro-neuregulin-3, membrane-bound isoform, partial [Gallus gallus]	326923192	XR_118280.1	210	1.2622e-104	PREDICTED: Meleagris gallopavo pro-neuregulin-3, membrane-bound isoform-like (LOC100549473), miscRNA	K05457	NRG3	neuregulin 3	http://www.genome.jp/dbget-bin/www_bget?ko:K05457	P56975	327	2.00651e-34	Pro-neuregulin-3, membrane-bound isoform OS=Homo sapiens GN=NRG3 PE=1 SV=1	PF11545	Cell surface heme-binding protein Shp	--	--	GO:0020037	heme binding	--	--	--	--
comp392636_c0	402	--	--	--	--	--	--	--	--	--	--	--	--	--	--	--	--	--	--	--	--	--	--	--	--	--	--	--	--
comp577608_c0	208	--	--	--	--	--	--	--	--	--	--	--	--	--	--	--	--	--	--	--	--	--	--	--	--	--	--	--	--
comp6994_c0	450	--	--	--	--	--	--	--	--	--	--	--	--	--	--	--	--	--	--	--	--	--	--	--	--	--	--	--	--
comp48474_c0	739	--	--	--	--	--	--	--	--	--	--	--	--	--	--	--	--	--	--	--	--	--	--	--	--	--	--	--	--
comp48980_c1	1093	--	--	--	--	--	--	--	--	--	--	--	--	--	--	--	--	--	--	--	--	--	--	--	--	--	--	--	--
comp43894_c0	1485	--	--	--	--	--	--	--	--	--	--	--	--	--	--	--	--	--	--	--	--	--	--	--	--	--	--	--	--
comp41844_c0	762	--	--	--	--	--	--	--	--	--	--	--	--	--	--	--	--	--	--	--	--	--	--	--	--	--	--	--	--
comp57361_c5	1496	--	--	--	--	--	--	--	--	--	--	--	--	--	--	--	--	--	--	PF00243	Nerve growth factor family	GO:0007165	signal transduction	GO:0005102	receptor binding	--	--	--	--
comp41219_c0	321	--	--	--	--	--	--	--	--	--	--	--	--	--	--	--	--	--	--	--	--	--	--	--	--	--	--	--	--
comp55616_c1	865	--	--	--	--	--	--	--	--	--	--	--	--	--	--	--	--	--	--	--	--	--	--	--	--	--	--	--	--
comp50418_c1	205	--	--	--	--	--	--	--	--	--	--	--	--	--	--	--	--	--	--	--	--	--	--	--	--	--	--	--	--
comp796283_c0	272	--	--	--	--	--	--	--	--	--	--	--	--	--	--	--	--	--	--	--	--	--	--	--	--	--	--	--	--
comp238504_c0	361	--	--	--	--	--	--	--	--	--	--	--	--	--	--	--	--	--	--	--	--	--	--	--	--	--	--	--	--
comp45758_c1	203	--	--	--	--	--	--	--	--	--	--	--	--	--	--	--	--	--	--	--	--	--	--	--	--	--	--	--	--
comp32755_c0	317	--	--	--	--	--	--	--	--	--	--	--	--	--	--	--	--	--	--	--	--	--	--	--	--	--	--	--	--
comp833715_c0	216	--	--	--	--	--	--	--	--	--	--	--	--	--	--	--	--	--	--	--	--	--	--	--	--	--	--	--	--
comp19696_c0	479	--	--	--	--	--	--	--	--	--	--	--	--	--	--	--	--	--	--	--	--	--	--	--	--	--	--	--	--
comp25853_c0	345	--	--	--	--	--	--	--	--	--	--	--	--	--	--	--	--	--	--	--	--	--	--	--	--	--	--	--	--
comp36338_c1	211	--	--	--	--	--	--	--	--	--	--	--	--	--	--	--	--	--	--	--	--	--	--	--	--	--	--	--	--
comp796192_c0	265	--	--	--	--	--	--	--	--	--	--	--	--	--	--	--	--	--	--	--	--	--	--	--	--	--	--	--	--
comp44260_c2	922	--	--	--	--	--	--	--	--	--	--	--	--	--	--	--	--	--	--	--	--	--	--	--	--	--	--	--	--
comp610343_c0	364	--	--	--	--	--	--	--	--	--	--	--	--	--	--	--	--	--	--	--	--	--	--	--	--	--	--	--	--
comp2954_c0	876	--	--	--	--	--	--	--	--	--	--	--	--	--	--	--	--	--	--	--	--	--	--	--	--	--	--	--	--
comp36129_c0	251	--	--	--	--	--	--	--	--	--	--	--	--	--	--	--	--	--	--	--	--	--	--	--	--	--	--	--	--
comp149456_c0	512	--	--	--	--	--	--	--	--	--	--	--	--	--	--	--	--	--	--	--	--	--	--	--	--	--	--	--	--
comp30708_c0	692	--	--	--	--	--	--	--	--	--	--	--	--	--	--	--	--	--	--	--	--	--	--	--	--	--	--	--	--
comp284398_c0	326	--	--	--	--	--	--	--	--	--	--	--	--	--	--	--	--	--	--	--	--	--	--	--	--	--	--	--	--
comp12364_c0	294	363732589	XP_420070.3	480	1.49591e-56	PREDICTED: uncharacterized protein C21orf63 homolog [Gallus gallus]	363732588	XM_420070.3	229	2.6663e-115	PREDICTED: Gallus gallus uncharacterized protein C21orf63-like (LOC422065), mRNA	--	--	--	--	P58658	159	2.52184e-12	Protein eva-1 homolog C OS=Homo sapiens GN=EVA1C PE=1 SV=1	PF02140	Galactose binding lectin domain	--	--	GO:0030246	carbohydrate binding	--	--	--	--
comp806247_c0	224	--	--	--	--	--	--	--	--	--	--	--	--	--	--	--	--	--	--	--	--	--	--	--	--	--	--	--	--
comp49425_c3	291	--	--	--	--	--	--	--	--	--	--	--	--	--	--	--	--	--	--	--	--	--	--	--	--	--	--	--	--
comp762351_c0	297	--	--	--	--	--	--	--	--	--	--	--	--	--	--	--	--	--	--	--	--	--	--	--	--	--	--	--	--
comp795777_c0	236	--	--	--	--	--	--	--	--	--	--	--	--	--	--	--	--	--	--	--	--	--	--	--	--	--	--	--	--
comp269735_c0	420	--	--	--	--	--	--	--	--	--	--	--	--	--	--	--	--	--	--	--	--	--	--	--	--	--	--	--	--
comp1027450_c0	244	--	--	--	--	--	--	--	--	--	--	--	--	--	--	--	--	--	--	--	--	--	--	--	--	--	--	--	--
comp762121_c0	283	--	--	--	--	--	--	--	--	--	--	--	--	--	--	--	--	--	--	--	--	--	--	--	--	--	--	--	--
comp583597_c0	203	--	--	--	--	--	--	--	--	--	--	--	--	--	--	--	--	--	--	--	--	--	--	--	--	--	--	--	--
comp310812_c0	493	--	--	--	--	--	--	--	--	--	--	--	--	--	--	--	--	--	--	--	--	--	--	--	--	--	--	--	--
comp499734_c0	395	118097475	XP_414598.2	560	3.2965e-64	PREDICTED: HMG domain-containing protein 3 [Gallus gallus]	118097474	XM_414598.2	290	4.5478e-149	PREDICTED: Gallus gallus HMG box domain containing 3 (HMGXB3), mRNA	--	--	--	--	Q12766	184	7.20953e-15	HMG domain-containing protein 3 OS=Homo sapiens GN=HMGXB3 PE=2 SV=2	--	--	--	--	--	--	--	--	--	--
comp318279_c0	310	193227168	ACF16393.1	540	4.60024e-67	Mel-1c melatonin receptor [Anas platyrhynchos]	193227167	EU797671.1	280	1.26156e-143	Anas platyrhynchos Mel-1c melatonin receptor mRNA, partial cds	K04285	MTNR1A	melatonin receptor type 1A	http://www.genome.jp/dbget-bin/www_bget?ko:K04285	P49288	535	8.43721e-67	Melatonin receptor type 1C OS=Gallus gallus PE=2 SV=1	PF00001	7 transmembrane receptor (rhodopsin family)	GO:0007186	G-protein coupled receptor signaling pathway	GO:0004930	G-protein coupled receptor activity	GO:0016021	integral to membrane	KOG3656	FOG: 7 transmembrane receptor
comp55288_c0	1447	--	--	--	--	--	441625923	XM_003257625.2	168	1.16712e-80	PREDICTED: Nomascus leucogenys CUGBP, Elav-like family member 2, transcript variant 1 (CELF2), mRNA	--	--	--	--	--	--	--	--	--	--	--	--	--	--	--	--	--	--
comp602038_c0	224	--	--	--	--	--	--	--	--	--	--	--	--	--	--	--	--	--	--	--	--	--	--	--	--	--	--	--	--
comp595934_c0	203	--	--	--	--	--	--	--	--	--	--	--	--	--	--	--	--	--	--	--	--	--	--	--	--	--	--	--	--
comp400903_c0	455	--	--	--	--	--	--	--	--	--	--	--	--	--	--	--	--	--	--	--	--	--	--	--	--	--	--	--	--
comp2411_c0	298	--	--	--	--	--	--	--	--	--	--	--	--	--	--	--	--	--	--	--	--	--	--	--	--	--	--	--	--
comp797533_c0	260	--	--	--	--	--	--	--	--	--	--	--	--	--	--	--	--	--	--	--	--	--	--	--	--	--	--	--	--
comp651811_c0	240	--	--	--	--	--	--	--	--	--	--	--	--	--	--	--	--	--	--	--	--	--	--	--	--	--	--	--	--
comp817556_c0	238	--	--	--	--	--	--	--	--	--	--	--	--	--	--	--	--	--	--	--	--	--	--	--	--	--	--	--	--
comp577061_c0	253	--	--	--	--	--	--	--	--	--	--	--	--	--	--	--	--	--	--	--	--	--	--	--	--	--	--	--	--
comp396998_c0	570	--	--	--	--	--	--	--	--	--	--	--	--	--	--	--	--	--	--	--	--	--	--	--	--	--	--	--	--
comp593478_c0	334	363742225	XP_425767.3	431	8.07734e-47	PREDICTED: transcription factor HIVEP3 [Gallus gallus]	363742224	XM_425767.3	262	1.39e-133	PREDICTED: Gallus gallus human immunodeficiency virus type I enhancer binding protein 3 (HIVEP3), mRNA	K09239	HIVEP	human immunodeficiency virus type I enhancer-binding protein	http://www.genome.jp/dbget-bin/www_bget?ko:K09239	Q5T1R4	336	2.64344e-35	Transcription factor HIVEP3 OS=Homo sapiens GN=HIVEP3 PE=1 SV=1	PF00301//PF00096	Rubredoxin//Zinc finger, C2H2 type	--	--	GO:0046872//GO:0005506	metal ion binding//iron ion binding	--	--	--	--
comp23988_c0	644	--	--	--	--	--	--	--	--	--	--	--	--	--	--	--	--	--	--	--	--	--	--	--	--	--	--	--	--
comp391704_c0	795	--	--	--	--	--	118445368	AC186354.3	91	4.0102e-38	Gallus gallus BAC clone CH261-129F7 from chromosome z, complete sequence	--	--	--	--	--	--	--	--	--	--	--	--	--	--	--	--	--	--
comp476237_c0	416	--	--	--	--	--	--	--	--	--	--	--	--	--	--	--	--	--	--	--	--	--	--	--	--	--	--	--	--
comp46357_c0	1642	363740891	XP_001235583.2	1675	0	PREDICTED: BAH and coiled-coil domain-containing protein 1 [Gallus gallus]	363740890	XM_001235582.2	981	0	PREDICTED: Gallus gallus BAH domain and coiled-coil containing 1 (BAHCC1), mRNA	--	--	--	--	Q3UHR0	908	3.42424e-105	BAH and coiled-coil domain-containing protein 1 OS=Mus musculus GN=Bahcc1 PE=2 SV=2	PF00937//PF15360	Coronavirus nucleocapsid protein//APJ endogenous ligand	GO:0007165	signal transduction	GO:0031704//GO:0005179	apelin receptor binding//hormone activity	GO:0019013	viral nucleocapsid	--	--
comp308414_c0	288	--	--	--	--	--	--	--	--	--	--	--	--	--	--	--	--	--	--	--	--	--	--	--	--	--	--	--	--
comp312275_c0	349	--	--	--	--	--	--	--	--	--	--	--	--	--	--	--	--	--	--	--	--	--	--	--	--	--	--	--	--
comp340415_c0	230	363728616	XP_425539.3	150	4.96368e-10	PREDICTED: enteropeptidase [Gallus gallus]	--	--	--	--	--	--	--	--	--	P97435	148	7.52616e-11	Enteropeptidase OS=Mus musculus GN=Tmprss15 PE=2 SV=1	--	--	--	--	--	--	--	--	KOG3627	Trypsin
comp26472_c0	903	--	--	--	--	--	--	--	--	--	--	--	--	--	--	--	--	--	--	--	--	--	--	--	--	--	--	--	--
comp476979_c0	221	--	--	--	--	--	--	--	--	--	--	--	--	--	--	--	--	--	--	--	--	--	--	--	--	--	--	--	--
comp51535_c1	388	--	--	--	--	--	--	--	--	--	--	--	--	--	--	--	--	--	--	--	--	--	--	--	--	--	--	--	--
comp346641_c0	386	--	--	--	--	--	--	--	--	--	--	--	--	--	--	--	--	--	--	--	--	--	--	--	--	--	--	--	--
comp595153_c0	227	--	--	--	--	--	--	--	--	--	--	--	--	--	--	--	--	--	--	--	--	--	--	--	--	--	--	--	--
comp1101031_c0	249	--	--	--	--	--	--	--	--	--	--	--	--	--	--	--	--	--	--	--	--	--	--	--	--	--	--	--	--
comp23755_c0	685	--	--	--	--	--	--	--	--	--	--	--	--	--	--	--	--	--	--	--	--	--	--	--	--	--	--	--	--
comp35334_c1	527	--	--	--	--	--	--	--	--	--	--	--	--	--	--	--	--	--	--	--	--	--	--	--	--	--	--	--	--
comp36292_c0	689	326917710	XP_003205139.1	999	6.75327e-124	PREDICTED: deubiquitinating protein VCIP135-like [Meleagris gallopavo]	61098437	NM_001012948.1	476	0	Gallus gallus valosin containing protein (p97)/p47 complex interacting protein 1 (VCPIP1), mRNA gi|53136385|emb|AJ720863.1| Gallus gallus mRNA for hypothetical protein, clone 28d4	--	--	--	--	Q8CF97	885	6.96201e-109	Deubiquitinating protein VCIP135 OS=Rattus norvegicus GN=Vcpip1 PE=1 SV=2	--	--	--	--	--	--	GO:0005737	cytoplasm	--	--
comp40667_c1	553	--	--	--	--	--	48841918	CR523256.1	225	8.85167e-113	Gallus gallus finished cDNA, clone ChEST368i11	--	--	--	--	--	--	--	--	--	--	--	--	--	--	--	--	--	--
comp602217_c0	313	--	--	--	--	--	--	--	--	--	--	--	--	--	--	--	--	--	--	--	--	--	--	--	--	--	--	--	--
comp256737_c0	263	47225106	CAF98733.1	144	4.16965e-09	unnamed protein product [Tetraodon nigroviridis]	--	--	--	--	--	--	--	--	--	Q96EP0	129	2.93309e-08	E3 ubiquitin-protein ligase RNF31 OS=Homo sapiens GN=RNF31 PE=1 SV=1	PF00641//PF00628	Zn-finger in Ran binding protein and others//PHD-finger	--	--	GO:0005515//GO:0008270	protein binding//zinc ion binding	--	--	--	--
comp39228_c1	362	--	--	--	--	--	--	--	--	--	--	--	--	--	--	--	--	--	--	--	--	--	--	--	--	--	--	--	--
comp849842_c0	204	--	--	--	--	--	--	--	--	--	--	--	--	--	--	--	--	--	--	--	--	--	--	--	--	--	--	--	--
comp48423_c1	911	--	--	--	--	--	--	--	--	--	--	--	--	--	--	--	--	--	--	--	--	--	--	--	--	--	--	--	--
comp16164_c0	299	--	--	--	--	--	--	--	--	--	--	--	--	--	--	--	--	--	--	--	--	--	--	--	--	--	--	--	--
comp600954_c0	230	--	--	--	--	--	--	--	--	--	--	--	--	--	--	--	--	--	--	--	--	--	--	--	--	--	--	--	--
comp19892_c0	569	--	--	--	--	--	--	--	--	--	--	--	--	--	--	--	--	--	--	--	--	--	--	--	--	--	--	--	--
comp227688_c0	503	--	--	--	--	--	--	--	--	--	--	--	--	--	--	--	--	--	--	--	--	--	--	--	--	--	--	--	--
comp13922_c0	356	--	--	--	--	--	--	--	--	--	--	--	--	--	--	--	--	--	--	--	--	--	--	--	--	--	--	--	--
comp24569_c0	764	--	--	--	--	--	--	--	--	--	--	--	--	--	--	--	--	--	--	--	--	--	--	--	--	--	--	--	--
comp396626_c0	461	316995811	BAJ53003.1	749	6.43993e-94	Tripartite motif protein 7 [Gallus gallus]	41635003	BX934475.1	350	0	Gallus gallus finished cDNA, clone ChEST378o7	K12000	TRIM7	tripartite motif-containing protein 7	http://www.genome.jp/dbget-bin/www_bget?ko:K12000	Q9C029	363	1.32602e-39	Tripartite motif-containing protein 7 OS=Homo sapiens GN=TRIM7 PE=1 SV=2	PF08702	Fibrinogen alpha/beta chain family	GO:0051258//GO:0030168//GO:0007165	protein polymerization//platelet activation//signal transduction	GO:0030674//GO:0005102	protein binding, bridging//receptor binding	GO:0005577	fibrinogen complex	--	--
comp130915_c0	1916	326925101	XP_003208760.1	2403	0	PREDICTED: rho GTPase-activating protein 29-like [Meleagris gallopavo]	326925100	XM_003208712.1	1276	0	PREDICTED: Meleagris gallopavo rho GTPase-activating protein 29-like (LOC100545374), mRNA	--	--	--	--	Q6PCS4	1390	9.56709e-175	Rho GTPase-activating protein 29 OS=Danio rerio GN=arhgap29 PE=2 SV=1	PF02883	Adaptin C-terminal domain	GO:0035556//GO:0016192//GO:0006886	intracellular signal transduction//vesicle-mediated transport//intracellular protein transport	GO:0046872	metal ion binding	GO:0005622//GO:0030131	intracellular//clathrin adaptor complex	--	--
comp26096_c0	617	--	--	--	--	--	--	--	--	--	--	--	--	--	--	--	--	--	--	PF01690	Potato leaf roll virus readthrough protein	--	--	--	--	GO:0019028	viral capsid	--	--
comp365192_c0	259	--	--	--	--	--	--	--	--	--	--	--	--	--	--	--	--	--	--	--	--	--	--	--	--	--	--	--	--
comp43581_c0	2876	224042883	XP_002192164.1	2618	0	PREDICTED: chromosome alignment-maintaining phosphoprotein 1 [Taeniopygia guttata]	449483602	XM_002192128.2	1774	0	PREDICTED: Taeniopygia guttata chromosome alignment maintaining phosphoprotein 1 (CHAMP1), mRNA	--	--	--	--	Q96JM3	819	2.77789e-93	Chromosome alignment-maintaining phosphoprotein 1 OS=Homo sapiens GN=CHAMP1 PE=1 SV=2	PF02216//PF00096	B domain//Zinc finger, C2H2 type	GO:0034501//GO:0035372//GO:0009405//GO:0031134	protein localization to kinetochore//protein localization to microtubule//pathogenesis//sister chromatid biorientation	GO:0019865//GO:0003676//GO:0046872//GO:0008270	immunoglobulin binding//nucleic acid binding//metal ion binding//zinc ion binding	GO:0000777//GO:0019814//GO:0005819//GO:0005634	condensed chromosome kinetochore//immunoglobulin complex//spindle//nucleus	KOG1721	FOG: Zn-finger
comp1092685_c0	209	--	--	--	--	--	--	--	--	--	--	--	--	--	--	--	--	--	--	--	--	--	--	--	--	--	--	--	--
comp301922_c0	311	--	--	--	--	--	--	--	--	--	--	--	--	--	--	--	--	--	--	--	--	--	--	--	--	--	--	--	--
comp479544_c0	211	82086162	Q6GXJ1.1	215	1.56589e-21	RecName: Full=Gallinacin-4; Short=Gal-4; AltName: Full=Beta-defensin 4; AltName: Full=Gallinacin-7; Short=Gal-7; Flags: Precursor	113911506	DQ858341.1	119	2.58057e-54	Gallus gallus breed Qingyuan Partridge Gal 4 mRNA, complete cds	--	--	--	--	Q6GXJ1	215	1.05762e-22	Gallinacin-4 OS=Gallus gallus GN=GAL4 PE=2 SV=1	PF00879//PF00711	Defensin propeptide//Beta defensin	GO:0042742//GO:0006952	defense response to bacterium//defense response	--	--	GO:0005576	extracellular region	--	--
comp472126_c0	343	--	--	--	--	--	--	--	--	--	--	--	--	--	--	--	--	--	--	--	--	--	--	--	--	--	--	--	--
comp565_c0	205	--	--	--	--	--	--	--	--	--	--	--	--	--	--	--	--	--	--	--	--	--	--	--	--	--	--	--	--
comp30953_c1	262	--	--	--	--	--	--	--	--	--	--	--	--	--	--	--	--	--	--	--	--	--	--	--	--	--	--	--	--
comp765798_c0	203	--	--	--	--	--	--	--	--	--	--	--	--	--	--	--	--	--	--	--	--	--	--	--	--	--	--	--	--
comp565577_c0	224	--	--	--	--	--	--	--	--	--	--	--	--	--	--	--	--	--	--	--	--	--	--	--	--	--	--	--	--
comp735177_c0	201	--	--	--	--	--	--	--	--	--	--	--	--	--	--	--	--	--	--	--	--	--	--	--	--	--	--	--	--
comp26035_c0	1060	--	--	--	--	--	--	--	--	--	--	--	--	--	--	--	--	--	--	--	--	--	--	--	--	--	--	--	--
comp24336_c1	293	--	--	--	--	--	--	--	--	--	--	--	--	--	--	--	--	--	--	--	--	--	--	--	--	--	--	--	--
comp276503_c0	299	--	--	--	--	--	--	--	--	--	--	--	--	--	--	--	--	--	--	--	--	--	--	--	--	--	--	--	--
comp544317_c0	460	440913422	ELR62872.1	242	9.87757e-22	Pentraxin-4 [Bos grunniens mutus]	--	--	--	--	--	--	--	--	--	Q96A99	225	1.57904e-20	Pentraxin-4 OS=Homo sapiens GN=PTX4 PE=2 SV=2	--	--	--	--	--	--	--	--	--	--
comp55145_c0	2785	71897215	NP_001026566.1	2770	0	set1/Ash2 histone methyltransferase complex subunit ASH2 [Gallus gallus]	71897214	NM_001031395.1	1483	0	Gallus gallus ash2 (absent, small, or homeotic)-like (Drosophila) (ASH2L), mRNA gi|53135519|emb|AJ720773.1| Gallus gallus mRNA for hypothetical protein, clone 25e24	K14964	ASH2	Set1/Ash2 histone methyltransferase complex subunit ASH2	http://www.genome.jp/dbget-bin/www_bget?ko:K14964	Q9UBL3	2725	0	Set1/Ash2 histone methyltransferase complex subunit ASH2 OS=Homo sapiens GN=ASH2L PE=1 SV=1	PF00622	SPRY domain	GO:0045944//GO:0006479//GO:0043627//GO:0008284	positive regulation of transcription from RNA polymerase II promoter//protein methylation//response to estrogen stimulus//positive regulation of cell proliferation	GO:0005515//GO:0044212//GO:0042800	protein binding//transcription regulatory region DNA binding//histone methyltransferase activity (H3-K4 specific)	GO:0048188	Set1C/COMPASS complex	KOG2626	Histone H3 (Lys4) methyltransferase complex, subunit CPS60/ASH2/BRE2
comp390362_c0	364	--	--	--	--	--	--	--	--	--	--	--	--	--	--	--	--	--	--	--	--	--	--	--	--	--	--	--	--
comp15979_c0	260	--	--	--	--	--	--	--	--	--	--	--	--	--	--	--	--	--	--	--	--	--	--	--	--	--	--	--	--
comp16520_c0	464	326924082	XP_003208261.1	504	2.37e-57	PREDICTED: disintegrin and metalloproteinase domain-containing protein 9-like, partial [Meleagris gallopavo]	363735401	XM_421805.3	306	6.90283e-158	PREDICTED: Gallus gallus ADAM metallopeptidase domain 5, pseudogene (ADAM5P), mRNA	K06834	ADAM9	disintegrin and metalloproteinase domain-containing protein 9	http://www.genome.jp/dbget-bin/www_bget?ko:K06834	Q13443	293	3.02974e-29	Disintegrin and metalloproteinase domain-containing protein 9 OS=Homo sapiens GN=ADAM9 PE=1 SV=1	PF00008	EGF-like domain	GO:0006508	proteolysis	GO:0005515//GO:0004222//GO:0008270	protein binding//metalloendopeptidase activity//zinc ion binding	--	--	KOG3607	Meltrins, fertilins and related Zn-dependent metalloproteinases of the ADAMs family
comp32981_c0	420	--	--	--	--	--	--	--	--	--	--	--	--	--	--	--	--	--	--	--	--	--	--	--	--	--	--	--	--
comp31908_c0	613	--	--	--	--	--	--	--	--	--	--	--	--	--	--	--	--	--	--	--	--	--	--	--	--	--	--	--	--
comp1152177_c0	239	--	--	--	--	--	--	--	--	--	--	--	--	--	--	--	--	--	--	--	--	--	--	--	--	--	--	--	--
comp48665_c0	1179	--	--	--	--	--	--	--	--	--	--	--	--	--	--	--	--	--	--	--	--	--	--	--	--	--	--	--	--
comp347110_c0	325	--	--	--	--	--	--	--	--	--	--	--	--	--	--	--	--	--	--	--	--	--	--	--	--	--	--	--	--
comp299220_c0	627	62914006	AAH02891.2	124	9.89995e-06	C19orf57 protein [Homo sapiens]	--	--	--	--	--	--	--	--	--	Q0VDD7	124	7.84088e-07	Uncharacterized protein C19orf57 OS=Homo sapiens GN=C19orf57 PE=1 SV=2	--	--	--	--	--	--	--	--	--	--
comp904893_c0	272	--	--	--	--	--	--	--	--	--	--	--	--	--	--	--	--	--	--	--	--	--	--	--	--	--	--	--	--
comp847822_c0	275	--	--	--	--	--	--	--	--	--	--	--	--	--	--	--	--	--	--	--	--	--	--	--	--	--	--	--	--
comp16538_c0	598	--	--	--	--	--	--	--	--	--	--	--	--	--	--	--	--	--	--	--	--	--	--	--	--	--	--	--	--
comp701077_c0	229	--	--	--	--	--	--	--	--	--	--	--	--	--	--	--	--	--	--	--	--	--	--	--	--	--	--	--	--
comp246951_c0	366	--	--	--	--	--	--	--	--	--	--	--	--	--	--	--	--	--	--	--	--	--	--	--	--	--	--	--	--
comp320820_c0	484	--	--	--	--	--	--	--	--	--	--	--	--	--	--	--	--	--	--	--	--	--	--	--	--	--	--	--	--
comp465513_c0	227	--	--	--	--	--	--	--	--	--	--	--	--	--	--	--	--	--	--	--	--	--	--	--	--	--	--	--	--
comp212944_c0	627	--	--	--	--	--	--	--	--	--	--	--	--	--	--	--	--	--	--	--	--	--	--	--	--	--	--	--	--
comp575085_c0	211	--	--	--	--	--	--	--	--	--	--	--	--	--	--	--	--	--	--	--	--	--	--	--	--	--	--	--	--
comp6095_c0	665	--	--	--	--	--	--	--	--	--	--	--	--	--	--	--	--	--	--	--	--	--	--	--	--	--	--	--	--
comp783985_c0	215	--	--	--	--	--	--	--	--	--	--	--	--	--	--	--	--	--	--	--	--	--	--	--	--	--	--	--	--
comp588080_c0	229	--	--	--	--	--	--	--	--	--	--	--	--	--	--	--	--	--	--	--	--	--	--	--	--	--	--	--	--
comp208857_c0	340	--	--	--	--	--	--	--	--	--	--	--	--	--	--	--	--	--	--	--	--	--	--	--	--	--	--	--	--
comp448951_c0	327	--	--	--	--	--	--	--	--	--	--	--	--	--	--	--	--	--	--	--	--	--	--	--	--	--	--	--	--
comp473016_c0	387	--	--	--	--	--	--	--	--	--	--	--	--	--	--	--	--	--	--	--	--	--	--	--	--	--	--	--	--
comp48249_c2	1421	--	--	--	--	--	4138921	AF060568.1	82	7.3483e-33	Homo sapiens promyelocytic leukemia zinc finger protein (PLZF) gene, complete cds	--	--	--	--	--	--	--	--	--	--	--	--	--	--	--	--	--	--
comp48434_c0	4002	326917620	XP_003205094.1	4319	0	PREDICTED: RB1-inducible coiled-coil protein 1-like [Meleagris gallopavo]	363730774	XM_001232349.2	285	2.98759e-145	PREDICTED: Gallus gallus RB1-inducible coiled-coil 1 (RB1CC1), mRNA	--	--	--	--	Q8TDY2	3329	0	RB1-inducible coiled-coil protein 1 OS=Homo sapiens GN=RB1CC1 PE=1 SV=3	PF02765	Telomeric single stranded DNA binding POT1/CDC13	GO:0000723//GO:0001934//GO:0043066//GO:0007254//GO:0000045//GO:0045793//GO:0010506	telomere maintenance//positive regulation of protein phosphorylation//negative regulation of apoptotic process//JNK cascade//autophagic vacuole assembly//positive regulation of cell size//regulation of autophagy	GO:0003677//GO:0019901	DNA binding//protein kinase binding	GO:0005634//GO:0034045//GO:0000784	nucleus//pre-autophagosomal structure membrane//nuclear chromosome, telomeric region	--	--
comp407335_c0	255	118099957	XP_426242.2	451	2.62264e-52	PREDICTED: Usher syndrome type-1G protein homolog [Gallus gallus]	449479385	XM_004176349.1	104	6.96674e-46	PREDICTED: Taeniopygia guttata Usher syndrome 1G (autosomal recessive) (USH1G), mRNA	--	--	--	--	Q80T11	339	1.94994e-37	Usher syndrome type-1G protein homolog OS=Mus musculus GN=Ush1g PE=1 SV=1	--	--	--	--	GO:0042803	protein homodimerization activity	GO:0015629//GO:0005737	actin cytoskeleton//cytoplasm	--	--
comp735723_c0	207	--	--	--	--	--	--	--	--	--	--	--	--	--	--	--	--	--	--	--	--	--	--	--	--	--	--	--	--
comp17241_c0	417	--	--	--	--	--	--	--	--	--	--	--	--	--	--	--	--	--	--	--	--	--	--	--	--	--	--	--	--
comp436099_c0	277	--	--	--	--	--	--	--	--	--	--	--	--	--	--	--	--	--	--	--	--	--	--	--	--	--	--	--	--
comp389154_c0	294	--	--	--	--	--	--	--	--	--	--	--	--	--	--	--	--	--	--	--	--	--	--	--	--	--	--	--	--
comp374816_c0	228	--	--	--	--	--	--	--	--	--	--	--	--	--	--	--	--	--	--	--	--	--	--	--	--	--	--	--	--
comp56286_c0	3186	363736867	XP_422323.3	1213	1.94252e-155	PREDICTED: LOW QUALITY PROTEIN: RWD domain-containing protein 3 [Gallus gallus]	41631174	BX930646.1	712	0	Gallus gallus finished cDNA, clone ChEST970h14	--	--	--	--	Q5RDC7	935	1.04402e-115	RWD domain-containing protein 3 OS=Pongo abelii GN=RWDD3 PE=2 SV=1	PF05773	RWD domain	--	--	GO:0005515	protein binding	--	--	--	--
comp474494_c0	690	--	--	--	--	--	--	--	--	--	--	--	--	--	--	--	--	--	--	--	--	--	--	--	--	--	--	--	--
comp1062906_c0	208	--	--	--	--	--	--	--	--	--	--	--	--	--	--	--	--	--	--	--	--	--	--	--	--	--	--	--	--
comp31154_c0	1054	50949988	CAH10535.1	1532	0	hypothetical protein [Homo sapiens]	326917896	XM_003205183.1	766	0	PREDICTED: Meleagris gallopavo protein virilizer homolog (LOC100544595), mRNA	--	--	--	--	A2AIV2	1535	0	Protein virilizer homolog OS=Mus musculus GN=Kiaa1429 PE=1 SV=1	PF03224	V-ATPase subunit H	GO:0015991//GO:0015992//GO:0006119//GO:0008380//GO:0006397	ATP hydrolysis coupled proton transport//proton transport//oxidative phosphorylation//RNA splicing//mRNA processing	GO:0046961	proton-transporting ATPase activity, rotational mechanism	GO:0000221//GO:0005634	vacuolar proton-transporting V-type ATPase, V1 domain//nucleus	--	--
comp21938_c1	554	--	--	--	--	--	116175072	AC192432.1	219	1.91973e-109	Taeniopygia guttata BAC clone TGMCBa-24H12 from chromosome unknown, complete sequence	--	--	--	--	--	--	--	--	--	--	--	--	--	--	--	--	--	--
comp1993_c0	375	--	--	--	--	--	--	--	--	--	--	--	--	--	--	--	--	--	--	--	--	--	--	--	--	--	--	--	--
comp228854_c0	462	--	--	--	--	--	--	--	--	--	--	--	--	--	--	--	--	--	--	--	--	--	--	--	--	--	--	--	--
comp41839_c0	334	--	--	--	--	--	--	--	--	--	--	--	--	--	--	--	--	--	--	--	--	--	--	--	--	--	--	--	--
comp563215_c0	220	--	--	--	--	--	--	--	--	--	--	--	--	--	--	--	--	--	--	--	--	--	--	--	--	--	--	--	--
comp423324_c0	347	--	--	--	--	--	--	--	--	--	--	--	--	--	--	--	--	--	--	--	--	--	--	--	--	--	--	--	--
comp30658_c1	771	--	--	--	--	--	--	--	--	--	--	--	--	--	--	--	--	--	--	--	--	--	--	--	--	--	--	--	--
comp272444_c0	460	--	--	--	--	--	--	--	--	--	--	--	--	--	--	--	--	--	--	--	--	--	--	--	--	--	--	--	--
comp32241_c0	295	--	--	--	--	--	--	--	--	--	--	--	--	--	--	--	--	--	--	--	--	--	--	--	--	--	--	--	--
comp813918_c0	246	--	--	--	--	--	--	--	--	--	--	--	--	--	--	--	--	--	--	--	--	--	--	--	--	--	--	--	--
comp391366_c0	395	--	--	--	--	--	--	--	--	--	--	--	--	--	--	--	--	--	--	--	--	--	--	--	--	--	--	--	--
comp463270_c0	266	--	--	--	--	--	--	--	--	--	--	--	--	--	--	--	--	--	--	--	--	--	--	--	--	--	--	--	--
comp750902_c0	262	--	--	--	--	--	--	--	--	--	--	--	--	--	--	--	--	--	--	--	--	--	--	--	--	--	--	--	--
comp5369_c0	218	--	--	--	--	--	--	--	--	--	--	--	--	--	--	--	--	--	--	--	--	--	--	--	--	--	--	--	--
comp41640_c0	827	--	--	--	--	--	--	--	--	--	--	--	--	--	--	--	--	--	--	--	--	--	--	--	--	--	--	--	--
comp252169_c0	377	--	--	--	--	--	--	--	--	--	--	--	--	--	--	--	--	--	--	--	--	--	--	--	--	--	--	--	--
comp766320_c0	287	--	--	--	--	--	--	--	--	--	--	--	--	--	--	--	--	--	--	--	--	--	--	--	--	--	--	--	--
comp30395_c0	832	--	--	--	--	--	--	--	--	--	--	--	--	--	--	--	--	--	--	--	--	--	--	--	--	--	--	--	--
comp33707_c0	336	--	--	--	--	--	--	--	--	--	--	--	--	--	--	--	--	--	--	--	--	--	--	--	--	--	--	--	--
comp49226_c0	1532	224057292	XP_002187778.1	1305	4.9199e-176	PREDICTED: uncharacterized oxidoreductase ZK1290.5-like [Taeniopygia guttata]	449508094	XM_002187742.2	588	0	PREDICTED: Taeniopygia guttata uncharacterized LOC100218707 (LOC100218707), mRNA	--	--	--	--	Q09632	607	4.26779e-72	Uncharacterized oxidoreductase ZK1290.5 OS=Caenorhabditis elegans GN=ZK1290.5 PE=2 SV=3	--	--	--	--	--	--	--	--	KOG1577	Aldo/keto reductase family proteins
comp170523_c0	638	402483747	AFQ59994.1	941	3.90031e-126	alkaliphilic serine protease [Bombyx mori]	402483746	JX312360.1	509	0	Bombyx mori alkaliphilic serine protease mRNA, complete cds	--	--	--	--	P35045	759	8.62513e-100	Trypsin, alkaline A OS=Manduca sexta PE=2 SV=1	PF00089	Trypsin	GO:0006508	proteolysis	GO:0004252	serine-type endopeptidase activity	--	--	KOG3627	Trypsin
comp36118_c1	535	--	--	--	--	--	--	--	--	--	--	--	--	--	--	--	--	--	--	--	--	--	--	--	--	--	--	--	--
comp54557_c0	4620	345802895	XP_547436.3	1676	0	PREDICTED: transcriptional protein SWT1 [Canis lupus familiaris]	449507970	XM_002190949.2	993	0	PREDICTED: Taeniopygia guttata SWT1 RNA endoribonuclease homolog (S. cerevisiae) (SWT1), mRNA	--	--	--	--	Q5T5J6	1603	0	Transcriptional protein SWT1 OS=Homo sapiens GN=SWT1 PE=2 SV=1	PF08092//PF06816//PF01573	Magi peptide toxin family//NOTCH protein//Bromovirus movement protein	GO:0006810//GO:0046740//GO:0030154	transport//spread of virus in host, cell to cell//cell differentiation	GO:0019871	sodium channel inhibitor activity	GO:0005576//GO:0016021//GO:0044156	extracellular region//integral to membrane//host cell junction	KOG4689	Predicted RNase
comp34946_c0	699	307202439	EFN81859.1	134	1.44257e-07	hypothetical protein EAI_12349 [Harpegnathos saltator]	--	--	--	--	--	--	--	--	--	--	--	--	--	--	--	--	--	--	--	--	--	--	--
comp17765_c0	598	--	--	--	--	--	--	--	--	--	--	--	--	--	--	--	--	--	--	--	--	--	--	--	--	--	--	--	--
comp1132_c1	267	--	--	--	--	--	--	--	--	--	--	--	--	--	--	--	--	--	--	--	--	--	--	--	--	--	--	--	--
comp247686_c0	489	--	--	--	--	--	--	--	--	--	--	--	--	--	--	--	--	--	--	--	--	--	--	--	--	--	--	--	--
comp55595_c3	944	--	--	--	--	--	67010271	AC160019.2	441	0	Gallus gallus BAC clone CH261-50H15 from chromosome unknown, complete sequence	--	--	--	--	--	--	--	--	--	--	--	--	--	--	--	--	--	--
comp51783_c0	4022	363727477	XP_425424.3	1014	3.47862e-110	PREDICTED: reelin [Gallus gallus]	363727476	XM_425424.3	3423	0	PREDICTED: Gallus gallus reelin (RELN), mRNA	K06249	RELN	reelin	http://www.genome.jp/dbget-bin/www_bget?ko:K06249	O93574	1013	2.68711e-111	Reelin (Fragment) OS=Gallus gallus GN=RELN PE=2 SV=1	PF00008	EGF-like domain	--	--	GO:0005515	protein binding	--	--	--	--
comp57233_c0	5173	326918820	XP_003205684.1	227	4.54769e-16	PREDICTED: LOW QUALITY PROTEIN: dystrophin-related protein 2-like [Meleagris gallopavo]	326918819	XM_003205636.1	108	9.581e-47	PREDICTED: Meleagris gallopavo dystrophin-related protein 2-like (LOC100540066), mRNA	--	--	--	--	Q13474	3918	0	Dystrophin-related protein 2 OS=Homo sapiens GN=DRP2 PE=2 SV=2	PF00170//PF01372//PF01412//PF00397//PF00569//PF00804//PF00435	bZIP transcription factor//Melittin//Putative GTPase activating protein for Arf//WW domain//Zinc finger, ZZ type//Syntaxin//Spectrin repeat	GO:0006355//GO:0032312//GO:0045859	regulation of transcription, DNA-dependent//regulation of ARF GTPase activity//regulation of protein kinase activity	GO:0004860//GO:0008270//GO:0003700//GO:0008060//GO:0005515//GO:0043565	protein kinase inhibitor activity//zinc ion binding//sequence-specific DNA binding transcription factor activity//ARF GTPase activator activity//protein binding//sequence-specific DNA binding	GO:0005576//GO:0016020//GO:0005667	extracellular region//membrane//transcription factor complex	KOG4286	Dystrophin-like protein
comp600138_c0	265	--	--	--	--	--	--	--	--	--	--	--	--	--	--	--	--	--	--	PF05399	Ectropic viral integration site 2A protein (EVI2A)	--	--	--	--	GO:0016021	integral to membrane	--	--
comp273919_c0	868	--	--	--	--	--	--	--	--	--	--	--	--	--	--	--	--	--	--	--	--	--	--	--	--	--	--	--	--
comp617787_c0	210	58477106	AAH89767.1	129	1.94999e-07	Cd6 protein [Rattus norvegicus]	--	--	--	--	--	K06456	CD6	CD6 antigen	http://www.genome.jp/dbget-bin/www_bget?ko:K06456	Q61003	129	1.62246e-08	T-cell differentiation antigen CD6 OS=Mus musculus GN=Cd6 PE=2 SV=2	PF00530	Scavenger receptor cysteine-rich domain	GO:0001934//GO:0007165	positive regulation of protein phosphorylation//signal transduction	GO:0019901//GO:0001948//GO:0005044	protein kinase binding//glycoprotein binding//scavenger receptor activity	GO:0016020//GO:0009986//GO:0044214	membrane//cell surface//fully spanning plasma membrane	--	--
comp628823_c0	400	--	--	--	--	--	--	--	--	--	--	--	--	--	--	--	--	--	--	--	--	--	--	--	--	--	--	--	--
comp50635_c1	866	395535855	XP_003769936.1	397	4.69724e-43	PREDICTED: nucleoside diphosphate-linked moiety X motif 17 [Sarcophilus harrisii]	--	--	--	--	--	--	--	--	--	Q5PQ04	390	4.38257e-43	Nucleoside diphosphate-linked moiety X motif 17 OS=Xenopus laevis GN=nudt17 PE=2 SV=1	PF00293	NUDIX domain	--	--	GO:0016787	hydrolase activity	--	--	--	--
comp57044_c0	2395	224047070	XP_002187961.1	1748	0	PREDICTED: tetratricopeptide repeat protein 7A [Taeniopygia guttata]	449495708	XM_002187925.2	959	0	PREDICTED: Taeniopygia guttata tetratricopeptide repeat domain 7A (TTC7A), mRNA	--	--	--	--	Q9ULT0	1333	3.0694e-169	Tetratricopeptide repeat protein 7A OS=Homo sapiens GN=TTC7A PE=1 SV=3	PF02570//PF13176//PF13174//PF00515//PF13181	Precorrin-8X methylmutase//Tetratricopeptide repeat//Tetratricopeptide repeat//Tetratricopeptide repeat//Tetratricopeptide repeat	GO:0006879//GO:0009236//GO:0015994	cellular iron ion homeostasis//cobalamin biosynthetic process//chlorophyll metabolic process	GO:0016993//GO:0005515	precorrin-8X methylmutase activity//protein binding	--	--	KOG4162	Predicted calmodulin-binding protein
comp728191_c0	291	--	--	--	--	--	--	--	--	--	--	--	--	--	--	--	--	--	--	--	--	--	--	--	--	--	--	--	--
comp153625_c0	919	326920847	XP_003206678.1	1260	2.26552e-171	PREDICTED: uncharacterized protein KIAA1737-like [Meleagris gallopavo]	449502670	XM_002199989.2	575	0	PREDICTED: Taeniopygia guttata KIAA1737 ortholog (KIAA1737), mRNA	--	--	--	--	Q9C0C6	455	2.45724e-51	Uncharacterized protein KIAA1737 OS=Homo sapiens GN=KIAA1737 PE=2 SV=2	--	--	--	--	--	--	--	--	--	--
comp45903_c0	2378	426234773	XP_004011366.1	299	5.20052e-29	PREDICTED: A-kinase anchor protein 7 isoforms alpha and beta isoform 1 [Ovis aries]	45422425	CR352647.1	602	0	Gallus gallus finished cDNA, clone ChEST424l5	K16524	AKAP7	A-kinase anchor protein 7	http://www.genome.jp/dbget-bin/www_bget?ko:K16524	O43687	263	4.86849e-25	A-kinase anchor protein 7 isoforms alpha and beta OS=Homo sapiens GN=AKAP7 PE=1 SV=4	--	--	--	--	--	--	--	--	--	--
comp230215_c0	313	--	--	--	--	--	--	--	--	--	--	--	--	--	--	--	--	--	--	--	--	--	--	--	--	--	--	--	--
comp22960_c1	869	--	--	--	--	--	104295121	AC186362.2	700	0	Gallus gallus BAC clone CH261-50C5 from chromosome z, complete sequence	--	--	--	--	--	--	--	--	--	--	--	--	--	--	--	--	--	--
comp477460_c0	322	--	--	--	--	--	--	--	--	--	--	--	--	--	--	--	--	--	--	--	--	--	--	--	--	--	--	--	--
comp31486_c0	1446	326920054	XP_003206291.1	2252	0	PREDICTED: vitamin D 25-hydroxylase-like [Meleagris gallopavo]	363734263	XM_420996.3	1133	0	PREDICTED: Gallus gallus cytochrome P450, family 2, subfamily R, polypeptide 1 (CYP2R1), mRNA	K07419	CYP2R1	cytochrome P450, family 2, subfamily R, polypeptide 1 (vitamin D 25-hydroxylase)	http://www.genome.jp/dbget-bin/www_bget?ko:K07419	Q6VVX0	1981	0	Vitamin D 25-hydroxylase OS=Homo sapiens GN=CYP2R1 PE=1 SV=1	PF01896//PF00067	Eukaryotic and archaeal DNA primase small subunit//Cytochrome P450	GO:0006351//GO:0006269//GO:0055114	transcription, DNA-dependent//DNA replication, synthesis of RNA primer//oxidation-reduction process	GO:0005506//GO:0016705//GO:0003896//GO:0020037	iron ion binding//oxidoreductase activity, acting on paired donors, with incorporation or reduction of molecular oxygen//DNA primase activity//heme binding	GO:0005657//GO:0005730	replication fork//nucleolus	KOG0156	Cytochrome P450 CYP2 subfamily
comp479430_c0	827	--	--	--	--	--	--	--	--	--	--	--	--	--	--	--	--	--	--	--	--	--	--	--	--	--	--	--	--
comp621107_c0	319	--	--	--	--	--	--	--	--	--	--	--	--	--	--	--	--	--	--	--	--	--	--	--	--	--	--	--	--
comp40608_c0	674	--	--	--	--	--	--	--	--	--	--	--	--	--	--	--	--	--	--	--	--	--	--	--	--	--	--	--	--
comp348036_c0	281	--	--	--	--	--	--	--	--	--	--	--	--	--	--	--	--	--	--	--	--	--	--	--	--	--	--	--	--
comp412202_c0	437	--	--	--	--	--	--	--	--	--	--	--	--	--	--	--	--	--	--	--	--	--	--	--	--	--	--	--	--
comp726775_c0	276	--	--	--	--	--	--	--	--	--	--	--	--	--	--	--	--	--	--	--	--	--	--	--	--	--	--	--	--
comp35775_c0	207	--	--	--	--	--	--	--	--	--	--	--	--	--	--	--	--	--	--	--	--	--	--	--	--	--	--	--	--
comp2036_c0	460	--	--	--	--	--	--	--	--	--	--	--	--	--	--	--	--	--	--	--	--	--	--	--	--	--	--	--	--
comp178848_c0	461	--	--	--	--	--	47022503	CR406969.1	127	2.1956e-58	Gallus gallus finished cDNA, clone ChEST1001h1	--	--	--	--	--	--	--	--	--	--	--	--	--	--	--	--	--	--
comp751319_c0	226	--	--	--	--	--	--	--	--	--	--	--	--	--	--	--	--	--	--	--	--	--	--	--	--	--	--	--	--
comp55808_c0	5495	363729624	XP_003640681.1	3646	0	PREDICTED: extended synaptotagmin-2 [Gallus gallus]	363729623	XM_003640633.1	2408	0	PREDICTED: Gallus gallus non-SMC condensin II complex, subunit G2 (NCAPG2), mRNA	--	--	--	--	Q3TZZ7	3476	0	Extended synaptotagmin-2 OS=Mus musculus GN=Esyt2 PE=1 SV=1	PF04043//PF00168	Plant invertase/pectin methylesterase inhibitor//C2 domain	GO:0005985//GO:0005982	sucrose metabolic process//starch metabolic process	GO:0035064//GO:0004857//GO:0030599//GO:0005515	methylated histone residue binding//enzyme inhibitor activity//pectinesterase activity//protein binding	GO:0005634	nucleus	KOG1012	Ca2+-dependent lipid-binding protein CLB1/vesicle protein vp115/Granuphilin A, contains C2 domain
comp561548_c0	316	--	--	--	--	--	--	--	--	--	--	--	--	--	--	--	--	--	--	--	--	--	--	--	--	--	--	--	--
comp53747_c2	242	--	--	--	--	--	41635583	BX935055.1	137	2.96719e-64	Gallus gallus finished cDNA, clone ChEST76c15	--	--	--	--	--	--	--	--	--	--	--	--	--	--	--	--	--	--
comp39854_c1	351	224088653	XP_002192421.1	520	1.03716e-60	PREDICTED: tyrosine-protein kinase SYK [Taeniopygia guttata]	449513828	XM_002192385.2	318	1.08785e-164	PREDICTED: Taeniopygia guttata spleen tyrosine kinase (SYK), mRNA	K05855	SYK	spleen tyrosine kinase	http://www.genome.jp/dbget-bin/www_bget?ko:K05855	F1N9Y5	519	9.49377e-62	Tyrosine-protein kinase SYK OS=Gallus gallus GN=SYK PE=1 SV=2	PF00069//PF07714	Protein kinase domain//Protein tyrosine kinase	GO:0045780//GO:0046641//GO:0033630//GO:0023014//GO:0090330//GO:0007257//GO:0043313//GO:0002281//GO:0050731//GO:0007167//GO:0045425//GO:0050850//GO:0001820//GO:0050715//GO:0007159//GO:0070372//GO:0046638//GO:0090237//GO:0045401//GO:0030593//GO:0045579//GO:0045588//GO:0045087//GO:0050853//GO:0046777//GO:0007229//GO:0007165//GO:0006468//GO:0019370//GO:0032928//GO:0050764//GO:0043306	positive regulation of bone resorption//positive regulation of alpha-beta T cell proliferation//positive regulation of cell adhesion mediated by integrin//signal transduction by phosphorylation//regulation of platelet aggregation//activation of JUN kinase activity//regulation of neutrophil degranulation//macrophage activation involved in immune response//positive regulation of peptidyl-tyrosine p…	GO:0005178//GO:0019901//GO:0005524//GO:0004715//GO:0004672//GO:0004716	integrin binding//protein kinase binding//ATP binding//non-membrane spanning protein tyrosine kinase activity//protein kinase activity//receptor signaling protein tyrosine kinase activity	GO:0032009//GO:0008305//GO:0019815//GO:0042101	early phagosome//integrin complex//B cell receptor complex//T cell receptor complex	KOG0199	ACK and related non-receptor tyrosine kinases
comp754066_c0	202	--	--	--	--	--	--	--	--	--	--	--	--	--	--	--	--	--	--	--	--	--	--	--	--	--	--	--	--
comp454551_c0	411	--	--	--	--	--	--	--	--	--	--	--	--	--	--	--	--	--	--	--	--	--	--	--	--	--	--	--	--
comp188940_c0	599	--	--	--	--	--	--	--	--	--	--	--	--	--	--	--	--	--	--	--	--	--	--	--	--	--	--	--	--
comp459158_c0	257	--	--	--	--	--	--	--	--	--	--	--	--	--	--	--	--	--	--	--	--	--	--	--	--	--	--	--	--
comp422469_c0	371	--	--	--	--	--	--	--	--	--	--	--	--	--	--	--	--	--	--	--	--	--	--	--	--	--	--	--	--
comp772745_c0	232	--	--	--	--	--	--	--	--	--	--	--	--	--	--	--	--	--	--	--	--	--	--	--	--	--	--	--	--
comp416243_c0	227	--	--	--	--	--	--	--	--	--	--	--	--	--	--	--	--	--	--	--	--	--	--	--	--	--	--	--	--
comp299577_c0	630	--	--	--	--	--	--	--	--	--	--	--	--	--	--	--	--	--	--	--	--	--	--	--	--	--	--	--	--
comp491755_c0	267	--	--	--	--	--	--	--	--	--	--	--	--	--	--	--	--	--	--	--	--	--	--	--	--	--	--	--	--
comp806832_c0	214	--	--	--	--	--	--	--	--	--	--	--	--	--	--	--	--	--	--	--	--	--	--	--	--	--	--	--	--
comp749640_c0	327	--	--	--	--	--	11225660	AL137139.9	60	2.65468e-21	Human DNA sequence from clone RP11-134O15 on chromosome 13 Contains the 3&apos; end of the CLYBL gene for citrate lyase beta like (CLB bA134O15.1) and a CpG island, complete sequence	--	--	--	--	--	--	--	--	--	--	--	--	--	--	--	--	--	--
comp751350_c0	229	--	--	--	--	--	--	--	--	--	--	--	--	--	--	--	--	--	--	--	--	--	--	--	--	--	--	--	--
comp750857_c0	305	--	--	--	--	--	--	--	--	--	--	--	--	--	--	--	--	--	--	--	--	--	--	--	--	--	--	--	--
comp575348_c0	213	--	--	--	--	--	--	--	--	--	--	--	--	--	--	--	--	--	--	--	--	--	--	--	--	--	--	--	--
comp32242_c0	518	327277856	XP_003223679.1	374	2.32623e-43	PREDICTED: NADH dehydrogenase [ubiquinone] 1 alpha subcomplex subunit 4-like 2-like [Anolis carolinensis]	119655741	DQ213317.2	188	3.05457e-92	Taeniopygia guttata clone 0061P0028G12 NADH dehydrogenase (ubiquinone) 1 alpha subcomplex 4-like mRNA, complete sequence	K03948	NDUFA4	NADH dehydrogenase (ubiquinone) 1 alpha subcomplex 4	http://www.genome.jp/dbget-bin/www_bget?ko:K03948	Q4FZG9	356	5.94396e-42	NADH dehydrogenase [ubiquinone] 1 alpha subcomplex subunit 4-like 2 OS=Mus musculus GN=Ndufa4l2 PE=2 SV=1	--	--	--	--	--	--	--	--	--	--
comp819029_c0	243	--	--	--	--	--	--	--	--	--	--	--	--	--	--	--	--	--	--	--	--	--	--	--	--	--	--	--	--
comp13038_c0	273	--	--	--	--	--	--	--	--	--	--	--	--	--	--	--	--	--	--	--	--	--	--	--	--	--	--	--	--
comp591409_c0	464	118093489	XP_426570.2	612	1.30618e-73	PREDICTED: dystrotelin-like [Gallus gallus]	--	--	--	--	--	--	--	--	--	A2CJ06	160	9.30872e-12	Dystrotelin OS=Homo sapiens GN=DYTN PE=2 SV=1	PF02403//PF10473//PF08654//PF05478//PF05791//PF08702//PF09177//PF01920//PF02996	Seryl-tRNA synthetase N-terminal domain//Leucine-rich repeats of kinetochore protein Cenp-F/LEK1//DASH complex subunit Dad2//Prominin//Bacillus haemolytic enterotoxin (HBL)//Fibrinogen alpha/beta chain family//Syntaxin 6, N-terminal//Prefoldin subunit//Prefoldin subunit	GO:0051258//GO:0030168//GO:0006566//GO:0007165//GO:0006544//GO:0006457//GO:0006563//GO:0007067//GO:0006434//GO:0048193//GO:0009405	protein polymerization//platelet activation//threonine metabolic process//signal transduction//glycine metabolic process//protein folding//L-serine metabolic process//mitosis//seryl-tRNA aminoacylation//Golgi vesicle transport//pathogenesis	GO:0042803//GO:0030674//GO:0005102//GO:0005524//GO:0004828//GO:0008134//GO:0000166//GO:0045502//GO:0051082	protein homodimerization activity//protein binding, bridging//receptor binding//ATP binding//serine-tRNA ligase activity//transcription factor binding//nucleotide binding//dynein binding//unfolded protein binding	GO:0005737//GO:0016272//GO:0030286//GO:0016020//GO:0042729//GO:0072686//GO:0005577//GO:0016021//GO:0005667	cytoplasm//prefoldin complex//dynein complex//membrane//DASH complex//mitotic spindle//fibrinogen complex//integral to membrane//transcription factor complex	--	--
comp561427_c0	276	--	--	--	--	--	--	--	--	--	--	--	--	--	--	--	--	--	--	--	--	--	--	--	--	--	--	--	--
comp339284_c0	422	--	--	--	--	--	--	--	--	--	--	--	--	--	--	--	--	--	--	--	--	--	--	--	--	--	--	--	--
comp37907_c0	330	--	--	--	--	--	--	--	--	--	--	--	--	--	--	--	--	--	--	--	--	--	--	--	--	--	--	--	--
comp228956_c0	356	--	--	--	--	--	--	--	--	--	--	--	--	--	--	--	--	--	--	--	--	--	--	--	--	--	--	--	--
comp18603_c0	276	--	--	--	--	--	--	--	--	--	--	--	--	--	--	--	--	--	--	--	--	--	--	--	--	--	--	--	--
comp45852_c0	2616	224094388	XP_002189315.1	2676	0	PREDICTED: FYVE, RhoGEF and PH domain-containing protein 6 [Taeniopygia guttata]	449481737	XM_002189279.2	1289	0	PREDICTED: Taeniopygia guttata FYVE, RhoGEF and PH domain containing 6 (FGD6), mRNA	K05724	FGD5_6	FYVE, RhoGEF and PH domain containing 5/6	http://www.genome.jp/dbget-bin/www_bget?ko:K05724	Q6ZV73	2439	0	FYVE, RhoGEF and PH domain-containing protein 6 OS=Homo sapiens GN=FGD6 PE=1 SV=2	PF01363//PF00621//PF02318	FYVE zinc finger//RhoGEF domain//FYVE-type zinc finger	GO:0006886//GO:0035023//GO:0043087	intracellular protein transport//regulation of Rho protein signal transduction//regulation of GTPase activity	GO:0017137//GO:0046872//GO:0005089//GO:0005543	Rab GTPase binding//metal ion binding//Rho guanyl-nucleotide exchange factor activity//phospholipid binding	GO:0005622	intracellular	KOG1729	FYVE finger containing protein
comp783044_c0	239	20521043	BAA24851.2	349	1.93141e-36	KIAA0421 [Homo sapiens]	363739436	XM_414907.3	194	6.02519e-96	PREDICTED: Gallus gallus smg-1 homolog, phosphatidylinositol 3-kinase-related kinase (C. elegans) (SMG1), mRNA	K08873	SMG1	PI-3-kinase-related kinase SMG-1	http://www.genome.jp/dbget-bin/www_bget?ko:K08873	Q96Q15	349	1.71243e-37	Serine/threonine-protein kinase SMG1 OS=Homo sapiens GN=SMG1 PE=1 SV=3	--	--	--	--	--	--	--	--	--	--
comp32615_c0	649	--	--	--	--	--	--	--	--	--	--	--	--	--	--	--	--	--	--	--	--	--	--	--	--	--	--	--	--
comp505725_c0	296	--	--	--	--	--	--	--	--	--	--	--	--	--	--	--	--	--	--	--	--	--	--	--	--	--	--	--	--
comp9677_c0	694	--	--	--	--	--	--	--	--	--	--	--	--	--	--	--	--	--	--	--	--	--	--	--	--	--	--	--	--
comp56711_c0	1583	363738419	XP_414230.3	1040	1.07257e-121	PREDICTED: zinc finger homeobox protein 3 [Gallus gallus]	363738418	XM_414230.3	862	0	PREDICTED: Gallus gallus zinc finger homeobox 3 (ZFHX3), mRNA	K09378	ATBF1	AT-binding transcription factor 1	http://www.genome.jp/dbget-bin/www_bget?ko:K09378	Q61329	831	3.9787e-95	Zinc finger homeobox protein 3 OS=Mus musculus GN=Zfhx3 PE=1 SV=1	PF08264	Anticodon-binding domain of tRNA	GO:0006418	tRNA aminoacylation for protein translation	GO:0000166	nucleotide binding	--	--	--	--
comp41908_c0	899	363731924	XP_001231745.2	616	3.05482e-77	PREDICTED: tctex1 domain-containing protein 3 isoform 2 [Gallus gallus]	118088268	XM_001231744.1	321	6.34503e-166	PREDICTED: Gallus gallus t-complex-associated-testis-expressed 3, transcript variant 2 (TCTE3), mRNA	--	--	--	--	Q8IZS6	341	7.26873e-37	Tctex1 domain-containing protein 3 OS=Homo sapiens GN=TCTE3 PE=1 SV=1	--	--	--	--	--	--	--	--	KOG4108	Dynein light chain
comp527949_c0	243	--	--	--	--	--	--	--	--	--	--	--	--	--	--	--	--	--	--	--	--	--	--	--	--	--	--	--	--
comp397784_c0	235	--	--	--	--	--	--	--	--	--	--	--	--	--	--	--	--	--	--	--	--	--	--	--	--	--	--	--	--
comp38782_c0	307	--	--	--	--	--	--	--	--	--	--	--	--	--	--	--	--	--	--	--	--	--	--	--	--	--	--	--	--
comp22356_c0	591	--	--	--	--	--	--	--	--	--	--	--	--	--	--	--	--	--	--	--	--	--	--	--	--	--	--	--	--
comp581598_c0	397	26332507	BAC29971.1	135	7.93001e-08	unnamed protein product [Mus musculus]	61098369	NM_001012915.1	311	9.69062e-161	Gallus gallus ankyrin repeat domain 44 (ANKRD44), mRNA gi|60098450|emb|AJ851422.1| Gallus gallus mRNA for hypothetical protein, clone 2g14	K15503	ANKRD44	serine/threonine-protein phosphatase 6 regulatory ankyrin repeat subunit B	http://www.genome.jp/dbget-bin/www_bget?ko:K15503	Q5F478	118	1.35674e-06	Serine/threonine-protein phosphatase 6 regulatory ankyrin repeat subunit B OS=Gallus gallus GN=ANKRD44 PE=2 SV=1	PF13606//PF00023	Ankyrin repeat//Ankyrin repeat	--	--	GO:0005515	protein binding	--	--	KOG4177	Ankyrin
comp353944_c0	428	--	--	--	--	--	--	--	--	--	--	--	--	--	--	--	--	--	--	--	--	--	--	--	--	--	--	--	--
comp48719_c1	619	--	--	--	--	--	54292094	AC147644.3	232	1.28127e-116	Gallus gallus BAC clone CH261-77K20 from chromosome unknown, complete sequence	--	--	--	--	--	--	--	--	PF03243	Alkylmercury lyase	GO:0046413	organomercury catabolic process	GO:0018836	alkylmercury lyase activity	--	--	--	--
comp484754_c0	384	--	--	--	--	--	--	--	--	--	--	--	--	--	--	--	--	--	--	--	--	--	--	--	--	--	--	--	--
comp757444_c0	250	--	--	--	--	--	--	--	--	--	--	--	--	--	--	--	--	--	--	--	--	--	--	--	--	--	--	--	--
comp402376_c0	861	118084304	XP_416914.2	422	8.00371e-46	PREDICTED: interleukin-1 receptor type 2 [Gallus gallus]	363729022	XM_416914.3	280	3.75596e-143	PREDICTED: Gallus gallus interleukin 1 receptor, type II (IL1R2), mRNA	K04387	IL1R2	interleukin 1 receptor type II	http://www.genome.jp/dbget-bin/www_bget?ko:K04387	P27931	194	2.03262e-15	Interleukin-1 receptor type 2 OS=Mus musculus GN=Il1r2 PE=1 SV=1	--	--	--	--	--	--	--	--	--	--
comp483610_c0	349	--	--	--	--	--	--	--	--	--	--	--	--	--	--	--	--	--	--	--	--	--	--	--	--	--	--	--	--
comp246639_c0	422	--	--	--	--	--	--	--	--	--	--	--	--	--	--	--	--	--	--	--	--	--	--	--	--	--	--	--	--
comp729784_c0	434	--	--	--	--	--	--	--	--	--	--	--	--	--	--	--	--	--	--	--	--	--	--	--	--	--	--	--	--
comp12566_c0	444	--	--	--	--	--	--	--	--	--	--	--	--	--	--	--	--	--	--	PF04999	Cell division protein FtsL	GO:0051301//GO:0007049	cell division//cell cycle	--	--	GO:0016021	integral to membrane	--	--
comp23016_c0	524	--	--	--	--	--	--	--	--	--	--	--	--	--	--	--	--	--	--	--	--	--	--	--	--	--	--	--	--
comp340186_c0	608	--	--	--	--	--	--	--	--	--	--	--	--	--	--	--	--	--	--	--	--	--	--	--	--	--	--	--	--
comp471491_c0	411	--	--	--	--	--	--	--	--	--	--	--	--	--	--	--	--	--	--	PF01105	emp24/gp25L/p24 family/GOLD	GO:0006810	transport	--	--	GO:0016021	integral to membrane	--	--
comp49175_c0	1379	--	--	--	--	--	363743923	XM_418269.3	253	6.22955e-128	PREDICTED: Gallus gallus ubiquitin-like with PHD and ring finger domains 1 (UHRF1), mRNA	--	--	--	--	--	--	--	--	PF11427	Tc3 transposase	--	--	GO:0003677	DNA binding	--	--	--	--
comp440063_c0	393	--	--	--	--	--	--	--	--	--	--	--	--	--	--	--	--	--	--	--	--	--	--	--	--	--	--	--	--
comp777706_c0	244	--	--	--	--	--	--	--	--	--	--	--	--	--	--	--	--	--	--	--	--	--	--	--	--	--	--	--	--
comp254914_c0	642	--	--	--	--	--	--	--	--	--	--	--	--	--	--	--	--	--	--	--	--	--	--	--	--	--	--	--	--
comp30955_c1	873	--	--	--	--	--	--	--	--	--	--	--	--	--	--	--	--	--	--	--	--	--	--	--	--	--	--	--	--
comp456691_c0	352	--	--	--	--	--	372326555	JQ328307.1	339	2.31257e-176	Anser erythropus ultra-conserved element locus chr8_8071 genomic sequence	--	--	--	--	--	--	--	--	--	--	--	--	--	--	--	--	--	--
comp4691_c0	233	363738340	XP_414197.3	266	3.16607e-25	PREDICTED: uncharacterized protein LOC415835 [Gallus gallus]	--	--	--	--	--	--	--	--	--	--	--	--	--	--	--	--	--	--	--	--	--	--	--
comp529550_c0	274	--	--	--	--	--	--	--	--	--	--	--	--	--	--	--	--	--	--	--	--	--	--	--	--	--	--	--	--
comp694674_c0	288	--	--	--	--	--	--	--	--	--	--	--	--	--	--	--	--	--	--	--	--	--	--	--	--	--	--	--	--
comp633549_c0	256	--	--	--	--	--	--	--	--	--	--	--	--	--	--	--	--	--	--	--	--	--	--	--	--	--	--	--	--
comp54928_c2	2753	326930504	XP_003211386.1	3996	0	PREDICTED: gelsolin-like [Meleagris gallopavo]	326930503	XM_003211338.1	1991	0	PREDICTED: Meleagris gallopavo gelsolin-like (LOC100547544), mRNA	K05768	GSN	gelsolin	http://www.genome.jp/dbget-bin/www_bget?ko:K05768	O93510	3995	0	Gelsolin OS=Gallus gallus GN=GSN PE=2 SV=1	PF04512	Baculovirus polyhedron envelope protein, PEP, N terminus	GO:0030041//GO:0051014//GO:0016192	actin filament polymerization//actin filament severing//vesicle-mediated transport	GO:0003779//GO:0005198	actin binding//structural molecule activity	GO:0005829//GO:0019028//GO:0019031//GO:0030027	cytosol//viral capsid//viral envelope//lamellipodium	KOG0444	Cytoskeletal regulator Flightless-I (contains leucine-rich and gelsolin repeats)
comp479_c0	245	--	--	--	--	--	--	--	--	--	--	--	--	--	--	--	--	--	--	--	--	--	--	--	--	--	--	--	--
comp43363_c0	891	15928392	AAH14678.1	440	1.15298e-47	LRFN1 protein, partial [Homo sapiens]	--	--	--	--	--	--	--	--	--	Q9P244	440	1.33857e-47	Leucine-rich repeat and fibronectin type III domain-containing protein 1 OS=Homo sapiens GN=LRFN1 PE=1 SV=2	PF00041	Fibronectin type III domain	--	--	GO:0005515	protein binding	GO:0016020	membrane	--	--
comp22733_c0	563	--	--	--	--	--	--	--	--	--	--	--	--	--	--	--	--	--	--	--	--	--	--	--	--	--	--	--	--
comp1002408_c0	269	--	--	--	--	--	--	--	--	--	--	--	--	--	--	--	--	--	--	--	--	--	--	--	--	--	--	--	--
comp501151_c0	269	--	--	--	--	--	--	--	--	--	--	--	--	--	--	--	--	--	--	PF01020	Ribosomal L40e family	GO:0042254//GO:0006412	ribosome biogenesis//translation	GO:0003735	structural constituent of ribosome	GO:0005840	ribosome	--	--
comp459205_c0	450	--	--	--	--	--	--	--	--	--	--	--	--	--	--	--	--	--	--	--	--	--	--	--	--	--	--	--	--
comp54823_c2	879	363733255	XP_420444.3	1006	3.1197e-125	PREDICTED: LOW QUALITY PROTEIN: SH3 domain-containing protein 19 [Gallus gallus]	363733254	XM_420444.3	675	0	PREDICTED: Gallus gallus SH3 domain containing 19 (SH3D19), mRNA	--	--	--	--	--	--	--	--	--	--	--	--	--	--	--	--	--	--
comp738384_c0	277	--	--	--	--	--	--	--	--	--	--	--	--	--	--	--	--	--	--	--	--	--	--	--	--	--	--	--	--
comp581033_c0	429	--	--	--	--	--	--	--	--	--	--	--	--	--	--	--	--	--	--	--	--	--	--	--	--	--	--	--	--
comp270928_c0	658	--	--	--	--	--	--	--	--	--	--	--	--	--	--	--	--	--	--	--	--	--	--	--	--	--	--	--	--
comp458494_c0	204	--	--	--	--	--	--	--	--	--	--	--	--	--	--	--	--	--	--	--	--	--	--	--	--	--	--	--	--
comp287678_c0	596	402901751	XP_003913804.1	640	2.61463e-77	PREDICTED: neurobeachin-like [Papio anubis]	356460961	NM_001252140.1	358	0	Gallus gallus neurobeachin (NBEA), mRNA	--	--	--	--	Q8NFP9	647	1.85581e-75	Neurobeachin OS=Homo sapiens GN=NBEA PE=1 SV=3	--	--	--	--	--	--	--	--	--	--
comp475874_c0	468	--	--	--	--	--	--	--	--	--	--	--	--	--	--	--	--	--	--	--	--	--	--	--	--	--	--	--	--
comp50163_c0	1063	390132116	AFL55410.1	624	6.38756e-70	glutamate receptor metabotropic 1 isoform a transcript variant 1 [Gallus gallus]	449497315	XM_002193887.2	418	0	PREDICTED: Taeniopygia guttata glutamate receptor, metabotropic 1 (GRM1), mRNA	K04604	GRM1_5	metabotropic glutamate receptor 1/5	http://www.genome.jp/dbget-bin/www_bget?ko:K04604	P97772	319	2.45828e-30	Metabotropic glutamate receptor 1 OS=Mus musculus GN=Grm1 PE=2 SV=2	PF07831	Pyrimidine nucleoside phosphorylase C-terminal domain	GO:0006213	pyrimidine nucleoside metabolic process	GO:0016763	transferase activity, transferring pentosyl groups	--	--	--	--
comp282417_c0	477	--	--	--	--	--	--	--	--	--	--	--	--	--	--	--	--	--	--	--	--	--	--	--	--	--	--	--	--
comp50427_c0	4038	326915425	XP_003204018.1	2267	0	PREDICTED: heterogeneous nuclear ribonucleoprotein U-like [Meleagris gallopavo]	326915424	XM_003203970.1	3038	0	PREDICTED: Meleagris gallopavo heterogeneous nuclear ribonucleoprotein U (scaffold attachment factor A) (HNRNPU), mRNA	K12888	HNRNPU	heterogeneous nuclear ribonucleoprotein U	http://www.genome.jp/dbget-bin/www_bget?ko:K12888	Q00839	2193	0	Heterogeneous nuclear ribonucleoprotein U OS=Homo sapiens GN=HNRNPU PE=1 SV=6	PF06414//PF00622//PF00448	Zeta toxin//SPRY domain//SRP54-type protein, GTPase domain	GO:0070934//GO:0006614	CRD-mediated mRNA stabilization//SRP-dependent cotranslational protein targeting to membrane	GO:0005524//GO:0016301//GO:0005525//GO:0005515	ATP binding//kinase activity//GTP binding//protein binding	GO:0071013//GO:0070937	catalytic step 2 spliceosome//CRD-mediated mRNA stability complex	KOG2242	Scaffold/matrix specific factor hnRNP-U/SAF-A, contains SPRY domain
comp11832_c0	393	--	--	--	--	--	--	--	--	--	--	--	--	--	--	--	--	--	--	--	--	--	--	--	--	--	--	--	--
comp307220_c0	373	--	--	--	--	--	--	--	--	--	--	--	--	--	--	--	--	--	--	PF08027	Albumin I	GO:0009405	pathogenesis	GO:0045735	nutrient reservoir activity	--	--	--	--
comp13600_c0	759	--	--	--	--	--	--	--	--	--	--	--	--	--	--	--	--	--	--	--	--	--	--	--	--	--	--	--	--
comp405666_c0	263	326933452	XP_003212817.1	243	7.60494e-25	PREDICTED: beta-keratin-related protein-like [Meleagris gallopavo]	--	--	--	--	--	--	--	--	--	P20308	165	1.10363e-14	Feather keratin 4 OS=Gallus gallus PE=3 SV=2	PF02422	Keratin	--	--	GO:0005200	structural constituent of cytoskeleton	GO:0005882//GO:0005856	intermediate filament//cytoskeleton	--	--
comp313021_c0	263	--	--	--	--	--	--	--	--	--	--	--	--	--	--	--	--	--	--	--	--	--	--	--	--	--	--	--	--
comp485894_c0	310	--	--	--	--	--	--	--	--	--	--	--	--	--	--	--	--	--	--	PF04272	Phospholamban	GO:0006810//GO:0006816	transport//calcium ion transport	GO:0005246//GO:0042030	calcium channel regulator activity//ATPase inhibitor activity	GO:0016020	membrane	--	--
comp35797_c1	376	--	--	--	--	--	--	--	--	--	--	--	--	--	--	--	--	--	--	--	--	--	--	--	--	--	--	--	--
comp777029_c0	260	--	--	--	--	--	--	--	--	--	--	--	--	--	--	--	--	--	--	--	--	--	--	--	--	--	--	--	--
comp1560_c0	244	--	--	--	--	--	--	--	--	--	--	--	--	--	--	--	--	--	--	--	--	--	--	--	--	--	--	--	--
comp536669_c0	380	--	--	--	--	--	--	--	--	--	--	--	--	--	--	--	--	--	--	--	--	--	--	--	--	--	--	--	--
comp53663_c0	2001	50754017	XP_414217.1	901	1.74637e-110	PREDICTED: growth arrest-specific protein 8 [Gallus gallus]	326927566	XM_003209915.1	492	0	PREDICTED: Meleagris gallopavo growth arrest-specific protein 8-like (LOC100546720), mRNA	--	--	--	--	Q499U4	759	1.17409e-90	Growth arrest-specific protein 8 OS=Rattus norvegicus GN=Gas8 PE=2 SV=1	PF10147//PF09728//PF04513//PF02706//PF13851//PF00769	Growth arrest and DNA-damage-inducible proteins-interacting protein 1//Myosin-like coiled-coil protein//Baculovirus polyhedron envelope protein, PEP, C terminus//Chain length determinant protein//Growth-arrest specific micro-tubule binding//Ezrin/radixin/moesin family	GO:0007049//GO:0009103//GO:0048870//GO:0034613	cell cycle//lipopolysaccharide biosynthetic process//cell motility//cellular protein localization	GO:0017137//GO:0008092//GO:0019905//GO:0005198	Rab GTPase binding//cytoskeletal protein binding//syntaxin binding//structural molecule activity	GO:0031514//GO:0019898//GO:0019031//GO:0005634//GO:0005794//GO:0005737//GO:0019028//GO:0016020	motile cilium//extrinsic to membrane//viral envelope//nucleus//Golgi apparatus//cytoplasm//viral capsid//membrane	--	--
comp41440_c0	736	--	--	--	--	--	--	--	--	--	--	--	--	--	--	--	--	--	--	--	--	--	--	--	--	--	--	--	--
comp627139_c0	270	--	--	--	--	--	--	--	--	--	--	--	--	--	--	--	--	--	--	--	--	--	--	--	--	--	--	--	--
comp754018_c0	257	45383686	NP_989550.1	422	1.53733e-47	TNF receptor-associated factor 5 [Gallus gallus]	402744249	NM_204219.3	209	3.0042e-104	Gallus gallus TNF receptor-associated factor 5 (TRAF5), mRNA	K09849	TRAF5	TNF receptor-associated factor 5	http://www.genome.jp/dbget-bin/www_bget?ko:K09849	O00463	338	3.95708e-37	TNF receptor-associated factor 5 OS=Homo sapiens GN=TRAF5 PE=1 SV=2	PF10426	Recombination-activating protein 1 zinc-finger domain	GO:0016567//GO:0042981//GO:0051092//GO:0043123	protein ubiquitination//regulation of apoptotic process//positive regulation of NF-kappaB transcription factor activity//positive regulation of I-kappaB kinase/NF-kappaB cascade	GO:0008270//GO:0046872//GO:0016881//GO:0031625//GO:0004842//GO:0016788//GO:0031996	zinc ion binding//metal ion binding//acid-amino acid ligase activity//ubiquitin protein ligase binding//ubiquitin-protein ligase activity//hydrolase activity, acting on ester bonds//thioesterase binding	GO:0005813	centrosome	--	--
comp304483_c0	763	--	--	--	--	--	--	--	--	--	--	--	--	--	--	--	--	--	--	--	--	--	--	--	--	--	--	--	--
comp626322_c0	372	--	--	--	--	--	--	--	--	--	--	--	--	--	--	--	--	--	--	--	--	--	--	--	--	--	--	--	--
comp562590_c0	223	--	--	--	--	--	--	--	--	--	--	--	--	--	--	--	--	--	--	--	--	--	--	--	--	--	--	--	--
comp37757_c0	4843	224054906	XP_002197244.1	3853	0	PREDICTED: seprase [Taeniopygia guttata]	371940870	NM_001193639.2	2191	0	Gallus gallus fibroblast activation protein, alpha (FAP), mRNA	K08674	FAP	fibroblast activation protein, alpha	http://www.genome.jp/dbget-bin/www_bget?ko:K08674	Q12884	3098	0	Seprase OS=Homo sapiens GN=FAP PE=1 SV=5	PF02230//PF00930//PF02129//PF03403//PF01738//PF03583//PF00326	Phospholipase/Carboxylesterase//Dipeptidyl peptidase IV (DPP IV) N-terminal region//X-Pro dipeptidyl-peptidase (S15 family)//Platelet-activating factor acetylhydrolase, isoform II//Dienelactone hydrolase family//Secretory lipase//Prolyl oligopeptidase family	GO:0046486//GO:0006508//GO:0010716//GO:0043542//GO:0016042	glycerolipid metabolic process//proteolysis//negative regulation of extracellular matrix disassembly//endothelial cell migration//lipid catabolic process	GO:0008236//GO:0004177//GO:0004252//GO:0002020//GO:0016787//GO:0004806//GO:0003847	serine-type peptidase activity//aminopeptidase activity//serine-type endopeptidase activity//protease binding//hydrolase activity//triglyceride lipase activity//1-alkyl-2-acetylglycerophosphocholine esterase activity	GO:0016020//GO:0005615//GO:0030027//GO:0008247	membrane//extracellular space//lamellipodium//1-alkyl-2-acetylglycerophosphocholine esterase complex	KOG2100	Dipeptidyl aminopeptidase
comp409767_c0	482	--	--	--	--	--	--	--	--	--	--	--	--	--	--	--	--	--	--	--	--	--	--	--	--	--	--	--	--
comp247089_c0	362	--	--	--	--	--	--	--	--	--	--	--	--	--	--	--	--	--	--	--	--	--	--	--	--	--	--	--	--
comp499397_c0	250	--	--	--	--	--	--	--	--	--	--	--	--	--	--	--	--	--	--	--	--	--	--	--	--	--	--	--	--
comp294385_c0	838	327268270	XP_003218921.1	566	4.00795e-63	PREDICTED: G-protein coupled receptor 64-like [Anolis carolinensis]	326913569	XM_003203061.1	106	1.94336e-46	PREDICTED: Meleagris gallopavo G-protein coupled receptor 64-like (LOC100538718), mRNA	--	--	--	--	Q8IZF6	179	3.25474e-13	Probable G-protein coupled receptor 112 OS=Homo sapiens GN=GPR112 PE=2 SV=2	PF01964	ThiC family	GO:0009228	thiamine biosynthetic process	GO:0051536	iron-sulfur cluster binding	--	--	--	--
comp638523_c0	266	--	--	--	--	--	--	--	--	--	--	--	--	--	--	--	--	--	--	--	--	--	--	--	--	--	--	--	--
comp48234_c0	296	--	--	--	--	--	--	--	--	--	--	--	--	--	--	--	--	--	--	PF10576	Iron-sulfur binding domain of endonuclease III	--	--	GO:0051539	4 iron, 4 sulfur cluster binding	--	--	--	--
comp733376_c0	220	--	--	--	--	--	--	--	--	--	--	--	--	--	--	--	--	--	--	--	--	--	--	--	--	--	--	--	--
comp238270_c0	567	--	--	--	--	--	--	--	--	--	--	--	--	--	--	--	--	--	--	--	--	--	--	--	--	--	--	--	--
comp34244_c0	1617	--	--	--	--	--	--	--	--	--	--	--	--	--	--	--	--	--	--	--	--	--	--	--	--	--	--	--	--
comp794866_c0	254	--	--	--	--	--	--	--	--	--	--	--	--	--	--	--	--	--	--	--	--	--	--	--	--	--	--	--	--
comp412298_c0	394	--	--	--	--	--	363737347	XM_430201.3	38	5.5288e-09	PREDICTED: Gallus gallus prothymosin, alpha (PTMA), mRNA	--	--	--	--	--	--	--	--	--	--	--	--	--	--	--	--	--	--
comp44383_c1	1174	363740538	XP_003642349.1	973	1.32183e-123	PREDICTED: ras-specific guanine nucleotide-releasing factor RalGPS1 isoform 1 [Gallus gallus]	363740539	XM_415375.3	530	0	PREDICTED: Gallus gallus Ral GEF with PH domain and SH3 binding motif 1, transcript variant 2 (RALGPS1), mRNA	--	--	--	--	Q5JS13	931	8.10216e-119	Ras-specific guanine nucleotide-releasing factor RalGPS1 OS=Homo sapiens GN=RALGPS1 PE=1 SV=1	PF00617	RasGEF domain	GO:0007264//GO:0043087	small GTPase mediated signal transduction//regulation of GTPase activity	GO:0005085//GO:0005543	guanyl-nucleotide exchange factor activity//phospholipid binding	GO:0005886//GO:0005622//GO:0005737	plasma membrane//intracellular//cytoplasm	KOG3417	Ras1 guanine nucleotide exchange factor
comp468036_c0	412	--	--	--	--	--	--	--	--	--	--	--	--	--	--	--	--	--	--	--	--	--	--	--	--	--	--	--	--
comp772181_c0	215	--	--	--	--	--	--	--	--	--	--	--	--	--	--	--	--	--	--	--	--	--	--	--	--	--	--	--	--
comp362499_c0	241	--	--	--	--	--	326929521	XM_003210864.1	157	2.25078e-75	PREDICTED: Meleagris gallopavo splicing factor, suppressor of white-apricot homolog (LOC100545540), mRNA	--	--	--	--	--	--	--	--	--	--	--	--	--	--	--	--	--	--
comp395814_c0	252	--	--	--	--	--	41471348	AC145947.3	159	1.83154e-76	Gallus gallus BAC clone CH261-24O5 from chromosome unknown, complete sequence	--	--	--	--	--	--	--	--	--	--	--	--	--	--	--	--	--	--
comp30967_c0	328	--	--	--	--	--	--	--	--	--	--	--	--	--	--	--	--	--	--	--	--	--	--	--	--	--	--	--	--
comp26145_c1	343	--	--	--	--	--	--	--	--	--	--	--	--	--	--	--	--	--	--	PF05206	Methyltransferase TRM13	GO:0008033	tRNA processing	GO:0008168	methyltransferase activity	--	--	--	--
comp761799_c0	277	--	--	--	--	--	--	--	--	--	--	--	--	--	--	--	--	--	--	--	--	--	--	--	--	--	--	--	--
comp43696_c0	320	--	--	--	--	--	--	--	--	--	--	--	--	--	--	--	--	--	--	--	--	--	--	--	--	--	--	--	--
comp37527_c0	1285	363732960	XP_423254.3	1026	8.38003e-132	PREDICTED: protein Shroom4-like [Gallus gallus]	363732959	XM_423254.3	528	0	PREDICTED: Gallus gallus protein Shroom4-like (LOC425501), mRNA	--	--	--	--	Q9ULL8	791	3.68918e-92	Protein Shroom4 OS=Homo sapiens GN=SHROOM4 PE=1 SV=3	PF00595	PDZ domain (Also known as DHR or GLGF)	--	--	GO:0005515	protein binding	--	--	KOG3209	WW domain-containing protein
comp760340_c0	208	--	--	--	--	--	--	--	--	--	--	--	--	--	--	--	--	--	--	--	--	--	--	--	--	--	--	--	--
comp590346_c0	240	--	--	--	--	--	--	--	--	--	--	--	--	--	--	--	--	--	--	--	--	--	--	--	--	--	--	--	--
comp749035_c0	256	--	--	--	--	--	--	--	--	--	--	--	--	--	--	--	--	--	--	--	--	--	--	--	--	--	--	--	--
comp302098_c0	402	--	--	--	--	--	--	--	--	--	--	--	--	--	--	--	--	--	--	--	--	--	--	--	--	--	--	--	--
comp693497_c0	267	--	--	--	--	--	242347113	FJ477859.1	184	2.47764e-90	Anas platyrhynchos hypothetical protein gene, partial cds; toll-like receptor 1 type 2 (TLR1B) and toll-like receptor 1 type 1 (TLR1A) genes, complete cds; and basic kruppel-like factor 3-like protein (KLF3) gene, partial cds	--	--	--	--	--	--	--	--	--	--	--	--	--	--	--	--	--	--
comp576026_c0	403	--	--	--	--	--	--	--	--	--	--	--	--	--	--	--	--	--	--	--	--	--	--	--	--	--	--	--	--
comp36199_c0	792	--	--	--	--	--	--	--	--	--	--	--	--	--	--	--	--	--	--	--	--	--	--	--	--	--	--	--	--
comp45109_c0	963	363738699	XP_003642055.1	711	6.68893e-91	PREDICTED: bis(5&apos;-adenosyl)-triphosphatase isoform 1 [Gallus gallus]	363738698	XM_003642007.1	520	0	PREDICTED: Gallus gallus fragile histidine triad gene, transcript variant 1 (FHIT), mRNA	K01522	FHIT	bis(5'-adenosyl)-triphosphatase	http://www.genome.jp/dbget-bin/www_bget?ko:K01522	P49789	592	2.00698e-74	Bis(5&apos;-adenosyl)-triphosphatase OS=Homo sapiens GN=FHIT PE=1 SV=3	--	--	GO:0006260	DNA replication	GO:0016787	hydrolase activity	GO:0005737//GO:0043231	cytoplasm//intracellular membrane-bounded organelle	KOG3379	Diadenosine polyphosphate hydrolase and related proteins of the histidine triad (HIT) family
comp49579_c1	428	--	--	--	--	--	--	--	--	--	--	--	--	--	--	--	--	--	--	--	--	--	--	--	--	--	--	--	--
comp6432_c0	478	--	--	--	--	--	--	--	--	--	--	--	--	--	--	--	--	--	--	--	--	--	--	--	--	--	--	--	--
comp37345_c0	1211	118095108	XP_426700.2	1653	0	PREDICTED: protein FAM43A-like [Gallus gallus]	363737256	XM_426700.3	1007	0	PREDICTED: Gallus gallus family with sequence similarity 43, member A (FAM43A), mRNA	--	--	--	--	Q8N2R8	1132	1.21034e-150	Protein FAM43A OS=Homo sapiens GN=FAM43A PE=2 SV=2	PF00640	Phosphotyrosine interaction domain (PTB/PID)	--	--	GO:0005515	protein binding	--	--	KOG4448	Uncharacterized conserved protein, contains phosphotyrosine interaction (PI) domain
comp467690_c0	212	--	--	--	--	--	--	--	--	--	--	--	--	--	--	--	--	--	--	--	--	--	--	--	--	--	--	--	--
comp34883_c0	220	--	--	--	--	--	--	--	--	--	--	--	--	--	--	--	--	--	--	--	--	--	--	--	--	--	--	--	--
comp363409_c0	584	--	--	--	--	--	--	--	--	--	--	--	--	--	--	--	--	--	--	--	--	--	--	--	--	--	--	--	--
comp1088_c0	348	--	--	--	--	--	--	--	--	--	--	--	--	--	--	--	--	--	--	--	--	--	--	--	--	--	--	--	--
comp51738_c0	1754	395543302	XP_003773558.1	1154	1.19995e-152	PREDICTED: polycomb group RING finger protein 3 [Sarcophilus harrisii]	118104285	XM_424870.2	674	0	PREDICTED: Gallus gallus polycomb group ring finger 3 (PCGF3), mRNA	K11488	PCGF3	polycomb group RING finger protein 3	http://www.genome.jp/dbget-bin/www_bget?ko:K11488	Q3KNV8	1130	2.52332e-150	Polycomb group RING finger protein 3 OS=Homo sapiens GN=PCGF3 PE=1 SV=1	PF12678//PF14634//PF13639//PF00097	RING-H2 zinc finger//zinc-RING finger domain//Ring finger domain//Zinc finger, C3HC4 type (RING finger)	--	--	GO:0046872//GO:0008270//GO:0005515	metal ion binding//zinc ion binding//protein binding	--	--	KOG2660	Locus-specific chromosome binding proteins
comp200946_c0	282	--	--	--	--	--	--	--	--	--	--	--	--	--	--	--	--	--	--	--	--	--	--	--	--	--	--	--	--
comp18987_c0	381	363732970	XP_003641182.1	405	8.27221e-46	PREDICTED: factor VIII intron 22 protein-like [Gallus gallus]	363732969	XM_003641134.1	334	1.51794e-173	PREDICTED: Gallus gallus coagulation factor VIII-associated 3 (F8A3), mRNA	--	--	--	--	Q00558	285	1.4668e-29	Factor VIII intron 22 protein OS=Mus musculus GN=F8a1 PE=2 SV=1	--	--	--	--	--	--	--	--	--	--
comp468320_c0	241	--	--	--	--	--	--	--	--	--	--	--	--	--	--	--	--	--	--	--	--	--	--	--	--	--	--	--	--
comp26233_c1	333	--	--	--	--	--	--	--	--	--	--	--	--	--	--	--	--	--	--	--	--	--	--	--	--	--	--	--	--
comp2242_c0	365	363740565	XP_001235216.2	403	3.38901e-44	PREDICTED: uncharacterized protein C9orf174 [Gallus gallus]	363740564	XM_001235215.2	158	9.9709e-76	PREDICTED: Gallus gallus chromosome 17 open reading frame, human C9orf174 (C17H9orf174), mRNA	--	--	--	--	Q9P1Z9	273	8.90961e-27	Uncharacterized protein C9orf174 OS=Homo sapiens GN=C9orf174 PE=1 SV=2	--	--	--	--	--	--	--	--	--	--
comp32644_c0	351	--	--	--	--	--	--	--	--	--	--	--	--	--	--	--	--	--	--	--	--	--	--	--	--	--	--	--	--
comp199659_c0	1072	--	--	--	--	--	--	--	--	--	--	--	--	--	--	--	--	--	--	--	--	--	--	--	--	--	--	--	--
comp1072474_c0	262	--	--	--	--	--	--	--	--	--	--	--	--	--	--	--	--	--	--	--	--	--	--	--	--	--	--	--	--
comp51574_c0	1320	--	--	--	--	--	--	--	--	--	--	--	--	--	--	--	--	--	--	--	--	--	--	--	--	--	--	--	--
comp483969_c0	260	--	--	--	--	--	--	--	--	--	--	--	--	--	--	--	--	--	--	--	--	--	--	--	--	--	--	--	--
comp57769_c0	4317	326921456	XP_003206975.1	1263	3.44313e-159	PREDICTED: myeloid differentiation primary response protein MyD88-like [Meleagris gallopavo]	71896605	NM_001030962.1	687	0	Gallus gallus myeloid differentiation primary response gene (88) (MYD88), mRNA gi|60098886|emb|AJ851640.1| Gallus gallus mRNA for hypothetical protein, clone 14h3	K04729	MYD88	myeloid differentiation primary response protein MyD88	http://www.genome.jp/dbget-bin/www_bget?ko:K04729	A5HNF6	1262	7.50741e-160	Myeloid differentiation primary response protein MyD88 OS=Gallus gallus GN=MYD88 PE=1 SV=1	PF00531//PF09571//PF04800//PF01582//PF03378//PF13676	Death domain//XcyI restriction endonuclease//ETC complex I subunit conserved region//TIR domain//CAS/CSE protein, C-terminus//TIR domain	GO:0009307//GO:0007165//GO:0006308//GO:0022900	DNA restriction-modification system//signal transduction//DNA catabolic process//electron transport chain	GO:0000287//GO:0005515//GO:0003677//GO:0016651//GO:0009036	magnesium ion binding//protein binding//DNA binding//oxidoreductase activity, acting on NAD(P)H//Type II site-specific deoxyribonuclease activity	GO:0009359	Type II site-specific deoxyribonuclease complex	--	--
comp478470_c0	261	--	--	--	--	--	--	--	--	--	--	--	--	--	--	--	--	--	--	--	--	--	--	--	--	--	--	--	--
comp39132_c1	929	--	--	--	--	--	--	--	--	--	--	--	--	--	--	--	--	--	--	--	--	--	--	--	--	--	--	--	--
comp426588_c0	350	--	--	--	--	--	--	--	--	--	--	--	--	--	--	--	--	--	--	--	--	--	--	--	--	--	--	--	--
comp33815_c0	227	--	--	--	--	--	42541091	AY519467.1	140	5.95476e-66	Gallus gallus Krox20 myelinating Schwann cell element-like sequence	--	--	--	--	--	--	--	--	PF08638	Mediator complex subunit MED14	GO:0006357	regulation of transcription from RNA polymerase II promoter	GO:0001104	RNA polymerase II transcription cofactor activity	GO:0016592	mediator complex	--	--
comp41515_c0	486	315434231	NP_001186786.1	776	1.70123e-101	cyclin-dependent kinase 2 [Gallus gallus]	315434230	NM_001199857.1	335	5.4902e-174	Gallus gallus cyclin-dependent kinase 2 (CDK2), mRNA gi|121544194|gb|EF182713.1| Gallus gallus cyclin dependent kinase 2 (CDK2) mRNA, complete cds	K02206	CDK2	cyclin-dependent kinase 2	http://www.genome.jp/dbget-bin/www_bget?ko:K02206	P48963	751	7.3206e-99	Cyclin-dependent kinase 2 OS=Mesocricetus auratus GN=CDK2 PE=2 SV=1	PF07714//PF00069	Protein tyrosine kinase//Protein kinase domain	GO:0006468	protein phosphorylation	GO:0004672//GO:0005524	protein kinase activity//ATP binding	--	--	KOG0594	Protein kinase PCTAIRE and related kinases
comp48128_c0	1911	224043959	XP_002187583.1	180	2.30456e-11	PREDICTED: tripartite motif-containing protein 45-like [Taeniopygia guttata]	363728417	XM_001233078.2	89	1.27731e-36	PREDICTED: Gallus gallus tripartite motif-containing protein 45-like (LOC769776), mRNA	K12021	TRIM45	tripartite motif-containing protein 45	http://www.genome.jp/dbget-bin/www_bget?ko:K12021	Q5BIM1	839	1.59514e-101	Tripartite motif-containing protein 45 OS=Bos taurus GN=TRIM45 PE=2 SV=1	PF01485//PF00643//PF04810//PF01363//PF06009	IBR domain//B-box zinc finger//Sec23/Sec24 zinc finger//FYVE zinc finger//Laminin Domain II	GO:0007155//GO:0006886//GO:0006888	cell adhesion//intracellular protein transport//ER to Golgi vesicle-mediated transport	GO:0046872//GO:0008270	metal ion binding//zinc ion binding	GO:0005622//GO:0005604//GO:0005634//GO:0030127	intracellular//basement membrane//nucleus//COPII vesicle coat	KOG2177	Predicted E3 ubiquitin ligase
comp588017_c0	218	--	--	--	--	--	--	--	--	--	--	--	--	--	--	--	--	--	--	--	--	--	--	--	--	--	--	--	--
comp343130_c0	303	--	--	--	--	--	--	--	--	--	--	--	--	--	--	--	--	--	--	--	--	--	--	--	--	--	--	--	--
comp708919_c0	275	--	--	--	--	--	--	--	--	--	--	--	--	--	--	--	--	--	--	--	--	--	--	--	--	--	--	--	--
comp273873_c0	415	--	--	--	--	--	--	--	--	--	--	--	--	--	--	--	--	--	--	--	--	--	--	--	--	--	--	--	--
comp679645_c0	287	--	--	--	--	--	--	--	--	--	--	--	--	--	--	--	--	--	--	--	--	--	--	--	--	--	--	--	--
comp572570_c0	207	--	--	--	--	--	--	--	--	--	--	--	--	--	--	--	--	--	--	--	--	--	--	--	--	--	--	--	--
comp50580_c2	280	--	--	--	--	--	--	--	--	--	--	--	--	--	--	--	--	--	--	--	--	--	--	--	--	--	--	--	--
comp390940_c0	246	--	--	--	--	--	--	--	--	--	--	--	--	--	--	--	--	--	--	PF02376	CUT domain	--	--	GO:0003677	DNA binding	--	--	--	--
comp47556_c3	326	548349	P35608.1	560	4.13109e-70	RecName: Full=Neurofibromin; AltName: Full=Neurofibromatosis-related protein NF-1	326931603	XM_003211869.1	274	2.88797e-140	PREDICTED: Meleagris gallopavo neurofibromin 1 (NF1), mRNA	K08052	NF1	neurofibromin 1	http://www.genome.jp/dbget-bin/www_bget?ko:K08052	P35608	560	2.79019e-71	Neurofibromin (Fragment) OS=Gallus gallus GN=NF1 PE=2 SV=1	--	--	GO:0043473//GO:0030336//GO:0001937//GO:0042060//GO:0001938//GO:0016525//GO:0001953//GO:0045671//GO:0030199//GO:0046929//GO:0048147//GO:0032228//GO:0043525//GO:0043535//GO:0048169//GO:0045762//GO:0042992//GO:0043407//GO:0045124//GO:0014065//GO:0001666//GO:0007264//GO:0035021//GO:0030036	pigmentation//negative regulation of cell migration//negative regulation of endothelial cell proliferation//wound healing//positive regulation of endothelial cell proliferation//negative regulation of angiogenesis//negative regulation of cell-matrix adhesion//negative regulation of osteoclast differentiation//collagen fibril organization//negative regulation of neurotransmitter secretion//negativ…	GO:0005099	Ras GTPase activator activity	GO:0030424//GO:0005737//GO:0030425	axon//cytoplasm//dendrite	--	--
comp13098_c0	221	--	--	--	--	--	--	--	--	--	--	--	--	--	--	--	--	--	--	--	--	--	--	--	--	--	--	--	--
comp21800_c0	1475	--	--	--	--	--	--	--	--	--	--	--	--	--	--	--	--	--	--	--	--	--	--	--	--	--	--	--	--
comp23222_c0	201	--	--	--	--	--	--	--	--	--	--	--	--	--	--	--	--	--	--	--	--	--	--	--	--	--	--	--	--
comp390788_c0	229	--	--	--	--	--	--	--	--	--	--	--	--	--	--	--	--	--	--	--	--	--	--	--	--	--	--	--	--
comp24709_c0	306	--	--	--	--	--	--	--	--	--	--	--	--	--	--	--	--	--	--	--	--	--	--	--	--	--	--	--	--
comp4511_c0	297	--	--	--	--	--	--	--	--	--	--	--	--	--	--	--	--	--	--	--	--	--	--	--	--	--	--	--	--
comp52056_c0	2498	363728590	XP_416658.3	2603	0	PREDICTED: immunoglobulin-like domain containing receptor 2 [Gallus gallus]	363728589	XM_416658.3	1709	0	PREDICTED: Gallus gallus immunoglobulin-like domain containing receptor 2 (ILDR2), mRNA	--	--	--	--	Q71H61	1951	0	Immunoglobulin-like domain-containing receptor 2 OS=Homo sapiens GN=ILDR2 PE=2 SV=1	PF02165	Wilm's tumour protein	GO:0006355	regulation of transcription, DNA-dependent	--	--	GO:0005634	nucleus	--	--
comp404039_c0	422	--	--	--	--	--	--	--	--	--	--	--	--	--	--	--	--	--	--	--	--	--	--	--	--	--	--	--	--
comp343600_c0	611	--	--	--	--	--	112984867	AC190267.1	169	1.32794e-81	Gallus gallus BAC clone CH261-44B21 from chromosome z, complete sequence	--	--	--	--	--	--	--	--	--	--	--	--	--	--	--	--	--	--
comp45674_c1	1136	--	--	--	--	--	--	--	--	--	--	--	--	--	--	--	--	--	--	--	--	--	--	--	--	--	--	--	--
comp37468_c2	599	--	--	--	--	--	--	--	--	--	--	--	--	--	--	--	--	--	--	--	--	--	--	--	--	--	--	--	--
comp461113_c0	233	--	--	--	--	--	--	--	--	--	--	--	--	--	--	--	--	--	--	--	--	--	--	--	--	--	--	--	--
comp810252_c0	214	--	--	--	--	--	--	--	--	--	--	--	--	--	--	--	--	--	--	--	--	--	--	--	--	--	--	--	--
comp145153_c0	265	--	--	--	--	--	--	--	--	--	--	--	--	--	--	--	--	--	--	--	--	--	--	--	--	--	--	--	--
comp592181_c0	268	--	--	--	--	--	--	--	--	--	--	--	--	--	--	--	--	--	--	--	--	--	--	--	--	--	--	--	--
comp16444_c0	914	--	--	--	--	--	--	--	--	--	--	--	--	--	--	--	--	--	--	--	--	--	--	--	--	--	--	--	--
comp28529_c0	1030	326933953	XP_003213062.1	786	4.88152e-100	PREDICTED: 1-acyl-sn-glycerol-3-phosphate acyltransferase alpha-like [Meleagris gallopavo]	326933952	XM_003213014.1	340	2.00249e-176	PREDICTED: Meleagris gallopavo 1-acyl-sn-glycerol-3-phosphate acyltransferase alpha-like (LOC100539227), mRNA	--	--	--	--	Q99943	514	8.77235e-61	1-acyl-sn-glycerol-3-phosphate acyltransferase alpha OS=Homo sapiens GN=AGPAT1 PE=2 SV=2	PF01553	Acyltransferase	GO:0046486//GO:0042967//GO:0008152//GO:0008654	glycerolipid metabolic process//acyl-carrier-protein biosynthetic process//metabolic process//phospholipid biosynthetic process	GO:0003841//GO:0016746	1-acylglycerol-3-phosphate O-acyltransferase activity//transferase activity, transferring acyl groups	GO:0016020	membrane	KOG2848	1-acyl-sn-glycerol-3-phosphate acyltransferase
comp225777_c0	309	--	--	--	--	--	--	--	--	--	--	--	--	--	--	--	--	--	--	--	--	--	--	--	--	--	--	--	--
comp459079_c0	295	--	--	--	--	--	--	--	--	--	--	--	--	--	--	--	--	--	--	--	--	--	--	--	--	--	--	--	--
comp38648_c0	589	--	--	--	--	--	--	--	--	--	--	--	--	--	--	--	--	--	--	PF02416//PF00608	mttA/Hcf106 family//Adenoviral fibre protein (repeat/shaft region)	GO:0015031//GO:0007155//GO:0009405//GO:0019062	protein transport//cell adhesion//pathogenesis//viral attachment to host cell	GO:0008565	protein transporter activity	--	--	--	--
comp200917_c0	329	45382401	NP_990713.1	183	8.30401e-15	transcription factor VBP [Gallus gallus]	483823	U09223.1	186	2.42065e-91	Gallus gallus White Leghorn vitellogenin gene-binding protein beta/beta isoform gene, 5&apos; region and partial cds	--	--	--	--	--	--	--	--	--	--	GO:0045944	positive regulation of transcription from RNA polymerase II promoter	GO:0003690//GO:0003700//GO:0043565	double-stranded DNA binding//sequence-specific DNA binding transcription factor activity//sequence-specific DNA binding	GO:0005667//GO:0005634	transcription factor complex//nucleus	--	--
comp747360_c0	231	--	--	--	--	--	--	--	--	--	--	--	--	--	--	--	--	--	--	--	--	--	--	--	--	--	--	--	--
comp299012_c0	463	--	--	--	--	--	--	--	--	--	--	--	--	--	--	--	--	--	--	--	--	--	--	--	--	--	--	--	--
comp399553_c0	334	--	--	--	--	--	--	--	--	--	--	--	--	--	--	--	--	--	--	--	--	--	--	--	--	--	--	--	--
comp50656_c0	1581	326916889	XP_003204737.1	1240	2.6639e-166	PREDICTED: glyoxylate reductase-like [Meleagris gallopavo]	326916888	XM_003204689.1	614	0	PREDICTED: Meleagris gallopavo glyoxylate reductase-like (LOC100542520), mRNA	K00090	E1.1.1.215	gluconate 2-dehydrogenase	http://www.genome.jp/dbget-bin/www_bget?ko:K00090	O32264	569	2.5676e-66	Probable 2-ketogluconate reductase OS=Bacillus subtilis (strain 168) GN=yvcT PE=3 SV=1	PF02254//PF02826//PF07991//PF00389//PF03446//PF01408	TrkA-N domain//D-isomer specific 2-hydroxyacid dehydrogenase, NAD binding domain//Acetohydroxy acid isomeroreductase, catalytic domain//D-isomer specific 2-hydroxyacid dehydrogenase, catalytic domain//NAD binding domain of 6-phosphogluconate dehydrogenase//Oxidoreductase family, NAD-binding Rossmann fold	GO:0009098//GO:0019521//GO:0008152//GO:0006098//GO:0009097//GO:0008652//GO:0055114//GO:0009099//GO:0006813//GO:0015940	leucine biosynthetic process//D-gluconate metabolic process//metabolic process//pentose-phosphate shunt//isoleucine biosynthetic process//cellular amino acid biosynthetic process//oxidation-reduction process//valine biosynthetic process//potassium ion transport//pantothenate biosynthetic process	GO:0016491//GO:0004616//GO:0004455//GO:0051287//GO:0016616//GO:0048037	oxidoreductase activity//phosphogluconate dehydrogenase (decarboxylating) activity//ketol-acid reductoisomerase activity//NAD binding//oxidoreductase activity, acting on the CH-OH group of donors, NAD or NADP as acceptor//cofactor binding	--	--	KOG0069	Glyoxylate/hydroxypyruvate reductase (D-isomer-specific 2-hydroxy acid dehydrogenase superfamily)
comp20729_c0	210	--	--	--	--	--	--	--	--	--	--	--	--	--	--	--	--	--	--	--	--	--	--	--	--	--	--	--	--
comp60638_c0	1408	363738242	XP_423130.3	1706	0	PREDICTED: diphosphomevalonate decarboxylase [Gallus gallus]	363738241	XM_423130.3	811	0	PREDICTED: Gallus gallus mevalonate (diphospho) decarboxylase (MVD), mRNA	--	--	--	--	Q0P570	1419	0	Diphosphomevalonate decarboxylase OS=Bos taurus GN=MVD PE=2 SV=1	PF00288	GHMP kinases N terminal domain	--	--	GO:0005524	ATP binding	--	--	KOG2833	Mevalonate pyrophosphate decarboxylase
comp572192_c0	294	--	--	--	--	--	--	--	--	--	--	--	--	--	--	--	--	--	--	--	--	--	--	--	--	--	--	--	--
comp93562_c0	405	--	--	--	--	--	1041895	S78788.1	352	0	cGATA-3 [chickens, liver, Genomic, 979 nt, segment 4 of 4]	--	--	--	--	--	--	--	--	--	--	--	--	--	--	--	--	--	--
comp595125_c0	212	--	--	--	--	--	--	--	--	--	--	--	--	--	--	--	--	--	--	--	--	--	--	--	--	--	--	--	--
comp143644_c0	207	--	--	--	--	--	--	--	--	--	--	--	--	--	--	--	--	--	--	--	--	--	--	--	--	--	--	--	--
comp342729_c0	451	--	--	--	--	--	--	--	--	--	--	--	--	--	--	--	--	--	--	--	--	--	--	--	--	--	--	--	--
comp51715_c1	761	--	--	--	--	--	--	--	--	--	--	--	--	--	--	--	--	--	--	--	--	--	--	--	--	--	--	--	--
comp771885_c0	265	--	--	--	--	--	--	--	--	--	--	--	--	--	--	--	--	--	--	--	--	--	--	--	--	--	--	--	--
comp477222_c0	273	--	--	--	--	--	--	--	--	--	--	--	--	--	--	--	--	--	--	--	--	--	--	--	--	--	--	--	--
comp643_c0	211	--	--	--	--	--	--	--	--	--	--	--	--	--	--	--	--	--	--	--	--	--	--	--	--	--	--	--	--
comp576551_c0	244	--	--	--	--	--	--	--	--	--	--	--	--	--	--	--	--	--	--	--	--	--	--	--	--	--	--	--	--
comp669091_c0	204	--	--	--	--	--	--	--	--	--	--	--	--	--	--	--	--	--	--	PF03239	Iron permease FTR1 family	GO:0055085	transmembrane transport	--	--	GO:0016020	membrane	--	--
comp337602_c0	677	--	--	--	--	--	--	--	--	--	--	--	--	--	--	--	--	--	--	--	--	--	--	--	--	--	--	--	--
comp30486_c0	389	--	--	--	--	--	--	--	--	--	--	--	--	--	--	--	--	--	--	--	--	--	--	--	--	--	--	--	--
comp660350_c0	296	--	--	--	--	--	--	--	--	--	--	--	--	--	--	--	--	--	--	--	--	--	--	--	--	--	--	--	--
comp44591_c0	1453	326930240	XP_003211257.1	1296	8.46364e-174	PREDICTED: transmembrane protein C9orf91 homolog [Meleagris gallopavo]	45424745	CR353484.1	575	0	Gallus gallus finished cDNA, clone ChEST253a22	--	--	--	--	Q8R239	635	3.61378e-76	Transmembrane protein C9orf91 homolog OS=Mus musculus PE=2 SV=2	PF04995//PF10584	Heme exporter protein D (CcmD)//Proteasome subunit A N-terminal signature	GO:0015886//GO:0006511//GO:0017004	heme transport//ubiquitin-dependent protein catabolic process//cytochrome complex assembly	GO:0004175	endopeptidase activity	GO:0019773//GO:0016021	proteasome core complex, alpha-subunit complex//integral to membrane	--	--
comp400907_c0	331	--	--	--	--	--	--	--	--	--	--	--	--	--	--	--	--	--	--	--	--	--	--	--	--	--	--	--	--
comp17235_c0	395	--	--	--	--	--	--	--	--	--	--	--	--	--	--	--	--	--	--	--	--	--	--	--	--	--	--	--	--
comp56369_c0	3084	--	--	--	--	--	--	--	--	--	--	--	--	--	--	--	--	--	--	--	--	--	--	--	--	--	--	--	--
comp41803_c0	1766	326918598	XP_003205575.1	2282	0	PREDICTED: endonuclease 8-like 3-like, partial [Meleagris gallopavo]	326918597	XM_003205527.1	987	0	PREDICTED: Meleagris gallopavo nei endonuclease VIII-like 3 (E. coli) (NEIL3), partial mRNA	K10569	NEIL3	endonuclease VIII-like 3	http://www.genome.jp/dbget-bin/www_bget?ko:K10569	Q8TAT5	1661	0	Endonuclease 8-like 3 OS=Homo sapiens GN=NEIL3 PE=1 SV=3	PF00641//PF01149//PF06831//PF06839	Zn-finger in Ran binding protein and others//Formamidopyrimidine-DNA glycosylase N-terminal domain//Formamidopyrimidine-DNA glycosylase H2TH domain//GRF zinc finger	GO:0006289//GO:0006281//GO:0006284	nucleotide-excision repair//DNA repair//base-excision repair	GO:0000405//GO:0003906//GO:0019104//GO:0003697//GO:0008270//GO:0003690//GO:0003684//GO:0016799	bubble DNA binding//DNA-(apurinic or apyrimidinic site) lyase activity//DNA N-glycosylase activity//single-stranded DNA binding//zinc ion binding//double-stranded DNA binding//damaged DNA binding//hydrolase activity, hydrolyzing N-glycosyl compounds	GO:0005634	nucleus	--	--
comp302050_c0	395	--	--	--	--	--	--	--	--	--	--	--	--	--	--	--	--	--	--	PF07243	Phlebovirus glycoprotein G1	--	--	--	--	GO:0019012//GO:0016021	virion//integral to membrane	--	--
comp1273_c2	565	--	--	--	--	--	--	--	--	--	--	--	--	--	--	--	--	--	--	--	--	--	--	--	--	--	--	--	--
comp462019_c0	235	--	--	--	--	--	--	--	--	--	--	--	--	--	--	--	--	--	--	--	--	--	--	--	--	--	--	--	--
comp574935_c0	383	--	--	--	--	--	--	--	--	--	--	--	--	--	--	--	--	--	--	--	--	--	--	--	--	--	--	--	--
comp756694_c0	239	224063719	XP_002194501.1	275	1.02154e-26	PREDICTED: calcium-transporting ATPase type 2C member 2 [Taeniopygia guttata]	224063718	XM_002194465.1	113	6.42129e-51	PREDICTED: Taeniopygia guttata hypothetical protein LOC100229878 (LOC100229878), mRNA	K01537	E3.6.3.8	Ca2+-transporting ATPase	http://www.genome.jp/dbget-bin/www_bget?ko:K01537	O75185	221	1.45729e-20	Calcium-transporting ATPase type 2C member 2 OS=Homo sapiens GN=ATP2C2 PE=1 SV=2	--	--	GO:0006816//GO:0006754	calcium ion transport//ATP biosynthetic process	GO:0046872//GO:0005388//GO:0005524	metal ion binding//calcium-transporting ATPase activity//ATP binding	GO:0016021//GO:0016529	integral to membrane//sarcoplasmic reticulum	KOG0202	Ca2+ transporting ATPase
comp1047_c0	310	--	--	--	--	--	--	--	--	--	--	--	--	--	--	--	--	--	--	--	--	--	--	--	--	--	--	--	--
comp576098_c0	202	--	--	--	--	--	--	--	--	--	--	--	--	--	--	--	--	--	--	--	--	--	--	--	--	--	--	--	--
comp569828_c0	213	--	--	--	--	--	--	--	--	--	--	--	--	--	--	--	--	--	--	--	--	--	--	--	--	--	--	--	--
comp2856_c0	237	--	--	--	--	--	--	--	--	--	--	--	--	--	--	--	--	--	--	--	--	--	--	--	--	--	--	--	--
comp464070_c0	242	326927734	XP_003210045.1	399	2.79703e-43	PREDICTED: Fanconi anemia group D2 protein-like [Meleagris gallopavo]	86129421	NM_001039261.1	172	1.03741e-83	Gallus gallus Fanconi anemia, complementation group D2 (FANCD2), mRNA gi|51491419|dbj|AB162932.1| Gallus gallus fancd2 mRNA for fanconi anemia protein FANCD2, complete cds	K10891	FANCD2	fanconi anemia group D2 protein	http://www.genome.jp/dbget-bin/www_bget?ko:K10891	Q9BXW9	206	1.77113e-18	Fanconi anemia group D2 protein OS=Homo sapiens GN=FANCD2 PE=1 SV=1	--	--	GO:0007129//GO:0010332//GO:0006974	synapsis//response to gamma radiation//response to DNA damage stimulus	--	--	GO:0000793	condensed chromosome	--	--
comp577488_c0	255	--	--	--	--	--	--	--	--	--	--	--	--	--	--	--	--	--	--	--	--	--	--	--	--	--	--	--	--
comp255519_c0	381	426395701	XP_004064100.1	503	2.05117e-60	PREDICTED: carbohydrate sulfotransferase 7 [Gorilla gorilla gorilla]	344030215	NG_029799.1	163	1.73632e-78	Homo sapiens carbohydrate (N-acetylglucosamine 6-O) sulfotransferase 7 (CHST7), RefSeqGene on chromosome X	K04743	CHST7	chondroitin 6-sulfotransferase 7	http://www.genome.jp/dbget-bin/www_bget?ko:K04743	Q9EP78	509	4.33835e-61	Carbohydrate sulfotransferase 7 OS=Mus musculus GN=Chst7 PE=2 SV=1	PF00685	Sulfotransferase domain	--	--	GO:0008146	sulfotransferase activity	--	--	--	--
comp639552_c0	227	--	--	--	--	--	--	--	--	--	--	--	--	--	--	--	--	--	--	--	--	--	--	--	--	--	--	--	--
comp42691_c0	747	--	--	--	--	--	--	--	--	--	--	--	--	--	--	--	--	--	--	--	--	--	--	--	--	--	--	--	--
comp54035_c0	2918	344270935	XP_003407297.1	3985	0	PREDICTED: staphylococcal nuclease domain-containing protein 1-like [Loxodonta africana]	371923603	AK400230.1	1416	0	Sus scrofa mRNA, clone: BFLT10108F10, expressed in brain (frontal lobe)	K15979	SND1	staphylococcal nuclease domain-containing protein 1	http://www.genome.jp/dbget-bin/www_bget?ko:K15979	Q5REU4	3982	0	Staphylococcal nuclease domain-containing protein 1 OS=Pongo abelii GN=SND1 PE=2 SV=1	PF00565	Staphylococcal nuclease homologue	GO:0031047//GO:0090305	gene silencing by RNA//nucleic acid phosphodiester bond hydrolysis	GO:0003676//GO:0016788//GO:0004518	nucleic acid binding//hydrolase activity, acting on ester bonds//nuclease activity	GO:0005739//GO:0016442	mitochondrion//RNA-induced silencing complex	KOG2039	Transcriptional coactivator p100
comp411487_c0	260	--	--	--	--	--	--	--	--	--	--	--	--	--	--	--	--	--	--	--	--	--	--	--	--	--	--	--	--
comp621584_c0	319	--	--	--	--	--	--	--	--	--	--	--	--	--	--	--	--	--	--	--	--	--	--	--	--	--	--	--	--
comp33090_c0	1366	--	--	--	--	--	--	--	--	--	--	--	--	--	--	--	--	--	--	PF11411	DNA ligase IV	GO:0006260//GO:0006281	DNA replication//DNA repair	GO:0003910	DNA ligase (ATP) activity	--	--	--	--
comp33685_c0	305	32812298	AAP88020.1	158	5.84094e-11	reverse transcriptase [Chelonia mydas]	--	--	--	--	--	--	--	--	--	--	--	--	--	--	--	--	--	--	--	--	--	--	--
comp106253_c0	318	--	--	--	--	--	--	--	--	--	--	--	--	--	--	--	--	--	--	--	--	--	--	--	--	--	--	--	--
comp1027272_c0	212	--	--	--	--	--	--	--	--	--	--	--	--	--	--	--	--	--	--	--	--	--	--	--	--	--	--	--	--
comp310842_c0	526	326923687	XP_003208066.1	768	8.72545e-92	PREDICTED: DNA excision repair protein ERCC-6-like, partial [Meleagris gallopavo]	326923686	XM_003208018.1	355	0	PREDICTED: Meleagris gallopavo excision repair cross-complementing rodent repair deficiency, complementation group 6 (ERCC6), partial mRNA	--	--	--	--	Q03468	408	4.57018e-44	DNA excision repair protein ERCC-6 OS=Homo sapiens GN=ERCC6 PE=1 SV=1	--	--	GO:0010332//GO:0010224//GO:0006283//GO:0006284//GO:0006290//GO:0007257//GO:0008630//GO:0007256//GO:0032786//GO:0010165//GO:0009636//GO:0000303	response to gamma radiation//response to UV-B//transcription-coupled nucleotide-excision repair//base-excision repair//pyrimidine dimer repair//activation of JUN kinase activity//intrinsic apoptotic signaling pathway in response to DNA damage//activation of JNKK activity//positive regulation of DNA-dependent transcription, elongation//response to X-ray//response to toxic substance//response to su…	GO:0008094//GO:0004386//GO:0008022//GO:0032403//GO:0047485//GO:0005524//GO:0003682//GO:0003677	DNA-dependent ATPase activity//helicase activity//protein C-terminus binding//protein complex binding//protein N-terminus binding//ATP binding//chromatin binding//DNA binding	GO:0008023//GO:0005730//GO:0000785	transcription elongation factor complex//nucleolus//chromatin	--	--
comp28369_c0	1448	--	--	--	--	--	--	--	--	--	--	--	--	--	--	--	--	--	--	--	--	--	--	--	--	--	--	--	--
comp401962_c0	386	--	--	--	--	--	--	--	--	--	--	--	--	--	--	--	--	--	--	--	--	--	--	--	--	--	--	--	--
comp464923_c0	342	--	--	--	--	--	--	--	--	--	--	--	--	--	--	--	--	--	--	--	--	--	--	--	--	--	--	--	--
comp275514_c0	304	--	--	--	--	--	--	--	--	--	--	--	--	--	--	--	--	--	--	--	--	--	--	--	--	--	--	--	--
comp1034763_c0	203	--	--	--	--	--	--	--	--	--	--	--	--	--	--	--	--	--	--	--	--	--	--	--	--	--	--	--	--
comp727385_c0	241	--	--	--	--	--	--	--	--	--	--	--	--	--	--	--	--	--	--	--	--	--	--	--	--	--	--	--	--
comp25048_c0	362	--	--	--	--	--	--	--	--	--	--	--	--	--	--	--	--	--	--	--	--	--	--	--	--	--	--	--	--
comp794116_c0	208	--	--	--	--	--	--	--	--	--	--	--	--	--	--	--	--	--	--	--	--	--	--	--	--	--	--	--	--
comp9396_c0	492	--	--	--	--	--	--	--	--	--	--	--	--	--	--	--	--	--	--	--	--	--	--	--	--	--	--	--	--
comp623_c1	234	--	--	--	--	--	--	--	--	--	--	--	--	--	--	--	--	--	--	--	--	--	--	--	--	--	--	--	--
comp50557_c0	872	--	--	--	--	--	--	--	--	--	--	--	--	--	--	--	--	--	--	PF08187	Myoactive tetradecapeptides family	GO:0007218	neuropeptide signaling pathway	GO:0005184	neuropeptide hormone activity	GO:0005576	extracellular region	--	--
comp305923_c0	205	--	--	--	--	--	--	--	--	--	--	--	--	--	--	--	--	--	--	--	--	--	--	--	--	--	--	--	--
comp725547_c0	355	--	--	--	--	--	--	--	--	--	--	--	--	--	--	--	--	--	--	--	--	--	--	--	--	--	--	--	--
comp572432_c0	266	--	--	--	--	--	--	--	--	--	--	--	--	--	--	--	--	--	--	--	--	--	--	--	--	--	--	--	--
comp662629_c0	225	--	--	--	--	--	--	--	--	--	--	--	--	--	--	--	--	--	--	--	--	--	--	--	--	--	--	--	--
comp35459_c0	294	--	--	--	--	--	--	--	--	--	--	--	--	--	--	--	--	--	--	--	--	--	--	--	--	--	--	--	--
comp463508_c0	217	--	--	--	--	--	--	--	--	--	--	--	--	--	--	--	--	--	--	--	--	--	--	--	--	--	--	--	--
comp45196_c0	640	--	--	--	--	--	--	--	--	--	--	--	--	--	--	--	--	--	--	--	--	--	--	--	--	--	--	--	--
comp57714_c11	215	--	--	--	--	--	--	--	--	--	--	--	--	--	--	--	--	--	--	--	--	--	--	--	--	--	--	--	--
comp758450_c0	318	--	--	--	--	--	--	--	--	--	--	--	--	--	--	--	--	--	--	--	--	--	--	--	--	--	--	--	--
comp738159_c0	211	--	--	--	--	--	--	--	--	--	--	--	--	--	--	--	--	--	--	--	--	--	--	--	--	--	--	--	--
comp189433_c0	1194	326912058	XP_003202371.1	1721	0	PREDICTED: transcription factor 20-like [Meleagris gallopavo]	326912057	XM_003202323.1	842	0	PREDICTED: Meleagris gallopavo transcription factor 20 (AR1) (TCF20), mRNA	--	--	--	--	Q9UGU0	1220	2.0368e-150	Transcription factor 20 OS=Homo sapiens GN=TCF20 PE=1 SV=3	--	--	--	--	GO:0008270	zinc ion binding	--	--	--	--
comp395053_c0	281	--	--	--	--	--	--	--	--	--	--	--	--	--	--	--	--	--	--	--	--	--	--	--	--	--	--	--	--
comp38694_c0	1216	350538775	NP_001232113.1	709	4.12949e-89	putative NADH dehydrogenase 1 beta subcomplex 8 [Taeniopygia guttata]	57529831	NM_001006502.1	342	1.83453e-177	Gallus gallus NADH dehydrogenase (ubiquinone) 1 beta subcomplex, 8, 19kDa (NDUFB8), nuclear gene encoding mitochondrial protein, mRNA gi|53133303|emb|AJ720322.1| Gallus gallus mRNA for hypothetical protein, clone 15e3	K03964	NDUFB8	NADH dehydrogenase (ubiquinone) 1 beta subcomplex 8	http://www.genome.jp/dbget-bin/www_bget?ko:K03964	Q02372	606	6.09482e-75	NADH dehydrogenase [ubiquinone] 1 beta subcomplex subunit 8, mitochondrial OS=Bos taurus GN=NDUFB8 PE=1 SV=1	PF05821	NADH-ubiquinone oxidoreductase ASHI subunit (CI-ASHI or NDUFB8)	GO:0006120//GO:0006744//GO:0015992//GO:0006814//GO:0006118	mitochondrial electron transport, NADH to ubiquinone//ubiquinone biosynthetic process//proton transport//sodium ion transport//electron transport	GO:0008137//GO:0003954	NADH dehydrogenase (ubiquinone) activity//NADH dehydrogenase activity	GO:0005747//GO:0005739	mitochondrial respiratory chain complex I//mitochondrion	KOG4040	NADH:ubiquinone oxidoreductase, NDUFB8/ASHI subunit
comp745081_c0	238	--	--	--	--	--	--	--	--	--	--	--	--	--	--	--	--	--	--	PF11722	CCCH zinc finger in TRM13 protein	--	--	GO:0008168	methyltransferase activity	--	--	--	--
comp387999_c0	220	--	--	--	--	--	--	--	--	--	--	--	--	--	--	--	--	--	--	--	--	--	--	--	--	--	--	--	--
comp474349_c0	358	--	--	--	--	--	--	--	--	--	--	--	--	--	--	--	--	--	--	--	--	--	--	--	--	--	--	--	--
comp558_c1	328	--	--	--	--	--	--	--	--	--	--	--	--	--	--	--	--	--	--	--	--	--	--	--	--	--	--	--	--
comp22952_c0	708	--	--	--	--	--	--	--	--	--	--	--	--	--	--	--	--	--	--	--	--	--	--	--	--	--	--	--	--
comp465786_c0	397	--	--	--	--	--	--	--	--	--	--	--	--	--	--	--	--	--	--	--	--	--	--	--	--	--	--	--	--
comp41860_c0	1449	--	--	--	--	--	--	--	--	--	--	--	--	--	--	--	--	--	--	--	--	--	--	--	--	--	--	--	--
comp483836_c0	235	--	--	--	--	--	--	--	--	--	--	--	--	--	--	--	--	--	--	--	--	--	--	--	--	--	--	--	--
comp593246_c0	250	--	--	--	--	--	--	--	--	--	--	--	--	--	--	--	--	--	--	--	--	--	--	--	--	--	--	--	--
comp460450_c0	323	--	--	--	--	--	--	--	--	--	--	--	--	--	--	--	--	--	--	--	--	--	--	--	--	--	--	--	--
comp810460_c0	205	--	--	--	--	--	--	--	--	--	--	--	--	--	--	--	--	--	--	--	--	--	--	--	--	--	--	--	--
comp490756_c0	286	--	--	--	--	--	--	--	--	--	--	--	--	--	--	--	--	--	--	--	--	--	--	--	--	--	--	--	--
comp621765_c0	205	--	--	--	--	--	--	--	--	--	--	--	--	--	--	--	--	--	--	--	--	--	--	--	--	--	--	--	--
comp763200_c0	235	--	--	--	--	--	--	--	--	--	--	--	--	--	--	--	--	--	--	--	--	--	--	--	--	--	--	--	--
comp494026_c0	238	301607021	XP_002933123.1	314	1.08808e-31	PREDICTED: cadherin EGF LAG seven-pass G-type receptor 3-like [Xenopus (Silurana) tropicalis]	449473945	XM_004176320.1	172	1.01765e-83	PREDICTED: Taeniopygia guttata cadherin, EGF LAG seven-pass G-type receptor 3 (flamingo homolog, Drosophila) (CELSR3), mRNA	K04602	CELSR3	cadherin EGF LAG seven-pass G-type receptor 3 (flamingo)	http://www.genome.jp/dbget-bin/www_bget?ko:K04602	Q9NYQ7	265	2.67224e-26	Cadherin EGF LAG seven-pass G-type receptor 3 OS=Homo sapiens GN=CELSR3 PE=1 SV=2	--	--	--	--	--	--	--	--	--	--
comp21883_c0	866	--	--	--	--	--	--	--	--	--	--	--	--	--	--	--	--	--	--	PF02515	CoA-transferase family III	GO:0008152	metabolic process	GO:0003824	catalytic activity	--	--	--	--
comp866506_c0	205	--	--	--	--	--	--	--	--	--	--	--	--	--	--	--	--	--	--	--	--	--	--	--	--	--	--	--	--
comp770995_c0	263	--	--	--	--	--	--	--	--	--	--	--	--	--	--	--	--	--	--	--	--	--	--	--	--	--	--	--	--
comp632179_c0	296	--	--	--	--	--	--	--	--	--	--	--	--	--	--	--	--	--	--	--	--	--	--	--	--	--	--	--	--
comp1042807_c0	288	--	--	--	--	--	--	--	--	--	--	--	--	--	--	--	--	--	--	--	--	--	--	--	--	--	--	--	--
comp583881_c0	278	326933003	XP_003212599.1	362	2.39171e-39	PREDICTED: gap junction alpha-9 protein-like [Meleagris gallopavo]	--	--	--	--	--	--	--	--	--	--	--	--	--	--	--	--	--	--	--	--	--	--	--
comp9706_c0	319	--	--	--	--	--	--	--	--	--	--	--	--	--	--	--	--	--	--	PF04805	E10-like protein conserved region	GO:0055114	oxidation-reduction process	GO:0016972	thiol oxidase activity	--	--	--	--
comp44326_c0	618	350536005	NP_001232694.1	282	2.03191e-29	NADH dehydrogenase [ubiquinone] 1 beta subcomplex subunit 2, mitochondrial [Taeniopygia guttata]	363727962	XM_416351.3	158	1.75095e-75	PREDICTED: Gallus gallus NADH dehydrogenase (ubiquinone) 1 beta subcomplex, 2, 8kDa (NDUFB2), mRNA	K03958	NDUFB2	NADH dehydrogenase (ubiquinone) 1 beta subcomplex 2	http://www.genome.jp/dbget-bin/www_bget?ko:K03958	Q0MQC8	254	3.36048e-26	NADH dehydrogenase [ubiquinone] 1 beta subcomplex subunit 2, mitochondrial OS=Gorilla gorilla gorilla GN=NDUFB2 PE=3 SV=1	--	--	--	--	--	--	GO:0005747	mitochondrial respiratory chain complex I	--	--
comp828333_c0	233	--	--	--	--	--	--	--	--	--	--	--	--	--	--	--	--	--	--	--	--	--	--	--	--	--	--	--	--
comp56078_c1	1376	--	--	--	--	--	333360883	NG_028942.1	107	9.00409e-47	Homo sapiens phosphatidylinositol binding clathrin assembly protein (PICALM), RefSeqGene on chromosome 11	--	--	--	--	--	--	--	--	--	--	--	--	--	--	--	--	--	--
comp1588_c0	204	355705963	AES02494.1	314	4.07579e-36	myosin VA [Mustela putorius furo]	326926651	XM_003209464.1	177	1.42059e-86	PREDICTED: Meleagris gallopavo myosin-Va-like (LOC100539104), mRNA	K10357	MYO5	myosin V	http://www.genome.jp/dbget-bin/www_bget?ko:K10357	Q02440	331	2.23346e-35	Unconventional myosin-Va OS=Gallus gallus GN=MYO5A PE=1 SV=1	PF00158//PF06414//PF00063//PF00437	Sigma-54 interaction domain//Zeta toxin//Myosin head (motor domain)//Type II/IV secretion system protein	GO:0006355//GO:0006810	regulation of transcription, DNA-dependent//transport	GO:0003774//GO:0008134//GO:0005524//GO:0016301	motor activity//transcription factor binding//ATP binding//kinase activity	GO:0016459//GO:0005667	myosin complex//transcription factor complex	KOG0160	Myosin class V heavy chain
comp2070_c0	208	--	--	--	--	--	--	--	--	--	--	--	--	--	--	--	--	--	--	--	--	--	--	--	--	--	--	--	--
comp36440_c0	237	--	--	--	--	--	--	--	--	--	--	--	--	--	--	--	--	--	--	--	--	--	--	--	--	--	--	--	--
comp1307_c1	422	--	--	--	--	--	--	--	--	--	--	--	--	--	--	--	--	--	--	--	--	--	--	--	--	--	--	--	--
comp10204_c0	329	--	--	--	--	--	--	--	--	--	--	--	--	--	--	--	--	--	--	--	--	--	--	--	--	--	--	--	--
comp50660_c0	1965	--	--	--	--	--	--	--	--	--	--	--	--	--	--	--	--	--	--	--	--	--	--	--	--	--	--	--	--
comp386317_c0	473	--	--	--	--	--	--	--	--	--	--	--	--	--	--	--	--	--	--	--	--	--	--	--	--	--	--	--	--
comp53346_c0	924	--	--	--	--	--	--	--	--	--	--	--	--	--	--	--	--	--	--	PF04135	Nucleolar RNA-binding protein, Nop10p family	GO:0001522//GO:0042254	pseudouridine synthesis//ribosome biogenesis	GO:0030515	snoRNA binding	GO:0072588	box H/ACA RNP complex	--	--
comp431_c1	232	--	--	--	--	--	--	--	--	--	--	--	--	--	--	--	--	--	--	--	--	--	--	--	--	--	--	--	--
comp646892_c0	405	--	--	--	--	--	--	--	--	--	--	--	--	--	--	--	--	--	--	--	--	--	--	--	--	--	--	--	--
comp33110_c1	563	--	--	--	--	--	--	--	--	--	--	--	--	--	--	--	--	--	--	--	--	--	--	--	--	--	--	--	--
comp468912_c0	400	--	--	--	--	--	--	--	--	--	--	--	--	--	--	--	--	--	--	--	--	--	--	--	--	--	--	--	--
comp753509_c0	204	--	--	--	--	--	--	--	--	--	--	--	--	--	--	--	--	--	--	--	--	--	--	--	--	--	--	--	--
comp582170_c0	237	--	--	--	--	--	--	--	--	--	--	--	--	--	--	--	--	--	--	--	--	--	--	--	--	--	--	--	--
comp54688_c1	9098	45383812	NP_989481.1	1781	0	mitogen-activated protein kinase 1 [Gallus gallus]	449477304	XM_002195579.2	902	0	PREDICTED: Taeniopygia guttata mitogen-activated protein kinase 1 (MAPK1), mRNA	K04371	ERK1_2	extracellular signal-regulated kinase 1/2	http://www.genome.jp/dbget-bin/www_bget?ko:K04371	P46196	1774	0	Mitogen-activated protein kinase 1 OS=Bos taurus GN=MAPK1 PE=2 SV=3	PF00634//PF06423//PF00069//PF06293//PF07714	BRCA2 repeat//GWT1//Protein kinase domain//Lipopolysaccharide kinase (Kdo/WaaP) family//Protein tyrosine kinase	GO:0006974//GO:0018105//GO:0019858//GO:0050852//GO:0006468//GO:0070371//GO:0050853//GO:0006302//GO:0010800//GO:0006506//GO:0045596//GO:0016310//GO:0007178//GO:0009069//GO:0009103//GO:0043330	response to DNA damage stimulus//peptidyl-serine phosphorylation//cytosine metabolic process//T cell receptor signaling pathway//protein phosphorylation//ERK1 and ERK2 cascade//B cell receptor signaling pathway//double-strand break repair//positive regulation of peptidyl-threonine phosphorylation//GPI anchor biosynthetic process//negative regulation of cell differentiation//phosphorylation//trans…	GO:0008353//GO:0001784//GO:0016746//GO:0004707//GO:0016773//GO:0019902//GO:0004672//GO:0005515//GO:0005524	RNA polymerase II carboxy-terminal domain kinase activity//phosphotyrosine binding//transferase activity, transferring acyl groups//MAP kinase activity//phosphotransferase activity, alcohol group as acceptor//phosphatase binding//protein kinase activity//protein binding//ATP binding	GO:0005829//GO:0005739//GO:0016021//GO:0005789//GO:0016020//GO:0005634//GO:0031143	cytosol//mitochondrion//integral to membrane//endoplasmic reticulum membrane//membrane//nucleus//pseudopodium	KOG0660	Mitogen-activated protein kinase
comp413260_c0	375	--	--	--	--	--	--	--	--	--	--	--	--	--	--	--	--	--	--	--	--	--	--	--	--	--	--	--	--
comp55379_c1	4531	363738629	XP_414344.3	234	4.0485e-17	PREDICTED: DCC-interacting protein 13-alpha [Gallus gallus]	363738628	XM_414344.3	122	1.3832e-54	PREDICTED: Gallus gallus adaptor protein, phosphotyrosine interaction, PH domain and leucine zipper containing 1 (APPL1), mRNA	--	--	--	--	Q8K3H0	166	3.16474e-10	DCC-interacting protein 13-alpha OS=Mus musculus GN=Appl1 PE=1 SV=1	PF00640//PF08416	Phosphotyrosine interaction domain (PTB/PID)//Phosphotyrosine-binding domain	GO:0008283//GO:0090003//GO:0046324	cell proliferation//regulation of establishment of protein localization to plasma membrane//regulation of glucose import	GO:0043422//GO:0019904//GO:0005543//GO:0005515	protein kinase B binding//protein domain specific binding//phospholipid binding//protein binding	GO:0012506//GO:0010008//GO:0016581//GO:0005829	vesicle membrane//endosome membrane//NuRD complex//cytosol	KOG3536	Adaptor protein CED-6, contains PTB domain
comp55603_c0	3563	50759251	XP_417588.1	946	2.80368e-116	PREDICTED: uncharacterized protein C1orf159 [Gallus gallus]	118101067	XM_417588.2	912	0	PREDICTED: Gallus gallus chromosome 21 open reading frame, human C1orf159 (C21H1orf159), mRNA	--	--	--	--	Q96HA4	440	2.91841e-45	Uncharacterized protein C1orf159 OS=Homo sapiens GN=C1orf159 PE=2 SV=2	--	--	--	--	--	--	--	--	--	--
comp1039334_c0	259	--	--	--	--	--	--	--	--	--	--	--	--	--	--	--	--	--	--	--	--	--	--	--	--	--	--	--	--
comp274471_c0	548	--	--	--	--	--	--	--	--	--	--	--	--	--	--	--	--	--	--	--	--	--	--	--	--	--	--	--	--
comp743166_c0	216	--	--	--	--	--	--	--	--	--	--	--	--	--	--	--	--	--	--	--	--	--	--	--	--	--	--	--	--
comp522049_c0	322	--	--	--	--	--	--	--	--	--	--	--	--	--	--	--	--	--	--	--	--	--	--	--	--	--	--	--	--
comp321847_c0	451	--	--	--	--	--	--	--	--	--	--	--	--	--	--	--	--	--	--	--	--	--	--	--	--	--	--	--	--
comp467855_c0	312	--	--	--	--	--	--	--	--	--	--	--	--	--	--	--	--	--	--	--	--	--	--	--	--	--	--	--	--
comp1407_c0	256	--	--	--	--	--	--	--	--	--	--	--	--	--	--	--	--	--	--	--	--	--	--	--	--	--	--	--	--
comp36522_c1	221	--	--	--	--	--	--	--	--	--	--	--	--	--	--	--	--	--	--	--	--	--	--	--	--	--	--	--	--
comp22631_c0	654	--	--	--	--	--	--	--	--	--	--	--	--	--	--	--	--	--	--	--	--	--	--	--	--	--	--	--	--
comp3442_c0	291	--	--	--	--	--	--	--	--	--	--	--	--	--	--	--	--	--	--	--	--	--	--	--	--	--	--	--	--
comp27074_c0	426	--	--	--	--	--	--	--	--	--	--	--	--	--	--	--	--	--	--	--	--	--	--	--	--	--	--	--	--
comp51787_c0	2316	--	--	--	--	--	47021815	CR406281.1	649	0	Gallus gallus finished cDNA, clone ChEST871o20	--	--	--	--	--	--	--	--	PF03348//PF09726	Serine incorporator (Serinc)//Transmembrane protein	--	--	--	--	GO:0016020//GO:0016021	membrane//integral to membrane	--	--
comp923666_c0	208	--	--	--	--	--	--	--	--	--	--	--	--	--	--	--	--	--	--	--	--	--	--	--	--	--	--	--	--
comp39611_c0	598	--	--	--	--	--	--	--	--	--	--	--	--	--	--	--	--	--	--	--	--	--	--	--	--	--	--	--	--
comp24724_c0	288	--	--	--	--	--	--	--	--	--	--	--	--	--	--	--	--	--	--	--	--	--	--	--	--	--	--	--	--
comp421869_c0	251	--	--	--	--	--	--	--	--	--	--	--	--	--	--	--	--	--	--	--	--	--	--	--	--	--	--	--	--
comp57509_c0	5950	363740586	XP_003642354.1	2267	0	PREDICTED: LOW QUALITY PROTEIN: PHD finger protein 19-like [Gallus gallus]	363740585	XM_003642306.1	1136	0	PREDICTED: Gallus gallus PHD finger protein 19-like (LOC772213), mRNA	--	--	--	--	Q5T6S3	2116	0	PHD finger protein 19 OS=Homo sapiens GN=PHF19 PE=1 SV=1	PF00628//PF00130//PF03091//PF06112	PHD-finger//Phorbol esters/diacylglycerol binding domain (C1 domain)//CutA1 divalent ion tolerance protein//Gammaherpesvirus capsid protein	GO:0035556//GO:0010038	intracellular signal transduction//response to metal ion	GO:0005515	protein binding	GO:0019028	viral capsid	KOG4323	Polycomb-like PHD Zn-finger protein
comp492935_c0	213	--	--	--	--	--	--	--	--	--	--	--	--	--	--	--	--	--	--	--	--	--	--	--	--	--	--	--	--
comp56349_c0	7213	462666	P33238.1	881	5.67653e-98	RecName: Full=Interferon-induced GTP-binding protein Mx; AltName: Full=Interferon-inducible Mx protein	62451	Z21549.1	650	0	A.platyrhynchos mRNA (clone 13) for Mx protein	K09633	TMPRSS2	transmembrane protease, serine 2	http://www.genome.jp/dbget-bin/www_bget?ko:K09633	P33238	881	3.83399e-99	Interferon-induced GTP-binding protein Mx OS=Anas platyrhynchos GN=MX PE=2 SV=1	PF00009//PF01926//PF02421//PF02212//PF00057//PF00350//PF00530//PF01031//PF08477//PF00089//PF00005	Elongation factor Tu GTP binding domain//50S ribosome-binding GTPase//Ferrous iron transport protein B//Dynamin GTPase effector domain//Low-density lipoprotein receptor domain class A//Dynamin family//Scavenger receptor cysteine-rich domain//Dynamin central region//Miro-like protein//Trypsin//ABC transporter	GO:0006508//GO:0006184//GO:0007264//GO:0015684//GO:0007165	proteolysis//GTP catabolic process//small GTPase mediated signal transduction//ferrous iron transport//signal transduction	GO:0016887//GO:0015093//GO:0004252//GO:0005515//GO:0005525//GO:0005524//GO:0003924//GO:0005044	ATPase activity//ferrous iron transmembrane transporter activity//serine-type endopeptidase activity//protein binding//GTP binding//ATP binding//GTPase activity//scavenger receptor activity	GO:0005622//GO:0005737//GO:0005634//GO:0016020//GO:0016021	intracellular//cytoplasm//nucleus//membrane//integral to membrane	KOG3627	Trypsin
comp9438_c0	328	--	--	--	--	--	--	--	--	--	--	--	--	--	--	--	--	--	--	--	--	--	--	--	--	--	--	--	--
comp7089_c0	279	--	--	--	--	--	--	--	--	--	--	--	--	--	--	--	--	--	--	--	--	--	--	--	--	--	--	--	--
comp9796_c0	512	--	--	--	--	--	--	--	--	--	--	--	--	--	--	--	--	--	--	--	--	--	--	--	--	--	--	--	--
comp12653_c0	238	118090568	XP_420729.2	406	2.67157e-44	PREDICTED: probable phospholipid-transporting ATPase IA [Gallus gallus]	326919247	XM_003205846.1	211	2.12628e-105	PREDICTED: Meleagris gallopavo ATPase, aminophospholipid transporter (APLT), class I, type 8A, member 1 (ATP8A1), mRNA	--	--	--	--	Q29449	376	1.94472e-41	Probable phospholipid-transporting ATPase IA OS=Bos taurus GN=ATP8A1 PE=1 SV=2	--	--	--	--	--	--	--	--	KOG0206	P-type ATPase
comp725198_c0	242	--	--	--	--	--	--	--	--	--	--	--	--	--	--	--	--	--	--	--	--	--	--	--	--	--	--	--	--
comp23548_c0	701	--	--	--	--	--	--	--	--	--	--	--	--	--	--	--	--	--	--	--	--	--	--	--	--	--	--	--	--
comp832259_c0	261	--	--	--	--	--	--	--	--	--	--	--	--	--	--	--	--	--	--	--	--	--	--	--	--	--	--	--	--
comp731783_c0	335	--	--	--	--	--	--	--	--	--	--	--	--	--	--	--	--	--	--	--	--	--	--	--	--	--	--	--	--
comp56571_c3	1121	--	--	--	--	--	224043001	XM_002197375.1	77	3.46597e-30	PREDICTED: Taeniopygia guttata similar to gamma-aminobutyric acid (GABA) A receptor, gamma 3 (LOC100229448), mRNA	--	--	--	--	P27681	121	8.7361e-06	Gamma-aminobutyric acid receptor subunit gamma-3 OS=Mus musculus GN=Gabrg3 PE=2 SV=2	PF03823	Neurokinin B	GO:0007217	tachykinin receptor signaling pathway	--	--	--	--	--	--
comp15372_c0	211	--	--	--	--	--	--	--	--	--	--	--	--	--	--	--	--	--	--	--	--	--	--	--	--	--	--	--	--
comp1044054_c0	234	--	--	--	--	--	--	--	--	--	--	--	--	--	--	--	--	--	--	PF01363//PF01762	FYVE zinc finger//Galactosyltransferase	GO:0006486	protein glycosylation	GO:0008378//GO:0046872	galactosyltransferase activity//metal ion binding	GO:0016020	membrane	--	--
comp611310_c0	211	--	--	--	--	--	--	--	--	--	--	--	--	--	--	--	--	--	--	--	--	--	--	--	--	--	--	--	--
comp43540_c0	382	--	--	--	--	--	--	--	--	--	--	--	--	--	--	--	--	--	--	--	--	--	--	--	--	--	--	--	--
comp57137_c1	286	--	--	--	--	--	--	--	--	--	--	--	--	--	--	--	--	--	--	--	--	--	--	--	--	--	--	--	--
comp378_c1	324	--	--	--	--	--	--	--	--	--	--	--	--	--	--	--	--	--	--	--	--	--	--	--	--	--	--	--	--
comp1388_c0	217	--	--	--	--	--	394800219	JN584093.1	50	6.0652e-16	Falco sparverius marker ZF-32 genomic sequence	--	--	--	--	--	--	--	--	--	--	--	--	--	--	--	--	--	--
comp1020858_c0	229	--	--	--	--	--	85702738	AC161384.4	129	7.79412e-60	Gallus gallus BAC clone CH261-69B2 from chromosome ul, complete sequence	--	--	--	--	--	--	--	--	--	--	--	--	--	--	--	--	--	--
comp470982_c0	405	363738476	XP_414246.3	146	9.00342e-09	PREDICTED: stabilin-1 [Gallus gallus]	326927651	XM_003209957.1	318	1.27201e-164	PREDICTED: Meleagris gallopavo stabilin-1-like (LOC100540136), mRNA	--	--	--	--	Q9NY15	150	2.02131e-10	Stabilin-1 OS=Homo sapiens GN=STAB1 PE=1 SV=3	--	--	--	--	--	--	--	--	KOG1217	Fibrillins and related proteins containing Ca2+-binding EGF-like domains
comp408615_c0	296	--	--	--	--	--	--	--	--	--	--	--	--	--	--	--	--	--	--	--	--	--	--	--	--	--	--	--	--
comp413874_c0	397	--	--	--	--	--	--	--	--	--	--	--	--	--	--	--	--	--	--	--	--	--	--	--	--	--	--	--	--
comp750886_c0	201	--	--	--	--	--	--	--	--	--	--	--	--	--	--	--	--	--	--	PF05750	Rubella capsid protein	--	--	--	--	GO:0019013//GO:0016021	viral nucleocapsid//integral to membrane	--	--
comp45319_c0	1822	--	--	--	--	--	194305257	CU463175.2	47	2.70939e-13	Wallaby DNA sequence from clone MEKBa-268H24, complete sequence	--	--	--	--	--	--	--	--	--	--	--	--	--	--	--	--	--	--
comp271161_c0	443	--	--	--	--	--	--	--	--	--	--	--	--	--	--	--	--	--	--	--	--	--	--	--	--	--	--	--	--
comp300134_c0	343	--	--	--	--	--	--	--	--	--	--	--	--	--	--	--	--	--	--	--	--	--	--	--	--	--	--	--	--
comp479362_c0	221	--	--	--	--	--	--	--	--	--	--	--	--	--	--	--	--	--	--	--	--	--	--	--	--	--	--	--	--
comp589571_c0	295	--	--	--	--	--	--	--	--	--	--	--	--	--	--	--	--	--	--	--	--	--	--	--	--	--	--	--	--
comp458621_c0	247	--	--	--	--	--	--	--	--	--	--	--	--	--	--	--	--	--	--	--	--	--	--	--	--	--	--	--	--
comp36874_c0	382	--	--	--	--	--	--	--	--	--	--	--	--	--	--	--	--	--	--	--	--	--	--	--	--	--	--	--	--
comp122900_c0	268	854743	AAC52204.1	156	5.12817e-12	neurogenic differentiation factor, partial [Mus musculus]	1694776	Y09596.1	144	4.28311e-68	G.gallus mRNA for NeuroD-like protein	K08033	NEUROD1	neurogenic differentiation factor 1	http://www.genome.jp/dbget-bin/www_bget?ko:K08033	Q13562	151	1.59944e-11	Neurogenic differentiation factor 1 OS=Homo sapiens GN=NEUROD1 PE=1 SV=3	--	--	GO:2000679//GO:0006913//GO:0007263//GO:0035881//GO:0048839//GO:0046426//GO:0035883//GO:0043066//GO:0030073//GO:0021542//GO:0071333//GO:0045944//GO:0045666//GO:0009952//GO:0003326//GO:0003329//GO:0023019//GO:0043065//GO:0071156//GO:0051091//GO:0021549//GO:0048562//GO:0060730	positive regulation of transcription regulatory region DNA binding//nucleocytoplasmic transport//nitric oxide mediated signal transduction//amacrine cell differentiation//inner ear development//negative regulation of JAK-STAT cascade//enteroendocrine cell differentiation//negative regulation of apoptotic process//insulin secretion//dentate gyrus development//cellular response to glucose stimulus/…	GO:0001102//GO:0003690//GO:0046982//GO:0001105//GO:0003682//GO:0043565//GO:0070888//GO:0003700	RNA polymerase II activating transcription factor binding//double-stranded DNA binding//protein heterodimerization activity//RNA polymerase II transcription coactivator activity//chromatin binding//sequence-specific DNA binding//E-box binding//sequence-specific DNA binding transcription factor activity	GO:0005737//GO:0000785//GO:0005634//GO:0005667	cytoplasm//chromatin//nucleus//transcription factor complex	--	--
comp28180_c0	525	--	--	--	--	--	--	--	--	--	--	--	--	--	--	--	--	--	--	--	--	--	--	--	--	--	--	--	--
comp760551_c0	237	--	--	--	--	--	--	--	--	--	--	--	--	--	--	--	--	--	--	--	--	--	--	--	--	--	--	--	--
comp35076_c0	293	--	--	--	--	--	--	--	--	--	--	--	--	--	--	--	--	--	--	--	--	--	--	--	--	--	--	--	--
comp41008_c0	2023	--	--	--	--	--	--	--	--	--	--	--	--	--	--	--	--	--	--	--	--	--	--	--	--	--	--	--	--
comp47102_c0	1717	157266315	NP_109637.3	906	4.10093e-114	C-X-C chemokine receptor type 6 [Mus musculus]	--	--	--	--	--	K04191	CXCR6	C-X-C chemokine receptor type 6	http://www.genome.jp/dbget-bin/www_bget?ko:K04191	Q9EQ16	906	2.76982e-115	C-X-C chemokine receptor type 6 OS=Mus musculus GN=Cxcr6 PE=1 SV=1	PF00001	7 transmembrane receptor (rhodopsin family)	GO:0007187//GO:0007186//GO:0070098	G-protein coupled receptor signaling pathway, coupled to cyclic nucleotide second messenger//G-protein coupled receptor signaling pathway//chemokine-mediated signaling pathway	GO:0004930//GO:0016494	G-protein coupled receptor activity//C-X-C chemokine receptor activity	GO:0016020//GO:0016021	membrane//integral to membrane	KOG3656	FOG: 7 transmembrane receptor
comp479936_c0	233	224083085	XP_002188671.1	391	2.2418e-43	PREDICTED: G protein-activated inward rectifier potassium channel 4-like [Taeniopygia guttata]	363742548	XM_425803.3	191	2.72199e-94	PREDICTED: Gallus gallus G protein-activated inward rectifier potassium channel 4-like (LOC428244), mRNA	K04999	KCNJ5	potassium inwardly-rectifying channel subfamily J member 5	http://www.genome.jp/dbget-bin/www_bget?ko:K04999	P48544	301	1.9132e-32	G protein-activated inward rectifier potassium channel 4 OS=Homo sapiens GN=KCNJ5 PE=1 SV=2	PF01007	Inward rectifier potassium channel	GO:0006813	potassium ion transport	GO:0005242	inward rectifier potassium channel activity	GO:0016021//GO:0008076	integral to membrane//voltage-gated potassium channel complex	KOG3827	Inward rectifier K+ channel
comp51073_c0	2130	386781509	NP_001247889.1	460	8.95736e-51	synaptojanin-2-binding protein [Macaca mulatta]	363734709	XR_140150.1	1002	0	PREDICTED: Gallus gallus synaptojanin 2 binding protein (SYNJ2BP), miscRNA	--	--	--	--	P57105	460	7.15166e-52	Synaptojanin-2-binding protein OS=Homo sapiens GN=SYNJ2BP PE=1 SV=2	PF13180//PF00595	PDZ domain//PDZ domain (Also known as DHR or GLGF)	--	--	GO:0005515	protein binding	GO:0005739	mitochondrion	KOG3528	FOG: PDZ domain
comp624211_c0	292	--	--	--	--	--	--	--	--	--	--	--	--	--	--	--	--	--	--	--	--	--	--	--	--	--	--	--	--
comp597777_c0	385	--	--	--	--	--	--	--	--	--	--	--	--	--	--	--	--	--	--	--	--	--	--	--	--	--	--	--	--
comp479805_c0	368	--	--	--	--	--	--	--	--	--	--	--	--	--	--	--	--	--	--	--	--	--	--	--	--	--	--	--	--
comp199931_c0	658	--	--	--	--	--	--	--	--	--	--	--	--	--	--	--	--	--	--	--	--	--	--	--	--	--	--	--	--
comp362561_c0	568	--	--	--	--	--	--	--	--	--	--	--	--	--	--	--	--	--	--	--	--	--	--	--	--	--	--	--	--
comp612974_c0	411	--	--	--	--	--	--	--	--	--	--	--	--	--	--	--	--	--	--	--	--	--	--	--	--	--	--	--	--
comp42757_c1	603	--	--	--	--	--	--	--	--	--	--	--	--	--	--	--	--	--	--	--	--	--	--	--	--	--	--	--	--
comp37744_c0	400	--	--	--	--	--	--	--	--	--	--	--	--	--	--	--	--	--	--	--	--	--	--	--	--	--	--	--	--
comp23158_c0	979	--	--	--	--	--	--	--	--	--	--	--	--	--	--	--	--	--	--	--	--	--	--	--	--	--	--	--	--
comp401745_c0	314	--	--	--	--	--	--	--	--	--	--	--	--	--	--	--	--	--	--	--	--	--	--	--	--	--	--	--	--
comp404394_c0	574	326913040	XP_003202850.1	354	1.27611e-39	PREDICTED: SH2 domain-containing protein 1B-like [Meleagris gallopavo]	363728492	XM_416626.3	219	1.99343e-109	PREDICTED: Gallus gallus SH2 domain containing 1B (SH2D1B), mRNA	K07989	EAT2	EWS/FLI1 activated transcript 2	http://www.genome.jp/dbget-bin/www_bget?ko:K07989	O14796	274	6.57375e-29	SH2 domain-containing protein 1B OS=Homo sapiens GN=SH2D1B PE=1 SV=2	PF00017	SH2 domain	--	--	GO:0005515	protein binding	--	--	--	--
comp45372_c1	501	--	--	--	--	--	363737952	XM_429344.3	247	4.69391e-125	PREDICTED: Gallus gallus sphingomyelin phosphodiesterase 3, neutral membrane (neutral sphingomyelinase II) (SMPD3), mRNA	--	--	--	--	--	--	--	--	--	--	--	--	--	--	--	--	--	--
comp247321_c0	759	--	--	--	--	--	67010271	AC160019.2	184	7.65126e-90	Gallus gallus BAC clone CH261-50H15 from chromosome unknown, complete sequence	--	--	--	--	--	--	--	--	--	--	--	--	--	--	--	--	--	--
comp320101_c0	373	--	--	--	--	--	--	--	--	--	--	--	--	--	--	--	--	--	--	--	--	--	--	--	--	--	--	--	--
comp805294_c0	219	--	--	--	--	--	--	--	--	--	--	--	--	--	--	--	--	--	--	--	--	--	--	--	--	--	--	--	--
comp46006_c0	1438	224092753	XP_002189475.1	1256	4.1672e-169	PREDICTED: transmembrane protein 110-like [Taeniopygia guttata]	71895060	NM_001030842.1	738	0	Gallus gallus transmembrane protein 110-like (LOC419112), mRNA gi|53127445|emb|AJ719447.1| Gallus gallus mRNA for hypothetical protein, clone 2h7	--	--	--	--	Q86TL2	748	1.06488e-93	Transmembrane protein 110 OS=Homo sapiens GN=TMEM110 PE=2 SV=1	PF02037//PF00558	SAP domain//Vpu protein	GO:0019076//GO:0006812//GO:0032801	viral release from host cell//cation transport//receptor catabolic process	GO:0003676//GO:0005261	nucleic acid binding//cation channel activity	GO:0033644	host cell membrane	--	--
comp400279_c0	232	--	--	--	--	--	--	--	--	--	--	--	--	--	--	--	--	--	--	--	--	--	--	--	--	--	--	--	--
comp229562_c0	705	--	--	--	--	--	--	--	--	--	--	--	--	--	--	--	--	--	--	--	--	--	--	--	--	--	--	--	--
comp30629_c0	383	--	--	--	--	--	--	--	--	--	--	--	--	--	--	--	--	--	--	--	--	--	--	--	--	--	--	--	--
comp24708_c0	640	--	--	--	--	--	--	--	--	--	--	--	--	--	--	--	--	--	--	--	--	--	--	--	--	--	--	--	--
comp36678_c0	383	--	--	--	--	--	--	--	--	--	--	--	--	--	--	--	--	--	--	--	--	--	--	--	--	--	--	--	--
comp576065_c0	234	--	--	--	--	--	--	--	--	--	--	--	--	--	--	--	--	--	--	--	--	--	--	--	--	--	--	--	--
comp481585_c0	372	--	--	--	--	--	--	--	--	--	--	--	--	--	--	--	--	--	--	--	--	--	--	--	--	--	--	--	--
comp45856_c0	1220	--	--	--	--	--	--	--	--	--	--	--	--	--	--	--	--	--	--	--	--	--	--	--	--	--	--	--	--
comp366070_c0	238	332267454	XP_003282698.1	145	5.73244e-11	PREDICTED: serine/threonine-protein kinase Chk2-like [Nomascus leucogenys]	406362887	AC247031.2	229	2.0964e-115	Homo sapiens BAC clone CH17-442J12 from chromosome unknown, complete sequence	K06641	CHK2	serine/threonine-protein kinase Chk2	http://www.genome.jp/dbget-bin/www_bget?ko:K06641	O96017	147	7.00276e-11	Serine/threonine-protein kinase Chk2 OS=Homo sapiens GN=CHEK2 PE=1 SV=1	--	--	--	--	--	--	--	--	--	--
comp744610_c0	236	--	--	--	--	--	--	--	--	--	--	--	--	--	--	--	--	--	--	--	--	--	--	--	--	--	--	--	--
comp55818_c0	3469	327263858	XP_003216734.1	3072	0	PREDICTED: arf-GAP with GTPase, ANK repeat and PH domain-containing protein 2-like [Anolis carolinensis]	397509220	XM_003846179.1	412	0	PREDICTED: Pan paniscus ArfGAP with GTPase domain, ankyrin repeat and PH domain 2 (AGAP2), mRNA	K12491	AGAP1_2_3	Arf-GAP, GTPase, ANK repeat and PH domain-containing protein 1/2/3	http://www.genome.jp/dbget-bin/www_bget?ko:K12491	Q99490	2616	0	Arf-GAP with GTPase, ANK repeat and PH domain-containing protein 2 OS=Homo sapiens GN=AGAP2 PE=1 SV=2	PF13606//PF00071//PF00025//PF01412//PF00023//PF08477	Ankyrin repeat//Ras family//ADP-ribosylation factor family//Putative GTPase activating protein for Arf//Ankyrin repeat//Miro-like protein	GO:0007264//GO:0032312	small GTPase mediated signal transduction//regulation of ARF GTPase activity	GO:0008060//GO:0005515//GO:0005525//GO:0008270	ARF GTPase activator activity//protein binding//GTP binding//zinc ion binding	GO:0005622	intracellular	KOG0705	GTPase-activating protein Centaurin gamma (contains Ras-like GTPase, PH and ankyrin repeat domains)
comp817345_c0	250	--	--	--	--	--	--	--	--	--	--	--	--	--	--	--	--	--	--	--	--	--	--	--	--	--	--	--	--
comp35562_c0	628	--	--	--	--	--	--	--	--	--	--	--	--	--	--	--	--	--	--	--	--	--	--	--	--	--	--	--	--
comp49181_c0	2711	53130630	CAG31644.1	761	7.72512e-91	hypothetical protein RCJMB04_9b14 [Gallus gallus]	347800651	NM_001006154.2	1235	0	Gallus gallus chromosome 13 open reading frame, human C5orf15 (C13H5orf15), mRNA	--	--	--	--	Q8NC54	308	2.65813e-29	Keratinocyte-associated transmembrane protein 2 OS=Homo sapiens GN=KCT2 PE=2 SV=2	PF14552//PF05109	Tautomerase enzyme//Herpes virus major outer envelope glycoprotein (BLLF1)	GO:0006725//GO:0019058	cellular aromatic compound metabolic process//viral infectious cycle	GO:0016853	isomerase activity	GO:0019031	viral envelope	--	--
comp567254_c0	217	--	--	--	--	--	--	--	--	--	--	--	--	--	--	--	--	--	--	PF00906	Hepatitis core antigen	GO:0009405	pathogenesis	GO:0005198	structural molecule activity	--	--	--	--
comp4649_c0	258	--	--	--	--	--	--	--	--	--	--	--	--	--	--	--	--	--	--	--	--	--	--	--	--	--	--	--	--
comp13860_c1	299	--	--	--	--	--	--	--	--	--	--	--	--	--	--	--	--	--	--	--	--	--	--	--	--	--	--	--	--
comp976584_c0	257	--	--	--	--	--	--	--	--	--	--	--	--	--	--	--	--	--	--	--	--	--	--	--	--	--	--	--	--
comp131146_c0	524	--	--	--	--	--	--	--	--	--	--	--	--	--	--	--	--	--	--	PF01667	Ribosomal protein S27	GO:0006412//GO:0042254	translation//ribosome biogenesis	GO:0003735	structural constituent of ribosome	GO:0005622//GO:0005840	intracellular//ribosome	--	--
comp16061_c0	326	--	--	--	--	--	--	--	--	--	--	--	--	--	--	--	--	--	--	--	--	--	--	--	--	--	--	--	--
comp7773_c0	801	--	--	--	--	--	--	--	--	--	--	--	--	--	--	--	--	--	--	--	--	--	--	--	--	--	--	--	--
comp745585_c0	209	--	--	--	--	--	--	--	--	--	--	--	--	--	--	--	--	--	--	--	--	--	--	--	--	--	--	--	--
comp808009_c0	218	--	--	--	--	--	--	--	--	--	--	--	--	--	--	--	--	--	--	--	--	--	--	--	--	--	--	--	--
comp910702_c0	262	50754291	XP_414315.1	412	2.32751e-46	PREDICTED: coiled-coil domain-containing protein 48-like [Gallus gallus]	363738521	XM_414315.3	213	1.83521e-106	PREDICTED: Gallus gallus coiled-coil domain containing 48 (CCDC48), mRNA	--	--	--	--	Q9HA90	338	4.86999e-37	Coiled-coil domain-containing protein 48 OS=Homo sapiens GN=CCDC48 PE=2 SV=2	PF00036//PF13499//PF13405	EF hand//EF-hand domain pair//EF-hand domain	--	--	GO:0005509	calcium ion binding	--	--	--	--
comp52618_c0	1885	363730968	XP_424090.2	2225	0	PREDICTED: hydroxyacid-oxoacid transhydrogenase, mitochondrial [Gallus gallus]	47076105	CR407580.1	1152	0	Gallus gallus finished cDNA, clone ChEST144n22	K11173	ADHFE1	hydroxyacid-oxoacid transhydrogenase	http://www.genome.jp/dbget-bin/www_bget?ko:K11173	A6QP15	1953	0	Hydroxyacid-oxoacid transhydrogenase, mitochondrial OS=Bos taurus GN=ADHFE1 PE=2 SV=1	PF00465	Iron-containing alcohol dehydrogenase	GO:0055114	oxidation-reduction process	GO:0016491//GO:0046872	oxidoreductase activity//metal ion binding	--	--	KOG3857	Alcohol dehydrogenase, class IV
comp41504_c0	677	--	--	--	--	--	--	--	--	--	--	--	--	--	--	--	--	--	--	--	--	--	--	--	--	--	--	--	--
comp732835_c0	203	--	--	--	--	--	--	--	--	--	--	--	--	--	--	--	--	--	--	PF00489	Interleukin-6/G-CSF/MGF family	GO:0006955//GO:0007165	immune response//signal transduction	GO:0005125	cytokine activity	GO:0005576	extracellular region	--	--
comp1061743_c0	275	--	--	--	--	--	--	--	--	--	--	--	--	--	--	--	--	--	--	PF08352	Oligopeptide/dipeptide transporter, C-terminal region	GO:0015833	peptide transport	GO:0005524//GO:0000166	ATP binding//nucleotide binding	--	--	--	--
comp652462_c0	352	--	--	--	--	--	--	--	--	--	--	--	--	--	--	--	--	--	--	--	--	--	--	--	--	--	--	--	--
comp621088_c0	233	--	--	--	--	--	--	--	--	--	--	--	--	--	--	--	--	--	--	--	--	--	--	--	--	--	--	--	--
comp882165_c0	264	--	--	--	--	--	--	--	--	--	--	--	--	--	--	--	--	--	--	--	--	--	--	--	--	--	--	--	--
comp801976_c0	269	--	--	--	--	--	--	--	--	--	--	--	--	--	--	--	--	--	--	--	--	--	--	--	--	--	--	--	--
comp572772_c0	344	--	--	--	--	--	--	--	--	--	--	--	--	--	--	--	--	--	--	--	--	--	--	--	--	--	--	--	--
comp816550_c0	300	--	--	--	--	--	--	--	--	--	--	--	--	--	--	--	--	--	--	--	--	--	--	--	--	--	--	--	--
comp251746_c0	438	--	--	--	--	--	--	--	--	--	--	--	--	--	--	--	--	--	--	--	--	--	--	--	--	--	--	--	--
comp300698_c0	370	--	--	--	--	--	--	--	--	--	--	--	--	--	--	--	--	--	--	--	--	--	--	--	--	--	--	--	--
comp53695_c2	3059	224050217	XP_002195834.1	2419	0	PREDICTED: histone-lysine N-methyltransferase NSD2 [Taeniopygia guttata]	326919529	XM_003205985.1	1364	0	PREDICTED: Meleagris gallopavo Wolf-Hirschhorn syndrome candidate 1 (WHSC1), mRNA	--	--	--	--	O96028	1893	0	Histone-lysine N-methyltransferase NSD2 OS=Homo sapiens GN=WHSC1 PE=1 SV=1	PF02023	SCAN domain	GO:0006479//GO:0000122//GO:0034968//GO:0006355//GO:0006554	protein methylation//negative regulation of transcription from RNA polymerase II promoter//histone lysine methylation//regulation of transcription, DNA-dependent//lysine catabolic process	GO:0003700//GO:0003682//GO:0046872//GO:0018024//GO:0008270	sequence-specific DNA binding transcription factor activity//chromatin binding//metal ion binding//histone-lysine N-methyltransferase activity//zinc ion binding	GO:0005634//GO:0005667//GO:0031965//GO:0000785//GO:0005730	nucleus//transcription factor complex//nuclear membrane//chromatin//nucleolus	KOG1827	Chromatin remodeling complex RSC, subunit RSC1/Polybromo and related proteins
comp14813_c0	358	--	--	--	--	--	--	--	--	--	--	--	--	--	--	--	--	--	--	--	--	--	--	--	--	--	--	--	--
comp394531_c0	294	--	--	--	--	--	--	--	--	--	--	--	--	--	--	--	--	--	--	--	--	--	--	--	--	--	--	--	--
comp498303_c0	266	326914256	XP_003203442.1	312	3.45385e-31	PREDICTED: breast cancer type 2 susceptibility protein homolog [Meleagris gallopavo]	19568156	AY083934.1	138	9.19273e-65	Gallus gallus breast cancer susceptibility protein (BRCA2) mRNA, complete cds	--	--	--	--	--	--	--	--	PF00634	BRCA2 repeat	GO:0006302//GO:0010165//GO:0007090//GO:0045893//GO:0010332//GO:0045931//GO:0007569//GO:0006289//GO:0042771//GO:0032465//GO:0006978//GO:0043966//GO:0007141//GO:0033600//GO:0048478//GO:0010225//GO:0043967//GO:0051298//GO:0000724	double-strand break repair//response to X-ray//regulation of S phase of mitotic cell cycle//positive regulation of transcription, DNA-dependent//response to gamma radiation//positive regulation of mitotic cell cycle//cell aging//nucleotide-excision repair//intrinsic apoptotic signaling pathway in response to DNA damage by p53 class mediator//regulation of cytokinesis//DNA damage response, signal …	GO:0043015//GO:0002020//GO:0010485//GO:0003697//GO:0010484//GO:0005515	gamma-tubulin binding//protease binding//H4 histone acetyltransferase activity//single-stranded DNA binding//H3 histone acetyltransferase activity//protein binding	GO:0033593//GO:0030141//GO:0005813//GO:0045298//GO:0005634	BRCA2-MAGE-D1 complex//secretory granule//centrosome//tubulin complex//nucleus	--	--
comp41694_c0	1801	327271397	XP_003220474.1	1708	0	PREDICTED: cadherin EGF LAG seven-pass G-type receptor 2-like [Anolis carolinensis]	338725209	XM_001494232.3	437	0	PREDICTED: Equus caballus cadherin, EGF LAG seven-pass G-type receptor 2 (flamingo homolog, Drosophila) (CELSR2), mRNA	K04601	CELSR2	cadherin EGF LAG seven-pass G-type receptor 2 (flamingo)	http://www.genome.jp/dbget-bin/www_bget?ko:K04601	Q9HCU4	1562	0	Cadherin EGF LAG seven-pass G-type receptor 2 OS=Homo sapiens GN=CELSR2 PE=2 SV=1	PF01825//PF00002	Latrophilin/CL-1-like GPS domain//7 transmembrane receptor (Secretin family)	GO:0007155//GO:0007186//GO:0007218//GO:0007165	cell adhesion//G-protein coupled receptor signaling pathway//neuropeptide signaling pathway//signal transduction	GO:0004930//GO:0004888	G-protein coupled receptor activity//transmembrane signaling receptor activity	GO:0016020//GO:0016021	membrane//integral to membrane	KOG4289	Cadherin EGF LAG seven-pass G-type receptor
comp5648_c0	423	--	--	--	--	--	--	--	--	--	--	--	--	--	--	--	--	--	--	--	--	--	--	--	--	--	--	--	--
comp340798_c0	406	--	--	--	--	--	--	--	--	--	--	--	--	--	--	--	--	--	--	--	--	--	--	--	--	--	--	--	--
comp463991_c0	461	--	--	--	--	--	--	--	--	--	--	--	--	--	--	--	--	--	--	--	--	--	--	--	--	--	--	--	--
comp43927_c0	1180	--	--	--	--	--	--	--	--	--	--	--	--	--	--	--	--	--	--	--	--	--	--	--	--	--	--	--	--
comp43505_c1	737	--	--	--	--	--	28189518	AP001924.5	176	2.07752e-85	Homo sapiens genomic DNA, chromosome 11 clone:RP11-166D19, complete sequence	--	--	--	--	--	--	--	--	--	--	--	--	--	--	--	--	--	--
comp8905_c0	675	--	--	--	--	--	--	--	--	--	--	--	--	--	--	--	--	--	--	--	--	--	--	--	--	--	--	--	--
comp28394_c0	438	--	--	--	--	--	85720751	DQ352161.1	232	8.88061e-117	Alligator sinensis microsatellite Asiu6 sequence	--	--	--	--	--	--	--	--	--	--	--	--	--	--	--	--	--	--
comp43798_c0	525	--	--	--	--	--	50511708	AC149787.2	41	1.61445e-10	Gallus gallus BAC clone TAM31-60B9 from chromosome ul, complete sequence	--	--	--	--	--	--	--	--	PF00130	Phorbol esters/diacylglycerol binding domain (C1 domain)	GO:0035556	intracellular signal transduction	--	--	--	--	--	--
comp7845_c0	525	--	--	--	--	--	--	--	--	--	--	--	--	--	--	--	--	--	--	--	--	--	--	--	--	--	--	--	--
comp506997_c0	378	--	--	--	--	--	--	--	--	--	--	--	--	--	--	--	--	--	--	--	--	--	--	--	--	--	--	--	--
comp51257_c4	1430	224043240	XP_002192829.1	2071	0	PREDICTED: ligand of Numb protein X 2 [Taeniopygia guttata]	326914277	XM_003203405.1	1123	0	PREDICTED: Meleagris gallopavo ligand of Numb protein X 2-like (LOC100544432), mRNA	K10692	LNX1_2	ligand of Numb protein X 1/2	http://www.genome.jp/dbget-bin/www_bget?ko:K10692	Q8N448	1871	0	Ligand of Numb protein X 2 OS=Homo sapiens GN=LNX2 PE=1 SV=1	PF13180//PF00595	PDZ domain//PDZ domain (Also known as DHR or GLGF)	GO:0051260	protein homooligomerization	GO:0030165//GO:0005515//GO:0046872//GO:0008270	PDZ domain binding//protein binding//metal ion binding//zinc ion binding	--	--	KOG3528	FOG: PDZ domain
comp800912_c0	305	--	--	--	--	--	--	--	--	--	--	--	--	--	--	--	--	--	--	--	--	--	--	--	--	--	--	--	--
comp52844_c0	2615	326928122	XP_003210232.1	948	1.80008e-117	PREDICTED: hypothetical protein LOC100538903 [Meleagris gallopavo]	326928121	XM_003210184.1	480	0	PREDICTED: Meleagris gallopavo hypothetical protein LOC100538903 (LOC100538903), mRNA	--	--	--	--	Q96LR4	680	3.86203e-82	Protein FAM19A4 OS=Homo sapiens GN=FAM19A4 PE=2 SV=1	--	--	--	--	--	--	--	--	--	--
comp29962_c0	294	--	--	--	--	--	--	--	--	--	--	--	--	--	--	--	--	--	--	--	--	--	--	--	--	--	--	--	--
comp230061_c0	389	--	--	--	--	--	--	--	--	--	--	--	--	--	--	--	--	--	--	--	--	--	--	--	--	--	--	--	--
comp793444_c0	293	--	--	--	--	--	--	--	--	--	--	--	--	--	--	--	--	--	--	--	--	--	--	--	--	--	--	--	--
comp754345_c0	273	--	--	--	--	--	--	--	--	--	--	--	--	--	--	--	--	--	--	--	--	--	--	--	--	--	--	--	--
comp16058_c0	387	--	--	--	--	--	--	--	--	--	--	--	--	--	--	--	--	--	--	--	--	--	--	--	--	--	--	--	--
comp655554_c0	328	--	--	--	--	--	--	--	--	--	--	--	--	--	--	--	--	--	--	--	--	--	--	--	--	--	--	--	--
comp343715_c0	247	--	--	--	--	--	--	--	--	--	--	--	--	--	--	--	--	--	--	--	--	--	--	--	--	--	--	--	--
comp21258_c0	570	363730089	XP_003640768.1	639	1.04439e-82	PREDICTED: UPF0452 protein C7orf41 homolog [Gallus gallus]	363730088	XM_003640720.1	422	0	PREDICTED: Gallus gallus chromosome 2 open reading frame, human C7orf41 (C2H7orf41), mRNA	--	--	--	--	Q66KJ5	601	4.45571e-78	UPF0452 protein C7orf41 homolog OS=Xenopus tropicalis PE=2 SV=2	--	--	--	--	--	--	--	--	--	--
comp756429_c0	282	--	--	--	--	--	--	--	--	--	--	--	--	--	--	--	--	--	--	--	--	--	--	--	--	--	--	--	--
comp764316_c0	267	326928154	XP_003210246.1	480	1.47605e-54	PREDICTED: contactin-3-like [Meleagris gallopavo]	326928153	XM_003210198.1	210	8.72403e-105	PREDICTED: Meleagris gallopavo contactin 3 (plasmacytoma associated) (CNTN3), mRNA	K06761	CNTN3	contactin 3	http://www.genome.jp/dbget-bin/www_bget?ko:K06761	Q9P232	445	8.89914e-51	Contactin-3 OS=Homo sapiens GN=CNTN3 PE=1 SV=3	--	--	--	--	--	--	--	--	KOG3510	FOG: Immunoglobulin C-2 Type/fibronectin type III domains
comp211868_c0	267	--	--	--	--	--	21465372	AC092403.4	46	1.28178e-13	Gallus gallus clone WAG-100N11, complete sequence	--	--	--	--	--	--	--	--	--	--	--	--	--	--	--	--	--	--
comp7290_c0	553	--	--	--	--	--	--	--	--	--	--	--	--	--	--	--	--	--	--	--	--	--	--	--	--	--	--	--	--
comp54801_c0	2003	363734361	XP_003641386.1	2115	0	PREDICTED: ubiquitin-conjugating enzyme E2 variant 3-like [Gallus gallus]	363734360	XM_003641338.1	1023	0	PREDICTED: Gallus gallus ubiquitin-conjugating enzyme E2 variant 3-like (LOC100858486), mRNA	--	--	--	--	Q8IX04	1650	0	Ubiquitin-conjugating enzyme E2 variant 3 OS=Homo sapiens GN=UEVLD PE=1 SV=2	PF00056//PF05743//PF02737//PF02866	lactate/malate dehydrogenase, NAD binding domain//UEV domain//3-hydroxyacyl-CoA dehydrogenase, NAD binding domain//lactate/malate dehydrogenase, alpha/beta C-terminal domain	GO:0006464//GO:0006568//GO:0006554//GO:0006550//GO:0018874//GO:0006574//GO:0006633//GO:0006552//GO:0006631//GO:0015031//GO:0055114	cellular protein modification process//tryptophan metabolic process//lysine catabolic process//isoleucine catabolic process//benzoate metabolic process//valine catabolic process//fatty acid biosynthetic process//leucine catabolic process//fatty acid metabolic process//protein transport//oxidation-reduction process	GO:0016616//GO:0016491//GO:0003857	oxidoreductase activity, acting on the CH-OH group of donors, NAD or NADP as acceptor//oxidoreductase activity//3-hydroxyacyl-CoA dehydrogenase activity	--	--	KOG1495	Lactate dehydrogenase
comp728404_c0	211	--	--	--	--	--	--	--	--	--	--	--	--	--	--	--	--	--	--	--	--	--	--	--	--	--	--	--	--
comp469716_c0	247	--	--	--	--	--	--	--	--	--	--	--	--	--	--	--	--	--	--	--	--	--	--	--	--	--	--	--	--
comp57330_c0	3553	118094136	XP_422261.2	1321	2.94486e-168	PREDICTED: torsin-1A-interacting protein 1 [Gallus gallus]	449509348	XM_002191507.2	675	0	PREDICTED: Taeniopygia guttata uncharacterized LOC100225641 (LOC100225641), mRNA	--	--	--	--	Q5JTV8	789	3.5742e-90	Torsin-1A-interacting protein 1 OS=Homo sapiens GN=TOR1AIP1 PE=1 SV=2	--	--	--	--	--	--	--	--	--	--
comp479077_c0	484	--	--	--	--	--	--	--	--	--	--	--	--	--	--	--	--	--	--	--	--	--	--	--	--	--	--	--	--
comp9222_c0	416	224094450	XP_002190128.1	689	4.31693e-82	PREDICTED: apoptotic protease-activating factor 1 [Taeniopygia guttata]	224094449	XM_002190092.1	294	2.875e-151	PREDICTED: Taeniopygia guttata similar to apoptotic peptidase activating factor 1 (LOC100222477), mRNA	K02084	APAF1	apoptotic protease-activating factor	http://www.genome.jp/dbget-bin/www_bget?ko:K02084	O88879	516	2.7271e-59	Apoptotic protease-activating factor 1 OS=Mus musculus GN=Apaf1 PE=1 SV=3	PF00619//PF00931//PF01637	Caspase recruitment domain//NB-ARC domain//Archaeal ATPase	GO:0006309//GO:0051402//GO:0008635//GO:0042981//GO:0006952	apoptotic DNA fragmentation//neuron apoptotic process//activation of cysteine-type endopeptidase activity involved in apoptotic process by cytochrome c//regulation of apoptotic process//defense response	GO:0005515//GO:0042802//GO:0043531//GO:0016505//GO:0005524	protein binding//identical protein binding//ADP binding//peptidase activator activity involved in apoptotic process//ATP binding	GO:0005622//GO:0005794//GO:0043293//GO:0005634	intracellular//Golgi apparatus//apoptosome//nucleus	--	--
comp757597_c0	240	--	--	--	--	--	--	--	--	--	--	--	--	--	--	--	--	--	--	--	--	--	--	--	--	--	--	--	--
comp577437_c0	209	--	--	--	--	--	--	--	--	--	--	--	--	--	--	--	--	--	--	--	--	--	--	--	--	--	--	--	--
comp778805_c0	218	--	--	--	--	--	--	--	--	--	--	--	--	--	--	--	--	--	--	--	--	--	--	--	--	--	--	--	--
comp300332_c0	825	--	--	--	--	--	--	--	--	--	--	--	--	--	--	--	--	--	--	--	--	--	--	--	--	--	--	--	--
comp780051_c0	216	--	--	--	--	--	--	--	--	--	--	--	--	--	--	--	--	--	--	--	--	--	--	--	--	--	--	--	--
comp427707_c0	320	--	--	--	--	--	--	--	--	--	--	--	--	--	--	--	--	--	--	--	--	--	--	--	--	--	--	--	--
comp195335_c0	670	363732950	XP_420135.3	592	2.10465e-67	PREDICTED: NHS-like protein 2-like [Gallus gallus]	363732949	XM_420135.3	396	0	PREDICTED: Gallus gallus NHS-like 2 (NHSL2), mRNA	--	--	--	--	Q6T4R5	177	2.73346e-13	Nance-Horan syndrome protein OS=Homo sapiens GN=NHS PE=1 SV=1	--	--	--	--	--	--	--	--	--	--
comp597987_c0	203	326916671	XP_003204629.1	354	2.67933e-37	PREDICTED: otoferlin-like [Meleagris gallopavo]	363732433	XM_420015.3	140	5.2256e-66	PREDICTED: Gallus gallus otoferlin (OTOF), mRNA	--	--	--	--	Q9HC10	331	2.37097e-35	Otoferlin OS=Homo sapiens GN=OTOF PE=1 SV=3	--	--	--	--	--	--	--	--	--	--
comp603414_c0	303	--	--	--	--	--	--	--	--	--	--	--	--	--	--	--	--	--	--	--	--	--	--	--	--	--	--	--	--
comp313002_c0	248	--	--	--	--	--	--	--	--	--	--	--	--	--	--	--	--	--	--	--	--	--	--	--	--	--	--	--	--
comp744817_c0	230	--	--	--	--	--	117557637	AC192620.2	56	2.98155e-19	Gallus gallus BAC clone CH261-157D15 from chromosome z, complete sequence	--	--	--	--	--	--	--	--	--	--	--	--	--	--	--	--	--	--
comp51464_c1	315	--	--	--	--	--	--	--	--	--	--	--	--	--	--	--	--	--	--	--	--	--	--	--	--	--	--	--	--
comp489827_c0	221	--	--	--	--	--	--	--	--	--	--	--	--	--	--	--	--	--	--	--	--	--	--	--	--	--	--	--	--
comp749661_c0	260	--	--	--	--	--	--	--	--	--	--	--	--	--	--	--	--	--	--	--	--	--	--	--	--	--	--	--	--
comp309962_c0	231	--	--	--	--	--	--	--	--	--	--	--	--	--	--	--	--	--	--	--	--	--	--	--	--	--	--	--	--
comp51868_c3	1068	--	--	--	--	--	--	--	--	--	--	--	--	--	--	--	--	--	--	--	--	--	--	--	--	--	--	--	--
comp515500_c0	251	--	--	--	--	--	--	--	--	--	--	--	--	--	--	--	--	--	--	--	--	--	--	--	--	--	--	--	--
comp755733_c0	249	--	--	--	--	--	--	--	--	--	--	--	--	--	--	--	--	--	--	--	--	--	--	--	--	--	--	--	--
comp767775_c0	223	--	--	--	--	--	--	--	--	--	--	--	--	--	--	--	--	--	--	--	--	--	--	--	--	--	--	--	--
comp582948_c0	286	--	--	--	--	--	--	--	--	--	--	--	--	--	--	--	--	--	--	--	--	--	--	--	--	--	--	--	--
comp151801_c0	830	326912353	XP_003202517.1	1072	3.98244e-142	PREDICTED: tubulin alpha-2 chain-like [Meleagris gallopavo]	45382094	NM_205444.1	508	0	Gallus gallus tubulin, alpha 8 (TUBA8), mRNA gi|212837|gb|M16030.1|CHKTUBAT Chicken testis-specific alpha-tubulin mRNA	K07374	TUBA	tubulin alpha	http://www.genome.jp/dbget-bin/www_bget?ko:K07374	P09643	1057	6.64312e-143	Tubulin alpha-4 chain (Fragment) OS=Gallus gallus PE=3 SV=1	PF03953	Tubulin C-terminal domain	GO:0006184//GO:0051258	GTP catabolic process//protein polymerization	GO:0003924//GO:0005525	GTPase activity//GTP binding	GO:0043234	protein complex	KOG1376	Alpha tubulin
comp403690_c0	338	--	--	--	--	--	--	--	--	--	--	--	--	--	--	--	--	--	--	--	--	--	--	--	--	--	--	--	--
comp10405_c0	530	--	--	--	--	--	--	--	--	--	--	--	--	--	--	--	--	--	--	--	--	--	--	--	--	--	--	--	--
comp12555_c0	459	--	--	--	--	--	--	--	--	--	--	--	--	--	--	--	--	--	--	--	--	--	--	--	--	--	--	--	--
comp57717_c0	6458	118095475	XP_413718.2	5728	0	PREDICTED: zinc finger protein 609 [Gallus gallus]	118095474	XM_413718.2	3364	0	PREDICTED: Gallus gallus zinc finger protein 609 (ZNF609), mRNA	--	--	--	--	O15014	4966	0	Zinc finger protein 609 OS=Homo sapiens GN=ZNF609 PE=1 SV=2	PF04625//PF04739	DEC-1 protein, N-terminal region//5'-AMP-activated protein kinase beta subunit, interation domain	GO:0007304	chorion-containing eggshell formation	GO:0005515//GO:0005213	protein binding//structural constituent of chorion	GO:0042600//GO:0005576	chorion//extracellular region	--	--
comp726134_c0	229	--	--	--	--	--	--	--	--	--	--	--	--	--	--	--	--	--	--	--	--	--	--	--	--	--	--	--	--
comp27822_c0	529	--	--	--	--	--	--	--	--	--	--	--	--	--	--	--	--	--	--	--	--	--	--	--	--	--	--	--	--
comp57490_c0	3838	326914256	XP_003203442.1	2487	0	PREDICTED: breast cancer type 2 susceptibility protein homolog [Meleagris gallopavo]	326914255	XM_003203394.1	1092	0	PREDICTED: Meleagris gallopavo breast cancer type 2 susceptibility protein homolog (LOC100542730), mRNA	--	--	--	--	Q864S8	1249	6.91088e-142	Breast cancer type 2 susceptibility protein homolog OS=Felis catus GN=BRCA2 PE=2 SV=2	--	--	GO:0045893//GO:0010165//GO:0007090//GO:0010332//GO:0006289//GO:0045931//GO:0007569//GO:0043966//GO:0006978//GO:0048478//GO:0033600//GO:0007141//GO:0042771//GO:0032465//GO:0043967//GO:0010225//GO:0051298//GO:0000724	positive regulation of transcription, DNA-dependent//response to X-ray//regulation of S phase of mitotic cell cycle//response to gamma radiation//nucleotide-excision repair//positive regulation of mitotic cell cycle//cell aging//histone H3 acetylation//DNA damage response, signal transduction by p53 class mediator resulting in transcription of p21 class mediator//replication fork protection//nega…	GO:0043015//GO:0002020//GO:0010485//GO:0003697//GO:0010484	gamma-tubulin binding//protease binding//H4 histone acetyltransferase activity//single-stranded DNA binding//H3 histone acetyltransferase activity	GO:0033593//GO:0030141//GO:0005813//GO:0045298//GO:0005634	BRCA2-MAGE-D1 complex//secretory granule//centrosome//tubulin complex//nucleus	--	--
comp43331_c1	1459	--	--	--	--	--	--	--	--	--	--	--	--	--	--	--	--	--	--	PF02778	tRNA intron endonuclease, N-terminal domain	GO:0006388//GO:0051252	tRNA splicing, via endonucleolytic cleavage and ligation//regulation of RNA metabolic process	GO:0000213	tRNA-intron endonuclease activity	GO:0000214	tRNA-intron endonuclease complex	--	--
comp652972_c0	229	--	--	--	--	--	--	--	--	--	--	--	--	--	--	--	--	--	--	--	--	--	--	--	--	--	--	--	--
comp14765_c0	427	--	--	--	--	--	--	--	--	--	--	--	--	--	--	--	--	--	--	--	--	--	--	--	--	--	--	--	--
comp750114_c0	225	--	--	--	--	--	--	--	--	--	--	--	--	--	--	--	--	--	--	--	--	--	--	--	--	--	--	--	--
comp779320_c0	291	--	--	--	--	--	--	--	--	--	--	--	--	--	--	--	--	--	--	--	--	--	--	--	--	--	--	--	--
comp4412_c0	465	--	--	--	--	--	--	--	--	--	--	--	--	--	--	--	--	--	--	--	--	--	--	--	--	--	--	--	--
comp352511_c0	216	--	--	--	--	--	--	--	--	--	--	--	--	--	--	--	--	--	--	--	--	--	--	--	--	--	--	--	--
comp45240_c0	2461	363736300	XP_422069.3	1224	8.97074e-160	PREDICTED: insulin-like growth factor binding protein 5 [Gallus gallus]	363736299	XM_422069.3	831	0	PREDICTED: Gallus gallus insulin-like growth factor binding protein 5 (IGFBP5), mRNA	--	--	--	--	Q28985	1044	5.70439e-134	Insulin-like growth factor-binding protein 5 OS=Sus scrofa GN=IGFBP5 PE=2 SV=2	PF00219	Insulin-like growth factor binding protein	GO:0001558	regulation of cell growth	GO:0005520	insulin-like growth factor binding	GO:0005576//GO:0016942	extracellular region//insulin-like growth factor binding protein complex	--	--
comp754055_c0	232	--	--	--	--	--	--	--	--	--	--	--	--	--	--	--	--	--	--	--	--	--	--	--	--	--	--	--	--
comp54483_c2	1463	--	--	--	--	--	--	--	--	--	--	--	--	--	--	--	--	--	--	--	--	--	--	--	--	--	--	--	--
comp155540_c0	312	395849851	XP_003797526.1	541	3.56606e-65	PREDICTED: zinc finger protein ZIC 3 [Otolemur garnettii]	363733005	XM_420237.3	288	4.53781e-148	PREDICTED: Gallus gallus Zic family member 3 heterotaxy 1 (odd-paired homolog, Drosophila) (ZIC3), mRNA	K09224	ZIC1_3	zinc finger protein ZIC 1/3	http://www.genome.jp/dbget-bin/www_bget?ko:K09224	O60481	539	5.70181e-66	Zinc finger protein ZIC 3 OS=Homo sapiens GN=ZIC3 PE=1 SV=1	PF00096	Zinc finger, C2H2 type	--	--	GO:0008270//GO:0003676//GO:0046872	zinc ion binding//nucleic acid binding//metal ion binding	GO:0005622	intracellular	KOG1721	FOG: Zn-finger
comp50896_c0	1450	113206080	NP_001038114.1	986	2.80391e-128	centromere protein Q [Gallus gallus]	295410119	GQ281337.1	458	0	Anas platyrhynchos CENP-Q mRNA, partial cds	K11509	CENPQ	centromere protein Q	http://www.genome.jp/dbget-bin/www_bget?ko:K11509	Q1T764	986	1.89379e-129	Centromere protein Q OS=Gallus gallus GN=CENPQ PE=2 SV=1	PF01496//PF01628//PF07904	V-type ATPase 116kDa subunit family//HrcA protein C terminal domain//Chromatin modification-related protein EAF7	GO:0006355//GO:0015992//GO:0015991	regulation of transcription, DNA-dependent//proton transport//ATP hydrolysis coupled proton transport	GO:0015078//GO:0003677	hydrogen ion transmembrane transporter activity//DNA binding	GO:0000775//GO:0005634//GO:0033179//GO:0043189	chromosome, centromeric region//nucleus//proton-transporting V-type ATPase, V0 domain//H4/H2A histone acetyltransferase complex	--	--
comp45648_c0	791	--	--	--	--	--	--	--	--	--	--	--	--	--	--	--	--	--	--	--	--	--	--	--	--	--	--	--	--
comp275156_c0	391	--	--	--	--	--	--	--	--	--	--	--	--	--	--	--	--	--	--	--	--	--	--	--	--	--	--	--	--
comp56452_c0	2631	118093744	XP_001232760.1	2399	0	PREDICTED: ankyrin repeat and zinc finger domain-containing protein 1 [Gallus gallus]	363736268	XM_001232759.2	1268	0	PREDICTED: Gallus gallus ankyrin repeat and zinc finger domain containing 1 (ANKZF1), mRNA	--	--	--	--	Q9H8Y5	1071	2.99542e-131	Ankyrin repeat and zinc finger domain-containing protein 1 OS=Homo sapiens GN=ANKZF1 PE=1 SV=1	PF13606//PF00023	Ankyrin repeat//Ankyrin repeat	--	--	GO:0008270//GO:0005515	zinc ion binding//protein binding	--	--	KOG2505	Ankyrin repeat protein
comp263758_c0	1010	--	--	--	--	--	--	--	--	--	--	--	--	--	--	--	--	--	--	--	--	--	--	--	--	--	--	--	--
comp4971_c0	383	--	--	--	--	--	15808438	AC078986.20	74	5.21122e-29	Homo sapiens 3q BAC RP11-138N21 (Roswell Park Cancer Institute Human BAC Library) complete sequence	--	--	--	--	--	--	--	--	--	--	--	--	--	--	--	--	--	--
comp861914_c0	252	--	--	--	--	--	--	--	--	--	--	--	--	--	--	--	--	--	--	--	--	--	--	--	--	--	--	--	--
comp233831_c0	549	--	--	--	--	--	--	--	--	--	--	--	--	--	--	--	--	--	--	--	--	--	--	--	--	--	--	--	--
comp48633_c0	2213	326918486	XP_003205519.1	3149	0	PREDICTED: probable E3 ubiquitin-protein ligase HERC3-like [Meleagris gallopavo]	86129503	NM_001039298.1	1687	0	Gallus gallus hect domain and RLD 3 (HERC3), mRNA gi|60098970|emb|AJ851682.1| Gallus gallus mRNA for hypothetical protein, clone 17g7	K10614	HERC3	E3 ubiquitin-protein ligase HERC3	http://www.genome.jp/dbget-bin/www_bget?ko:K10614	Q15034	2943	0	Probable E3 ubiquitin-protein ligase HERC3 OS=Homo sapiens GN=HERC3 PE=1 SV=1	PF03600//PF00632	Citrate transporter//HECT-domain (ubiquitin-transferase)	GO:0055085//GO:0016567	transmembrane transport//protein ubiquitination	GO:0004842	ubiquitin-protein ligase activity	GO:0016021//GO:0005737	integral to membrane//cytoplasm	KOG0941	E3 ubiquitin protein ligase
comp339484_c0	249	--	--	--	--	--	--	--	--	--	--	--	--	--	--	--	--	--	--	--	--	--	--	--	--	--	--	--	--
comp38249_c0	526	--	--	--	--	--	--	--	--	--	--	--	--	--	--	--	--	--	--	--	--	--	--	--	--	--	--	--	--
comp342437_c0	393	326932244	XP_003212230.1	449	1.57906e-50	PREDICTED: tumor protein p73-like isoform 2 [Meleagris gallopavo]	224079661	XM_002196490.1	231	2.84002e-116	PREDICTED: Taeniopygia guttata similar to transformation related protein 73, transcript variant 1 (LOC100220605), mRNA	K10148	TP73	tumor protein p73	http://www.genome.jp/dbget-bin/www_bget?ko:K10148	Q9XSK8	302	4.50835e-31	Tumor protein p73 OS=Chlorocebus aethiops GN=TP73 PE=2 SV=1	PF00870	P53 DNA-binding domain	--	--	GO:0044212	transcription regulatory region DNA binding	--	--	--	--
comp361389_c0	279	363743039	XP_417955.3	484	8.64695e-55	PREDICTED: pleckstrin homology domain-containing family A member 6 [Gallus gallus]	363743038	XM_417955.3	212	7.08847e-106	PREDICTED: Gallus gallus pleckstrin homology domain containing, family A member 6 (PLEKHA6), mRNA	--	--	--	--	Q9Y2H5	450	2.22846e-51	Pleckstrin homology domain-containing family A member 6 OS=Homo sapiens GN=PLEKHA6 PE=1 SV=4	PF01497	Periplasmic binding protein	--	--	GO:0005488	binding	--	--	--	--
comp6964_c0	481	--	--	--	--	--	--	--	--	--	--	--	--	--	--	--	--	--	--	--	--	--	--	--	--	--	--	--	--
comp736949_c0	426	--	--	--	--	--	--	--	--	--	--	--	--	--	--	--	--	--	--	--	--	--	--	--	--	--	--	--	--
comp828291_c0	238	--	--	--	--	--	--	--	--	--	--	--	--	--	--	--	--	--	--	--	--	--	--	--	--	--	--	--	--
comp3039_c0	403	--	--	--	--	--	--	--	--	--	--	--	--	--	--	--	--	--	--	--	--	--	--	--	--	--	--	--	--
comp52361_c0	1094	212807	AAA49109.1	794	4.09034e-101	alpha-tropomyosin (smooth muscle) [Gallus gallus]	212806	K02446.1	890	0	Chicken smooth-muscle alpha-tropomyosin gene, complete cds	K10374	TPM2	tropomyosin 2	http://www.genome.jp/dbget-bin/www_bget?ko:K10374	P19352	620	3.89832e-76	Tropomyosin beta chain OS=Gallus gallus GN=TPM2 PE=1 SV=1	PF04513//PF04111//PF00669//PF13851//PF08702//PF02831//PF06009//PF10473//PF06008//PF05557	Baculovirus polyhedron envelope protein, PEP, C terminus//Autophagy protein Apg6//Bacterial flagellin N-terminal helical region//Growth-arrest specific micro-tubule binding//Fibrinogen alpha/beta chain family//gpW//Laminin Domain II//Leucine-rich repeats of kinetochore protein Cenp-F/LEK1//Laminin Domain I//Mitotic checkpoint protein	GO:0030168//GO:0001539//GO:0007155//GO:0051258//GO:0019058//GO:0030155//GO:0007165//GO:0048870//GO:0030334//GO:0045995//GO:0007094//GO:0006914	platelet activation//ciliary or bacterial-type flagellar motility//cell adhesion//protein polymerization//viral infectious cycle//regulation of cell adhesion//signal transduction//cell motility//regulation of cell migration//regulation of embryonic development//mitotic spindle assembly checkpoint//autophagy	GO:0008134//GO:0042803//GO:0005102//GO:0030674//GO:0005198//GO:0003779//GO:0045502	transcription factor binding//protein homodimerization activity//receptor binding//protein binding, bridging//structural molecule activity//actin binding//dynein binding	GO:0031514//GO:0019031//GO:0005606//GO:0005856//GO:0005737//GO:0005667//GO:0019028//GO:0005604//GO:0009288//GO:0030286//GO:0005577	motile cilium//viral envelope//laminin-1 complex//cytoskeleton//cytoplasm//transcription factor complex//viral capsid//basement membrane//bacterial-type flagellum//dynein complex//fibrinogen complex	KOG1003	Actin filament-coating protein tropomyosin
comp47694_c0	2832	--	--	--	--	--	--	--	--	--	--	--	--	--	--	--	--	--	--	--	--	--	--	--	--	--	--	--	--
comp11397_c0	334	--	--	--	--	--	--	--	--	--	--	--	--	--	--	--	--	--	--	--	--	--	--	--	--	--	--	--	--
comp343848_c0	612	--	--	--	--	--	--	--	--	--	--	--	--	--	--	--	--	--	--	--	--	--	--	--	--	--	--	--	--
comp813022_c0	201	--	--	--	--	--	--	--	--	--	--	--	--	--	--	--	--	--	--	--	--	--	--	--	--	--	--	--	--
comp3380_c0	354	--	--	--	--	--	--	--	--	--	--	--	--	--	--	--	--	--	--	--	--	--	--	--	--	--	--	--	--
comp4123_c0	327	326917710	XP_003205139.1	583	7.71491e-68	PREDICTED: deubiquitinating protein VCIP135-like [Meleagris gallopavo]	61098437	NM_001012948.1	273	1.04223e-139	Gallus gallus valosin containing protein (p97)/p47 complex interacting protein 1 (VCPIP1), mRNA gi|53136385|emb|AJ720863.1| Gallus gallus mRNA for hypothetical protein, clone 28d4	--	--	--	--	Q8CF97	541	2.66185e-63	Deubiquitinating protein VCIP135 OS=Rattus norvegicus GN=Vcpip1 PE=1 SV=2	--	--	--	--	--	--	GO:0005737	cytoplasm	--	--
comp59857_c0	488	--	--	--	--	--	363741433	XM_003642447.1	242	2.75367e-122	PREDICTED: Gallus gallus PHD finger protein 20 (PHF20), mRNA	--	--	--	--	--	--	--	--	PF00462	Glutaredoxin	GO:0006118//GO:0045454	electron transport//cell redox homeostasis	GO:0015035//GO:0009055	protein disulfide oxidoreductase activity//electron carrier activity	--	--	--	--
comp610611_c0	423	50754971	XP_414564.1	430	1.31525e-47	PREDICTED: transcription factor SOX-30 [Gallus gallus]	363738981	XM_414564.3	197	2.44617e-97	PREDICTED: Gallus gallus SRY (sex determining region Y)-box 30 (SOX30), mRNA	K09271	SOXX	transcription factor SOX, other	http://www.genome.jp/dbget-bin/www_bget?ko:K09271	Q8WNV5	348	5.09227e-37	Transcription factor SOX-30 OS=Macaca fascicularis GN=SOX30 PE=2 SV=1	--	--	--	--	--	--	--	--	--	--
comp900755_c0	208	--	--	--	--	--	--	--	--	--	--	--	--	--	--	--	--	--	--	--	--	--	--	--	--	--	--	--	--
comp694093_c0	205	--	--	--	--	--	--	--	--	--	--	--	--	--	--	--	--	--	--	--	--	--	--	--	--	--	--	--	--
comp304885_c0	331	--	--	--	--	--	--	--	--	--	--	--	--	--	--	--	--	--	--	--	--	--	--	--	--	--	--	--	--
comp584084_c0	262	--	--	--	--	--	--	--	--	--	--	--	--	--	--	--	--	--	--	--	--	--	--	--	--	--	--	--	--
comp248651_c0	670	--	--	--	--	--	--	--	--	--	--	--	--	--	--	--	--	--	--	--	--	--	--	--	--	--	--	--	--
comp34302_c0	240	--	--	--	--	--	--	--	--	--	--	--	--	--	--	--	--	--	--	--	--	--	--	--	--	--	--	--	--
comp31219_c0	577	--	--	--	--	--	--	--	--	--	--	--	--	--	--	--	--	--	--	--	--	--	--	--	--	--	--	--	--
comp812846_c0	204	--	--	--	--	--	--	--	--	--	--	--	--	--	--	--	--	--	--	PF01780	Ribosomal L37ae protein family	GO:0042254//GO:0006412	ribosome biogenesis//translation	GO:0003735	structural constituent of ribosome	GO:0005622//GO:0005840	intracellular//ribosome	--	--
comp271627_c0	571	--	--	--	--	--	--	--	--	--	--	--	--	--	--	--	--	--	--	--	--	--	--	--	--	--	--	--	--
comp32875_c1	597	--	--	--	--	--	--	--	--	--	--	--	--	--	--	--	--	--	--	--	--	--	--	--	--	--	--	--	--
comp44628_c0	220	--	--	--	--	--	--	--	--	--	--	--	--	--	--	--	--	--	--	--	--	--	--	--	--	--	--	--	--
comp757267_c0	212	--	--	--	--	--	--	--	--	--	--	--	--	--	--	--	--	--	--	PF02005	N2,N2-dimethylguanosine tRNA methyltransferase	GO:0008033//GO:0009451	tRNA processing//RNA modification	GO:0004809//GO:0003723	tRNA (guanine-N2-)-methyltransferase activity//RNA binding	--	--	--	--
comp4194_c0	422	--	--	--	--	--	--	--	--	--	--	--	--	--	--	--	--	--	--	--	--	--	--	--	--	--	--	--	--
comp393301_c0	417	--	--	--	--	--	--	--	--	--	--	--	--	--	--	--	--	--	--	--	--	--	--	--	--	--	--	--	--
comp40537_c0	603	--	--	--	--	--	62460871	AC159826.1	348	0	Gallus gallus BAC clone CH261-57J20 from chromosome unknown, complete sequence	--	--	--	--	--	--	--	--	--	--	--	--	--	--	--	--	--	--
comp312094_c0	336	--	--	--	--	--	--	--	--	--	--	--	--	--	--	--	--	--	--	PF05328	CybS	--	--	--	--	GO:0016021//GO:0005740	integral to membrane//mitochondrial envelope	--	--
comp55455_c2	644	--	--	--	--	--	--	--	--	--	--	--	--	--	--	--	--	--	--	--	--	--	--	--	--	--	--	--	--
comp326546_c0	517	--	--	--	--	--	--	--	--	--	--	--	--	--	--	--	--	--	--	--	--	--	--	--	--	--	--	--	--
comp502517_c0	239	29421210	BAB21854.2	200	1.65803e-16	KIAA1763 protein [Homo sapiens]	449513855	XM_002190986.2	151	4.82546e-72	PREDICTED: Taeniopygia guttata contactin associated protein-like 4 (CNTNAP4), mRNA	--	--	--	--	Q99P47	181	3.22727e-15	Contactin-associated protein-like 4 OS=Mus musculus GN=Cntnap4 PE=2 SV=2	--	--	--	--	--	--	--	--	--	--
comp415133_c0	416	--	--	--	--	--	--	--	--	--	--	--	--	--	--	--	--	--	--	--	--	--	--	--	--	--	--	--	--
comp4553_c0	299	--	--	--	--	--	--	--	--	--	--	--	--	--	--	--	--	--	--	PF00840	Glycosyl hydrolase family 7	GO:0005975	carbohydrate metabolic process	GO:0004553	hydrolase activity, hydrolyzing O-glycosyl compounds	--	--	--	--
comp343383_c0	243	--	--	--	--	--	--	--	--	--	--	--	--	--	--	--	--	--	--	PF00219	Insulin-like growth factor binding protein	GO:0001558	regulation of cell growth	GO:0005520	insulin-like growth factor binding	GO:0016942//GO:0005576	insulin-like growth factor binding protein complex//extracellular region	--	--
comp270347_c0	543	--	--	--	--	--	--	--	--	--	--	--	--	--	--	--	--	--	--	--	--	--	--	--	--	--	--	--	--
comp320726_c0	473	118085033	XP_417134.2	661	9.81647e-78	PREDICTED: spermatogenesis-associated protein 13 [Gallus gallus]	118085032	XM_417134.2	324	6.94763e-168	PREDICTED: Gallus gallus spermatogenesis associated 13 (SPATA13), mRNA	--	--	--	--	--	--	--	--	--	--	--	--	--	--	--	--	--	--
comp1938_c1	246	--	--	--	--	--	--	--	--	--	--	--	--	--	--	--	--	--	--	--	--	--	--	--	--	--	--	--	--
comp20380_c0	445	--	--	--	--	--	--	--	--	--	--	--	--	--	--	--	--	--	--	--	--	--	--	--	--	--	--	--	--
comp750009_c0	238	326924078	XP_003208259.1	185	2.03628e-14	PREDICTED: hypothetical protein LOC100541207 [Meleagris gallopavo]	--	--	--	--	--	--	--	--	--	--	--	--	--	--	--	--	--	--	--	--	--	--	--
comp126_c0	298	--	--	--	--	--	--	--	--	--	--	--	--	--	--	--	--	--	--	--	--	--	--	--	--	--	--	--	--
comp305066_c0	237	--	--	--	--	--	--	--	--	--	--	--	--	--	--	--	--	--	--	--	--	--	--	--	--	--	--	--	--
comp388874_c0	260	--	--	--	--	--	--	--	--	--	--	--	--	--	--	--	--	--	--	--	--	--	--	--	--	--	--	--	--
comp42411_c1	1469	--	--	--	--	--	--	--	--	--	--	--	--	--	--	--	--	--	--	--	--	--	--	--	--	--	--	--	--
comp573879_c0	481	--	--	--	--	--	--	--	--	--	--	--	--	--	--	--	--	--	--	PF12801	4Fe-4S binding domain	--	--	GO:0051536	iron-sulfur cluster binding	--	--	--	--
comp573158_c0	210	--	--	--	--	--	--	--	--	--	--	--	--	--	--	--	--	--	--	--	--	--	--	--	--	--	--	--	--
comp358276_c0	243	--	--	--	--	--	--	--	--	--	--	--	--	--	--	--	--	--	--	--	--	--	--	--	--	--	--	--	--
comp8382_c0	237	--	--	--	--	--	--	--	--	--	--	--	--	--	--	--	--	--	--	--	--	--	--	--	--	--	--	--	--
comp22011_c0	480	--	--	--	--	--	--	--	--	--	--	--	--	--	--	--	--	--	--	--	--	--	--	--	--	--	--	--	--
comp250632_c0	256	--	--	--	--	--	20066274	AC091091.2	98	1.5148e-42	Gallus gallus clone WAG-93J15, complete sequence	--	--	--	--	--	--	--	--	--	--	--	--	--	--	--	--	--	--
comp184643_c0	258	--	--	--	--	--	--	--	--	--	--	--	--	--	--	--	--	--	--	--	--	--	--	--	--	--	--	--	--
comp38122_c0	248	--	--	--	--	--	--	--	--	--	--	--	--	--	--	--	--	--	--	--	--	--	--	--	--	--	--	--	--
comp839531_c0	228	--	--	--	--	--	--	--	--	--	--	--	--	--	--	--	--	--	--	--	--	--	--	--	--	--	--	--	--
comp12638_c0	226	--	--	--	--	--	--	--	--	--	--	--	--	--	--	--	--	--	--	--	--	--	--	--	--	--	--	--	--
comp54988_c0	4044	118100785	XP_425716.2	2614	0	PREDICTED: putative Polycomb group protein ASXL1 [Gallus gallus]	363741528	XM_425716.3	1143	0	PREDICTED: Gallus gallus additional sex combs like 1 (Drosophila) (ASXL1), mRNA	K11471	ASXL	additional sex combs-like protein	http://www.genome.jp/dbget-bin/www_bget?ko:K11471	Q8IXJ9	870	8.15391e-95	Putative Polycomb group protein ASXL1 OS=Homo sapiens GN=ASXL1 PE=1 SV=3	PF01736//PF09329//PF00628//PF13922	Polyomavirus agnoprotein//Primase zinc finger//PHD-finger//PHD domain of transcriptional enhancer, Asx	GO:0006260	DNA replication	GO:0003677//GO:0005515	DNA binding//protein binding	GO:0005634	nucleus	--	--
comp1099844_c0	209	--	--	--	--	--	--	--	--	--	--	--	--	--	--	--	--	--	--	--	--	--	--	--	--	--	--	--	--
comp39289_c0	1253	156121069	NP_001095681.1	1198	1.23725e-160	contactin 5 precursor [Bos taurus]	449484284	XM_002198131.2	882	0	PREDICTED: Taeniopygia guttata contactin 5 (CNTN5), mRNA	K06763	CNTN5	contactin 5	http://www.genome.jp/dbget-bin/www_bget?ko:K06763	P97527	173	7.01737e-12	Contactin-5 OS=Rattus norvegicus GN=Cntn5 PE=1 SV=1	--	--	--	--	--	--	--	--	KOG3513	Neural cell adhesion molecule L1
comp7925_c0	218	--	--	--	--	--	--	--	--	--	--	--	--	--	--	--	--	--	--	--	--	--	--	--	--	--	--	--	--
comp37110_c0	295	--	--	--	--	--	--	--	--	--	--	--	--	--	--	--	--	--	--	--	--	--	--	--	--	--	--	--	--
comp47561_c0	4259	45384382	NP_990679.1	3971	0	collagen alpha-2(VI) chain precursor [Gallus gallus]	62876	X15041.1	3003	0	Chicken mRNA for type VI collagen alpha-2 subunit	K06238	COL6A	collagen, type VI, alpha	http://www.genome.jp/dbget-bin/www_bget?ko:K06238	P15988	3971	0	Collagen alpha-2(VI) chain OS=Gallus gallus GN=COL6A2 PE=2 SV=1	--	--	GO:0007155//GO:0070208	cell adhesion//protein heterotrimerization	--	--	GO:0005581//GO:0005615//GO:0042383//GO:0043234	collagen//extracellular space//sarcolemma//protein complex	KOG3544	Collagens (type IV and type XIII), and related proteins
comp56293_c1	4493	57525053	NP_001006163.1	2232	0	COP9 signalosome complex subunit 3 [Gallus gallus]	326928991	XM_003210608.1	1924	0	PREDICTED: Meleagris gallopavo COP9 signalosome complex subunit 3-like (LOC100541985), mRNA	--	--	--	--	Q5ZJF1	2232	0	COP9 signalosome complex subunit 3 OS=Gallus gallus GN=COPS3 PE=2 SV=1	PF01399//PF00515//PF09150//PF13181	PCI domain//Tetratricopeptide repeat//Orange carotenoid protein, N-terminal//Tetratricopeptide repeat	GO:0016037//GO:0010388	light absorption//cullin deneddylation	GO:0031404//GO:0005515	chloride ion binding//protein binding	GO:0005737//GO:0008180//GO:0030089	cytoplasm//COP9 signalosome//phycobilisome	KOG2582	COP9 signalosome, subunit CSN3
comp34745_c0	470	--	--	--	--	--	--	--	--	--	--	--	--	--	--	--	--	--	--	PF00770	Adenovirus endoprotease	GO:0006508	proteolysis	GO:0004197	cysteine-type endopeptidase activity	--	--	--	--
comp731037_c0	307	--	--	--	--	--	--	--	--	--	--	--	--	--	--	--	--	--	--	--	--	--	--	--	--	--	--	--	--
comp22590_c0	578	57530317	NP_001006404.1	847	1.49922e-106	exocyst complex component 8 [Gallus gallus]	57530316	NM_001006404.1	499	0	Gallus gallus exocyst complex component 8 (EXOC8), mRNA gi|53133841|emb|AJ720591.1| Gallus gallus mRNA for hypothetical protein, clone 20o3	--	--	--	--	Q5ZJ43	847	1.01259e-107	Exocyst complex component 8 OS=Gallus gallus GN=EXOC8 PE=2 SV=1	--	--	GO:0015031//GO:0006887	protein transport//exocytosis	GO:0005543	phospholipid binding	GO:0005737//GO:0005634	cytoplasm//nucleus	--	--
comp574308_c0	261	--	--	--	--	--	--	--	--	--	--	--	--	--	--	--	--	--	--	--	--	--	--	--	--	--	--	--	--
comp365873_c0	333	--	--	--	--	--	--	--	--	--	--	--	--	--	--	--	--	--	--	--	--	--	--	--	--	--	--	--	--
comp398745_c0	343	--	--	--	--	--	--	--	--	--	--	--	--	--	--	--	--	--	--	--	--	--	--	--	--	--	--	--	--
comp1071502_c0	209	--	--	--	--	--	--	--	--	--	--	--	--	--	--	--	--	--	--	--	--	--	--	--	--	--	--	--	--
comp22437_c0	206	--	--	--	--	--	--	--	--	--	--	--	--	--	--	--	--	--	--	--	--	--	--	--	--	--	--	--	--
comp47819_c0	692	--	--	--	--	--	326919189	XM_003205817.1	135	1.20401e-62	PREDICTED: Meleagris gallopavo vascular endothelial growth factor receptor 2-like (LOC100542630), partial mRNA	--	--	--	--	--	--	--	--	--	--	--	--	--	--	--	--	--	--
comp57014_c0	1533	168803994	NP_001108323.1	2313	0	Fanconi anemia, complementation group I [Gallus gallus]	168803993	NM_001114851.1	1195	0	Gallus gallus Fanconi anemia, complementation group I (FANCI), mRNA gi|167216109|dbj|AB378696.1| Gallus gallus FANCI mRNA for Fanconi anemia complementation group I, complete cds	K10895	FANCI	fanconi anemia group I protein	http://www.genome.jp/dbget-bin/www_bget?ko:K10895	Q9NVI1	1701	0	Fanconi anemia group I protein OS=Homo sapiens GN=FANCI PE=1 SV=4	--	--	GO:0031398//GO:0006281	positive regulation of protein ubiquitination//DNA repair	--	--	GO:0005634//GO:0005886	nucleus//plasma membrane	KOG4553	Uncharacterized conserved protein
comp869530_c0	329	--	--	--	--	--	--	--	--	--	--	--	--	--	--	--	--	--	--	--	--	--	--	--	--	--	--	--	--
comp57031_c0	3589	71895507	NP_001026642.1	1139	1.79678e-142	sin3 histone deacetylase corepressor complex component SDS3 [Gallus gallus]	71895506	NM_001031471.1	372	0	Gallus gallus suppressor of defective silencing 3 homolog (S. cerevisiae) (SUDS3), mRNA gi|53136631|emb|AJ720986.1| Gallus gallus mRNA for hypothetical protein, clone 31o6	--	--	--	--	Q5RBB8	1104	2.29273e-138	Sin3 histone deacetylase corepressor complex component SDS3 OS=Pongo abelii GN=SUDS3 PE=2 SV=1	PF02601//PF00846	Exonuclease VII, large subunit//Hantavirus nucleocapsid protein	GO:0006308//GO:0045892	DNA catabolic process//negative regulation of transcription, DNA-dependent	GO:0042803//GO:0008855//GO:0042826	protein homodimerization activity//exodeoxyribonuclease VII activity//histone deacetylase binding	GO:0016580//GO:0000118//GO:0019013//GO:0009318	Sin3 complex//histone deacetylase complex//viral nucleocapsid//exodeoxyribonuclease VII complex	--	--
comp502605_c0	230	326924039	XP_003208240.1	397	1.8284e-45	PREDICTED: prolactin-releasing peptide receptor-like [Meleagris gallopavo]	326924038	XM_003208192.1	200	2.66246e-99	PREDICTED: Meleagris gallopavo prolactin-releasing peptide receptor-like (LOC100551265), mRNA	K04613	V2R	vomeronasal 2 receptor	http://www.genome.jp/dbget-bin/www_bget?ko:K04613	Q64121	213	1.91601e-20	Prolactin-releasing peptide receptor OS=Rattus norvegicus GN=Prlhr PE=2 SV=1	PF00001	7 transmembrane receptor (rhodopsin family)	GO:0007268//GO:0007187//GO:0007186	synaptic transmission//G-protein coupled receptor signaling pathway, coupled to cyclic nucleotide second messenger//G-protein coupled receptor signaling pathway	GO:0004930//GO:0004983	G-protein coupled receptor activity//neuropeptide Y receptor activity	GO:0016021	integral to membrane	KOG3656	FOG: 7 transmembrane receptor
comp613764_c0	209	--	--	--	--	--	--	--	--	--	--	--	--	--	--	--	--	--	--	--	--	--	--	--	--	--	--	--	--
comp228682_c0	320	--	--	--	--	--	--	--	--	--	--	--	--	--	--	--	--	--	--	--	--	--	--	--	--	--	--	--	--
comp299074_c0	692	363738275	XP_425119.3	133	1.36417e-06	PREDICTED: neural-cadherin-like [Gallus gallus]	363738274	XM_425119.3	310	6.29025e-160	PREDICTED: Gallus gallus neural-cadherin-like (LOC427547), mRNA	--	--	--	--	Q967F4	126	6.5341e-07	Cadherin-related hmr-1 OS=Caenorhabditis elegans GN=hmr-1 PE=1 SV=1	PF00028	Cadherin domain	GO:0007156	homophilic cell adhesion	GO:0005509	calcium ion binding	GO:0016020	membrane	KOG3594	FOG: Cadherin repeats
comp53398_c2	4013	--	--	--	--	--	46430181	CR391536.1	846	0	Gallus gallus finished cDNA, clone ChEST983k15	--	--	--	--	--	--	--	--	PF05964//PF08336	F/Y-rich N-terminus//Prolyl 4-Hydroxylase alpha-subunit, N-terminal region	GO:0018401//GO:0055114//GO:0006525//GO:0006560	peptidyl-proline hydroxylation to 4-hydroxy-L-proline//oxidation-reduction process//arginine metabolic process//proline metabolic process	GO:0004656//GO:0016702	procollagen-proline 4-dioxygenase activity//oxidoreductase activity, acting on single donors with incorporation of molecular oxygen, incorporation of two atoms of oxygen	GO:0005634//GO:0005783	nucleus//endoplasmic reticulum	--	--
comp28566_c0	1774	--	--	--	--	--	283764891	AC239507.2	79	4.28895e-31	Chrysemys picta BAC clone CHY3-27H12 from chromosome unknown, complete sequence	--	--	--	--	--	--	--	--	--	--	--	--	--	--	--	--	--	--
comp568104_c0	376	--	--	--	--	--	--	--	--	--	--	--	--	--	--	--	--	--	--	--	--	--	--	--	--	--	--	--	--
comp737979_c0	201	--	--	--	--	--	--	--	--	--	--	--	--	--	--	--	--	--	--	--	--	--	--	--	--	--	--	--	--
comp1202512_c0	250	--	--	--	--	--	--	--	--	--	--	--	--	--	--	--	--	--	--	--	--	--	--	--	--	--	--	--	--
comp860205_c0	212	--	--	--	--	--	--	--	--	--	--	--	--	--	--	--	--	--	--	--	--	--	--	--	--	--	--	--	--
comp37120_c0	746	--	--	--	--	--	--	--	--	--	--	--	--	--	--	--	--	--	--	--	--	--	--	--	--	--	--	--	--
comp440344_c0	263	--	--	--	--	--	--	--	--	--	--	--	--	--	--	--	--	--	--	--	--	--	--	--	--	--	--	--	--
comp250650_c0	491	--	--	--	--	--	--	--	--	--	--	--	--	--	--	--	--	--	--	--	--	--	--	--	--	--	--	--	--
comp561407_c0	264	--	--	--	--	--	--	--	--	--	--	--	--	--	--	--	--	--	--	--	--	--	--	--	--	--	--	--	--
comp40895_c0	634	--	--	--	--	--	--	--	--	--	--	--	--	--	--	--	--	--	--	--	--	--	--	--	--	--	--	--	--
comp806264_c0	268	--	--	--	--	--	--	--	--	--	--	--	--	--	--	--	--	--	--	--	--	--	--	--	--	--	--	--	--
comp13380_c0	600	--	--	--	--	--	--	--	--	--	--	--	--	--	--	--	--	--	--	--	--	--	--	--	--	--	--	--	--
comp806476_c0	229	--	--	--	--	--	--	--	--	--	--	--	--	--	--	--	--	--	--	--	--	--	--	--	--	--	--	--	--
comp569925_c0	355	--	--	--	--	--	--	--	--	--	--	--	--	--	--	--	--	--	--	PF01412//PF04868	Putative GTPase activating protein for Arf//Retinal cGMP phosphodiesterase, gamma subunit	GO:0007601//GO:0006144//GO:0032312	visual perception//purine nucleobase metabolic process//regulation of ARF GTPase activity	GO:0008270//GO:0004114//GO:0030553//GO:0008060	zinc ion binding//3',5'-cyclic-nucleotide phosphodiesterase activity//cGMP binding//ARF GTPase activator activity	--	--	--	--
comp9940_c0	527	--	--	--	--	--	--	--	--	--	--	--	--	--	--	--	--	--	--	--	--	--	--	--	--	--	--	--	--
comp784960_c0	224	--	--	--	--	--	11225660	AL137139.9	168	1.59607e-81	Human DNA sequence from clone RP11-134O15 on chromosome 13 Contains the 3&apos; end of the CLYBL gene for citrate lyase beta like (CLB bA134O15.1) and a CpG island, complete sequence	--	--	--	--	--	--	--	--	--	--	--	--	--	--	--	--	--	--
comp497481_c0	252	--	--	--	--	--	--	--	--	--	--	--	--	--	--	--	--	--	--	--	--	--	--	--	--	--	--	--	--
comp980217_c0	274	--	--	--	--	--	--	--	--	--	--	--	--	--	--	--	--	--	--	--	--	--	--	--	--	--	--	--	--
comp604403_c0	245	--	--	--	--	--	--	--	--	--	--	--	--	--	--	--	--	--	--	--	--	--	--	--	--	--	--	--	--
comp624570_c0	304	--	--	--	--	--	--	--	--	--	--	--	--	--	--	--	--	--	--	--	--	--	--	--	--	--	--	--	--
comp464529_c0	449	--	--	--	--	--	--	--	--	--	--	--	--	--	--	--	--	--	--	--	--	--	--	--	--	--	--	--	--
comp56498_c0	3238	--	--	--	--	--	--	--	--	--	--	--	--	--	--	--	--	--	--	--	--	--	--	--	--	--	--	--	--
comp10632_c0	567	--	--	--	--	--	--	--	--	--	--	--	--	--	--	--	--	--	--	--	--	--	--	--	--	--	--	--	--
comp544928_c0	257	--	--	--	--	--	--	--	--	--	--	--	--	--	--	--	--	--	--	--	--	--	--	--	--	--	--	--	--
comp121834_c0	1303	--	--	--	--	--	--	--	--	--	--	--	--	--	--	--	--	--	--	--	--	--	--	--	--	--	--	--	--
comp786201_c0	239	--	--	--	--	--	448858688	KC398595.1	239	5.81579e-121	Anser erythropus voucher LSUMZ:19457 ultra conserved element locus chr2_24774 genomic sequence	--	--	--	--	--	--	--	--	--	--	--	--	--	--	--	--	--	--
comp34376_c0	395	--	--	--	--	--	--	--	--	--	--	--	--	--	--	--	--	--	--	PF03032	Brevenin/esculentin/gaegurin/rugosin family	GO:0042742//GO:0006952	defense response to bacterium//defense response	--	--	GO:0005576	extracellular region	--	--
comp55834_c0	2148	326913296	XP_003202975.1	377	1.35134e-39	PREDICTED: melanocortin-2 receptor accessory protein-like [Meleagris gallopavo]	50729914	XM_416703.1	270	3.47209e-137	PREDICTED: Gallus gallus melanocortin 2 receptor accessory protein (MRAP), mRNA	--	--	--	--	Q68UT4	141	1.48065e-08	Melanocortin-2 receptor accessory protein OS=Pan troglodytes GN=MRAP PE=3 SV=1	--	--	--	--	--	--	--	--	--	--
comp1063400_c0	235	--	--	--	--	--	--	--	--	--	--	--	--	--	--	--	--	--	--	--	--	--	--	--	--	--	--	--	--
comp359527_c0	331	--	--	--	--	--	--	--	--	--	--	--	--	--	--	--	--	--	--	--	--	--	--	--	--	--	--	--	--
comp464422_c0	241	--	--	--	--	--	--	--	--	--	--	--	--	--	--	--	--	--	--	--	--	--	--	--	--	--	--	--	--
comp118_c1	398	--	--	--	--	--	--	--	--	--	--	--	--	--	--	--	--	--	--	--	--	--	--	--	--	--	--	--	--
comp341899_c0	375	--	--	--	--	--	--	--	--	--	--	--	--	--	--	--	--	--	--	--	--	--	--	--	--	--	--	--	--
comp737362_c0	201	--	--	--	--	--	--	--	--	--	--	--	--	--	--	--	--	--	--	--	--	--	--	--	--	--	--	--	--
comp389062_c0	259	--	--	--	--	--	--	--	--	--	--	--	--	--	--	--	--	--	--	--	--	--	--	--	--	--	--	--	--
comp638276_c0	223	--	--	--	--	--	--	--	--	--	--	--	--	--	--	--	--	--	--	--	--	--	--	--	--	--	--	--	--
comp52206_c0	4205	--	--	--	--	--	363735247	XM_421671.3	201	1.55718e-98	PREDICTED: Gallus gallus transmembrane protein 20 (TMEM20), mRNA	--	--	--	--	--	--	--	--	PF01465	GRIP domain	GO:0000042	protein targeting to Golgi	GO:0005515	protein binding	--	--	--	--
comp36083_c0	883	--	--	--	--	--	--	--	--	--	--	--	--	--	--	--	--	--	--	--	--	--	--	--	--	--	--	--	--
comp19799_c0	453	--	--	--	--	--	--	--	--	--	--	--	--	--	--	--	--	--	--	--	--	--	--	--	--	--	--	--	--
comp55290_c0	4230	--	--	--	--	--	45426367	CR354220.1	546	0	Gallus gallus finished cDNA, clone ChEST260i20	--	--	--	--	--	--	--	--	PF00844//PF06072	Geminivirus coat protein/nuclear export factor BR1 family//Alphaherpesvirus tegument protein US9	--	--	GO:0005198	structural molecule activity	GO:0019033//GO:0019028	viral tegument//viral capsid	--	--
comp826524_c0	223	--	--	--	--	--	--	--	--	--	--	--	--	--	--	--	--	--	--	--	--	--	--	--	--	--	--	--	--
comp56411_c1	263	363737085	XP_422656.3	425	3.92891e-47	PREDICTED: PAS domain-containing serine/threonine-protein kinase [Gallus gallus]	326925728	XM_003209014.1	194	6.72376e-96	PREDICTED: Meleagris gallopavo PAS domain-containing serine/threonine-protein kinase-like (LOC100543570), mRNA	K08801	PASK	PAS domain containing serine/threonine kinase	http://www.genome.jp/dbget-bin/www_bget?ko:K08801	Q96RG2	230	1.21615e-21	PAS domain-containing serine/threonine-protein kinase OS=Homo sapiens GN=PASK PE=1 SV=3	PF13426//PF00989	PAS domain//PAS fold	GO:0006355//GO:0007165	regulation of transcription, DNA-dependent//signal transduction	GO:0004871	signal transducer activity	--	--	--	--
comp475111_c0	463	--	--	--	--	--	--	--	--	--	--	--	--	--	--	--	--	--	--	--	--	--	--	--	--	--	--	--	--
comp752213_c0	235	--	--	--	--	--	--	--	--	--	--	--	--	--	--	--	--	--	--	--	--	--	--	--	--	--	--	--	--
comp39128_c1	216	--	--	--	--	--	--	--	--	--	--	--	--	--	--	--	--	--	--	--	--	--	--	--	--	--	--	--	--
comp55690_c7	4458	363731688	XP_419672.3	2378	0	PREDICTED: monofunctional C1-tetrahydrofolate synthase, mitochondrial [Gallus gallus]	363731687	XM_419672.3	1697	0	PREDICTED: Gallus gallus methylenetetrahydrofolate dehydrogenase (NADP+ dependent) 1-like (MTHFD1L), mRNA	K13402	MTHFD1L	monofunctional C1-tetrahydrofolate synthase, mitochondrial	http://www.genome.jp/dbget-bin/www_bget?ko:K13402	Q0VCR7	2143	0	Monofunctional C1-tetrahydrofolate synthase, mitochondrial OS=Bos taurus GN=MTHFD1L PE=2 SV=2	PF06728//PF01268	GPI transamidase subunit PIG-U//Formate--tetrahydrofolate ligase	GO:0006506//GO:0009396//GO:0046487	GPI anchor biosynthetic process//folic acid-containing compound biosynthetic process//glyoxylate metabolic process	GO:0005524//GO:0004329	ATP binding//formate-tetrahydrofolate ligase activity	GO:0016021//GO:0005789	integral to membrane//endoplasmic reticulum membrane	KOG4230	C1-tetrahydrofolate synthase
comp5285_c0	342	--	--	--	--	--	--	--	--	--	--	--	--	--	--	--	--	--	--	--	--	--	--	--	--	--	--	--	--
comp840071_c0	211	--	--	--	--	--	--	--	--	--	--	--	--	--	--	--	--	--	--	--	--	--	--	--	--	--	--	--	--
comp1112609_c0	257	--	--	--	--	--	--	--	--	--	--	--	--	--	--	--	--	--	--	--	--	--	--	--	--	--	--	--	--
comp340356_c0	369	--	--	--	--	--	--	--	--	--	--	--	--	--	--	--	--	--	--	--	--	--	--	--	--	--	--	--	--
comp17223_c0	356	--	--	--	--	--	--	--	--	--	--	--	--	--	--	--	--	--	--	--	--	--	--	--	--	--	--	--	--
comp1071897_c0	201	--	--	--	--	--	--	--	--	--	--	--	--	--	--	--	--	--	--	--	--	--	--	--	--	--	--	--	--
comp786_c1	262	--	--	--	--	--	--	--	--	--	--	--	--	--	--	--	--	--	--	--	--	--	--	--	--	--	--	--	--
comp31221_c0	460	--	--	--	--	--	449485726	XM_002195973.2	56	6.44498e-19	PREDICTED: Taeniopygia guttata nuclear receptor interacting protein 1 (NRIP1), mRNA	--	--	--	--	--	--	--	--	--	--	--	--	--	--	--	--	--	--
comp320516_c0	250	--	--	--	--	--	--	--	--	--	--	--	--	--	--	--	--	--	--	--	--	--	--	--	--	--	--	--	--
comp44065_c0	1033	--	--	--	--	--	--	--	--	--	--	--	--	--	--	--	--	--	--	--	--	--	--	--	--	--	--	--	--
comp188494_c0	720	--	--	--	--	--	--	--	--	--	--	--	--	--	--	--	--	--	--	--	--	--	--	--	--	--	--	--	--
comp460137_c0	351	--	--	--	--	--	--	--	--	--	--	--	--	--	--	--	--	--	--	--	--	--	--	--	--	--	--	--	--
comp41027_c0	540	--	--	--	--	--	--	--	--	--	--	--	--	--	--	--	--	--	--	--	--	--	--	--	--	--	--	--	--
comp386364_c0	392	--	--	--	--	--	--	--	--	--	--	--	--	--	--	--	--	--	--	--	--	--	--	--	--	--	--	--	--
comp27946_c0	533	--	--	--	--	--	--	--	--	--	--	--	--	--	--	--	--	--	--	--	--	--	--	--	--	--	--	--	--
comp247145_c0	307	--	--	--	--	--	--	--	--	--	--	--	--	--	--	--	--	--	--	PF05750	Rubella capsid protein	--	--	--	--	GO:0016021//GO:0019013	integral to membrane//viral nucleocapsid	--	--
comp463263_c0	260	--	--	--	--	--	--	--	--	--	--	--	--	--	--	--	--	--	--	--	--	--	--	--	--	--	--	--	--
comp44756_c0	960	--	--	--	--	--	--	--	--	--	--	--	--	--	--	--	--	--	--	PF02993	Minor capsid protein VI	--	--	--	--	GO:0019028	viral capsid	--	--
comp25537_c0	396	--	--	--	--	--	--	--	--	--	--	--	--	--	--	--	--	--	--	PF01667	Ribosomal protein S27	GO:0042254//GO:0006412	ribosome biogenesis//translation	GO:0003735	structural constituent of ribosome	GO:0005840//GO:0005622	ribosome//intracellular	--	--
comp855806_c0	320	--	--	--	--	--	--	--	--	--	--	--	--	--	--	--	--	--	--	--	--	--	--	--	--	--	--	--	--
comp44040_c0	263	--	--	--	--	--	--	--	--	--	--	--	--	--	--	--	--	--	--	--	--	--	--	--	--	--	--	--	--
comp39436_c0	295	--	--	--	--	--	40794568	AY493257.1	167	7.8194e-81	Anas platyrhynchos microsatellite CAUD012 sequence	--	--	--	--	--	--	--	--	--	--	--	--	--	--	--	--	--	--
comp51878_c0	3538	363733289	XP_420485.3	165	5.52745e-09	PREDICTED: LOW QUALITY PROTEIN: SWI/SNF-related matrix-associated actin-dependent regulator of chromatin subfamily A containing DEAD/H box 1 [Gallus gallus]	363733288	XM_420485.3	97	8.50988e-41	PREDICTED: Gallus gallus SWI/SNF-related, matrix-associated actin-dependent regulator of chromatin, subfamily a, containing DEAD/H box 1 (SMARCAD1), mRNA	K14439	SMARCAD1	SWI/SNF-related matrix-associated actin-dependent regulator of chromatin subfamily A containing DEAD/H box 1	http://www.genome.jp/dbget-bin/www_bget?ko:K14439	Q9H4L7	143	1.47747e-07	SWI/SNF-related matrix-associated actin-dependent regulator of chromatin subfamily A containing DEAD/H box 1 OS=Homo sapiens GN=SMARCAD1 PE=1 SV=2	PF00176//PF00270//PF00271//PF04851//PF02845	SNF2 family N-terminal domain//DEAD/DEAH box helicase//Helicase conserved C-terminal domain//Type III restriction enzyme, res subunit//CUE domain	--	--	GO:0005515//GO:0008026//GO:0003676//GO:0003677//GO:0005524//GO:0004386//GO:0016787	protein binding//ATP-dependent helicase activity//nucleic acid binding//DNA binding//ATP binding//helicase activity//hydrolase activity	--	--	KOG0389	SNF2 family DNA-dependent ATPase
comp9554_c0	330	--	--	--	--	--	--	--	--	--	--	--	--	--	--	--	--	--	--	PF01563	Alphavirus E3 glycoprotein	--	--	GO:0004252	serine-type endopeptidase activity	GO:0019028//GO:0055036	viral capsid//virion membrane	--	--
comp1397_c1	372	--	--	--	--	--	--	--	--	--	--	--	--	--	--	--	--	--	--	--	--	--	--	--	--	--	--	--	--
comp65864_c0	236	--	--	--	--	--	--	--	--	--	--	--	--	--	--	--	--	--	--	--	--	--	--	--	--	--	--	--	--
comp57078_c3	498	--	--	--	--	--	--	--	--	--	--	--	--	--	--	--	--	--	--	--	--	--	--	--	--	--	--	--	--
comp8574_c0	211	--	--	--	--	--	--	--	--	--	--	--	--	--	--	--	--	--	--	--	--	--	--	--	--	--	--	--	--
comp52629_c0	2619	363727933	XP_416305.3	2455	0	PREDICTED: synembryn-B [Gallus gallus]	449482007	XM_002196558.2	1515	0	PREDICTED: Taeniopygia guttata resistance to inhibitors of cholinesterase 8 homolog B (C. elegans) (RIC8B), mRNA	--	--	--	--	Q80XE1	1715	0	Synembryn-B OS=Mus musculus GN=Ric8b PE=1 SV=2	--	--	--	--	--	--	--	--	KOG4464	Signaling protein RIC-8/synembryn (regulates neurotransmitter secretion)
comp595310_c0	268	--	--	--	--	--	--	--	--	--	--	--	--	--	--	--	--	--	--	--	--	--	--	--	--	--	--	--	--
comp30871_c0	342	--	--	--	--	--	--	--	--	--	--	--	--	--	--	--	--	--	--	--	--	--	--	--	--	--	--	--	--
comp51423_c0	737	45383938	NP_990585.1	295	5.49599e-70	myosin-If [Gallus gallus]	45383937	NM_205254.1	150	5.90017e-71	Gallus gallus myosin IF (MYO1F), mRNA gi|65323|emb|X70400.1| G.gallus mRNA for brush border myosin IB	K10356	MYO1	myosin I	http://www.genome.jp/dbget-bin/www_bget?ko:K10356	O00160	276	1.987e-66	Unconventional myosin-If OS=Homo sapiens GN=MYO1F PE=1 SV=3	PF06017//PF00612	Myosin tail//IQ calmodulin-binding motif	GO:0043312//GO:0032956//GO:0030335//GO:0007162//GO:0045088	neutrophil degranulation//regulation of actin cytoskeleton organization//positive regulation of cell migration//negative regulation of cell adhesion//regulation of innate immune response	GO:0005515//GO:0005524//GO:0003774	protein binding//ATP binding//motor activity	GO:0031941//GO:0016459//GO:0030864	filamentous actin//myosin complex//cortical actin cytoskeleton	KOG0162	Myosin class I heavy chain
comp796166_c0	224	--	--	--	--	--	--	--	--	--	--	--	--	--	--	--	--	--	--	--	--	--	--	--	--	--	--	--	--
comp629284_c0	441	--	--	--	--	--	--	--	--	--	--	--	--	--	--	--	--	--	--	--	--	--	--	--	--	--	--	--	--
comp277451_c0	511	--	--	--	--	--	--	--	--	--	--	--	--	--	--	--	--	--	--	--	--	--	--	--	--	--	--	--	--
comp1564_c0	386	--	--	--	--	--	--	--	--	--	--	--	--	--	--	--	--	--	--	--	--	--	--	--	--	--	--	--	--
comp574130_c0	209	--	--	--	--	--	--	--	--	--	--	--	--	--	--	--	--	--	--	--	--	--	--	--	--	--	--	--	--
comp52936_c0	1139	363746019	XP_428577.3	894	1.06219e-115	PREDICTED: single-strand selective monofunctional uracil DNA glycosylase [Gallus gallus]	187424568	CP001071.1	41	3.62449e-10	Akkermansia muciniphila ATCC BAA-835, complete genome	K10800	SMUG1	single-strand selective monofunctional uracil DNA glycosylase	http://www.genome.jp/dbget-bin/www_bget?ko:K10800	Q6P5C5	653	5.99885e-81	Single-strand selective monofunctional uracil DNA glycosylase OS=Mus musculus GN=Smug1 PE=2 SV=1	--	--	--	--	--	--	--	--	--	--
comp306118_c0	504	--	--	--	--	--	--	--	--	--	--	--	--	--	--	--	--	--	--	--	--	--	--	--	--	--	--	--	--
comp539703_c0	473	--	--	--	--	--	--	--	--	--	--	--	--	--	--	--	--	--	--	--	--	--	--	--	--	--	--	--	--
comp1155421_c0	235	--	--	--	--	--	--	--	--	--	--	--	--	--	--	--	--	--	--	--	--	--	--	--	--	--	--	--	--
comp586670_c0	262	--	--	--	--	--	--	--	--	--	--	--	--	--	--	--	--	--	--	--	--	--	--	--	--	--	--	--	--
comp1100405_c0	221	--	--	--	--	--	--	--	--	--	--	--	--	--	--	--	--	--	--	--	--	--	--	--	--	--	--	--	--
comp762700_c0	220	--	--	--	--	--	--	--	--	--	--	--	--	--	--	--	--	--	--	--	--	--	--	--	--	--	--	--	--
comp304230_c0	284	--	--	--	--	--	--	--	--	--	--	--	--	--	--	--	--	--	--	--	--	--	--	--	--	--	--	--	--
comp986719_c0	238	--	--	--	--	--	--	--	--	--	--	--	--	--	--	--	--	--	--	--	--	--	--	--	--	--	--	--	--
comp731131_c0	293	326932556	XP_003212381.1	446	1.17338e-49	PREDICTED: LOW QUALITY PROTEIN: ephrin type-B receptor 2-like [Meleagris gallopavo]	449487160	XM_002193470.2	230	7.38501e-116	PREDICTED: Taeniopygia guttata EPH receptor B2, transcript variant 1 (EPHB2), mRNA	--	--	--	--	P28693	445	1.28042e-50	Ephrin type-B receptor 2 OS=Gallus gallus GN=EPHB2 PE=1 SV=3	PF00041	Fibronectin type III domain	--	--	GO:0005515	protein binding	--	--	KOG0196	Tyrosine kinase, EPH (ephrin) receptor family
comp765396_c0	245	--	--	--	--	--	--	--	--	--	--	--	--	--	--	--	--	--	--	--	--	--	--	--	--	--	--	--	--
comp55895_c0	4000	326913553	XP_003203101.1	893	2.99139e-101	PREDICTED: MAP7 domain-containing protein 2-like [Meleagris gallopavo]	449482825	XM_002193197.2	2034	0	PREDICTED: Taeniopygia guttata MAP7 domain containing 2 (MAP7D2), mRNA	--	--	--	--	Q96T17	388	5.53807e-37	MAP7 domain-containing protein 2 OS=Homo sapiens GN=MAP7D2 PE=1 SV=2	PF05672//PF02318	MAP7 (E-MAP-115) family//FYVE-type zinc finger	GO:0006886//GO:0000226	intracellular protein transport//microtubule cytoskeleton organization	GO:0017137	Rab GTPase binding	GO:0005874	microtubule	--	--
comp34090_c0	915	--	--	--	--	--	--	--	--	--	--	--	--	--	--	--	--	--	--	--	--	--	--	--	--	--	--	--	--
comp270594_c0	522	--	--	--	--	--	--	--	--	--	--	--	--	--	--	--	--	--	--	--	--	--	--	--	--	--	--	--	--
comp2788_c0	207	--	--	--	--	--	--	--	--	--	--	--	--	--	--	--	--	--	--	--	--	--	--	--	--	--	--	--	--
comp15666_c0	455	--	--	--	--	--	--	--	--	--	--	--	--	--	--	--	--	--	--	--	--	--	--	--	--	--	--	--	--
comp55481_c6	2214	45382511	NP_990248.1	2478	0	ETS translocation variant 1 [Gallus gallus]	45382510	NM_204917.1	1908	0	Gallus gallus ets variant 1 (ETV1), mRNA gi|3869359|gb|AF075707.1|AF075707 Gallus gallus ets domain protein (ER81) mRNA, complete cds	K09431	ETV1	ets translocation variant 1	http://www.genome.jp/dbget-bin/www_bget?ko:K09431	Q2KIC2	2391	0	ETS translocation variant 1 OS=Bos taurus GN=ETV1 PE=2 SV=1	PF04621//PF00178//PF04810	PEA3 subfamily ETS-domain transcription factor N terminal domain//Ets-domain//Sec23/Sec24 zinc finger	GO:0006888//GO:0006886//GO:0045893//GO:0006355	ER to Golgi vesicle-mediated transport//intracellular protein transport//positive regulation of transcription, DNA-dependent//regulation of transcription, DNA-dependent	GO:0008270//GO:0003700//GO:0043565	zinc ion binding//sequence-specific DNA binding transcription factor activity//sequence-specific DNA binding	GO:0030127//GO:0005667//GO:0005634	COPII vesicle coat//transcription factor complex//nucleus	KOG3806	Predicted transcription factor
comp619142_c0	233	--	--	--	--	--	--	--	--	--	--	--	--	--	--	--	--	--	--	--	--	--	--	--	--	--	--	--	--
comp12320_c0	375	--	--	--	--	--	15668084	AC092573.2	77	1.09455e-30	Homo sapiens BAC clone RP11-1O7 from 2, complete sequence	--	--	--	--	--	--	--	--	--	--	--	--	--	--	--	--	--	--
comp587588_c0	232	--	--	--	--	--	--	--	--	--	--	--	--	--	--	--	--	--	--	--	--	--	--	--	--	--	--	--	--
comp275808_c0	1592	--	--	--	--	--	--	--	--	--	--	--	--	--	--	--	--	--	--	--	--	--	--	--	--	--	--	--	--
comp388267_c0	459	--	--	--	--	--	--	--	--	--	--	--	--	--	--	--	--	--	--	--	--	--	--	--	--	--	--	--	--
comp402553_c0	221	--	--	--	--	--	--	--	--	--	--	--	--	--	--	--	--	--	--	--	--	--	--	--	--	--	--	--	--
comp1412_c0	604	--	--	--	--	--	--	--	--	--	--	--	--	--	--	--	--	--	--	--	--	--	--	--	--	--	--	--	--
comp48213_c0	917	--	--	--	--	--	--	--	--	--	--	--	--	--	--	--	--	--	--	--	--	--	--	--	--	--	--	--	--
comp57183_c0	3242	334331674	XP_003341511.1	538	0	PREDICTED: transcription factor COE3 [Monodelphis domestica]	334331673	XM_003341463.1	707	0	PREDICTED: Monodelphis domestica early B-cell factor 3 (EBF3), mRNA	--	--	--	--	O73742	493	0	Transcription factor COE3 OS=Xenopus laevis GN=coe3 PE=2 SV=2	PF01833	IPT/TIG domain	GO:0045893	positive regulation of transcription, DNA-dependent	GO:0003677//GO:0005515	DNA binding//protein binding	--	--	KOG3836	HLH transcription factor EBF/Olf-1 and related DNA binding proteins
comp7091_c0	216	--	--	--	--	--	--	--	--	--	--	--	--	--	--	--	--	--	--	--	--	--	--	--	--	--	--	--	--
comp755226_c0	211	--	--	--	--	--	--	--	--	--	--	--	--	--	--	--	--	--	--	--	--	--	--	--	--	--	--	--	--
comp49042_c0	688	363746836	XP_422925.3	347	3.6319e-35	PREDICTED: protein FAM178B-like [Gallus gallus]	--	--	--	--	--	--	--	--	--	Q24JP3	172	6.42609e-13	Protein FAM178B OS=Mus musculus GN=Fam178b PE=2 SV=2	--	--	--	--	--	--	--	--	--	--
comp30081_c2	695	--	--	--	--	--	--	--	--	--	--	--	--	--	--	--	--	--	--	PF08025	Spider antimicrobial peptide	GO:0019836	hemolysis by symbiont of host erythrocytes	--	--	GO:0005576	extracellular region	--	--
comp246491_c0	321	328877168	3LTL	562	3.41043e-71	Chain A, Crystal Structure Of Human Big1 Sec7 Domain	326917723	XM_003205098.1	282	1.01384e-144	PREDICTED: Meleagris gallopavo ADP-ribosylation factor guanine nucleotide-exchange factor 1(brefeldin A-inhibited) (ARFGEF1), partial mRNA	--	--	--	--	Q9Y6D6	572	3.79716e-67	Brefeldin A-inhibited guanine nucleotide-exchange protein 1 OS=Homo sapiens GN=ARFGEF1 PE=1 SV=2	PF01369	Sec7 domain	GO:0032012//GO:0015031//GO:2000114//GO:0090284//GO:0010256//GO:0043087//GO:0007030//GO:0006887//GO:0090303//GO:0034259//GO:0030837	regulation of ARF protein signal transduction//protein transport//regulation of establishment of cell polarity//positive regulation of protein glycosylation in Golgi//endomembrane system organization//regulation of GTPase activity//Golgi organization//exocytosis//positive regulation of wound healing//negative regulation of Rho GTPase activity//negative regulation of actin filament polymerization	GO:0005086//GO:0034237//GO:0017022//GO:0008060	ARF guanyl-nucleotide exchange factor activity//protein kinase A regulatory subunit binding//myosin binding//ARF GTPase activator activity	GO:0030532//GO:0016459//GO:0005829//GO:0016363//GO:0000139//GO:0048471//GO:0005730//GO:0005802	small nuclear ribonucleoprotein complex//myosin complex//cytosol//nuclear matrix//Golgi membrane//perinuclear region of cytoplasm//nucleolus//trans-Golgi network	KOG0929	Guanine nucleotide exchange factor
comp447479_c0	274	--	--	--	--	--	--	--	--	--	--	--	--	--	--	--	--	--	--	--	--	--	--	--	--	--	--	--	--
comp40291_c0	270	--	--	--	--	--	--	--	--	--	--	--	--	--	--	--	--	--	--	--	--	--	--	--	--	--	--	--	--
comp42247_c1	328	--	--	--	--	--	--	--	--	--	--	--	--	--	--	--	--	--	--	--	--	--	--	--	--	--	--	--	--
comp610219_c0	381	--	--	--	--	--	--	--	--	--	--	--	--	--	--	--	--	--	--	--	--	--	--	--	--	--	--	--	--
comp739218_c0	217	--	--	--	--	--	--	--	--	--	--	--	--	--	--	--	--	--	--	--	--	--	--	--	--	--	--	--	--
comp466189_c0	547	--	--	--	--	--	--	--	--	--	--	--	--	--	--	--	--	--	--	--	--	--	--	--	--	--	--	--	--
comp356721_c0	322	--	--	--	--	--	--	--	--	--	--	--	--	--	--	--	--	--	--	--	--	--	--	--	--	--	--	--	--
comp48406_c0	3565	148238231	NP_001006378.2	2006	0	vacuolar protein sorting-associated protein 4B [Gallus gallus]	449492331	XM_002199365.2	184	3.71727e-89	PREDICTED: Taeniopygia guttata vacuolar protein sorting 4 homolog B (S. cerevisiae) (VPS4B), mRNA	K12196	VPS4	vacuolar protein-sorting-associated protein 4	http://www.genome.jp/dbget-bin/www_bget?ko:K12196	P46467	1884	0	Vacuolar protein sorting-associated protein 4B OS=Mus musculus GN=Vps4b PE=1 SV=2	PF00336//PF04851//PF04721//PF00158//PF06414//PF00004//PF06068//PF00931//PF02562//PF01926//PF01695//PF05496//PF01637//PF00625//PF07728//PF07724//PF00493//PF01078//PF00910	DNA polymerase (viral) C-terminal domain//Type III restriction enzyme, res subunit//Domain of unknown function (DUF750)//Sigma-54 interaction domain//Zeta toxin//ATPase family associated with various cellular activities (AAA)//TIP49 C-terminus//NB-ARC domain//PhoH-like protein//50S ribosome-binding GTPase//IstB-like ATP binding protein//Holliday junction DNA helicase ruvB N-terminus//Archaeal ATP…	GO:0015994//GO:0006516//GO:0051252//GO:0006310//GO:0032367//GO:0006355//GO:0006260//GO:0015995//GO:0033993//GO:0006281//GO:0007032//GO:0032510//GO:0015979//GO:0006813	chlorophyll metabolic process//glycoprotein catabolic process//regulation of RNA metabolic process//DNA recombination//intracellular cholesterol transport//regulation of transcription, DNA-dependent//DNA replication//chlorophyll biosynthetic process//response to lipid//DNA repair//endosome organization//endosome to lysosome transport via multivesicular body sorting pathway//photosynthesis//potass…	GO:0003678//GO:0005515//GO:0008134//GO:0005525//GO:0005524//GO:0016887//GO:0016787//GO:0016851//GO:0003677//GO:0009378//GO:0004523//GO:0003724//GO:0043531//GO:0008022//GO:0016301//GO:0003723	DNA helicase activity//protein binding//transcription factor binding//GTP binding//ATP binding//ATPase activity//hydrolase activity//magnesium chelatase activity//DNA binding//four-way junction helicase activity//ribonuclease H activity//RNA helicase activity//ADP binding//protein C-terminus binding//kinase activity//RNA binding	GO:0005764//GO:0005634//GO:0005769//GO:0005667//GO:0005770//GO:0005774//GO:0005657//GO:0009379//GO:0010007//GO:0005737//GO:0005829//GO:0010008	lysosome//nucleus//early endosome//transcription factor complex//late endosome//vacuolar membrane//replication fork//Holliday junction helicase complex//magnesium chelatase complex//cytoplasm//cytosol//endosome membrane	KOG0739	AAA+-type ATPase
comp23894_c0	309	--	--	--	--	--	--	--	--	--	--	--	--	--	--	--	--	--	--	--	--	--	--	--	--	--	--	--	--
comp51462_c2	671	--	--	--	--	--	--	--	--	--	--	--	--	--	--	--	--	--	--	--	--	--	--	--	--	--	--	--	--
comp49443_c1	1658	326923875	XP_003208158.1	2472	0	PREDICTED: semaphorin-4G-like [Meleagris gallopavo]	326923874	XM_003208110.1	1066	0	PREDICTED: Meleagris gallopavo sema domain, immunoglobulin domain (Ig), transmembrane domain (TM) and short cytoplasmic domain, (semaphorin) 4G (SEMA4G), mRNA	K06521	SEMA4	semaphorin 4	http://www.genome.jp/dbget-bin/www_bget?ko:K06521	Q9NTN9	1862	0	Semaphorin-4G OS=Homo sapiens GN=SEMA4G PE=2 SV=1	PF01437//PF01403	Plexin repeat//Sema domain	GO:0007165//GO:0007275	signal transduction//multicellular organismal development	GO:0004872//GO:0005515	receptor activity//protein binding	GO:0016020//GO:0016021	membrane//integral to membrane	KOG3611	Semaphorins
comp48373_c0	714	417402672	JAA48175.1	54	1.93773e-21	Putative protein in spla and the ryanodine receptor [Desmodus rotundus]	--	--	--	--	--	K12006	TRIM16	tripartite motif-containing protein 16	http://www.genome.jp/dbget-bin/www_bget?ko:K12006	Q99PP9	49	2.27876e-21	Tripartite motif-containing protein 16 OS=Mus musculus GN=Trim16 PE=2 SV=2	--	--	--	--	--	--	--	--	--	--
comp1132798_c0	214	--	--	--	--	--	--	--	--	--	--	--	--	--	--	--	--	--	--	--	--	--	--	--	--	--	--	--	--
comp42565_c0	2233	149050086	EDM02410.1	127	2.89706e-06	rCG36954 [Rattus norvegicus]	48842653	CR523991.1	910	0	Gallus gallus finished cDNA, clone ChEST704o4	--	--	--	--	--	--	--	--	--	--	--	--	--	--	--	--	--	--
comp299746_c0	329	--	--	--	--	--	--	--	--	--	--	--	--	--	--	--	--	--	--	--	--	--	--	--	--	--	--	--	--
comp229032_c0	481	--	--	--	--	--	117935700	AC186834.2	211	4.63445e-105	Gallus gallus BAC clone CH261-104J11 from chromosome z, complete sequence	--	--	--	--	--	--	--	--	--	--	--	--	--	--	--	--	--	--
comp236186_c0	451	--	--	--	--	--	--	--	--	--	--	--	--	--	--	--	--	--	--	--	--	--	--	--	--	--	--	--	--
comp766210_c0	328	--	--	--	--	--	--	--	--	--	--	--	--	--	--	--	--	--	--	--	--	--	--	--	--	--	--	--	--
comp585113_c0	226	--	--	--	--	--	--	--	--	--	--	--	--	--	--	--	--	--	--	PF06839	GRF zinc finger	--	--	GO:0008270	zinc ion binding	--	--	--	--
comp2004_c1	272	--	--	--	--	--	--	--	--	--	--	--	--	--	--	--	--	--	--	--	--	--	--	--	--	--	--	--	--
comp811732_c0	221	--	--	--	--	--	--	--	--	--	--	--	--	--	--	--	--	--	--	--	--	--	--	--	--	--	--	--	--
comp29458_c1	303	118101386	XP_001232891.1	531	1.21274e-60	PREDICTED: histone-lysine N-methyltransferase NSD3 isoform 1 [Gallus gallus]	326932812	XM_003212459.1	294	2.02897e-151	PREDICTED: Meleagris gallopavo Wolf-Hirschhorn syndrome candidate 1-like 1, transcript variant 1 (WHSC1L1), mRNA	--	--	--	--	Q9BZ95	461	2.45463e-52	Histone-lysine N-methyltransferase NSD3 OS=Homo sapiens GN=WHSC1L1 PE=1 SV=1	--	--	GO:0006554//GO:0006479	lysine catabolic process//protein methylation	GO:0008270//GO:0018024//GO:0046872	zinc ion binding//histone-lysine N-methyltransferase activity//metal ion binding	GO:0005634	nucleus	--	--
comp1407_c1	234	--	--	--	--	--	--	--	--	--	--	--	--	--	--	--	--	--	--	--	--	--	--	--	--	--	--	--	--
comp53908_c0	1107	291390214	XP_002711628.1	1039	3.64529e-139	PREDICTED: transcription factor IIB [Oryctolagus cuniculus]	46239035	CR386276.1	701	0	Gallus gallus finished cDNA, clone ChEST54k1	--	--	--	--	Q5ZHP3	1031	1.88539e-139	UPF0468 protein C16orf80 homolog OS=Gallus gallus GN=RCJMB04_34o2 PE=2 SV=1	--	--	--	--	--	--	--	--	--	--
comp581754_c0	288	194318458	ACF47617.1	511	1.77398e-61	soluble MET variant 15 [Homo sapiens]	160878081	EU176015.1	288	4.14885e-148	Homo sapiens Met proto-oncogene variant I mRNA, complete cds, alternatively spliced	--	--	--	--	Q2IBD8	515	7.80794e-60	Hepatocyte growth factor receptor OS=Pongo abelii GN=MET PE=3 SV=1	PF01403	Sema domain	GO:0000187//GO:0010828//GO:0071363//GO:0071241//GO:0006915//GO:0007569//GO:0010976//GO:0007411//GO:0001101//GO:0071333//GO:0007169//GO:0045944//GO:0001889//GO:0033138//GO:0071354//GO:0014070//GO:0045840//GO:0009611//GO:0001890//GO:1901299//GO:0031016//GO:0030534//GO:0051450//GO:0001764//GO:0007166//GO:0042493//GO:0010800//GO:0060665//GO:0045740//GO:0021953//GO:0071243//GO:0010801//GO:0046777//GO:…	activation of MAPK activity//positive regulation of glucose transport//cellular response to growth factor stimulus//cellular response to inorganic substance//apoptotic process//cell aging//positive regulation of neuron projection development//axon guidance//response to acid//cellular response to glucose stimulus//transmembrane receptor protein tyrosine kinase signaling pathway//positive regulatio…	GO:0008013//GO:0003723//GO:0046982//GO:0043274//GO:0005524//GO:0005515//GO:0043548//GO:0005008//GO:0032403	beta-catenin binding//RNA binding//protein heterodimerization activity//phospholipase binding//ATP binding//protein binding//phosphatidylinositol 3-kinase binding//hepatocyte growth factor-activated receptor activity//protein complex binding	GO:0014069//GO:0005730//GO:0005737//GO:0019861//GO:0005887//GO:0045211//GO:0005615//GO:0016342//GO:0043025//GO:0060076//GO:0009925	postsynaptic density//nucleolus//cytoplasm//flagellum//integral to plasma membrane//postsynaptic membrane//extracellular space//catenin complex//neuronal cell body//excitatory synapse//basal plasma membrane	KOG3610	Plexins (functional semaphorin receptors)
comp764074_c0	317	--	--	--	--	--	119392229	AC175496.2	117	5.28335e-53	Gallus gallus BAC clone CH261-94C12 from chromosome ul, complete sequence	--	--	--	--	--	--	--	--	--	--	--	--	--	--	--	--	--	--
comp36008_c0	817	--	--	--	--	--	--	--	--	--	--	--	--	--	--	--	--	--	--	--	--	--	--	--	--	--	--	--	--
comp52060_c0	3101	50732850	XP_418794.1	4196	0	PREDICTED: DNA topoisomerase 2-binding protein 1 [Gallus gallus]	363730102	XM_418794.3	2000	0	PREDICTED: Gallus gallus topoisomerase (DNA) II binding protein 1 (TOPBP1), mRNA	K10728	TOPBP1	topoisomerase (DNA) II binding protein 1	http://www.genome.jp/dbget-bin/www_bget?ko:K10728	Q92547	140	3.72326e-07	DNA topoisomerase 2-binding protein 1 OS=Homo sapiens GN=TOPBP1 PE=1 SV=3	PF02862	DDHD domain	GO:0006974//GO:0010212	response to DNA damage stimulus//response to ionizing radiation	GO:0046872	metal ion binding	GO:0000794//GO:0016605//GO:0001673	condensed nuclear chromosome//PML body//male germ cell nucleus	KOG1929	Nucleotide excision repair factor NEF2, RAD4/CUT5 component
comp1045739_c0	247	--	--	--	--	--	--	--	--	--	--	--	--	--	--	--	--	--	--	--	--	--	--	--	--	--	--	--	--
comp256794_c0	599	149018995	EDL77636.1	1014	3.61204e-136	similar to dJ202D23.2 (novel protein similar to C21ORF5 (KIAA0933)) (predicted), isoform CRA_e [Rattus norvegicus]	326916258	XM_003204379.1	491	0	PREDICTED: Meleagris gallopavo dopey family member 1, transcript variant 2 (DOPEY1), mRNA	--	--	--	--	Q5JWR5	1025	2.11884e-126	Protein dopey-1 OS=Homo sapiens GN=DOPEY1 PE=1 SV=1	--	--	--	--	--	--	--	--	KOG3613	Dopey and related predicted leucine zipper transcription factors
comp31342_c1	542	--	--	--	--	--	--	--	--	--	--	--	--	--	--	--	--	--	--	PF06467	MYM-type Zinc finger with FCS sequence motif	--	--	GO:0008270	zinc ion binding	--	--	--	--
comp966_c0	260	--	--	--	--	--	--	--	--	--	--	--	--	--	--	--	--	--	--	--	--	--	--	--	--	--	--	--	--
comp52362_c0	1722	326932912	XP_003212555.1	1865	0	PREDICTED: regulator of chromosome condensation-like [Meleagris gallopavo]	326932911	XM_003212507.1	823	0	PREDICTED: Meleagris gallopavo regulator of chromosome condensation 1 (RCC1), mRNA	K11493	RCC1	regulator of chromosome condensation	http://www.genome.jp/dbget-bin/www_bget?ko:K11493	P18754	1685	0	Regulator of chromosome condensation OS=Homo sapiens GN=RCC1 PE=1 SV=1	--	--	GO:0007090//GO:0007059//GO:0007088//GO:0007052//GO:0000082//GO:0043087//GO:0051225	regulation of S phase of mitotic cell cycle//chromosome segregation//regulation of mitosis//mitotic spindle organization//G1/S transition of mitotic cell cycle//regulation of GTPase activity//spindle assembly	GO:0031492//GO:0042393//GO:0005087	nucleosomal DNA binding//histone binding//Ran guanyl-nucleotide exchange factor activity	GO:0031965//GO:0005737//GO:0000785//GO:0000790//GO:0000794	nuclear membrane//cytoplasm//chromatin//nuclear chromatin//condensed nuclear chromosome	KOG1426	FOG: RCC1 domain
comp782889_c0	237	--	--	--	--	--	--	--	--	--	--	--	--	--	--	--	--	--	--	--	--	--	--	--	--	--	--	--	--
comp56018_c0	3345	169730373	ACA64774.1	2847	0	bromodomain-containing protein 2 [Meleagris gallopavo]	71897270	NM_001030674.1	1524	0	Gallus gallus bromodomain containing 2 (BRD2), mRNA	K08871	BRD2	bromodomain-containing protein 2	http://www.genome.jp/dbget-bin/www_bget?ko:K08871	Q5TJG6	2379	0	Bromodomain-containing protein 2 OS=Canis familiaris GN=BRD2 PE=3 SV=1	PF04147//PF00439//PF04546	Nop14-like family//Bromodomain//Sigma-70, non-essential region	GO:0006352//GO:0006355	DNA-dependent transcription, initiation//regulation of transcription, DNA-dependent	GO:0003700//GO:0005515//GO:0016987//GO:0003677	sequence-specific DNA binding transcription factor activity//protein binding//sigma factor activity//DNA binding	GO:0005667//GO:0032040	transcription factor complex//small-subunit processome	KOG1474	Transcription initiation factor TFIID, subunit BDF1 and related bromodomain proteins
comp344551_c0	405	--	--	--	--	--	--	--	--	--	--	--	--	--	--	--	--	--	--	--	--	--	--	--	--	--	--	--	--
comp1140319_c0	202	--	--	--	--	--	--	--	--	--	--	--	--	--	--	--	--	--	--	--	--	--	--	--	--	--	--	--	--
comp784385_c0	211	--	--	--	--	--	--	--	--	--	--	--	--	--	--	--	--	--	--	--	--	--	--	--	--	--	--	--	--
comp57465_c0	4734	363743655	XP_418191.3	696	4.39006e-75	PREDICTED: phosphatidylinositol-4-phosphate 5-kinase type-1 gamma [Gallus gallus]	449491577	XM_002190072.2	822	0	PREDICTED: Taeniopygia guttata phosphatidylinositol-4-phosphate 5-kinase, type I, gamma (PIP5K1C), mRNA	--	--	--	--	O60331	509	7.56583e-52	Phosphatidylinositol 4-phosphate 5-kinase type-1 gamma OS=Homo sapiens GN=PIP5K1C PE=1 SV=2	PF08029//PF08121	HisG, C-terminal domain//Waglerin family	GO:0007268//GO:0000105//GO:0006547//GO:0007165	synaptic transmission//histidine biosynthetic process//histidine metabolic process//signal transduction	GO:0030550//GO:0003879//GO:0000287	acetylcholine receptor inhibitor activity//ATP phosphoribosyltransferase activity//magnesium ion binding	GO:0005737//GO:0005576	cytoplasm//extracellular region	--	--
comp30110_c0	572	--	--	--	--	--	--	--	--	--	--	--	--	--	--	--	--	--	--	--	--	--	--	--	--	--	--	--	--
comp491601_c0	464	--	--	--	--	--	126012743	AC189106.2	276	3.28046e-141	Gallus gallus BAC clone CH261-163G11 from chromosome z, complete sequence	--	--	--	--	--	--	--	--	--	--	--	--	--	--	--	--	--	--
comp407909_c0	494	--	--	--	--	--	--	--	--	--	--	--	--	--	--	--	--	--	--	--	--	--	--	--	--	--	--	--	--
comp332412_c0	214	--	--	--	--	--	--	--	--	--	--	--	--	--	--	--	--	--	--	--	--	--	--	--	--	--	--	--	--
comp4497_c0	330	--	--	--	--	--	--	--	--	--	--	--	--	--	--	--	--	--	--	--	--	--	--	--	--	--	--	--	--
comp304414_c0	280	--	--	--	--	--	--	--	--	--	--	--	--	--	--	--	--	--	--	--	--	--	--	--	--	--	--	--	--
comp228220_c0	723	--	--	--	--	--	--	--	--	--	--	--	--	--	--	--	--	--	--	--	--	--	--	--	--	--	--	--	--
comp30531_c0	386	--	--	--	--	--	--	--	--	--	--	--	--	--	--	--	--	--	--	--	--	--	--	--	--	--	--	--	--
comp31704_c1	888	--	--	--	--	--	--	--	--	--	--	--	--	--	--	--	--	--	--	PF01691	Adenovirus E1B 19K protein / small t-antigen	GO:0043066	negative regulation of apoptotic process	GO:0005521	lamin binding	--	--	--	--
comp17345_c0	519	--	--	--	--	--	--	--	--	--	--	--	--	--	--	--	--	--	--	--	--	--	--	--	--	--	--	--	--
comp352580_c0	506	--	--	--	--	--	--	--	--	--	--	--	--	--	--	--	--	--	--	--	--	--	--	--	--	--	--	--	--
comp612444_c0	259	--	--	--	--	--	--	--	--	--	--	--	--	--	--	--	--	--	--	--	--	--	--	--	--	--	--	--	--
comp54450_c0	291	--	--	--	--	--	--	--	--	--	--	--	--	--	--	--	--	--	--	--	--	--	--	--	--	--	--	--	--
comp568102_c0	415	326936449	XP_003214266.1	142	1.85002e-08	PREDICTED: spermatogenesis-associated protein 2-like [Meleagris gallopavo]	56119019	NM_001007873.1	123	3.28006e-56	Gallus gallus spermatogenesis associated 2 (SPATA2), mRNA gi|53136433|emb|AJ720887.1| Gallus gallus mRNA for hypothetical protein, clone 28o12	--	--	--	--	--	--	--	--	--	--	--	--	--	--	--	--	--	--
comp30328_c0	956	326916555	XP_003204572.1	1457	0	PREDICTED: pumilio homolog 2-like [Meleagris gallopavo]	449498168	XM_002187208.2	823	0	PREDICTED: Taeniopygia guttata pumilio homolog 2 (Drosophila) (PUM2), mRNA	--	--	--	--	Q8TB72	1306	4.35302e-170	Pumilio homolog 2 OS=Homo sapiens GN=PUM2 PE=1 SV=2	--	--	GO:0034063	stress granule assembly	GO:0003723	RNA binding	GO:0048471//GO:0010494	perinuclear region of cytoplasm//cytoplasmic stress granule	--	--
comp464293_c0	840	--	--	--	--	--	--	--	--	--	--	--	--	--	--	--	--	--	--	--	--	--	--	--	--	--	--	--	--
comp44634_c0	687	--	--	--	--	--	--	--	--	--	--	--	--	--	--	--	--	--	--	--	--	--	--	--	--	--	--	--	--
comp2085_c1	269	--	--	--	--	--	--	--	--	--	--	--	--	--	--	--	--	--	--	--	--	--	--	--	--	--	--	--	--
comp568302_c0	207	--	--	--	--	--	--	--	--	--	--	--	--	--	--	--	--	--	--	--	--	--	--	--	--	--	--	--	--
comp55977_c5	490	--	--	--	--	--	--	--	--	--	--	--	--	--	--	--	--	--	--	--	--	--	--	--	--	--	--	--	--
comp342389_c0	220	--	--	--	--	--	--	--	--	--	--	--	--	--	--	--	--	--	--	--	--	--	--	--	--	--	--	--	--
comp39561_c0	670	--	--	--	--	--	--	--	--	--	--	--	--	--	--	--	--	--	--	--	--	--	--	--	--	--	--	--	--
comp602682_c0	230	--	--	--	--	--	--	--	--	--	--	--	--	--	--	--	--	--	--	--	--	--	--	--	--	--	--	--	--
comp40746_c0	975	--	--	--	--	--	--	--	--	--	--	--	--	--	--	--	--	--	--	--	--	--	--	--	--	--	--	--	--
comp201123_c0	365	--	--	--	--	--	--	--	--	--	--	--	--	--	--	--	--	--	--	--	--	--	--	--	--	--	--	--	--
comp742563_c0	216	--	--	--	--	--	--	--	--	--	--	--	--	--	--	--	--	--	--	--	--	--	--	--	--	--	--	--	--
comp29041_c0	455	--	--	--	--	--	--	--	--	--	--	--	--	--	--	--	--	--	--	--	--	--	--	--	--	--	--	--	--
comp603181_c0	245	--	--	--	--	--	--	--	--	--	--	--	--	--	--	--	--	--	--	--	--	--	--	--	--	--	--	--	--
comp309368_c0	410	--	--	--	--	--	40445480	AC147720.1	309	1.29821e-159	Gallus gallus BAC clone CH261-46I14 from chromosome unknown, complete sequence	--	--	--	--	--	--	--	--	--	--	--	--	--	--	--	--	--	--
comp35744_c1	556	--	--	--	--	--	--	--	--	--	--	--	--	--	--	--	--	--	--	--	--	--	--	--	--	--	--	--	--
comp181825_c0	722	--	--	--	--	--	--	--	--	--	--	--	--	--	--	--	--	--	--	PF00959	Phage lysozyme	GO:0009253//GO:0016998//GO:0005975	peptidoglycan catabolic process//cell wall macromolecule catabolic process//carbohydrate metabolic process	GO:0003796	lysozyme activity	--	--	--	--
comp246902_c0	339	--	--	--	--	--	--	--	--	--	--	--	--	--	--	--	--	--	--	--	--	--	--	--	--	--	--	--	--
comp56511_c0	3377	--	--	--	--	--	46238664	CR385905.1	435	0	Gallus gallus finished cDNA, clone ChEST1022b1	--	--	--	--	--	--	--	--	--	--	--	--	--	--	--	--	--	--
comp339134_c0	375	--	--	--	--	--	--	--	--	--	--	--	--	--	--	--	--	--	--	--	--	--	--	--	--	--	--	--	--
comp733548_c0	520	--	--	--	--	--	--	--	--	--	--	--	--	--	--	--	--	--	--	--	--	--	--	--	--	--	--	--	--
comp45135_c0	1198	--	--	--	--	--	--	--	--	--	--	--	--	--	--	--	--	--	--	--	--	--	--	--	--	--	--	--	--
comp566629_c0	232	--	--	--	--	--	--	--	--	--	--	--	--	--	--	--	--	--	--	--	--	--	--	--	--	--	--	--	--
comp17176_c0	254	--	--	--	--	--	--	--	--	--	--	--	--	--	--	--	--	--	--	--	--	--	--	--	--	--	--	--	--
comp480518_c0	355	--	--	--	--	--	--	--	--	--	--	--	--	--	--	--	--	--	--	--	--	--	--	--	--	--	--	--	--
comp397006_c0	618	--	--	--	--	--	--	--	--	--	--	--	--	--	--	--	--	--	--	--	--	--	--	--	--	--	--	--	--
comp44580_c0	3922	363730239	XP_426010.3	4396	0	PREDICTED: calcium-transporting ATPase type 2C member 1 [Gallus gallus]	363730238	XM_426010.3	2878	0	PREDICTED: Gallus gallus ATPase, Ca++ transporting, type 2C, member 1 (ATP2C1), mRNA	K01537	E3.6.3.8	Ca2+-transporting ATPase	http://www.genome.jp/dbget-bin/www_bget?ko:K01537	P98194	4141	0	Calcium-transporting ATPase type 2C member 1 OS=Homo sapiens GN=ATP2C1 PE=1 SV=3	PF00122//PF06463	E1-E2 ATPase//Molybdenum Cofactor Synthesis C	GO:0006777	Mo-molybdopterin cofactor biosynthetic process	GO:0051539//GO:0000166//GO:0046872	4 iron, 4 sulfur cluster binding//nucleotide binding//metal ion binding	GO:0019008	molybdopterin synthase complex	KOG0202	Ca2+ transporting ATPase
comp12790_c0	462	--	--	--	--	--	--	--	--	--	--	--	--	--	--	--	--	--	--	--	--	--	--	--	--	--	--	--	--
comp778160_c0	273	--	--	--	--	--	--	--	--	--	--	--	--	--	--	--	--	--	--	--	--	--	--	--	--	--	--	--	--
comp338062_c0	237	--	--	--	--	--	--	--	--	--	--	--	--	--	--	--	--	--	--	--	--	--	--	--	--	--	--	--	--
comp56149_c0	1373	--	--	--	--	--	46428909	CR390264.1	475	0	Gallus gallus finished cDNA, clone ChEST232e21	--	--	--	--	--	--	--	--	PF07463	NUMOD4 motif	--	--	GO:0016788	hydrolase activity, acting on ester bonds	--	--	--	--
comp657963_c0	366	--	--	--	--	--	--	--	--	--	--	--	--	--	--	--	--	--	--	--	--	--	--	--	--	--	--	--	--
comp909975_c0	270	--	--	--	--	--	--	--	--	--	--	--	--	--	--	--	--	--	--	--	--	--	--	--	--	--	--	--	--
comp36774_c0	767	--	--	--	--	--	--	--	--	--	--	--	--	--	--	--	--	--	--	--	--	--	--	--	--	--	--	--	--
comp52878_c0	1671	326929705	XP_003210997.1	1398	0	PREDICTED: LOW QUALITY PROTEIN: SH2B adapter protein 3-like [Meleagris gallopavo]	224071270	XM_002191166.1	687	0	PREDICTED: Taeniopygia guttata similar to SH2B adaptor protein 3 (LOC100223819), mRNA	K12459	SH2B1_3	SH2B adaptor protein 1/3	http://www.genome.jp/dbget-bin/www_bget?ko:K12459	Q9UQQ2	982	9.89095e-124	SH2B adapter protein 3 OS=Homo sapiens GN=SH2B3 PE=2 SV=2	PF00017//PF01213	SH2 domain//Adenylate cyclase associated (CAP) N terminal	GO:0007010	cytoskeleton organization	GO:0003779//GO:0005515	actin binding//protein binding	--	--	KOG0197	Tyrosine kinases
comp511905_c0	264	--	--	--	--	--	--	--	--	--	--	--	--	--	--	--	--	--	--	--	--	--	--	--	--	--	--	--	--
comp29372_c0	864	401709449	AFN22071.2	535	2.97365e-59	low density lipoprotein receptor-related protein 8 [Anas platyrhynchos]	449508866	XM_002193746.2	679	0	PREDICTED: Taeniopygia guttata low density lipoprotein receptor-related protein 8, apolipoprotein e receptor (LRP8), mRNA	--	--	--	--	Q98931	487	1.13016e-53	Low-density lipoprotein receptor-related protein 8 OS=Gallus gallus GN=LRP8 PE=1 SV=1	PF05337//PF02480	Macrophage colony stimulating factor-1 (CSF-1)//Alphaherpesvirus glycoprotein E	GO:0007165//GO:0008283//GO:0040007	signal transduction//cell proliferation//growth	GO:0005125//GO:0008083	cytokine activity//growth factor activity	GO:0016021//GO:0016020	integral to membrane//membrane	--	--
comp6583_c0	297	--	--	--	--	--	--	--	--	--	--	--	--	--	--	--	--	--	--	--	--	--	--	--	--	--	--	--	--
comp351835_c0	436	--	--	--	--	--	--	--	--	--	--	--	--	--	--	--	--	--	--	--	--	--	--	--	--	--	--	--	--
comp49172_c1	238	--	--	--	--	--	--	--	--	--	--	--	--	--	--	--	--	--	--	--	--	--	--	--	--	--	--	--	--
comp568038_c0	302	363732578	XP_420050.3	325	9.10507e-33	PREDICTED: fibrocystin [Gallus gallus]	363732577	XM_420050.3	151	6.29408e-72	PREDICTED: Gallus gallus polycystic kidney and hepatic disease 1 (autosomal recessive) (PKHD1), mRNA	--	--	--	--	P08F94	249	7.8583e-24	Fibrocystin OS=Homo sapiens GN=PKHD1 PE=1 SV=1	--	--	--	--	--	--	--	--	--	--
comp41255_c0	1941	--	--	--	--	--	--	--	--	--	--	--	--	--	--	--	--	--	--	PF00510//PF00127	Cytochrome c oxidase subunit III//Copper binding proteins, plastocyanin/azurin family	GO:0006118	electron transport	GO:0009055//GO:0015002//GO:0005507	electron carrier activity//heme-copper terminal oxidase activity//copper ion binding	GO:0016020	membrane	--	--
comp424273_c0	337	--	--	--	--	--	--	--	--	--	--	--	--	--	--	--	--	--	--	--	--	--	--	--	--	--	--	--	--
comp477097_c0	314	--	--	--	--	--	--	--	--	--	--	--	--	--	--	--	--	--	--	--	--	--	--	--	--	--	--	--	--
comp405056_c0	418	--	--	--	--	--	--	--	--	--	--	--	--	--	--	--	--	--	--	--	--	--	--	--	--	--	--	--	--
comp35684_c0	332	--	--	--	--	--	--	--	--	--	--	--	--	--	--	--	--	--	--	--	--	--	--	--	--	--	--	--	--
comp25756_c0	516	6576738	BAA88337.1	173	4.94147e-12	ORF2 [Acanthochelys spixii]	--	--	--	--	--	--	--	--	--	--	--	--	--	--	--	--	--	--	--	--	--	--	--
comp746554_c0	226	--	--	--	--	--	--	--	--	--	--	--	--	--	--	--	--	--	--	--	--	--	--	--	--	--	--	--	--
comp742258_c0	282	--	--	--	--	--	--	--	--	--	--	--	--	--	--	--	--	--	--	--	--	--	--	--	--	--	--	--	--
comp48145_c1	288	--	--	--	--	--	--	--	--	--	--	--	--	--	--	--	--	--	--	--	--	--	--	--	--	--	--	--	--
comp476733_c0	212	--	--	--	--	--	--	--	--	--	--	--	--	--	--	--	--	--	--	--	--	--	--	--	--	--	--	--	--
comp1199816_c0	271	--	--	--	--	--	--	--	--	--	--	--	--	--	--	--	--	--	--	--	--	--	--	--	--	--	--	--	--
comp622860_c0	211	--	--	--	--	--	--	--	--	--	--	--	--	--	--	--	--	--	--	--	--	--	--	--	--	--	--	--	--
comp22169_c0	465	--	--	--	--	--	--	--	--	--	--	--	--	--	--	--	--	--	--	--	--	--	--	--	--	--	--	--	--
comp483364_c0	232	--	--	--	--	--	--	--	--	--	--	--	--	--	--	--	--	--	--	--	--	--	--	--	--	--	--	--	--
comp346500_c0	353	--	--	--	--	--	--	--	--	--	--	--	--	--	--	--	--	--	--	--	--	--	--	--	--	--	--	--	--
comp29822_c0	1004	--	--	--	--	--	--	--	--	--	--	--	--	--	--	--	--	--	--	--	--	--	--	--	--	--	--	--	--
comp458819_c0	283	--	--	--	--	--	--	--	--	--	--	--	--	--	--	--	--	--	--	--	--	--	--	--	--	--	--	--	--
comp24464_c0	718	--	--	--	--	--	--	--	--	--	--	--	--	--	--	--	--	--	--	--	--	--	--	--	--	--	--	--	--
comp40398_c0	389	--	--	--	--	--	--	--	--	--	--	--	--	--	--	--	--	--	--	--	--	--	--	--	--	--	--	--	--
comp658903_c0	207	--	--	--	--	--	--	--	--	--	--	--	--	--	--	--	--	--	--	--	--	--	--	--	--	--	--	--	--
comp32744_c0	2680	363731591	XP_419550.3	3288	0	PREDICTED: exonuclease 1 [Gallus gallus]	363731590	XM_419550.3	1506	0	PREDICTED: Gallus gallus exonuclease 1 (EXO1), mRNA	K10746	EXO1	exonuclease 1	http://www.genome.jp/dbget-bin/www_bget?ko:K10746	Q9UQ84	2150	0	Exonuclease 1 OS=Homo sapiens GN=EXO1 PE=1 SV=2	PF00752//PF00867	XPG N-terminal domain//XPG I-region	GO:0006281	DNA repair	GO:0004518	nuclease activity	--	--	KOG2518	5'-3' exonuclease
comp575691_c0	330	--	--	--	--	--	--	--	--	--	--	--	--	--	--	--	--	--	--	--	--	--	--	--	--	--	--	--	--
comp300770_c0	236	--	--	--	--	--	--	--	--	--	--	--	--	--	--	--	--	--	--	--	--	--	--	--	--	--	--	--	--
comp1783783_c0	276	--	--	--	--	--	--	--	--	--	--	--	--	--	--	--	--	--	--	--	--	--	--	--	--	--	--	--	--
comp639963_c0	451	--	--	--	--	--	--	--	--	--	--	--	--	--	--	--	--	--	--	--	--	--	--	--	--	--	--	--	--
comp301176_c0	303	--	--	--	--	--	--	--	--	--	--	--	--	--	--	--	--	--	--	--	--	--	--	--	--	--	--	--	--
comp33603_c1	1640	326918152	XP_003205355.1	2449	0	PREDICTED: solute carrier family 45 member 4-like [Meleagris gallopavo]	326918151	XM_003205307.1	1103	0	PREDICTED: Meleagris gallopavo solute carrier family 45, member 4 (SLC45A4), mRNA	K15378	SLC45A1_2_4	solute carrier family 45, member 1/2/4	http://www.genome.jp/dbget-bin/www_bget?ko:K15378	Q5BKX6	1886	0	Solute carrier family 45 member 4 OS=Homo sapiens GN=SLC45A4 PE=1 SV=2	PF07690	Major Facilitator Superfamily	GO:0055085	transmembrane transport	--	--	GO:0016021	integral to membrane	KOG0637	Sucrose transporter and related proteins
comp22730_c0	531	--	--	--	--	--	--	--	--	--	--	--	--	--	--	--	--	--	--	--	--	--	--	--	--	--	--	--	--
comp753480_c0	213	--	--	--	--	--	--	--	--	--	--	--	--	--	--	--	--	--	--	--	--	--	--	--	--	--	--	--	--
comp45150_c0	1096	313851005	NP_001186559.1	896	1.55436e-117	calcium-activated potassium channel subunit beta-4 [Gallus gallus]	313851004	NM_001199630.1	639	0	Gallus gallus potassium large conductance calcium-activated channel, subfamily M, beta member 4 (KCNMB4), mRNA	K04941	KCNMB4	potassium large conductance calcium-activated channel subfamily M beta member 4	http://www.genome.jp/dbget-bin/www_bget?ko:K04941	Q86W47	651	7.68125e-82	Calcium-activated potassium channel subunit beta-4 OS=Homo sapiens GN=KCNMB4 PE=1 SV=2	PF03185//PF15234	Calcium-activated potassium channel, beta subunit//Linker for activation of T-cells	GO:0007165//GO:0005513//GO:0006813//GO:0001508	signal transduction//detection of calcium ion//potassium ion transport//regulation of action potential	GO:0015269	calcium-activated potassium channel activity	GO:0008076//GO:0016020	voltage-gated potassium channel complex//membrane	--	--
comp369668_c0	244	--	--	--	--	--	--	--	--	--	--	--	--	--	--	--	--	--	--	--	--	--	--	--	--	--	--	--	--
comp53236_c0	5362	326921935	XP_003207209.1	269	5.42772e-21	PREDICTED: serine/threonine-protein phosphatase 6 regulatory ankyrin repeat subunit A-like [Meleagris gallopavo]	326921934	XM_003207161.1	570	0	PREDICTED: Meleagris gallopavo ankyrin repeat domain 28 (ANKRD28), mRNA	K15502	ANKRD28	serine/threonine-protein phosphatase 6 regulatory ankyrin repeat subunit A	http://www.genome.jp/dbget-bin/www_bget?ko:K15502	O15084	134	3.17664e-06	Serine/threonine-protein phosphatase 6 regulatory ankyrin repeat subunit A OS=Homo sapiens GN=ANKRD28 PE=1 SV=5	PF00023//PF13606	Ankyrin repeat//Ankyrin repeat	--	--	GO:0005515	protein binding	--	--	KOG0504	FOG: Ankyrin repeat
comp8171_c0	254	--	--	--	--	--	--	--	--	--	--	--	--	--	--	--	--	--	--	PF08121	Waglerin family	GO:0007268//GO:0007165	synaptic transmission//signal transduction	GO:0030550	acetylcholine receptor inhibitor activity	GO:0005576	extracellular region	--	--
comp748377_c0	205	--	--	--	--	--	--	--	--	--	--	--	--	--	--	--	--	--	--	--	--	--	--	--	--	--	--	--	--
comp46336_c0	402	--	--	--	--	--	--	--	--	--	--	--	--	--	--	--	--	--	--	--	--	--	--	--	--	--	--	--	--
comp573058_c0	218	--	--	--	--	--	427197668	NG_011402.2	218	2.48021e-109	Homo sapiens runt-related transcription factor 1 (RUNX1), RefSeqGene on chromosome 21	--	--	--	--	--	--	--	--	--	--	--	--	--	--	--	--	--	--
comp35858_c0	448	--	--	--	--	--	94315128	DQ209271.2	171	7.39134e-83	Anser anser prolactin receptor mRNA, complete cds	--	--	--	--	--	--	--	--	--	--	--	--	--	--	--	--	--	--
comp16798_c0	601	--	--	--	--	--	--	--	--	--	--	--	--	--	--	--	--	--	--	--	--	--	--	--	--	--	--	--	--
comp207122_c0	464	119603862	EAW83456.1	855	3.88585e-106	dedicator of cytokinesis 4, isoform CRA_e [Homo sapiens]	363727611	XM_416024.3	422	0	PREDICTED: Gallus gallus dedicator of cytokinesis 4 (DOCK4), mRNA	K05727	DOCK3_4_5	dedicator of cytokinesis 3/4/5	http://www.genome.jp/dbget-bin/www_bget?ko:K05727	Q8N1I0	833	1.40079e-101	Dedicator of cytokinesis protein 4 OS=Homo sapiens GN=DOCK4 PE=1 SV=3	PF00004	ATPase family associated with various cellular activities (AAA)	GO:0043087//GO:0007165//GO:0060326//GO:0032855	regulation of GTPase activity//signal transduction//cell chemotaxis//positive regulation of Rac GTPase activity	GO:0005524//GO:0030971//GO:0048365//GO:0030165//GO:0030675//GO:0017124//GO:0005085	ATP binding//receptor tyrosine kinase binding//Rac GTPase binding//PDZ domain binding//Rac GTPase activator activity//SH3 domain binding//guanyl-nucleotide exchange factor activity	GO:0032420//GO:0005829//GO:0012505//GO:0016020	stereocilium//cytosol//endomembrane system//membrane	KOG1998	Signaling protein DOCK180
comp2254_c1	823	--	--	--	--	--	--	--	--	--	--	--	--	--	--	--	--	--	--	--	--	--	--	--	--	--	--	--	--
comp17280_c0	253	--	--	--	--	--	--	--	--	--	--	--	--	--	--	--	--	--	--	--	--	--	--	--	--	--	--	--	--
comp571755_c0	416	326912871	XP_003202769.1	711	1.25314e-89	PREDICTED: solute carrier family 22 member 15-like [Meleagris gallopavo]	326912870	XM_003202721.1	338	9.98096e-176	PREDICTED: Meleagris gallopavo solute carrier family 22, member 15 (SLC22A15), mRNA	K08211	SLC22A15	MFS transporter, OCT family, solute carrier family 22 (organic cation transporter), member 15	http://www.genome.jp/dbget-bin/www_bget?ko:K08211	Q8IZD6	619	1.50476e-76	Solute carrier family 22 member 15 OS=Homo sapiens GN=SLC22A15 PE=2 SV=1	PF00083//PF07690	Sugar (and other) transporter//Major Facilitator Superfamily	GO:0055085	transmembrane transport	GO:0022857	transmembrane transporter activity	GO:0016021	integral to membrane	KOG0255	Synaptic vesicle transporter SVOP and related transporters (major facilitator superfamily)
comp1053346_c0	319	--	--	--	--	--	--	--	--	--	--	--	--	--	--	--	--	--	--	--	--	--	--	--	--	--	--	--	--
comp258625_c0	358	--	--	--	--	--	--	--	--	--	--	--	--	--	--	--	--	--	--	--	--	--	--	--	--	--	--	--	--
comp577118_c0	548	--	--	--	--	--	--	--	--	--	--	--	--	--	--	--	--	--	--	--	--	--	--	--	--	--	--	--	--
comp929789_c0	309	--	--	--	--	--	449478051	XM_002193615.2	55	1.50022e-18	PREDICTED: Taeniopygia guttata pregnancy-associated plasma protein A, pappalysin 1 (PAPPA), mRNA	--	--	--	--	--	--	--	--	--	--	--	--	--	--	--	--	--	--
comp45105_c0	956	430768606	NP_001258895.1	656	3.17815e-83	calcitonin gene-related peptide isoform 3 preproprotein [Gallus gallus]	430768605	NM_001271966.1	608	0	Gallus gallus calcitonin (CALCA), transcript variant 4, mRNA	--	--	--	--	P10286	652	8.32797e-84	Calcitonin gene-related peptide OS=Gallus gallus GN=CALCA PE=2 SV=2	PF00214	Calcitonin / CGRP / IAPP family	GO:0042311//GO:0007165	vasodilation//signal transduction	GO:0005179	hormone activity	GO:0005576	extracellular region	--	--
comp837502_c0	212	--	--	--	--	--	--	--	--	--	--	--	--	--	--	--	--	--	--	--	--	--	--	--	--	--	--	--	--
comp649216_c0	259	--	--	--	--	--	--	--	--	--	--	--	--	--	--	--	--	--	--	--	--	--	--	--	--	--	--	--	--
comp48505_c0	1062	327264265	XP_003216935.1	571	2.71412e-65	PREDICTED: NF-kappa-B essential modulator-like [Anolis carolinensis]	163915152	NM_001113053.1	168	8.50281e-81	Sus scrofa inhibitor of kappa light polypeptide gene enhancer in B-cells, kinase gamma (IKBKG), mRNA gi|161137768|gb|EU258760.1| Sus scrofa inhibitor of kappa light polypeptide gene enhancer in B-cells kinase gamma (IKBKG) mRNA, complete cds	--	--	--	--	Q95KU9	475	2.14961e-53	NF-kappa-B essential modulator OS=Bos taurus GN=IKBKG PE=1 SV=1	PF04513//PF00769//PF05791//PF00816//PF01576//PF01297	Baculovirus polyhedron envelope protein, PEP, C terminus//Ezrin/radixin/moesin family//Bacillus haemolytic enterotoxin (HBL)//H-NS histone family//Myosin tail//Periplasmic solute binding protein family	GO:0009405//GO:0030001//GO:0006355	pathogenesis//metal ion transport//regulation of transcription, DNA-dependent	GO:0046872//GO:0003677//GO:0008092//GO:0005198//GO:0003774	metal ion binding//DNA binding//cytoskeletal protein binding//structural molecule activity//motor activity	GO:0019031//GO:0019898//GO:0019028//GO:0016459//GO:0005737//GO:0005622//GO:0016020	viral envelope//extrinsic to membrane//viral capsid//myosin complex//cytoplasm//intracellular//membrane	--	--
comp748592_c0	247	363740544	XP_415462.3	348	2.57232e-36	PREDICTED: laminin subunit gamma-3 [Gallus gallus]	326930431	XM_003211303.1	202	2.23493e-100	PREDICTED: Meleagris gallopavo laminin, gamma 3 (LAMC3), mRNA	K06247	LAMC3	laminin, gamma 3	http://www.genome.jp/dbget-bin/www_bget?ko:K06247	Q9Y6N6	300	5.09935e-31	Laminin subunit gamma-3 OS=Homo sapiens GN=LAMC3 PE=1 SV=3	PF00754	F5/8 type C domain	GO:0007155	cell adhesion	--	--	--	--	KOG1836	Extracellular matrix glycoprotein Laminin subunits alpha and gamma
comp562663_c0	294	--	--	--	--	--	--	--	--	--	--	--	--	--	--	--	--	--	--	--	--	--	--	--	--	--	--	--	--
comp393853_c0	282	--	--	--	--	--	--	--	--	--	--	--	--	--	--	--	--	--	--	--	--	--	--	--	--	--	--	--	--
comp671517_c0	267	--	--	--	--	--	--	--	--	--	--	--	--	--	--	--	--	--	--	--	--	--	--	--	--	--	--	--	--
comp577327_c0	202	--	--	--	--	--	--	--	--	--	--	--	--	--	--	--	--	--	--	--	--	--	--	--	--	--	--	--	--
comp43214_c0	404	--	--	--	--	--	--	--	--	--	--	--	--	--	--	--	--	--	--	--	--	--	--	--	--	--	--	--	--
comp756369_c0	230	--	--	--	--	--	--	--	--	--	--	--	--	--	--	--	--	--	--	--	--	--	--	--	--	--	--	--	--
comp38374_c0	226	--	--	--	--	--	--	--	--	--	--	--	--	--	--	--	--	--	--	--	--	--	--	--	--	--	--	--	--
comp802735_c0	298	--	--	--	--	--	--	--	--	--	--	--	--	--	--	--	--	--	--	--	--	--	--	--	--	--	--	--	--
comp1025910_c0	203	148708191	EDL40138.1	337	8.19915e-39	mCG131116, isoform CRA_d [Mus musculus]	363737038	XM_422569.3	197	1.07649e-97	PREDICTED: Gallus gallus diacylglycerol kinase, delta 130kDa (DGKD), mRNA	--	--	--	--	Q16760	339	1.44028e-36	Diacylglycerol kinase delta OS=Homo sapiens GN=DGKD PE=1 SV=4	PF12814	Meiotic cell cortex C-terminal pleckstrin homology	GO:0032065	cortical protein anchoring	GO:0005543//GO:0005515	phospholipid binding//protein binding	GO:0005938	cell cortex	--	--
comp51400_c0	3419	363739034	XP_424573.3	364	3.95794e-33	PREDICTED: glucosamine--fructose-6-phosphate aminotransferase [isomerizing] 2 isoform 3 [Gallus gallus]	363739033	XM_424573.3	552	0	PREDICTED: Gallus gallus glutamine-fructose-6-phosphate transaminase 2, transcript variant 3 (GFPT2), mRNA	--	--	--	--	Q08DQ2	361	7.36724e-34	Glutamine--fructose-6-phosphate aminotransferase [isomerizing] 2 OS=Bos taurus GN=GFPT2 PE=1 SV=1	PF01380//PF13580//PF00310//PF13537	SIS domain//SIS domain//Glutamine amidotransferases class-II//Glutamine amidotransferase domain	GO:0005975//GO:0008152	carbohydrate metabolic process//metabolic process	GO:0030246	carbohydrate binding	--	--	KOG1268	Glucosamine 6-phosphate synthetases, contain amidotransferase and phosphosugar isomerase domains
comp25500_c0	223	--	--	--	--	--	--	--	--	--	--	--	--	--	--	--	--	--	--	--	--	--	--	--	--	--	--	--	--
comp46370_c0	1897	363741764	XP_417366.3	1133	4.01399e-148	PREDICTED: mitochondrial import receptor subunit TOM34 [Gallus gallus]	363741763	XM_417366.3	676	0	PREDICTED: Gallus gallus translocase of outer mitochondrial membrane 34 (TOMM34), mRNA	--	--	--	--	Q15785	155	6.83867e-10	Mitochondrial import receptor subunit TOM34 OS=Homo sapiens GN=TOMM34 PE=1 SV=2	PF08926//PF13181//PF04998//PF00515//PF13176//PF13174	Domain of unknown function (DUF1908)//Tetratricopeptide repeat//RNA polymerase Rpb1, domain 5//Tetratricopeptide repeat//Tetratricopeptide repeat//Tetratricopeptide repeat	GO:0006144//GO:0006206//GO:0006468//GO:0016310//GO:0009069//GO:0006351	purine nucleobase metabolic process//pyrimidine nucleobase metabolic process//protein phosphorylation//phosphorylation//serine family amino acid metabolic process//transcription, DNA-dependent	GO:0004674//GO:0000287//GO:0003899//GO:0005524//GO:0005515//GO:0003677	protein serine/threonine kinase activity//magnesium ion binding//DNA-directed RNA polymerase activity//ATP binding//protein binding//DNA binding	GO:0005730	nucleolus	KOG1124	FOG: TPR repeat
comp1325292_c0	201	--	--	--	--	--	--	--	--	--	--	--	--	--	--	--	--	--	--	--	--	--	--	--	--	--	--	--	--
comp315043_c0	274	363740617	XP_415456.3	472	2.99635e-53	PREDICTED: rap guanine nucleotide exchange factor 1 [Gallus gallus]	326930391	XM_003211283.1	241	5.25605e-122	PREDICTED: Meleagris gallopavo Rap guanine nucleotide exchange factor (GEF) 1 (RAPGEF1), mRNA	--	--	--	--	Q13905	417	6.64551e-47	Rap guanine nucleotide exchange factor 1 OS=Homo sapiens GN=RAPGEF1 PE=1 SV=3	--	--	--	--	--	--	--	--	--	--
comp390359_c0	201	--	--	--	--	--	--	--	--	--	--	--	--	--	--	--	--	--	--	--	--	--	--	--	--	--	--	--	--
comp574764_c0	233	--	--	--	--	--	--	--	--	--	--	--	--	--	--	--	--	--	--	--	--	--	--	--	--	--	--	--	--
comp20955_c0	2292	50749406	XP_421624.1	1477	0	PREDICTED: eukaryotic translation initiation factor 3 subunit F [Gallus gallus]	363735657	XM_421624.3	865	0	PREDICTED: Gallus gallus eukaryotic translation initiation factor 3, subunit F (EIF3F), mRNA	K03249	EIF3F	translation initiation factor 3 subunit F	http://www.genome.jp/dbget-bin/www_bget?ko:K03249	O00303	1369	0	Eukaryotic translation initiation factor 3 subunit F OS=Homo sapiens GN=EIF3F PE=1 SV=1	PF03425//PF01398	Carbohydrate binding domain (family 11)//JAB1/Mov34/MPN/PAD-1 ubiquitin protease	GO:0005985//GO:0005982//GO:0030245//GO:0006446	sucrose metabolic process//starch metabolic process//cellulose catabolic process//regulation of translational initiation	GO:0008810//GO:0005515//GO:0003743	cellulase activity//protein binding//translation initiation factor activity	GO:0005840//GO:0005852	ribosome//eukaryotic translation initiation factor 3 complex	KOG2975	Translation initiation factor 3, subunit f (eIF-3f)
comp42380_c0	2349	--	--	--	--	--	363740688	XM_003642316.1	264	8.23036e-134	PREDICTED: Gallus gallus uncharacterized LOC100859393 (LOC100859393), mRNA	--	--	--	--	--	--	--	--	--	--	--	--	--	--	--	--	--	--
comp451078_c0	246	--	--	--	--	--	211204	M13756.1	45	4.19815e-13	Gallus gallus alpha-actin (asma) gene, complete cds	--	--	--	--	--	--	--	--	--	--	--	--	--	--	--	--	--	--
comp419856_c0	706	--	--	--	--	--	--	--	--	--	--	--	--	--	--	--	--	--	--	--	--	--	--	--	--	--	--	--	--
comp48942_c0	2734	224077970	XP_002191346.1	372	9.3738e-39	PREDICTED: protein MANBAL [Taeniopygia guttata]	449486175	XM_002191310.2	347	6.95748e-180	PREDICTED: Taeniopygia guttata mannosidase, beta A, lysosomal-like (MANBAL), mRNA	--	--	--	--	Q9NQG1	278	4.02893e-27	Protein MANBAL OS=Homo sapiens GN=MANBAL PE=1 SV=1	PF06783	Uncharacterised protein family (UPF0239)	--	--	--	--	GO:0016021	integral to membrane	--	--
comp464463_c0	303	--	--	--	--	--	--	--	--	--	--	--	--	--	--	--	--	--	--	--	--	--	--	--	--	--	--	--	--
comp351601_c0	563	149022107	EDL79001.1	518	7.2721e-61	rCG26687 [Rattus norvegicus]	449507047	XM_002193873.2	236	6.92519e-119	PREDICTED: Taeniopygia guttata T-box, brain, 1 (TBR1), mRNA	K10174	TBR1	T-box brain protein 1	http://www.genome.jp/dbget-bin/www_bget?ko:K10174	Q64336	508	1.24605e-58	T-box brain protein 1 OS=Mus musculus GN=Tbr1 PE=2 SV=2	PF00907	T-box	GO:0006355	regulation of transcription, DNA-dependent	GO:0003700	sequence-specific DNA binding transcription factor activity	GO:0005634//GO:0005667	nucleus//transcription factor complex	KOG3585	TBX2 and related T-box transcription factors
comp150755_c0	313	--	--	--	--	--	--	--	--	--	--	--	--	--	--	--	--	--	--	--	--	--	--	--	--	--	--	--	--
comp569942_c0	279	--	--	--	--	--	--	--	--	--	--	--	--	--	--	--	--	--	--	--	--	--	--	--	--	--	--	--	--
comp587231_c0	218	--	--	--	--	--	--	--	--	--	--	--	--	--	--	--	--	--	--	--	--	--	--	--	--	--	--	--	--
comp52081_c0	1910	53136654	CAG32656.1	2193	0	hypothetical protein RCJMB04_32b15 [Gallus gallus]	53136653	AJ720997.1	966	0	Gallus gallus mRNA for hypothetical protein, clone 32b15	K05866	CDC25B	cell division cycle 25B	http://www.genome.jp/dbget-bin/www_bget?ko:K05866	P30305	1411	0	M-phase inducer phosphatase 2 OS=Homo sapiens GN=CDC25B PE=1 SV=2	PF06617//PF03647	M-phase inducer phosphatase//Transmembrane proteins 14C	GO:0006470//GO:0006570//GO:0000087	protein dephosphorylation//tyrosine metabolic process//M phase of mitotic cell cycle	GO:0004725	protein tyrosine phosphatase activity	GO:0005622//GO:0016020	intracellular//membrane	KOG3772	M-phase inducer phosphatase
comp25176_c0	851	--	--	--	--	--	109689957	AC187352.2	41	2.68418e-10	Gallus gallus BAC clone CH261-93G5 from chromosome z, complete sequence	--	--	--	--	--	--	--	--	--	--	--	--	--	--	--	--	--	--
comp50258_c0	545	--	--	--	--	--	--	--	--	--	--	--	--	--	--	--	--	--	--	--	--	--	--	--	--	--	--	--	--
comp250826_c0	650	--	--	--	--	--	--	--	--	--	--	--	--	--	--	--	--	--	--	--	--	--	--	--	--	--	--	--	--
comp667748_c0	271	--	--	--	--	--	--	--	--	--	--	--	--	--	--	--	--	--	--	--	--	--	--	--	--	--	--	--	--
comp642257_c0	201	--	--	--	--	--	--	--	--	--	--	--	--	--	--	--	--	--	--	--	--	--	--	--	--	--	--	--	--
comp566172_c0	350	--	--	--	--	--	--	--	--	--	--	--	--	--	--	--	--	--	--	--	--	--	--	--	--	--	--	--	--
comp13617_c0	334	--	--	--	--	--	--	--	--	--	--	--	--	--	--	--	--	--	--	--	--	--	--	--	--	--	--	--	--
comp238260_c0	634	--	--	--	--	--	--	--	--	--	--	--	--	--	--	--	--	--	--	--	--	--	--	--	--	--	--	--	--
comp52684_c0	1988	--	--	--	--	--	--	--	--	--	--	--	--	--	--	--	--	--	--	--	--	--	--	--	--	--	--	--	--
comp40067_c1	213	--	--	--	--	--	--	--	--	--	--	--	--	--	--	--	--	--	--	--	--	--	--	--	--	--	--	--	--
comp562342_c0	272	--	--	--	--	--	--	--	--	--	--	--	--	--	--	--	--	--	--	--	--	--	--	--	--	--	--	--	--
comp487285_c0	373	--	--	--	--	--	--	--	--	--	--	--	--	--	--	--	--	--	--	--	--	--	--	--	--	--	--	--	--
comp31054_c1	357	119624502	EAX04097.1	536	3.17192e-66	ubiquitin protein ligase E3 component n-recognin 2, isoform CRA_d [Homo sapiens]	449495869	XM_002195101.2	271	1.48532e-138	PREDICTED: Taeniopygia guttata ubiquitin protein ligase E3 component n-recognin 2 (UBR2), mRNA	K10626	UBR2	E3 ubiquitin-protein ligase UBR2	http://www.genome.jp/dbget-bin/www_bget?ko:K10626	Q8IWV8	540	1.19584e-62	E3 ubiquitin-protein ligase UBR2 OS=Homo sapiens GN=UBR2 PE=1 SV=1	--	--	GO:0016567//GO:0007283//GO:0033522//GO:0007141//GO:0071233//GO:0006342//GO:0032007//GO:0006511	protein ubiquitination//spermatogenesis//histone H2A ubiquitination//male meiosis I//cellular response to leucine//chromatin silencing//negative regulation of TOR signaling cascade//ubiquitin-dependent protein catabolic process	GO:0005515//GO:0004842//GO:0046872//GO:0008270//GO:0070728	protein binding//ubiquitin-protein ligase activity//metal ion binding//zinc ion binding//leucine binding	GO:0005886//GO:0000785//GO:0005730//GO:0000151	plasma membrane//chromatin//nucleolus//ubiquitin ligase complex	--	--
comp274520_c0	574	--	--	--	--	--	--	--	--	--	--	--	--	--	--	--	--	--	--	--	--	--	--	--	--	--	--	--	--
comp49495_c1	539	--	--	--	--	--	223364479	AC234622.1	83	7.45654e-34	Felis catus BAC clone FCAB-7H12 from chromosome unknown, complete sequence	--	--	--	--	--	--	--	--	--	--	--	--	--	--	--	--	--	--
comp36291_c0	341	--	--	--	--	--	--	--	--	--	--	--	--	--	--	--	--	--	--	--	--	--	--	--	--	--	--	--	--
comp24862_c0	400	--	--	--	--	--	--	--	--	--	--	--	--	--	--	--	--	--	--	--	--	--	--	--	--	--	--	--	--
comp461347_c0	240	--	--	--	--	--	--	--	--	--	--	--	--	--	--	--	--	--	--	--	--	--	--	--	--	--	--	--	--
comp181441_c0	559	--	--	--	--	--	--	--	--	--	--	--	--	--	--	--	--	--	--	--	--	--	--	--	--	--	--	--	--
comp520657_c0	284	--	--	--	--	--	--	--	--	--	--	--	--	--	--	--	--	--	--	--	--	--	--	--	--	--	--	--	--
comp510371_c0	295	--	--	--	--	--	--	--	--	--	--	--	--	--	--	--	--	--	--	--	--	--	--	--	--	--	--	--	--
comp757211_c0	215	--	--	--	--	--	--	--	--	--	--	--	--	--	--	--	--	--	--	--	--	--	--	--	--	--	--	--	--
comp53534_c0	5692	395533163	XP_003768631.1	4839	0	PREDICTED: nucleosome-remodeling factor subunit BPTF [Sarcophilus harrisii]	363740783	XM_003642329.1	1448	0	PREDICTED: Gallus gallus bromodomain PHD finger transcription factor (BPTF), partial mRNA	--	--	--	--	Q12830	4544	0	Nucleosome-remodeling factor subunit BPTF OS=Homo sapiens GN=BPTF PE=1 SV=3	PF07782//PF00628//PF00837//PF05191	DC-STAMP-like protein//PHD-finger//Iodothyronine deiodinase//Adenylate kinase, active site lid	GO:0055114//GO:0006144//GO:0046034	oxidation-reduction process//purine nucleobase metabolic process//ATP metabolic process	GO:0004800//GO:0004017//GO:0005515//GO:0043169	thyroxine 5'-deiodinase activity//adenylate kinase activity//protein binding//cation binding	GO:0016021	integral to membrane	KOG1473	Nucleosome remodeling factor, subunit NURF301/BPTF
comp279695_c0	349	--	--	--	--	--	448838592	KC361894.1	89	2.15893e-37	Cathartes aura voucher LSUMZ:B17242 ultra conserved element locus chr5_11240 genomic sequence	--	--	--	--	--	--	--	--	--	--	--	--	--	--	--	--	--	--
comp625382_c0	260	--	--	--	--	--	--	--	--	--	--	--	--	--	--	--	--	--	--	--	--	--	--	--	--	--	--	--	--
comp303885_c0	425	--	--	--	--	--	--	--	--	--	--	--	--	--	--	--	--	--	--	--	--	--	--	--	--	--	--	--	--
comp619670_c0	321	--	--	--	--	--	--	--	--	--	--	--	--	--	--	--	--	--	--	--	--	--	--	--	--	--	--	--	--
comp10022_c0	325	--	--	--	--	--	--	--	--	--	--	--	--	--	--	--	--	--	--	--	--	--	--	--	--	--	--	--	--
comp1070492_c0	240	--	--	--	--	--	--	--	--	--	--	--	--	--	--	--	--	--	--	--	--	--	--	--	--	--	--	--	--
comp343842_c0	274	--	--	--	--	--	--	--	--	--	--	--	--	--	--	--	--	--	--	--	--	--	--	--	--	--	--	--	--
comp33847_c0	632	--	--	--	--	--	--	--	--	--	--	--	--	--	--	--	--	--	--	--	--	--	--	--	--	--	--	--	--
comp50882_c3	426	--	--	--	--	--	--	--	--	--	--	--	--	--	--	--	--	--	--	--	--	--	--	--	--	--	--	--	--
comp610361_c0	515	--	--	--	--	--	--	--	--	--	--	--	--	--	--	--	--	--	--	--	--	--	--	--	--	--	--	--	--
comp53367_c3	1094	--	--	--	--	--	--	--	--	--	--	--	--	--	--	--	--	--	--	--	--	--	--	--	--	--	--	--	--
comp416821_c0	451	224098204	XP_002194572.1	797	5.56585e-101	PREDICTED: probable E3 ubiquitin-protein ligase MID2-like [Taeniopygia guttata]	363732697	XM_420134.3	388	0	PREDICTED: Gallus gallus midline 2 (MID2), mRNA	--	--	--	--	Q9QUS6	770	3.55905e-97	Probable E3 ubiquitin-protein ligase MID2 OS=Mus musculus GN=Mid2 PE=2 SV=2	--	--	--	--	--	--	--	--	--	--
comp439320_c0	404	--	--	--	--	--	--	--	--	--	--	--	--	--	--	--	--	--	--	--	--	--	--	--	--	--	--	--	--
comp3960_c0	342	--	--	--	--	--	--	--	--	--	--	--	--	--	--	--	--	--	--	--	--	--	--	--	--	--	--	--	--
comp356199_c0	482	--	--	--	--	--	--	--	--	--	--	--	--	--	--	--	--	--	--	--	--	--	--	--	--	--	--	--	--
comp349593_c0	289	--	--	--	--	--	--	--	--	--	--	--	--	--	--	--	--	--	--	--	--	--	--	--	--	--	--	--	--
comp29595_c0	515	--	--	--	--	--	--	--	--	--	--	--	--	--	--	--	--	--	--	PF04423	Rad50 zinc hook motif	GO:0006281	DNA repair	GO:0004518//GO:0005524//GO:0008270	nuclease activity//ATP binding//zinc ion binding	--	--	--	--
comp729283_c0	304	--	--	--	--	--	--	--	--	--	--	--	--	--	--	--	--	--	--	--	--	--	--	--	--	--	--	--	--
comp811369_c0	341	--	--	--	--	--	--	--	--	--	--	--	--	--	--	--	--	--	--	--	--	--	--	--	--	--	--	--	--
comp39131_c0	1147	50761627	XP_424787.1	776	5.12136e-100	PREDICTED: molybdopterin synthase catalytic subunit isoform 3 [Gallus gallus]	363744147	XM_001231452.2	99	2.09102e-42	PREDICTED: Gallus gallus molybdenum cofactor synthesis 2, transcript variant 2 (MOCS2), mRNA	--	--	--	--	B5FXU9	754	8.07232e-98	Molybdopterin synthase catalytic subunit OS=Taeniopygia guttata GN=MOCS2 PE=2 SV=1	PF02391	MoaE protein	GO:0006777	Mo-molybdopterin cofactor biosynthetic process	GO:0030366//GO:0042802	Mo-molybdopterin synthase activity//identical protein binding	GO:0005829//GO:0005634//GO:0019008	cytosol//nucleus//molybdopterin synthase complex	--	--
comp457795_c0	388	--	--	--	--	--	--	--	--	--	--	--	--	--	--	--	--	--	--	--	--	--	--	--	--	--	--	--	--
comp409052_c0	474	--	--	--	--	--	--	--	--	--	--	--	--	--	--	--	--	--	--	--	--	--	--	--	--	--	--	--	--
comp601674_c0	254	--	--	--	--	--	--	--	--	--	--	--	--	--	--	--	--	--	--	PF00775	Dioxygenase	GO:0055114//GO:0006725	oxidation-reduction process//cellular aromatic compound metabolic process	GO:0008199//GO:0003824	ferric iron binding//catalytic activity	--	--	--	--
comp197997_c0	614	--	--	--	--	--	57207974	AP004717.1	400	0	Gallus gallus genomic DNA, chromosome 5, clone:161D9, complete sequence	--	--	--	--	--	--	--	--	--	--	--	--	--	--	--	--	--	--
comp201902_c0	602	--	--	--	--	--	--	--	--	--	--	--	--	--	--	--	--	--	--	--	--	--	--	--	--	--	--	--	--
comp791823_c0	305	--	--	--	--	--	--	--	--	--	--	--	--	--	--	--	--	--	--	--	--	--	--	--	--	--	--	--	--
comp29727_c0	485	--	--	--	--	--	284520149	NG_016431.1	174	1.72996e-84	Homo sapiens zinc finger E-box binding homeobox 2 (ZEB2), RefSeqGene on chromosome 2	--	--	--	--	--	--	--	--	PF11057	Cortexin of kidney	--	--	--	--	GO:0031224	intrinsic to membrane	--	--
comp7931_c0	260	--	--	--	--	--	--	--	--	--	--	--	--	--	--	--	--	--	--	--	--	--	--	--	--	--	--	--	--
comp770138_c0	220	--	--	--	--	--	--	--	--	--	--	--	--	--	--	--	--	--	--	--	--	--	--	--	--	--	--	--	--
comp40547_c0	500	--	--	--	--	--	--	--	--	--	--	--	--	--	--	--	--	--	--	--	--	--	--	--	--	--	--	--	--
comp40004_c0	507	356577005	XP_003556620.1	124	6.70848e-06	PREDICTED: uncharacterized protein LOC100798700 [Glycine max]	--	--	--	--	--	--	--	--	--	--	--	--	--	--	--	--	--	--	--	--	--	--	--
comp69707_c0	470	--	--	--	--	--	--	--	--	--	--	--	--	--	--	--	--	--	--	--	--	--	--	--	--	--	--	--	--
comp44786_c0	608	--	--	--	--	--	--	--	--	--	--	--	--	--	--	--	--	--	--	--	--	--	--	--	--	--	--	--	--
comp478276_c0	238	--	--	--	--	--	--	--	--	--	--	--	--	--	--	--	--	--	--	--	--	--	--	--	--	--	--	--	--
comp33747_c0	2038	--	--	--	--	--	--	--	--	--	--	--	--	--	--	--	--	--	--	PF03083	Sugar efflux transporter for intercellular exchange	--	--	--	--	GO:0016021	integral to membrane	--	--
comp493115_c0	235	--	--	--	--	--	--	--	--	--	--	--	--	--	--	--	--	--	--	--	--	--	--	--	--	--	--	--	--
comp32680_c0	217	--	--	--	--	--	--	--	--	--	--	--	--	--	--	--	--	--	--	--	--	--	--	--	--	--	--	--	--
comp397898_c0	413	--	--	--	--	--	--	--	--	--	--	--	--	--	--	--	--	--	--	--	--	--	--	--	--	--	--	--	--
comp33578_c0	534	--	--	--	--	--	--	--	--	--	--	--	--	--	--	--	--	--	--	--	--	--	--	--	--	--	--	--	--
comp682344_c0	248	--	--	--	--	--	5296044	AC007552.4	82	1.14528e-33	Homo sapiens 12p13.3 BAC RCPI11-424M22 (Roswell Park Cancer Institute Human BAC Library) complete sequence	--	--	--	--	--	--	--	--	--	--	--	--	--	--	--	--	--	--
comp35869_c0	1861	363742034	XP_003642584.1	852	4.20031e-106	PREDICTED: phosphopantothenate--cysteine ligase-like [Gallus gallus]	47022459	CR406925.1	458	0	Gallus gallus finished cDNA, clone ChEST153j6	--	--	--	--	Q9HAB8	648	4.65461e-77	Phosphopantothenate--cysteine ligase OS=Homo sapiens GN=PPCS PE=1 SV=2	--	--	--	--	--	--	--	--	KOG2728	Uncharacterized conserved protein with similarity to phosphopantothenoylcysteine synthetase/decarboxylase
comp23664_c1	441	--	--	--	--	--	--	--	--	--	--	--	--	--	--	--	--	--	--	--	--	--	--	--	--	--	--	--	--
comp749717_c0	239	--	--	--	--	--	--	--	--	--	--	--	--	--	--	--	--	--	--	PF12356	Protein of unknown function (DUF3643)	GO:0006915//GO:0032465//GO:0016567	apoptotic process//regulation of cytokinesis//protein ubiquitination	GO:0004842	ubiquitin-protein ligase activity	--	--	--	--
comp57025_c0	3285	363737525	XP_001232753.2	607	4.8337e-64	PREDICTED: poly [ADP-ribose] polymerase 6 [Gallus gallus]	363737524	XM_001232752.2	325	1.42189e-167	PREDICTED: Gallus gallus poly (ADP-ribose) polymerase family, member 6 (PARP6), mRNA	K15258	PARP6_8	poly	http://www.genome.jp/dbget-bin/www_bget?ko:K15258	Q2NL67	603	4.50648e-65	Poly [ADP-ribose] polymerase 6 OS=Homo sapiens GN=PARP6 PE=2 SV=1	PF00644//PF00782	Poly(ADP-ribose) polymerase catalytic domain//Dual specificity phosphatase, catalytic domain	GO:0006470	protein dephosphorylation	GO:0003950//GO:0008138	NAD+ ADP-ribosyltransferase activity//protein tyrosine/serine/threonine phosphatase activity	--	--	--	--
comp577014_c0	503	--	--	--	--	--	--	--	--	--	--	--	--	--	--	--	--	--	--	--	--	--	--	--	--	--	--	--	--
comp10851_c0	527	--	--	--	--	--	163533051	AC188184.3	188	3.11125e-92	Taeniopygia guttata BAC clone TGMCBa-13H12 from chromosome unknown, complete sequence	--	--	--	--	--	--	--	--	--	--	--	--	--	--	--	--	--	--
comp1056894_c0	203	--	--	--	--	--	--	--	--	--	--	--	--	--	--	--	--	--	--	--	--	--	--	--	--	--	--	--	--
comp356074_c0	436	--	--	--	--	--	--	--	--	--	--	--	--	--	--	--	--	--	--	--	--	--	--	--	--	--	--	--	--
comp52574_c0	3742	224051362	XP_002200535.1	1437	0	PREDICTED: uncharacterized protein C15orf41 homolog isoform 2 [Taeniopygia guttata]	224051361	XM_002200499.1	779	0	PREDICTED: Taeniopygia guttata hypothetical protein LOC100232585, transcript variant 2 (LOC100232585), mRNA	--	--	--	--	Q5F476	1305	3.27613e-168	Uncharacterized protein C15orf41 homolog OS=Gallus gallus GN=RCJMB04_2g23 PE=2 SV=1	PF02614	Glucuronate isomerase	GO:0006064	glucuronate catabolic process	GO:0008880	glucuronate isomerase activity	--	--	--	--
comp820806_c0	253	--	--	--	--	--	--	--	--	--	--	--	--	--	--	--	--	--	--	--	--	--	--	--	--	--	--	--	--
comp815649_c0	233	--	--	--	--	--	--	--	--	--	--	--	--	--	--	--	--	--	--	--	--	--	--	--	--	--	--	--	--
comp570148_c0	338	363734236	XP_421350.3	575	3.71183e-66	PREDICTED: LOW QUALITY PROTEIN: autophagy-related protein 2 homolog B [Gallus gallus]	363734235	XM_421350.3	272	3.88831e-139	PREDICTED: Gallus gallus ATG2 autophagy related 2 homolog B (S. cerevisiae) (ATG2B), mRNA	--	--	--	--	Q96BY7	485	3.37787e-55	Autophagy-related protein 2 homolog B OS=Homo sapiens GN=ATG2B PE=1 SV=5	--	--	--	--	--	--	--	--	--	--
comp520940_c0	327	--	--	--	--	--	--	--	--	--	--	--	--	--	--	--	--	--	--	PF00462	Glutaredoxin	GO:0006118//GO:0045454	electron transport//cell redox homeostasis	GO:0009055//GO:0015035	electron carrier activity//protein disulfide oxidoreductase activity	--	--	--	--
comp10419_c0	237	--	--	--	--	--	396685	X60091.1	98	1.38631e-42	Gallus gallus partial TGF-BETA3 gene, exons 3-6	--	--	--	--	--	--	--	--	--	--	--	--	--	--	--	--	--	--
comp749561_c0	308	--	--	--	--	--	--	--	--	--	--	--	--	--	--	--	--	--	--	--	--	--	--	--	--	--	--	--	--
comp593132_c0	314	--	--	--	--	--	--	--	--	--	--	--	--	--	--	--	--	--	--	--	--	--	--	--	--	--	--	--	--
comp29346_c0	1109	--	--	--	--	--	--	--	--	--	--	--	--	--	--	--	--	--	--	--	--	--	--	--	--	--	--	--	--
comp51491_c0	1052	363743343	XP_428543.3	762	3.88057e-97	PREDICTED: C1q-related factor [Gallus gallus]	363743342	XM_428543.3	393	0	PREDICTED: Gallus gallus complement component 1, q subcomponent-like 4 (C1QL4), mRNA	--	--	--	--	O88992	726	1.08731e-92	C1q-related factor OS=Mus musculus GN=C1ql1 PE=1 SV=2	PF00229	TNF(Tumour Necrosis Factor) family	GO:0006955//GO:0007165	immune response//signal transduction	GO:0005164	tumor necrosis factor receptor binding	GO:0016020	membrane	--	--
comp16368_c0	414	--	--	--	--	--	--	--	--	--	--	--	--	--	--	--	--	--	--	--	--	--	--	--	--	--	--	--	--
comp465645_c0	682	--	--	--	--	--	--	--	--	--	--	--	--	--	--	--	--	--	--	--	--	--	--	--	--	--	--	--	--
comp581076_c0	317	--	--	--	--	--	--	--	--	--	--	--	--	--	--	--	--	--	--	--	--	--	--	--	--	--	--	--	--
comp23876_c0	290	--	--	--	--	--	--	--	--	--	--	--	--	--	--	--	--	--	--	--	--	--	--	--	--	--	--	--	--
comp54873_c3	6494	326932654	XP_003212429.1	1422	3.70678e-172	PREDICTED: solute carrier family 23 member 2-like [Meleagris gallopavo]	223636301	NM_001145227.1	912	0	Gallus gallus solute carrier family 23 (nucleobase transporters), member 2 (SLC23A2), mRNA gi|221256303|gb|FJ577639.1| Gallus gallus sodium vitamin C co-transporter 2 (SVCT2) mRNA, complete cds	--	--	--	--	Q9UGH3	1352	9.33764e-164	Solute carrier family 23 member 2 OS=Homo sapiens GN=SLC23A2 PE=1 SV=1	PF10401//PF00860//PF03166	Interferon-regulatory factor 3//Permease family//MH2 domain	GO:0070904//GO:0006355//GO:0006810//GO:0055085	transepithelial L-ascorbic acid transport//regulation of transcription, DNA-dependent//transport//transmembrane transport	GO:0003700//GO:0070890//GO:0005215	sequence-specific DNA binding transcription factor activity//sodium-dependent L-ascorbate transmembrane transporter activity//transporter activity	GO:0016324//GO:0005667//GO:0016323//GO:0005622//GO:0016020	apical plasma membrane//transcription factor complex//basolateral plasma membrane//intracellular//membrane	KOG1292	Xanthine/uracil transporters
comp56495_c4	4094	363743244	XP_418055.3	5850	0	PREDICTED: plasma membrane calcium-transporting ATPase 4 [Gallus gallus]	363743243	XM_418055.3	107	2.72228e-46	PREDICTED: Gallus gallus ATPase, Ca++ transporting, plasma membrane 4 (ATP2B4), mRNA	K05850	ATP2B	Ca2+ transporting ATPase, plasma membrane	http://www.genome.jp/dbget-bin/www_bget?ko:K05850	P23634	4934	0	Plasma membrane calcium-transporting ATPase 4 OS=Homo sapiens GN=ATP2B4 PE=1 SV=2	PF00122//PF12424	E1-E2 ATPase//Plasma membrane calcium transporter ATPase C terminal	GO:0006816	calcium ion transport	GO:0000166//GO:0046872//GO:0005388	nucleotide binding//metal ion binding//calcium-transporting ATPase activity	GO:0016529	sarcoplasmic reticulum	KOG0204	Calcium transporting ATPase
comp741152_c0	242	--	--	--	--	--	--	--	--	--	--	--	--	--	--	--	--	--	--	PF03054	tRNA methyl transferase	GO:0008033	tRNA processing	GO:0016740	transferase activity	GO:0005737	cytoplasm	--	--
comp563988_c0	434	--	--	--	--	--	--	--	--	--	--	--	--	--	--	--	--	--	--	--	--	--	--	--	--	--	--	--	--
comp204856_c0	327	--	--	--	--	--	--	--	--	--	--	--	--	--	--	--	--	--	--	PF10541//PF00050	Nuclear envelope localisation domain//Kazal-type serine protease inhibitor domain	--	--	GO:0005515//GO:0003779	protein binding//actin binding	GO:0016021	integral to membrane	--	--
comp12068_c0	306	--	--	--	--	--	--	--	--	--	--	--	--	--	--	--	--	--	--	--	--	--	--	--	--	--	--	--	--
comp875752_c0	209	--	--	--	--	--	--	--	--	--	--	--	--	--	--	--	--	--	--	--	--	--	--	--	--	--	--	--	--
comp561656_c0	304	--	--	--	--	--	--	--	--	--	--	--	--	--	--	--	--	--	--	PF01015	Ribosomal S3Ae family	GO:0006412//GO:0042254	translation//ribosome biogenesis	GO:0003735	structural constituent of ribosome	GO:0005622//GO:0005840	intracellular//ribosome	--	--
comp52364_c0	1278	350535913	NP_001232689.1	824	3.8355e-106	putative signal sequence receptor gamma variant 1 [Taeniopygia guttata]	41634625	BX934097.1	587	0	Gallus gallus finished cDNA, clone ChEST60l9	K13251	SSR3	translocon-associated protein subunit gamma	http://www.genome.jp/dbget-bin/www_bget?ko:K13251	Q08013	818	1.61507e-106	Translocon-associated protein subunit gamma OS=Rattus norvegicus GN=Ssr3 PE=1 SV=2	PF07074	Translocon-associated protein, gamma subunit (TRAP-gamma)	GO:0006613	cotranslational protein targeting to membrane	--	--	GO:0030176//GO:0005784	integral to endoplasmic reticulum membrane//Sec61 translocon complex	KOG4490	Translocon-associated complex TRAP, gamma subunit
comp461672_c0	317	--	--	--	--	--	--	--	--	--	--	--	--	--	--	--	--	--	--	--	--	--	--	--	--	--	--	--	--
comp396502_c0	344	326911392	XP_003202043.1	615	1.70002e-71	PREDICTED: dedicator of cytokinesis protein 4-like [Meleagris gallopavo]	363727611	XM_416024.3	299	3.88129e-154	PREDICTED: Gallus gallus dedicator of cytokinesis 4 (DOCK4), mRNA	K05727	DOCK3_4_5	dedicator of cytokinesis 3/4/5	http://www.genome.jp/dbget-bin/www_bget?ko:K05727	Q8N1I0	569	1.65975e-66	Dedicator of cytokinesis protein 4 OS=Homo sapiens GN=DOCK4 PE=1 SV=3	--	--	--	--	--	--	--	--	KOG1998	Signaling protein DOCK180
comp27344_c0	622	--	--	--	--	--	--	--	--	--	--	--	--	--	--	--	--	--	--	--	--	--	--	--	--	--	--	--	--
comp13260_c0	314	363732263	XP_424539.3	393	2.6157e-42	PREDICTED: ectonucleotide pyrophosphatase/phosphodiesterase family member 1 [Gallus gallus]	363732262	XM_424539.3	179	1.78938e-87	PREDICTED: Gallus gallus ectonucleotide pyrophosphatase/phosphodiesterase 1 (ENPP1), mRNA	K01513	ENPP1_3	ectonucleotide pyrophosphatase/phosphodiesterase family member 1/3	http://www.genome.jp/dbget-bin/www_bget?ko:K01513	P06802	274	2.473e-27	Ectonucleotide pyrophosphatase/phosphodiesterase family member 1 OS=Mus musculus GN=Enpp1 PE=1 SV=4	--	--	--	--	--	--	--	--	KOG2645	Type I phosphodiesterase/nucleotide pyrophosphatase
comp31820_c0	383	--	--	--	--	--	--	--	--	--	--	--	--	--	--	--	--	--	--	--	--	--	--	--	--	--	--	--	--
comp33917_c1	524	--	--	--	--	--	--	--	--	--	--	--	--	--	--	--	--	--	--	--	--	--	--	--	--	--	--	--	--
comp629547_c0	223	--	--	--	--	--	--	--	--	--	--	--	--	--	--	--	--	--	--	--	--	--	--	--	--	--	--	--	--
comp23980_c1	230	--	--	--	--	--	--	--	--	--	--	--	--	--	--	--	--	--	--	--	--	--	--	--	--	--	--	--	--
comp767975_c0	270	--	--	--	--	--	--	--	--	--	--	--	--	--	--	--	--	--	--	--	--	--	--	--	--	--	--	--	--
comp534436_c0	266	--	--	--	--	--	44884829	CR338685.1	49	2.74329e-15	Gallus gallus finished cDNA, clone ChEST996e5	--	--	--	--	--	--	--	--	--	--	--	--	--	--	--	--	--	--
comp51769_c0	1762	--	--	--	--	--	--	--	--	--	--	--	--	--	--	--	--	--	--	--	--	--	--	--	--	--	--	--	--
comp750636_c0	253	--	--	--	--	--	--	--	--	--	--	--	--	--	--	--	--	--	--	--	--	--	--	--	--	--	--	--	--
comp57118_c0	4275	126323390	XP_001362442.1	2633	0	PREDICTED: fizzy-related protein homolog isoform 1 [Monodelphis domestica]	326934294	XM_003213179.1	1001	0	PREDICTED: Meleagris gallopavo fizzy-related protein homolog (LOC100542102), mRNA	K03364	CDH1	cell division cycle 20-like protein 1, cofactor of APC complex	http://www.genome.jp/dbget-bin/www_bget?ko:K03364	Q9R1K5	2593	0	Fizzy-related protein homolog OS=Mus musculus GN=Fzr1 PE=1 SV=1	PF00400	WD domain, G-beta repeat	GO:0051488//GO:0008284//GO:0031145//GO:0070306//GO:0040020//GO:0090344//GO:0045732//GO:0031572	activation of anaphase-promoting complex activity//positive regulation of cell proliferation//anaphase-promoting complex-dependent proteasomal ubiquitin-dependent protein catabolic process//lens fiber cell differentiation//regulation of meiosis//negative regulation of cell aging//positive regulation of protein catabolic process//G2 DNA damage checkpoint	GO:0005515	protein binding	GO:0005680	anaphase-promoting complex	KOG0305	Anaphase promoting complex, Cdc20, Cdh1, and Ama1 subunits
comp14814_c0	207	--	--	--	--	--	--	--	--	--	--	--	--	--	--	--	--	--	--	--	--	--	--	--	--	--	--	--	--
comp597230_c0	225	--	--	--	--	--	--	--	--	--	--	--	--	--	--	--	--	--	--	--	--	--	--	--	--	--	--	--	--
comp48561_c0	1475	--	--	--	--	--	--	--	--	--	--	--	--	--	--	--	--	--	--	--	--	--	--	--	--	--	--	--	--
comp48115_c1	1567	--	--	--	--	--	--	--	--	--	--	--	--	--	--	--	--	--	--	--	--	--	--	--	--	--	--	--	--
comp28331_c0	747	--	--	--	--	--	308232912	FR696389.1	128	1.0156e-58	Oceanodroma leucorhoa microsatellite DNA, locus Ole013, clone 13E08	--	--	--	--	--	--	--	--	--	--	--	--	--	--	--	--	--	--
comp614118_c0	241	--	--	--	--	--	--	--	--	--	--	--	--	--	--	--	--	--	--	--	--	--	--	--	--	--	--	--	--
comp622404_c0	217	224056122	XP_002194404.1	338	5.09726e-35	PREDICTED: low-density lipoprotein receptor-related protein 1B [Taeniopygia guttata]	363736012	XM_422146.3	160	4.30707e-77	PREDICTED: Gallus gallus low density lipoprotein receptor-related protein 1B (LRP1B), mRNA	--	--	--	--	Q9JI18	114	2.17198e-06	Low-density lipoprotein receptor-related protein 1B OS=Mus musculus GN=Lrp1b PE=2 SV=1	PF00057	Low-density lipoprotein receptor domain class A	GO:0007165	signal transduction	GO:0005509//GO:0005041//GO:0005515	calcium ion binding//low-density lipoprotein receptor activity//protein binding	GO:0016021	integral to membrane	KOG1215	Low-density lipoprotein receptors containing Ca2+-binding EGF-like domains
comp55438_c0	2228	327283573	XP_003226515.1	1524	0	PREDICTED: intermediate filament family orphan 1-like [Anolis carolinensis]	363728266	XM_416501.3	1080	0	PREDICTED: Gallus gallus intermediate filament family orphan 1 (IFFO1), mRNA	--	--	--	--	Q8BXL9	1436	0	Intermediate filament family orphan 1 OS=Mus musculus GN=Iffo1 PE=2 SV=1	PF00038//PF05550//PF04795	Intermediate filament protein//Pestivirus Npro endopeptidase C53//PAPA-1-like conserved region	GO:0016032//GO:0019082	viral process//viral protein processing	GO:0005198	structural molecule activity	GO:0031011//GO:0005882	Ino80 complex//intermediate filament	--	--
comp325954_c0	776	--	--	--	--	--	--	--	--	--	--	--	--	--	--	--	--	--	--	--	--	--	--	--	--	--	--	--	--
comp390138_c0	364	--	--	--	--	--	--	--	--	--	--	--	--	--	--	--	--	--	--	--	--	--	--	--	--	--	--	--	--
comp496529_c0	229	--	--	--	--	--	--	--	--	--	--	--	--	--	--	--	--	--	--	--	--	--	--	--	--	--	--	--	--
comp51060_c0	1055	--	--	--	--	--	41630353	BX929825.1	91	5.37851e-38	Gallus gallus finished cDNA, clone ChEST336o5	--	--	--	--	--	--	--	--	--	--	--	--	--	--	--	--	--	--
comp42046_c0	574	--	--	--	--	--	--	--	--	--	--	--	--	--	--	--	--	--	--	PF03840	Preprotein translocase SecG subunit	GO:0015031//GO:0009306	protein transport//protein secretion	GO:0015450	P-P-bond-hydrolysis-driven protein transmembrane transporter activity	GO:0009941//GO:0016021	chloroplast envelope//integral to membrane	--	--
comp576844_c0	292	--	--	--	--	--	--	--	--	--	--	--	--	--	--	--	--	--	--	--	--	--	--	--	--	--	--	--	--
comp120421_c0	614	--	--	--	--	--	28466190	AB104336.1	33	5.33839e-06	Equus caballus DNA, microsatellite TKY1118	--	--	--	--	--	--	--	--	--	--	--	--	--	--	--	--	--	--
comp54859_c0	2590	224061765	XP_002195695.1	1188	6.27175e-153	PREDICTED: secretory carrier-associated membrane protein 2 [Taeniopygia guttata]	41630565	BX930037.1	745	0	Gallus gallus finished cDNA, clone ChEST185g19	--	--	--	--	O15127	947	2.06359e-118	Secretory carrier-associated membrane protein 2 OS=Homo sapiens GN=SCAMP2 PE=1 SV=2	PF04144	SCAMP family	GO:0015031	protein transport	--	--	GO:0055038//GO:0005634//GO:0005794//GO:0016021//GO:0032588	recycling endosome membrane//nucleus//Golgi apparatus//integral to membrane//trans-Golgi network membrane	KOG3088	Secretory carrier membrane protein
comp47075_c0	2546	45383700	NP_989541.1	1875	0	protein diaphanous homolog 1 [Gallus gallus]	449498423	XM_004175778.1	1258	0	PREDICTED: Taeniopygia guttata uncharacterized LOC100222066 (LOC100222066), mRNA	K05741	DIAPH2	diaphanous 2	http://www.genome.jp/dbget-bin/www_bget?ko:K05741	O60879	1762	0	Protein diaphanous homolog 2 OS=Homo sapiens GN=DIAPH2 PE=1 SV=1	PF10392//PF01291	Golgi transport complex subunit 5//LIF / OSM family	GO:0006891//GO:0007165//GO:0006955//GO:0030041	intra-Golgi vesicle-mediated transport//signal transduction//immune response//actin filament polymerization	GO:0005125//GO:0003779//GO:0017048	cytokine activity//actin binding//Rho GTPase binding	GO:0005739//GO:0017119//GO:0005730//GO:0005794//GO:0005576	mitochondrion//Golgi transport complex//nucleolus//Golgi apparatus//extracellular region	KOG1924	RhoA GTPase effector DIA/Diaphanous
comp49703_c0	4048	363731461	XP_003640977.1	205	9.17914e-14	PREDICTED: atlastin-2-like [Gallus gallus]	363731460	XM_003640929.1	1397	0	PREDICTED: Gallus gallus atlastin-2-like (LOC100859117), mRNA	--	--	--	--	Q6PA06	172	5.56423e-11	Atlastin-2 OS=Mus musculus GN=Atl2 PE=1 SV=1	PF02891//PF02841//PF02263	MIZ/SP-RING zinc finger//Guanylate-binding protein, C-terminal domain//Guanylate-binding protein, N-terminal domain	--	--	GO:0005525//GO:0003924//GO:0008270	GTP binding//GTPase activity//zinc ion binding	--	--	KOG2037	Guanylate-binding protein
comp778294_c0	262	--	--	--	--	--	--	--	--	--	--	--	--	--	--	--	--	--	--	--	--	--	--	--	--	--	--	--	--
comp144041_c0	360	380807935	AFE75843.1	406	1.8953e-46	histone-lysine N-methyltransferase MLL4, partial [Macaca mulatta]	--	--	--	--	--	K14959	MLL4	histone-lysine N-methyltransferase MLL4	http://www.genome.jp/dbget-bin/www_bget?ko:K14959	O08550	421	1.72095e-46	Histone-lysine N-methyltransferase MLL4 OS=Mus musculus GN=Wbp7 PE=1 SV=3	PF00628	PHD-finger	GO:0032259	methylation	GO:0005515//GO:0008168//GO:0043169	protein binding//methyltransferase activity//cation binding	--	--	--	--
comp567157_c0	205	--	--	--	--	--	--	--	--	--	--	--	--	--	--	--	--	--	--	--	--	--	--	--	--	--	--	--	--
comp47166_c1	538	--	--	--	--	--	--	--	--	--	--	--	--	--	--	--	--	--	--	--	--	--	--	--	--	--	--	--	--
comp18935_c0	1637	--	--	--	--	--	--	--	--	--	--	--	--	--	--	--	--	--	--	--	--	--	--	--	--	--	--	--	--
comp746668_c0	211	--	--	--	--	--	--	--	--	--	--	--	--	--	--	--	--	--	--	--	--	--	--	--	--	--	--	--	--
comp350561_c0	366	--	--	--	--	--	--	--	--	--	--	--	--	--	--	--	--	--	--	--	--	--	--	--	--	--	--	--	--
comp814302_c0	213	326929539	XP_003210920.1	218	5.10103e-19	PREDICTED: Golgin subfamily A member 3-like [Meleagris gallopavo]	449476920	XM_004176557.1	115	4.36619e-52	PREDICTED: Taeniopygia guttata golgin A3 (GOLGA3), mRNA	--	--	--	--	--	--	--	--	PF02800	Glyceraldehyde 3-phosphate dehydrogenase, C-terminal domain	GO:0038032//GO:0055114	termination of G-protein coupled receptor signaling pathway//oxidation-reduction process	GO:0016620	oxidoreductase activity, acting on the aldehyde or oxo group of donors, NAD or NADP as acceptor	GO:0005793//GO:0017119//GO:0000139//GO:0005634	endoplasmic reticulum-Golgi intermediate compartment//Golgi transport complex//Golgi membrane//nucleus	--	--
comp28431_c0	470	--	--	--	--	--	--	--	--	--	--	--	--	--	--	--	--	--	--	--	--	--	--	--	--	--	--	--	--
comp9430_c0	552	--	--	--	--	--	--	--	--	--	--	--	--	--	--	--	--	--	--	--	--	--	--	--	--	--	--	--	--
comp504202_c0	248	--	--	--	--	--	--	--	--	--	--	--	--	--	--	--	--	--	--	--	--	--	--	--	--	--	--	--	--
comp19611_c0	442	--	--	--	--	--	--	--	--	--	--	--	--	--	--	--	--	--	--	--	--	--	--	--	--	--	--	--	--
comp215099_c0	411	--	--	--	--	--	--	--	--	--	--	--	--	--	--	--	--	--	--	--	--	--	--	--	--	--	--	--	--
comp811813_c0	213	--	--	--	--	--	--	--	--	--	--	--	--	--	--	--	--	--	--	--	--	--	--	--	--	--	--	--	--
comp249206_c0	417	--	--	--	--	--	--	--	--	--	--	--	--	--	--	--	--	--	--	--	--	--	--	--	--	--	--	--	--
comp32985_c0	443	--	--	--	--	--	--	--	--	--	--	--	--	--	--	--	--	--	--	--	--	--	--	--	--	--	--	--	--
comp464590_c0	385	--	--	--	--	--	--	--	--	--	--	--	--	--	--	--	--	--	--	--	--	--	--	--	--	--	--	--	--
comp56527_c0	1256	--	--	--	--	--	363736024	XM_003641600.1	1082	0	PREDICTED: Gallus gallus sodium channel, voltage-gated, type II, alpha subunit (SCN2A), mRNA	--	--	--	--	--	--	--	--	--	--	--	--	--	--	--	--	--	--
comp736065_c0	377	--	--	--	--	--	--	--	--	--	--	--	--	--	--	--	--	--	--	--	--	--	--	--	--	--	--	--	--
comp179429_c0	234	326911538	XP_003202115.1	239	7.29014e-22	PREDICTED: LOW QUALITY PROTEIN: nuclear pore complex protein Nup107-like [Meleagris gallopavo]	--	--	--	--	--	K14301	NUP107	nuclear pore complex protein Nup107	http://www.genome.jp/dbget-bin/www_bget?ko:K14301	P57740	167	1.856e-13	Nuclear pore complex protein Nup107 OS=Homo sapiens GN=NUP107 PE=1 SV=1	--	--	--	--	--	--	--	--	--	--
comp354580_c0	524	--	--	--	--	--	116063635	AC187570.3	34	1.25435e-06	Gallus gallus BAC clone CH261-189F16 from chromosome z, complete sequence	--	--	--	--	--	--	--	--	--	--	--	--	--	--	--	--	--	--
comp52011_c0	2721	118405168	NP_001072958.1	945	8.27989e-118	RNA-binding protein PNO1 [Gallus gallus]	449498556	XM_002195748.2	132	2.28137e-60	PREDICTED: Taeniopygia guttata ubiquitin-conjugating enzyme E2A, transcript variant 2 (UBE2A), mRNA	--	--	--	--	Q5F414	945	5.59233e-119	RNA-binding protein PNO1 OS=Gallus gallus GN=PNO1 PE=2 SV=1	PF00179//PF05773//PF00013//PF05743	Ubiquitin-conjugating enzyme//RWD domain//KH domain//UEV domain	GO:0006464//GO:0015031	cellular protein modification process//protein transport	GO:0016881//GO:0003723//GO:0005515	acid-amino acid ligase activity//RNA binding//protein binding	GO:0005730	nucleolus	KOG3273	Predicted RNA-binding protein Pno1p interacting with Nob1p and involved in 26S proteasome assembly
comp51634_c0	1882	326928291	XP_003210314.1	192	9.35556e-13	PREDICTED: gamma-aminobutyric acid receptor subunit pi-like [Meleagris gallopavo]	--	--	--	--	--	K05189	GABRP	gamma-aminobutyric acid receptor subunit pi	http://www.genome.jp/dbget-bin/www_bget?ko:K05189	O00591	180	1.35008e-12	Gamma-aminobutyric acid receptor subunit pi OS=Homo sapiens GN=GABRP PE=1 SV=1	PF02932	Neurotransmitter-gated ion-channel transmembrane region	GO:0006811	ion transport	--	--	GO:0016020	membrane	--	--
comp55566_c0	2822	326936483	XP_003214283.1	2648	0	PREDICTED: rac GTPase-activating protein 1-like [Meleagris gallopavo]	363744986	XM_424490.3	1128	0	PREDICTED: Gallus gallus Rac GTPase activating protein 1 (RACGAP1), mRNA	--	--	--	--	Q9H0H5	2552	0	Rac GTPase-activating protein 1 OS=Homo sapiens GN=RACGAP1 PE=1 SV=1	PF04858//PF00620//PF00130//PF13103	TH1 protein//RhoGAP domain//Phorbol esters/diacylglycerol binding domain (C1 domain)//TonB C terminal	GO:0035556//GO:0006810//GO:0045892//GO:0007165	intracellular signal transduction//transport//negative regulation of transcription, DNA-dependent//signal transduction	GO:0046872	metal ion binding	GO:0005622//GO:0005634	intracellular//nucleus	KOG1453	Chimaerin and related Rho GTPase activating proteins
comp760412_c0	205	--	--	--	--	--	--	--	--	--	--	--	--	--	--	--	--	--	--	--	--	--	--	--	--	--	--	--	--
comp239124_c0	665	--	--	--	--	--	--	--	--	--	--	--	--	--	--	--	--	--	--	--	--	--	--	--	--	--	--	--	--
comp796292_c0	224	--	--	--	--	--	--	--	--	--	--	--	--	--	--	--	--	--	--	--	--	--	--	--	--	--	--	--	--
comp54483_c1	492	--	--	--	--	--	--	--	--	--	--	--	--	--	--	--	--	--	--	PF12800	4Fe-4S binding domain	--	--	GO:0051536	iron-sulfur cluster binding	--	--	--	--
comp302288_c0	331	--	--	--	--	--	--	--	--	--	--	--	--	--	--	--	--	--	--	--	--	--	--	--	--	--	--	--	--
comp234682_c0	581	--	--	--	--	--	--	--	--	--	--	--	--	--	--	--	--	--	--	--	--	--	--	--	--	--	--	--	--
comp796722_c0	384	--	--	--	--	--	--	--	--	--	--	--	--	--	--	--	--	--	--	--	--	--	--	--	--	--	--	--	--
comp53697_c3	3243	326929859	XP_003211072.1	4337	0	PREDICTED: DEP domain-containing protein 5-like isoform 1 [Meleagris gallopavo]	326929858	XM_003211024.1	2312	0	PREDICTED: Meleagris gallopavo DEP domain containing 5, transcript variant 1 (DEPDC5), mRNA	--	--	--	--	O75140	3868	0	DEP domain-containing protein 5 OS=Homo sapiens GN=DEPDC5 PE=2 SV=1	PF00610	Domain found in Dishevelled, Egl-10, and Pleckstrin (DEP)	GO:0035556	intracellular signal transduction	--	--	GO:0005622	intracellular	KOG3572	Uncharacterized conserved protein, contains DEP domain
comp489463_c0	493	363730543	XP_419000.3	847	5.21637e-102	PREDICTED: LOW QUALITY PROTEIN: myosin-X [Gallus gallus]	326917142	XR_118156.1	443	0	PREDICTED: Meleagris gallopavo myosin-X-like (LOC100549922), miscRNA	K12559	MYO10	myosin X	http://www.genome.jp/dbget-bin/www_bget?ko:K12559	Q9HD67	767	2.64724e-92	Unconventional myosin-X OS=Homo sapiens GN=MYO10 PE=1 SV=3	PF00063	Myosin head (motor domain)	--	--	GO:0003774//GO:0005524	motor activity//ATP binding	GO:0016459	myosin complex	KOG4229	Myosin VII, myosin IXB and related myosins
comp46836_c0	1492	326912003	XP_003202344.1	1326	1.23849e-178	PREDICTED: protein Tob2-like [Meleagris gallopavo]	60302719	NM_001012534.1	921	0	Gallus gallus transducer of ERBB2, 2 (TOB2), mRNA gi|60098500|emb|AJ851447.1| Gallus gallus mRNA for hypothetical protein, clone 3d3	K14443	TOB	protein Tob/BTG	http://www.genome.jp/dbget-bin/www_bget?ko:K14443	Q14106	1107	1.44564e-146	Protein Tob2 OS=Homo sapiens GN=TOB2 PE=1 SV=2	PF01213	Adenylate cyclase associated (CAP) N terminal	GO:0045671//GO:0007010//GO:0007165//GO:0010468//GO:0045778	negative regulation of osteoclast differentiation//cytoskeleton organization//signal transduction//regulation of gene expression//positive regulation of ossification	GO:0003779//GO:0042809	actin binding//vitamin D receptor binding	GO:0005667	transcription factor complex	--	--
comp8629_c0	291	--	--	--	--	--	--	--	--	--	--	--	--	--	--	--	--	--	--	--	--	--	--	--	--	--	--	--	--
comp825_c1	290	--	--	--	--	--	--	--	--	--	--	--	--	--	--	--	--	--	--	--	--	--	--	--	--	--	--	--	--
comp1222270_c0	236	--	--	--	--	--	--	--	--	--	--	--	--	--	--	--	--	--	--	--	--	--	--	--	--	--	--	--	--
comp770826_c0	424	--	--	--	--	--	--	--	--	--	--	--	--	--	--	--	--	--	--	--	--	--	--	--	--	--	--	--	--
comp738286_c0	239	--	--	--	--	--	--	--	--	--	--	--	--	--	--	--	--	--	--	--	--	--	--	--	--	--	--	--	--
comp580979_c0	547	--	--	--	--	--	--	--	--	--	--	--	--	--	--	--	--	--	--	--	--	--	--	--	--	--	--	--	--
comp55242_c0	1332	--	--	--	--	--	--	--	--	--	--	--	--	--	--	--	--	--	--	--	--	--	--	--	--	--	--	--	--
comp2992_c0	553	--	--	--	--	--	--	--	--	--	--	--	--	--	--	--	--	--	--	--	--	--	--	--	--	--	--	--	--
comp56451_c2	2532	363742284	XP_425781.3	3851	0	PREDICTED: protein argonaute-1 [Gallus gallus]	71895198	NM_001030900.1	1524	0	Gallus gallus eukaryotic translation initiation factor 2C, 3 (EIF2C3), mRNA gi|53129948|emb|AJ719770.1| Gallus gallus mRNA for hypothetical protein, clone 6f12	K11593	ELF2C	eukaryotic translation initiation factor 2C	http://www.genome.jp/dbget-bin/www_bget?ko:K11593	Q8CJG1	3846	0	Protein argonaute-1 OS=Mus musculus GN=Eif2c1 PE=1 SV=2	PF02171//PF02170	Piwi domain//PAZ domain	--	--	GO:0005515	protein binding	--	--	KOG1041	Translation initiation factor 2C (eIF-2C) and related proteins
comp218211_c0	575	--	--	--	--	--	--	--	--	--	--	--	--	--	--	--	--	--	--	--	--	--	--	--	--	--	--	--	--
comp574200_c0	285	--	--	--	--	--	--	--	--	--	--	--	--	--	--	--	--	--	--	--	--	--	--	--	--	--	--	--	--
comp44963_c0	2829	363732398	XP_001233683.2	1260	2.80852e-155	PREDICTED: kelch-like protein 29 [Gallus gallus]	449498172	XM_002188309.2	1803	0	PREDICTED: Taeniopygia guttata kelch-like 29 (Drosophila) (KLHL29), mRNA	--	--	--	--	Q80T74	1230	1.02706e-154	Kelch-like protein 29 OS=Mus musculus GN=Klhl29 PE=2 SV=2	PF01344//PF07646//PF07443	Kelch motif//Kelch motif//HepA-related protein (HARP)	GO:0016568	chromatin modification	GO:0005515//GO:0004386	protein binding//helicase activity	GO:0005634	nucleus	KOG4441	Proteins containing BTB/POZ and Kelch domains, involved in regulatory/signal transduction processes
comp339537_c0	424	--	--	--	--	--	--	--	--	--	--	--	--	--	--	--	--	--	--	--	--	--	--	--	--	--	--	--	--
comp583512_c0	321	--	--	--	--	--	427197668	NG_011402.2	321	2.1183e-166	Homo sapiens runt-related transcription factor 1 (RUNX1), RefSeqGene on chromosome 21	--	--	--	--	--	--	--	--	--	--	--	--	--	--	--	--	--	--
comp573274_c0	442	--	--	--	--	--	--	--	--	--	--	--	--	--	--	--	--	--	--	--	--	--	--	--	--	--	--	--	--
comp55520_c0	2264	--	--	--	--	--	48841943	CR523281.1	116	1.48566e-51	Gallus gallus finished cDNA, clone ChEST613g9	--	--	--	--	--	--	--	--	--	--	--	--	--	--	--	--	--	--
comp1052218_c0	221	--	--	--	--	--	--	--	--	--	--	--	--	--	--	--	--	--	--	--	--	--	--	--	--	--	--	--	--
comp1038_c1	263	--	--	--	--	--	--	--	--	--	--	--	--	--	--	--	--	--	--	--	--	--	--	--	--	--	--	--	--
comp354263_c0	350	--	--	--	--	--	--	--	--	--	--	--	--	--	--	--	--	--	--	--	--	--	--	--	--	--	--	--	--
comp55183_c0	3662	118101877	XP_417874.2	2337	0	PREDICTED: A disintegrin and metalloproteinase with thrombospondin motifs 15 [Gallus gallus]	363742509	XM_417874.3	1172	0	PREDICTED: Gallus gallus ADAM metallopeptidase with thrombospondin type 1 motif, 15 (ADAMTS15), mRNA	K08629	ADAMTS15	a disintegrin and metalloproteinase with thrombospondin motifs 15	http://www.genome.jp/dbget-bin/www_bget?ko:K08629	P59384	1926	0	A disintegrin and metalloproteinase with thrombospondin motifs 15 OS=Mus musculus GN=Adamts15 PE=2 SV=2	PF05986	ADAM-TS Spacer 1	GO:0006508	proteolysis	GO:0004222//GO:0008270//GO:0046872	metalloendopeptidase activity//zinc ion binding//metal ion binding	GO:0005578//GO:0031012	proteinaceous extracellular matrix//extracellular matrix	KOG3538	Disintegrin metalloproteinases with thrombospondin repeats
comp470828_c0	414	--	--	--	--	--	--	--	--	--	--	--	--	--	--	--	--	--	--	--	--	--	--	--	--	--	--	--	--
comp249536_c0	280	--	--	--	--	--	--	--	--	--	--	--	--	--	--	--	--	--	--	--	--	--	--	--	--	--	--	--	--
comp539682_c0	293	--	--	--	--	--	--	--	--	--	--	--	--	--	--	--	--	--	--	PF04088//PF02950	Peroxin 13, N-terminal region//Conotoxin	GO:0009405//GO:0016560//GO:0006810	pathogenesis//protein import into peroxisome matrix, docking//transport	GO:0008200	ion channel inhibitor activity	GO:0005777//GO:0005576//GO:0016021	peroxisome//extracellular region//integral to membrane	--	--
comp26791_c0	595	--	--	--	--	--	--	--	--	--	--	--	--	--	--	--	--	--	--	--	--	--	--	--	--	--	--	--	--
comp542_c1	206	--	--	--	--	--	--	--	--	--	--	--	--	--	--	--	--	--	--	--	--	--	--	--	--	--	--	--	--
comp280491_c0	269	--	--	--	--	--	--	--	--	--	--	--	--	--	--	--	--	--	--	--	--	--	--	--	--	--	--	--	--
comp48744_c0	1442	338712392	XP_001916858.2	188	2.24031e-12	PREDICTED: latent-transforming growth factor beta-binding protein 3 [Equus caballus]	350579989	XM_003122559.3	282	4.93544e-144	PREDICTED: Sus scrofa latent-transforming growth factor beta-binding protein 3-like (LOC100517877), mRNA	K08023	LTBP	latent transforming growth factor beta binding protein	http://www.genome.jp/dbget-bin/www_bget?ko:K08023	Q9NS15	144	3.20677e-08	Latent-transforming growth factor beta-binding protein 3 OS=Homo sapiens GN=LTBP3 PE=1 SV=4	PF07645//PF02434	Calcium-binding EGF domain//Fringe-like	--	--	GO:0016757//GO:0005509	transferase activity, transferring glycosyl groups//calcium ion binding	GO:0016020	membrane	KOG1215	Low-density lipoprotein receptors containing Ca2+-binding EGF-like domains
comp22965_c0	682	--	--	--	--	--	--	--	--	--	--	--	--	--	--	--	--	--	--	--	--	--	--	--	--	--	--	--	--
comp408263_c0	457	--	--	--	--	--	--	--	--	--	--	--	--	--	--	--	--	--	--	--	--	--	--	--	--	--	--	--	--
comp625466_c0	230	--	--	--	--	--	--	--	--	--	--	--	--	--	--	--	--	--	--	--	--	--	--	--	--	--	--	--	--
comp50207_c2	2175	114205391	NP_001041517.1	895	1.13808e-111	regulator of G-protein signaling 3 RGS3ss isoform [Gallus gallus]	449477787	XM_004176956.1	501	0	PREDICTED: Taeniopygia guttata regulator of G-protein signaling 3 (RGS3), mRNA	K07524	RGS3	regulator of G-protein signalling 3	http://www.genome.jp/dbget-bin/www_bget?ko:K07524	P49796	810	8.11699e-92	Regulator of G-protein signaling 3 OS=Homo sapiens GN=RGS3 PE=1 SV=2	PF00615	Regulator of G protein signaling domain	GO:0038032	termination of G-protein coupled receptor signaling pathway	--	--	GO:0005634	nucleus	KOG3589	G protein signaling regulators
comp10980_c0	329	--	--	--	--	--	--	--	--	--	--	--	--	--	--	--	--	--	--	--	--	--	--	--	--	--	--	--	--
comp14000_c0	220	--	--	--	--	--	--	--	--	--	--	--	--	--	--	--	--	--	--	--	--	--	--	--	--	--	--	--	--
comp36124_c1	1052	--	--	--	--	--	--	--	--	--	--	--	--	--	--	--	--	--	--	--	--	--	--	--	--	--	--	--	--
comp38331_c0	1488	--	--	--	--	--	--	--	--	--	--	--	--	--	--	--	--	--	--	PF06858	Nucleolar GTP-binding protein 1 (NOG1)	--	--	GO:0005525	GTP binding	--	--	--	--
comp53488_c0	3113	326916927	XP_003204756.1	999	8.49631e-116	PREDICTED: nuclear factor of activated T-cells, cytoplasmic 1-like [Meleagris gallopavo]	363730339	XM_418906.3	901	0	PREDICTED: Gallus gallus nuclear factor of activated T-cells, cytoplasmic, calcineurin-dependent 1 (NFATC1), mRNA	--	--	--	--	O95644	519	7.72383e-53	Nuclear factor of activated T-cells, cytoplasmic 1 OS=Homo sapiens GN=NFATC1 PE=1 SV=3	PF12515	Ca2+-ATPase N terminal autoinhibitory domain	GO:0006816//GO:0000082//GO:0045944//GO:0035556	calcium ion transport//G1/S transition of mitotic cell cycle//positive regulation of transcription from RNA polymerase II promoter//intracellular signal transduction	GO:0005516//GO:0003700//GO:0044212//GO:0043565	calmodulin binding//sequence-specific DNA binding transcription factor activity//transcription regulatory region DNA binding//sequence-specific DNA binding	GO:0005667//GO:0000790//GO:0005737	transcription factor complex//nuclear chromatin//cytoplasm	--	--
comp459549_c0	255	--	--	--	--	--	--	--	--	--	--	--	--	--	--	--	--	--	--	--	--	--	--	--	--	--	--	--	--
comp829035_c0	209	--	--	--	--	--	--	--	--	--	--	--	--	--	--	--	--	--	--	--	--	--	--	--	--	--	--	--	--
comp304283_c0	1052	--	--	--	--	--	--	--	--	--	--	--	--	--	--	--	--	--	--	--	--	--	--	--	--	--	--	--	--
comp914317_c0	302	--	--	--	--	--	--	--	--	--	--	--	--	--	--	--	--	--	--	--	--	--	--	--	--	--	--	--	--
comp884696_c0	243	--	--	--	--	--	--	--	--	--	--	--	--	--	--	--	--	--	--	--	--	--	--	--	--	--	--	--	--
comp757968_c0	222	--	--	--	--	--	--	--	--	--	--	--	--	--	--	--	--	--	--	--	--	--	--	--	--	--	--	--	--
comp794618_c0	264	--	--	--	--	--	--	--	--	--	--	--	--	--	--	--	--	--	--	--	--	--	--	--	--	--	--	--	--
comp562056_c0	314	--	--	--	--	--	--	--	--	--	--	--	--	--	--	--	--	--	--	--	--	--	--	--	--	--	--	--	--
comp34121_c1	439	--	--	--	--	--	--	--	--	--	--	--	--	--	--	--	--	--	--	--	--	--	--	--	--	--	--	--	--
comp565002_c0	327	326915769	XP_003204185.1	290	2.36884e-30	PREDICTED: claudin-20-like [Meleagris gallopavo]	224048034	XM_002198540.1	186	2.40435e-91	PREDICTED: Taeniopygia guttata similar to claudin 20 (LOC100226031), mRNA	K06087	CLDN	claudin	http://www.genome.jp/dbget-bin/www_bget?ko:K06087	P56880	245	5.15428e-25	Claudin-20 OS=Homo sapiens GN=CLDN20 PE=2 SV=1	PF07062//PF00822	Clc-like//PMP-22/EMP/MP20/Claudin family	--	--	GO:0005198	structural molecule activity	GO:0005886//GO:0005923//GO:0016021	plasma membrane//tight junction//integral to membrane	--	--
comp45587_c0	953	--	--	--	--	--	--	--	--	--	--	--	--	--	--	--	--	--	--	--	--	--	--	--	--	--	--	--	--
comp619262_c0	409	--	--	--	--	--	--	--	--	--	--	--	--	--	--	--	--	--	--	--	--	--	--	--	--	--	--	--	--
comp1048442_c0	286	--	--	--	--	--	--	--	--	--	--	--	--	--	--	--	--	--	--	--	--	--	--	--	--	--	--	--	--
comp492852_c0	260	--	--	--	--	--	--	--	--	--	--	--	--	--	--	--	--	--	--	--	--	--	--	--	--	--	--	--	--
comp39399_c0	608	--	--	--	--	--	--	--	--	--	--	--	--	--	--	--	--	--	--	--	--	--	--	--	--	--	--	--	--
comp562367_c0	282	--	--	--	--	--	--	--	--	--	--	--	--	--	--	--	--	--	--	--	--	--	--	--	--	--	--	--	--
comp639167_c0	293	--	--	--	--	--	--	--	--	--	--	--	--	--	--	--	--	--	--	--	--	--	--	--	--	--	--	--	--
comp474798_c0	397	--	--	--	--	--	--	--	--	--	--	--	--	--	--	--	--	--	--	--	--	--	--	--	--	--	--	--	--
comp16087_c0	238	--	--	--	--	--	--	--	--	--	--	--	--	--	--	--	--	--	--	--	--	--	--	--	--	--	--	--	--
comp578173_c0	209	--	--	--	--	--	--	--	--	--	--	--	--	--	--	--	--	--	--	--	--	--	--	--	--	--	--	--	--
comp33118_c0	1206	444909160	NP_001263293.1	1483	0	NAD-dependent protein deacylase sirtuin-5, mitochondrial [Gallus gallus]	444909159	NM_001276364.1	577	0	Gallus gallus sirtuin 5 (SIRT5), nuclear gene encoding mitochondrial protein, transcript variant 1, mRNA	--	--	--	--	E1BRE2	1483	0	NAD-dependent protein deacylase sirtuin-5, mitochondrial OS=Gallus gallus GN=SIRT5 PE=3 SV=1	PF02233//PF02146//PF00836	NAD(P) transhydrogenase beta subunit//Sir2 family//Stathmin family	GO:0036049//GO:0006769//GO:0046497//GO:0006476//GO:0055114//GO:0031110//GO:0036047	peptidyl-lysine desuccinylation//nicotinamide metabolic process//nicotinate nucleotide metabolic process//protein deacetylation//oxidation-reduction process//regulation of microtubule polymerization or depolymerization//peptidyl-lysine demalonylation	GO:0036054//GO:0008750//GO:0036055//GO:0008270//GO:0050661//GO:0046872//GO:0070403	protein-malonyllysine demalonylase activity//NAD(P)+ transhydrogenase (AB-specific) activity//protein-succinyllysine desuccinylase activity//zinc ion binding//NADP binding//metal ion binding//NAD+ binding	GO:0005759//GO:0005758//GO:0016021	mitochondrial matrix//mitochondrial intermembrane space//integral to membrane	KOG2684	Sirtuin 5 and related class III sirtuins (SIR2 family)
comp724231_c0	209	--	--	--	--	--	--	--	--	--	--	--	--	--	--	--	--	--	--	--	--	--	--	--	--	--	--	--	--
comp812047_c0	235	--	--	--	--	--	--	--	--	--	--	--	--	--	--	--	--	--	--	PF00539	Transactivating regulatory protein (Tat)	GO:0006355	regulation of transcription, DNA-dependent	GO:0003700	sequence-specific DNA binding transcription factor activity	GO:0005667//GO:0042025	transcription factor complex//host cell nucleus	--	--
comp844892_c0	207	--	--	--	--	--	--	--	--	--	--	--	--	--	--	--	--	--	--	--	--	--	--	--	--	--	--	--	--
comp575295_c0	210	--	--	--	--	--	--	--	--	--	--	--	--	--	--	--	--	--	--	--	--	--	--	--	--	--	--	--	--
comp51589_c0	2066	363728452	XP_001231676.2	803	1.43238e-99	PREDICTED: LOW QUALITY PROTEIN: dermatopontin [Gallus gallus]	363728451	XM_001231675.2	1107	0	PREDICTED: Gallus gallus dermatopontin (DPT), mRNA	--	--	--	--	Q07507	656	3.95654e-79	Dermatopontin OS=Homo sapiens GN=DPT PE=2 SV=2	PF12801	4Fe-4S binding domain	--	--	GO:0051536	iron-sulfur cluster binding	--	--	--	--
comp620873_c0	383	--	--	--	--	--	--	--	--	--	--	--	--	--	--	--	--	--	--	--	--	--	--	--	--	--	--	--	--
comp385677_c0	314	--	--	--	--	--	--	--	--	--	--	--	--	--	--	--	--	--	--	--	--	--	--	--	--	--	--	--	--
comp598304_c0	354	363736602	XP_003641736.1	614	5.45327e-76	PREDICTED: dual specificity testis-specific protein kinase 2-like [Gallus gallus]	363736601	XM_003641688.1	309	1.10588e-159	PREDICTED: Gallus gallus dual specificity testis-specific protein kinase 2-like (LOC100858275), mRNA	K08842	TESK2	testis-specific kinase 2	http://www.genome.jp/dbget-bin/www_bget?ko:K08842	Q96S53	580	6.08686e-71	Dual specificity testis-specific protein kinase 2 OS=Homo sapiens GN=TESK2 PE=2 SV=1	PF07714//PF00069	Protein tyrosine kinase//Protein kinase domain	GO:0006468	protein phosphorylation	GO:0005524//GO:0004672	ATP binding//protein kinase activity	--	--	KOG0594	Protein kinase PCTAIRE and related kinases
comp929145_c0	270	--	--	--	--	--	--	--	--	--	--	--	--	--	--	--	--	--	--	--	--	--	--	--	--	--	--	--	--
comp7553_c0	263	--	--	--	--	--	--	--	--	--	--	--	--	--	--	--	--	--	--	--	--	--	--	--	--	--	--	--	--
comp391495_c0	247	351702072	EHB04991.1	441	4.02442e-51	Nuclear receptor subfamily 2 group E member 1 [Heterocephalus glaber]	449497927	XM_002192907.2	214	4.7698e-107	PREDICTED: Taeniopygia guttata nuclear receptor subfamily 2, group E, member 1 (NR2E1), mRNA	--	--	--	--	Q64104	432	1.92019e-51	Nuclear receptor subfamily 2 group E member 1 OS=Mus musculus GN=Nr2e1 PE=1 SV=1	PF00104	Ligand-binding domain of nuclear hormone receptor	GO:0007165//GO:0006355//GO:0043401	signal transduction//regulation of transcription, DNA-dependent//steroid hormone mediated signaling pathway	GO:0003707//GO:0003700	steroid hormone receptor activity//sequence-specific DNA binding transcription factor activity	GO:0005667//GO:0005634	transcription factor complex//nucleus	KOG3575	FOG: Hormone receptors
comp28999_c0	352	--	--	--	--	--	--	--	--	--	--	--	--	--	--	--	--	--	--	--	--	--	--	--	--	--	--	--	--
comp421504_c0	362	--	--	--	--	--	--	--	--	--	--	--	--	--	--	--	--	--	--	--	--	--	--	--	--	--	--	--	--
comp146312_c0	212	--	--	--	--	--	--	--	--	--	--	--	--	--	--	--	--	--	--	--	--	--	--	--	--	--	--	--	--
comp402661_c0	332	--	--	--	--	--	--	--	--	--	--	--	--	--	--	--	--	--	--	--	--	--	--	--	--	--	--	--	--
comp350901_c0	366	--	--	--	--	--	--	--	--	--	--	--	--	--	--	--	--	--	--	--	--	--	--	--	--	--	--	--	--
comp3204_c0	305	--	--	--	--	--	--	--	--	--	--	--	--	--	--	--	--	--	--	--	--	--	--	--	--	--	--	--	--
comp635549_c0	260	--	--	--	--	--	--	--	--	--	--	--	--	--	--	--	--	--	--	--	--	--	--	--	--	--	--	--	--
comp791502_c0	282	--	--	--	--	--	--	--	--	--	--	--	--	--	--	--	--	--	--	--	--	--	--	--	--	--	--	--	--
comp498619_c0	238	--	--	--	--	--	--	--	--	--	--	--	--	--	--	--	--	--	--	--	--	--	--	--	--	--	--	--	--
comp562195_c0	378	--	--	--	--	--	--	--	--	--	--	--	--	--	--	--	--	--	--	--	--	--	--	--	--	--	--	--	--
comp1405667_c0	241	--	--	--	--	--	--	--	--	--	--	--	--	--	--	--	--	--	--	--	--	--	--	--	--	--	--	--	--
comp510622_c0	211	--	--	--	--	--	--	--	--	--	--	--	--	--	--	--	--	--	--	--	--	--	--	--	--	--	--	--	--
comp49131_c2	1478	326918260	XP_003205408.1	1382	0	PREDICTED: cathepsin O-like, partial [Meleagris gallopavo]	71895792	NM_001031129.1	756	0	Gallus gallus cathepsin O (CTSO), mRNA gi|53127319|emb|AJ719384.1| Gallus gallus mRNA for hypothetical protein, clone 1m17	K01374	CTSO	cathepsin O	http://www.genome.jp/dbget-bin/www_bget?ko:K01374	P43234	1061	3.53841e-140	Cathepsin O OS=Homo sapiens GN=CTSO PE=2 SV=1	PF00112//PF03051	Papain family cysteine protease//Peptidase C1-like family	GO:0006508	proteolysis	GO:0004197//GO:0008234	cysteine-type endopeptidase activity//cysteine-type peptidase activity	--	--	KOG1543	Cysteine proteinase Cathepsin L
comp584455_c0	223	--	--	--	--	--	--	--	--	--	--	--	--	--	--	--	--	--	--	PF01607	Chitin binding Peritrophin-A domain	GO:0006030	chitin metabolic process	GO:0008061	chitin binding	GO:0005576	extracellular region	--	--
comp293343_c0	326	--	--	--	--	--	--	--	--	--	--	--	--	--	--	--	--	--	--	--	--	--	--	--	--	--	--	--	--
comp32258_c0	356	--	--	--	--	--	--	--	--	--	--	--	--	--	--	--	--	--	--	--	--	--	--	--	--	--	--	--	--
comp12450_c0	375	7717375	CAB90444.1	128	1.22351e-06	human CHD2-52 down syndrome cell adhesion molecule [Homo sapiens]	326913327	XM_003202943.1	330	2.49638e-171	PREDICTED: Meleagris gallopavo Down syndrome cell adhesion molecule (DSCAM), partial mRNA	K06767	DSCAM	Down syndrome cell adhesion molecule	http://www.genome.jp/dbget-bin/www_bget?ko:K06767	Q8VHZ8	127	1.07585e-07	Down syndrome cell adhesion molecule homolog OS=Rattus norvegicus GN=Dscam PE=1 SV=1	PF00041	Fibronectin type III domain	GO:0048842//GO:0070593//GO:0007162//GO:0048813//GO:0060060//GO:0042327//GO:0007626	positive regulation of axon extension involved in axon guidance//dendrite self-avoidance//negative regulation of cell adhesion//dendrite morphogenesis//post-embryonic retina morphogenesis in camera-type eye//positive regulation of phosphorylation//locomotory behavior	GO:0005515	protein binding	GO:0030426//GO:0030424//GO:0005887//GO:0005576	growth cone//axon//integral to plasma membrane//extracellular region	KOG3510	FOG: Immunoglobulin C-2 Type/fibronectin type III domains
comp337152_c0	704	--	--	--	--	--	--	--	--	--	--	--	--	--	--	--	--	--	--	--	--	--	--	--	--	--	--	--	--
comp54968_c0	387	--	--	--	--	--	--	--	--	--	--	--	--	--	--	--	--	--	--	--	--	--	--	--	--	--	--	--	--
comp773778_c0	256	395514326	XP_003761369.1	443	4.13002e-49	PREDICTED: contactin-associated protein-like 4 [Sarcophilus harrisii]	363744561	XM_428089.3	179	1.42135e-87	PREDICTED: Gallus gallus contactin-associated protein-like 4-like (LOC430532), mRNA	--	--	--	--	Q99P47	395	7.40521e-44	Contactin-associated protein-like 4 OS=Mus musculus GN=Cntnap4 PE=2 SV=2	PF00754	F5/8 type C domain	GO:0007155//GO:0007165	cell adhesion//signal transduction	GO:0005102	receptor binding	--	--	--	--
comp39240_c0	786	--	--	--	--	--	--	--	--	--	--	--	--	--	--	--	--	--	--	PF01010	NADH-Ubiquinone oxidoreductase (complex I) subunit C-terminus	GO:0015992//GO:0006814//GO:0055114//GO:0042773//GO:0006744//GO:0006120	proton transport//sodium ion transport//oxidation-reduction process//ATP synthesis coupled electron transport//ubiquinone biosynthetic process//mitochondrial electron transport, NADH to ubiquinone	GO:0008137	NADH dehydrogenase (ubiquinone) activity	--	--	--	--
comp439512_c0	207	--	--	--	--	--	--	--	--	--	--	--	--	--	--	--	--	--	--	--	--	--	--	--	--	--	--	--	--
comp465648_c0	389	--	--	--	--	--	--	--	--	--	--	--	--	--	--	--	--	--	--	--	--	--	--	--	--	--	--	--	--
comp46160_c3	474	--	--	--	--	--	--	--	--	--	--	--	--	--	--	--	--	--	--	--	--	--	--	--	--	--	--	--	--
comp51114_c0	1947	--	--	--	--	--	--	--	--	--	--	--	--	--	--	--	--	--	--	PF08092//PF07847	Magi peptide toxin family//Protein of unknown function (DUF1637)	GO:0006810//GO:0055114//GO:0019530	transport//oxidation-reduction process//taurine metabolic process	GO:0019871//GO:0047800	sodium channel inhibitor activity//cysteamine dioxygenase activity	GO:0005576	extracellular region	--	--
comp745765_c0	250	--	--	--	--	--	--	--	--	--	--	--	--	--	--	--	--	--	--	--	--	--	--	--	--	--	--	--	--
comp169091_c0	236	--	--	--	--	--	--	--	--	--	--	--	--	--	--	--	--	--	--	--	--	--	--	--	--	--	--	--	--
comp769614_c0	257	--	--	--	--	--	402746827	NM_001245603.2	96	1.96826e-41	Taeniopygia guttata uncoupling protein UCP-4 solute carrier family 25 member 27-like (LOC100190634), mRNA	--	--	--	--	--	--	--	--	--	--	--	--	--	--	--	--	--	--
comp56663_c1	4065	--	--	--	--	--	45120406	AC145975.3	202	4.18417e-99	Gallus gallus BAC clone CH261-4H14 from chromosome unknown, complete sequence	--	--	--	--	--	--	--	--	PF02337	Retroviral GAG p10 protein	--	--	GO:0005198	structural molecule activity	GO:0019028	viral capsid	--	--
comp56292_c0	3396	363742329	XP_422879.3	197	7.72755e-13	PREDICTED: phosphatase and actin regulator 4 [Gallus gallus]	363742328	XM_422879.3	75	1.38575e-28	PREDICTED: Gallus gallus phosphatase and actin regulator 4 (PHACTR4), mRNA	--	--	--	--	F1N8V3	1544	0	Phosphatase and actin regulator 4 OS=Gallus gallus GN=PHACTR4 PE=3 SV=2	PF06584	DIRP	GO:0006351//GO:0007049	transcription, DNA-dependent//cell cycle	--	--	GO:0017053	transcriptional repressor complex	--	--
comp31009_c0	220	363735428	XP_421822.3	173	5.32218e-13	PREDICTED: uncharacterized protein LOC423963 [Gallus gallus]	--	--	--	--	--	--	--	--	--	--	--	--	--	--	--	--	--	--	--	--	--	--	--
comp47805_c1	351	--	--	--	--	--	267580098	GU130967.1	37	1.75231e-08	Anser cygnoides clone ZAAS151 microsatellite sequence	--	--	--	--	--	--	--	--	--	--	--	--	--	--	--	--	--	--
comp589292_c0	249	--	--	--	--	--	--	--	--	--	--	--	--	--	--	--	--	--	--	--	--	--	--	--	--	--	--	--	--
comp589270_c0	235	--	--	--	--	--	--	--	--	--	--	--	--	--	--	--	--	--	--	--	--	--	--	--	--	--	--	--	--
comp355009_c0	253	--	--	--	--	--	--	--	--	--	--	--	--	--	--	--	--	--	--	--	--	--	--	--	--	--	--	--	--
comp37763_c0	655	296090732	NP_001171687.1	734	2.72891e-96	NADH dehydrogenase [ubiquinone] 1 alpha subcomplex subunit 12 [Gallus gallus]	296090731	NM_001184758.1	392	0	Gallus gallus NADH dehydrogenase (ubiquinone) 1 alpha subcomplex, 12 (NDUFA12), nuclear gene encoding mitochondrial protein, mRNA gi|293632000|gb|HM012717.1| Gallus gallus NADH dehydrogenase ubiquinone 1 alpha subcomplex 12 transcript variant 1 (NDUFA12) mRNA, complete cds, alternatively spliced	K11352	NDUFA12	NADH dehydrogenase (ubiquinone) 1 alpha subcomplex 12	http://www.genome.jp/dbget-bin/www_bget?ko:K11352	O97725	605	6.24538e-78	NADH dehydrogenase [ubiquinone] 1 alpha subcomplex subunit 12 OS=Bos taurus GN=NDUFA12 PE=1 SV=1	--	--	GO:0006120//GO:0006979//GO:0006744//GO:0015992//GO:0006814//GO:0006118	mitochondrial electron transport, NADH to ubiquinone//response to oxidative stress//ubiquinone biosynthetic process//proton transport//sodium ion transport//electron transport	GO:0009055//GO:0008137	electron carrier activity//NADH dehydrogenase (ubiquinone) activity	GO:0005747	mitochondrial respiratory chain complex I	KOG3382	NADH:ubiquinone oxidoreductase, B17.2 subunit
comp44806_c0	521	--	--	--	--	--	--	--	--	--	--	--	--	--	--	--	--	--	--	--	--	--	--	--	--	--	--	--	--
comp470634_c0	279	--	--	--	--	--	--	--	--	--	--	--	--	--	--	--	--	--	--	--	--	--	--	--	--	--	--	--	--
comp513717_c0	220	--	--	--	--	--	--	--	--	--	--	--	--	--	--	--	--	--	--	--	--	--	--	--	--	--	--	--	--
comp732062_c0	260	--	--	--	--	--	--	--	--	--	--	--	--	--	--	--	--	--	--	--	--	--	--	--	--	--	--	--	--
comp452196_c0	261	118097736	XP_414755.2	219	4.9516e-19	PREDICTED: HEAT repeat-containing protein 2 [Gallus gallus]	118097735	XM_414755.2	177	1.87968e-86	PREDICTED: Gallus gallus HEAT repeat containing 2 (HEATR2), mRNA	--	--	--	--	--	--	--	--	--	--	--	--	--	--	--	--	--	--
comp53812_c1	3144	363741915	XP_003642565.1	2039	0	PREDICTED: LOW QUALITY PROTEIN: kelch-like protein 21 [Gallus gallus]	363741914	XM_003642517.1	1169	0	PREDICTED: Gallus gallus kelch-like 21 (Drosophila) (KLHL21), mRNA	K10458	KLHL21	kelch-like protein 21	http://www.genome.jp/dbget-bin/www_bget?ko:K10458	Q08DS0	1831	0	Kelch-like protein 21 OS=Bos taurus GN=KLHL21 PE=2 SV=1	PF07443//PF07646//PF01344	HepA-related protein (HARP)//Kelch motif//Kelch motif	GO:0051322//GO:0016567//GO:0016568//GO:0000910	anaphase//protein ubiquitination//chromatin modification//cytokinesis	GO:0004842//GO:0005515//GO:0004386	ubiquitin-protein ligase activity//protein binding//helicase activity	GO:0005827//GO:0031463//GO:0005634	polar microtubule//Cul3-RING ubiquitin ligase complex//nucleus	KOG4441	Proteins containing BTB/POZ and Kelch domains, involved in regulatory/signal transduction processes
comp397525_c0	436	--	--	--	--	--	--	--	--	--	--	--	--	--	--	--	--	--	--	--	--	--	--	--	--	--	--	--	--
comp480332_c0	414	--	--	--	--	--	--	--	--	--	--	--	--	--	--	--	--	--	--	--	--	--	--	--	--	--	--	--	--
comp4914_c0	262	--	--	--	--	--	--	--	--	--	--	--	--	--	--	--	--	--	--	--	--	--	--	--	--	--	--	--	--
comp26247_c0	222	--	--	--	--	--	--	--	--	--	--	--	--	--	--	--	--	--	--	--	--	--	--	--	--	--	--	--	--
comp33635_c0	434	--	--	--	--	--	--	--	--	--	--	--	--	--	--	--	--	--	--	--	--	--	--	--	--	--	--	--	--
comp38762_c0	1359	363733965	XP_423694.3	661	9.48883e-82	PREDICTED: succinate dehydrogenase assembly factor 2, mitochondrial-like [Gallus gallus]	363733964	XM_423694.3	289	5.96569e-148	PREDICTED: Gallus gallus succinate dehydrogenase assembly factor 2, mitochondrial-like (LOC426015), mRNA	--	--	--	--	Q9NX18	610	3.58277e-75	Succinate dehydrogenase assembly factor 2, mitochondrial OS=Homo sapiens GN=SDHAF2 PE=1 SV=1	--	--	--	--	--	--	--	--	KOG3326	Uncharacterized conserved protein
comp56092_c2	442	363738332	XP_423889.3	531	9.03973e-60	PREDICTED: LOW QUALITY PROTEIN: genetic suppressor element 1 [Gallus gallus]	363738331	XM_423889.3	352	0	PREDICTED: Gallus gallus KIAA0182 (KIAA0182), mRNA	--	--	--	--	Q3U3C9	492	5.42013e-56	Genetic suppressor element 1 OS=Mus musculus GN=Gse1 PE=2 SV=2	PF03938//PF04977//PF00769//PF05041//PF02025//PF04111//PF10473	Outer membrane protein (OmpH-like)//Septum formation initiator//Ezrin/radixin/moesin family//Pecanex protein (C-terminus)//Interleukin 5//Autophagy protein Apg6//Leucine-rich repeats of kinetochore protein Cenp-F/LEK1	GO:0040007//GO:0007049//GO:0006914//GO:0006955//GO:0007165//GO:0008283	growth//cell cycle//autophagy//immune response//signal transduction//cell proliferation	GO:0008134//GO:0042803//GO:0008092//GO:0008083//GO:0051082//GO:0005137//GO:0045502	transcription factor binding//protein homodimerization activity//cytoskeletal protein binding//growth factor activity//unfolded protein binding//interleukin-5 receptor binding//dynein binding	GO:0019898//GO:0005895//GO:0005737//GO:0005667//GO:0016021//GO:0005576//GO:0030286	extrinsic to membrane//interleukin-5 receptor complex//cytoplasm//transcription factor complex//integral to membrane//extracellular region//dynein complex	--	--
comp348532_c0	1018	224073919	XP_002190455.1	1373	0	PREDICTED: probable G-protein coupled receptor 21 [Taeniopygia guttata]	449478333	XM_002190419.2	820	0	PREDICTED: Taeniopygia guttata G protein-coupled receptor 21 (GPR21), mRNA	K04318	GPR21	G protein-coupled receptor 21	http://www.genome.jp/dbget-bin/www_bget?ko:K04318	Q99679	1200	4.3241e-163	Probable G-protein coupled receptor 21 OS=Homo sapiens GN=GPR21 PE=2 SV=1	PF00001//PF15281	7 transmembrane receptor (rhodopsin family)//Consortin C-terminus	GO:0042998//GO:0007186	positive regulation of Golgi to plasma membrane protein transport//G-protein coupled receptor signaling pathway	GO:0004930//GO:0071253	G-protein coupled receptor activity//connexin binding	GO:0005802//GO:0016021	trans-Golgi network//integral to membrane	KOG3656	FOG: 7 transmembrane receptor
comp363629_c0	304	--	--	--	--	--	--	--	--	--	--	--	--	--	--	--	--	--	--	--	--	--	--	--	--	--	--	--	--
comp46904_c0	981	426389549	XP_004061182.1	144	2.89298e-21	PREDICTED: pleckstrin homology domain-containing family A member 4 [Gorilla gorilla gorilla]	359318619	XM_541508.3	51	8.5881e-16	PREDICTED: Canis lupus familiaris pleckstrin homology domain containing, family A (phosphoinositide binding specific) member 4 (PLEKHA4), mRNA	--	--	--	--	Q9H4M7	143	2.54922e-22	Pleckstrin homology domain-containing family A member 4 OS=Homo sapiens GN=PLEKHA4 PE=1 SV=2	--	--	--	--	--	--	--	--	--	--
comp57765_c0	4499	118099423	XP_415413.2	3125	0	PREDICTED: sulfhydryl oxidase 2 [Gallus gallus]	118099422	XM_415413.2	1516	0	PREDICTED: Gallus gallus quiescin Q6 sulfhydryl oxidase 2 (QSOX2), mRNA	K10758	E1.8.3.2	thiol oxidase	http://www.genome.jp/dbget-bin/www_bget?ko:K10758	Q6ZRP7	2271	0	Sulfhydryl oxidase 2 OS=Homo sapiens GN=QSOX2 PE=1 SV=3	PF04777//PF00085	Erv1 / Alr family//Thioredoxin	GO:0055114//GO:0045454	oxidation-reduction process//cell redox homeostasis	GO:0016972	thiol oxidase activity	--	--	KOG0191	Thioredoxin/protein disulfide isomerase
comp816731_c0	258	--	--	--	--	--	--	--	--	--	--	--	--	--	--	--	--	--	--	--	--	--	--	--	--	--	--	--	--
comp20475_c0	249	--	--	--	--	--	--	--	--	--	--	--	--	--	--	--	--	--	--	--	--	--	--	--	--	--	--	--	--
comp299981_c0	583	--	--	--	--	--	--	--	--	--	--	--	--	--	--	--	--	--	--	--	--	--	--	--	--	--	--	--	--
comp42982_c0	1233	326933254	XP_003212722.1	377	3.32509e-36	PREDICTED: PR domain zinc finger protein 10-like [Meleagris gallopavo]	326933253	XM_003212674.1	177	9.83379e-86	PREDICTED: Meleagris gallopavo PR domain containing 10 (PRDM10), mRNA	--	--	--	--	B4F6U4	314	1.98206e-29	PR domain zinc finger protein 10 OS=Xenopus tropicalis GN=prdm10 PE=2 SV=1	--	--	--	--	GO:0008270//GO:0003676	zinc ion binding//nucleic acid binding	GO:0005622	intracellular	--	--
comp128_c0	244	--	--	--	--	--	--	--	--	--	--	--	--	--	--	--	--	--	--	--	--	--	--	--	--	--	--	--	--
comp467964_c0	397	--	--	--	--	--	--	--	--	--	--	--	--	--	--	--	--	--	--	--	--	--	--	--	--	--	--	--	--
comp47674_c0	2196	379643021	NP_001243877.1	275	3.37683e-23	microfibrillar-associated protein 1 [Gallus gallus]	379643020	NM_001256948.1	325	9.4626e-168	Gallus gallus microfibrillar-associated protein 1 (MFAP1), mRNA	K13110	MFAP1	microfibrillar-associated protein 1	http://www.genome.jp/dbget-bin/www_bget?ko:K13110	P55080	262	8.64106e-23	Microfibrillar-associated protein 1 OS=Gallus gallus GN=MFAP1 PE=2 SV=1	--	--	--	--	--	--	GO:0005578	proteinaceous extracellular matrix	KOG1425	Microfibrillar-associated protein MFAP1
comp26592_c0	666	--	--	--	--	--	--	--	--	--	--	--	--	--	--	--	--	--	--	--	--	--	--	--	--	--	--	--	--
comp272171_c0	363	--	--	--	--	--	--	--	--	--	--	--	--	--	--	--	--	--	--	--	--	--	--	--	--	--	--	--	--
comp56575_c7	820	--	--	--	--	--	--	--	--	--	--	--	--	--	--	--	--	--	--	--	--	--	--	--	--	--	--	--	--
comp405895_c0	352	--	--	--	--	--	--	--	--	--	--	--	--	--	--	--	--	--	--	--	--	--	--	--	--	--	--	--	--
comp11037_c0	289	--	--	--	--	--	16303288	AP003795.2	217	1.22547e-108	Gallus gallus genomic DNA, chromosome 5, clone:192C9, complete sequence	--	--	--	--	--	--	--	--	--	--	--	--	--	--	--	--	--	--
comp11864_c0	210	--	--	--	--	--	--	--	--	--	--	--	--	--	--	--	--	--	--	--	--	--	--	--	--	--	--	--	--
comp1027217_c0	262	--	--	--	--	--	--	--	--	--	--	--	--	--	--	--	--	--	--	--	--	--	--	--	--	--	--	--	--
comp498415_c0	377	--	--	--	--	--	--	--	--	--	--	--	--	--	--	--	--	--	--	--	--	--	--	--	--	--	--	--	--
comp28268_c0	388	--	--	--	--	--	--	--	--	--	--	--	--	--	--	--	--	--	--	--	--	--	--	--	--	--	--	--	--
comp34027_c0	395	--	--	--	--	--	--	--	--	--	--	--	--	--	--	--	--	--	--	--	--	--	--	--	--	--	--	--	--
comp37564_c1	663	--	--	--	--	--	--	--	--	--	--	--	--	--	--	--	--	--	--	--	--	--	--	--	--	--	--	--	--
comp496371_c0	223	--	--	--	--	--	--	--	--	--	--	--	--	--	--	--	--	--	--	--	--	--	--	--	--	--	--	--	--
comp4774_c0	303	--	--	--	--	--	--	--	--	--	--	--	--	--	--	--	--	--	--	--	--	--	--	--	--	--	--	--	--
comp780415_c0	253	--	--	--	--	--	--	--	--	--	--	--	--	--	--	--	--	--	--	--	--	--	--	--	--	--	--	--	--
comp399127_c0	312	--	--	--	--	--	--	--	--	--	--	--	--	--	--	--	--	--	--	--	--	--	--	--	--	--	--	--	--
comp609853_c0	246	--	--	--	--	--	326914838	XM_003203682.1	126	3.93918e-58	PREDICTED: Meleagris gallopavo filensin-like (LOC100550070), mRNA	--	--	--	--	--	--	--	--	--	--	--	--	--	--	--	--	--	--
comp35884_c0	236	--	--	--	--	--	--	--	--	--	--	--	--	--	--	--	--	--	--	--	--	--	--	--	--	--	--	--	--
comp1205282_c0	280	--	--	--	--	--	--	--	--	--	--	--	--	--	--	--	--	--	--	--	--	--	--	--	--	--	--	--	--
comp1069261_c0	234	--	--	--	--	--	--	--	--	--	--	--	--	--	--	--	--	--	--	--	--	--	--	--	--	--	--	--	--
comp626913_c0	271	--	--	--	--	--	--	--	--	--	--	--	--	--	--	--	--	--	--	--	--	--	--	--	--	--	--	--	--
comp889_c0	408	--	--	--	--	--	--	--	--	--	--	--	--	--	--	--	--	--	--	--	--	--	--	--	--	--	--	--	--
comp31165_c0	391	432866539	XP_004070853.1	264	4.27047e-27	PREDICTED: aquaporin-4-like [Oryzias latipes]	363745977	XM_003643432.1	94	4.06245e-40	PREDICTED: Gallus gallus aquaporin-4-like (LOC100857335), partial mRNA	K09866	AQP4	aquaporin-4	http://www.genome.jp/dbget-bin/www_bget?ko:K09866	Q5I4F9	181	2.88813e-15	Aquaporin-4 OS=Notomys alexis GN=AQP4 PE=2 SV=1	PF00230	Major intrinsic protein	GO:0006810	transport	GO:0005215	transporter activity	GO:0016020	membrane	KOG0223	Aquaporin (major intrinsic protein family)
comp478922_c0	418	--	--	--	--	--	--	--	--	--	--	--	--	--	--	--	--	--	--	--	--	--	--	--	--	--	--	--	--
comp760874_c0	246	--	--	--	--	--	--	--	--	--	--	--	--	--	--	--	--	--	--	--	--	--	--	--	--	--	--	--	--
comp397573_c0	223	--	--	--	--	--	--	--	--	--	--	--	--	--	--	--	--	--	--	--	--	--	--	--	--	--	--	--	--
comp737490_c0	275	--	--	--	--	--	--	--	--	--	--	--	--	--	--	--	--	--	--	--	--	--	--	--	--	--	--	--	--
comp307670_c0	646	--	--	--	--	--	--	--	--	--	--	--	--	--	--	--	--	--	--	--	--	--	--	--	--	--	--	--	--
comp601577_c0	290	--	--	--	--	--	--	--	--	--	--	--	--	--	--	--	--	--	--	--	--	--	--	--	--	--	--	--	--
comp652481_c0	297	--	--	--	--	--	--	--	--	--	--	--	--	--	--	--	--	--	--	--	--	--	--	--	--	--	--	--	--
comp21887_c0	757	--	--	--	--	--	--	--	--	--	--	--	--	--	--	--	--	--	--	--	--	--	--	--	--	--	--	--	--
comp459785_c0	397	326926575	XP_003209474.1	665	2.06241e-79	PREDICTED: zinc finger protein 280D-like [Meleagris gallopavo]	326926574	XM_003209426.1	291	1.27142e-149	PREDICTED: Meleagris gallopavo zinc finger protein 280D (ZNF280D), mRNA	--	--	--	--	Q6N043	581	6.25589e-69	Zinc finger protein 280D OS=Homo sapiens GN=ZNF280D PE=1 SV=3	PF00751//PF01363//PF00096	DM DNA binding domain//FYVE zinc finger//Zinc finger, C2H2 type	GO:0006355	regulation of transcription, DNA-dependent	GO:0046872//GO:0043565	metal ion binding//sequence-specific DNA binding	--	--	--	--
comp418943_c0	248	--	--	--	--	--	--	--	--	--	--	--	--	--	--	--	--	--	--	--	--	--	--	--	--	--	--	--	--
comp6723_c0	367	--	--	--	--	--	--	--	--	--	--	--	--	--	--	--	--	--	--	--	--	--	--	--	--	--	--	--	--
comp248157_c0	360	--	--	--	--	--	--	--	--	--	--	--	--	--	--	--	--	--	--	--	--	--	--	--	--	--	--	--	--
comp574880_c0	211	--	--	--	--	--	--	--	--	--	--	--	--	--	--	--	--	--	--	--	--	--	--	--	--	--	--	--	--
comp40108_c0	290	--	--	--	--	--	--	--	--	--	--	--	--	--	--	--	--	--	--	--	--	--	--	--	--	--	--	--	--
comp55896_c0	1116	224043839	XP_002192481.1	748	1.2814e-95	PREDICTED: epidermal differentiation-specific protein-like [Taeniopygia guttata]	449485204	XM_002192360.2	260	6.43699e-132	PREDICTED: Taeniopygia guttata epidermal differentiation-specific protein-like (LOC100220125), mRNA	--	--	--	--	P46058	448	3.92234e-50	Epidermal differentiation-specific protein OS=Cynops pyrrhogaster PE=2 SV=1	PF04505//PF08964	Interferon-induced transmembrane protein//Beta/Gamma crystallin	GO:0009607//GO:0016337	response to biotic stimulus//cell-cell adhesion	--	--	GO:0016020//GO:0016021	membrane//integral to membrane	--	--
comp41274_c0	958	--	--	--	--	--	--	--	--	--	--	--	--	--	--	--	--	--	--	--	--	--	--	--	--	--	--	--	--
comp462086_c0	396	--	--	--	--	--	--	--	--	--	--	--	--	--	--	--	--	--	--	--	--	--	--	--	--	--	--	--	--
comp497534_c0	204	--	--	--	--	--	--	--	--	--	--	--	--	--	--	--	--	--	--	--	--	--	--	--	--	--	--	--	--
comp25085_c0	871	--	--	--	--	--	--	--	--	--	--	--	--	--	--	--	--	--	--	--	--	--	--	--	--	--	--	--	--
comp740145_c0	249	--	--	--	--	--	--	--	--	--	--	--	--	--	--	--	--	--	--	--	--	--	--	--	--	--	--	--	--
comp802898_c0	243	--	--	--	--	--	--	--	--	--	--	--	--	--	--	--	--	--	--	--	--	--	--	--	--	--	--	--	--
comp57442_c0	7392	410951850	XP_003982606.1	2493	0	PREDICTED: protein transport protein Sec61 subunit alpha isoform 1 [Felis catus]	118096919	XM_414364.2	1789	0	PREDICTED: Gallus gallus Sec61 alpha 1 subunit (S. cerevisiae) (SEC61A1), mRNA	K10956	SEC61A	protein transport protein SEC61 subunit alpha	http://www.genome.jp/dbget-bin/www_bget?ko:K10956	P61621	2487	0	Protein transport protein Sec61 subunit alpha isoform 1 OS=Rattus norvegicus GN=Sec61a1 PE=2 SV=2	PF00344	SecY translocase	GO:0015031	protein transport	--	--	GO:0016020	membrane	KOG1373	Transport protein Sec61, alpha subunit
comp280123_c0	349	--	--	--	--	--	--	--	--	--	--	--	--	--	--	--	--	--	--	--	--	--	--	--	--	--	--	--	--
comp482960_c0	423	--	--	--	--	--	--	--	--	--	--	--	--	--	--	--	--	--	--	--	--	--	--	--	--	--	--	--	--
comp611825_c0	234	--	--	--	--	--	--	--	--	--	--	--	--	--	--	--	--	--	--	--	--	--	--	--	--	--	--	--	--
comp51273_c0	4362	84993235	NP_001034186.1	3316	0	solute carrier organic anion transporter family member 1C1 [Gallus gallus]	326912429	XR_118057.1	1671	0	PREDICTED: Meleagris gallopavo solute carrier organic anion transporter family member 1C1-like (LOC100538613), miscRNA	K08747	SLCO1C	solute carrier organic anion transporter family, member 1C	http://www.genome.jp/dbget-bin/www_bget?ko:K08747	Q9NYB5	2570	0	Solute carrier organic anion transporter family member 1C1 OS=Homo sapiens GN=SLCO1C1 PE=2 SV=1	PF00050//PF00083//PF07690//PF03137//PF07648	Kazal-type serine protease inhibitor domain//Sugar (and other) transporter//Major Facilitator Superfamily//Organic Anion Transporter Polypeptide (OATP) family//Kazal-type serine protease inhibitor domain	GO:0006810//GO:0055085	transport//transmembrane transport	GO:0022857//GO:0005515//GO:0005215	transmembrane transporter activity//protein binding//transporter activity	GO:0016020//GO:0016021	membrane//integral to membrane	KOG3626	Organic anion transporter
comp573663_c0	289	--	--	--	--	--	--	--	--	--	--	--	--	--	--	--	--	--	--	--	--	--	--	--	--	--	--	--	--
comp28727_c0	936	--	--	--	--	--	--	--	--	--	--	--	--	--	--	--	--	--	--	--	--	--	--	--	--	--	--	--	--
comp208864_c0	423	--	--	--	--	--	126506421	AC177807.2	92	5.72354e-39	Gallus gallus BAC clone CH261-183A10 from chromosome w, complete sequence	--	--	--	--	--	--	--	--	--	--	--	--	--	--	--	--	--	--
comp375014_c0	277	--	--	--	--	--	--	--	--	--	--	--	--	--	--	--	--	--	--	--	--	--	--	--	--	--	--	--	--
comp46483_c0	2627	326918250	XP_003205403.1	2028	0	PREDICTED: neuropeptide Y receptor type 2-like [Meleagris gallopavo]	326918249	XM_003205355.1	1053	0	PREDICTED: Meleagris gallopavo neuropeptide Y receptor type 2-like (LOC100547058), mRNA	K04205	NPY2R	neuropeptide Y receptor type 2	http://www.genome.jp/dbget-bin/www_bget?ko:K04205	Q9DDN6	1974	0	Neuropeptide Y receptor type 2 OS=Gallus gallus GN=NPY2R PE=3 SV=1	PF00001	7 transmembrane receptor (rhodopsin family)	GO:0007186	G-protein coupled receptor signaling pathway	GO:0004930	G-protein coupled receptor activity	GO:0016021	integral to membrane	KOG3656	FOG: 7 transmembrane receptor
comp280047_c0	401	--	--	--	--	--	--	--	--	--	--	--	--	--	--	--	--	--	--	--	--	--	--	--	--	--	--	--	--
comp32460_c0	298	--	--	--	--	--	--	--	--	--	--	--	--	--	--	--	--	--	--	--	--	--	--	--	--	--	--	--	--
comp261125_c0	387	--	--	--	--	--	--	--	--	--	--	--	--	--	--	--	--	--	--	--	--	--	--	--	--	--	--	--	--
comp33331_c0	2137	113206076	NP_001038111.1	1030	7.8669e-132	kinetochore-associated protein NSL1 homolog [Gallus gallus]	113206075	NM_001044646.1	427	0	Gallus gallus NSL1, MIND kinetochore complex component, homolog (S. cerevisiae) (NSL1), mRNA gi|93102258|dbj|AB253767.1| Gallus gallus Nsl1/DC31 mRNA for Nsl1 protein, complete cds	--	--	--	--	Q96IY1	542	1.57125e-61	Kinetochore-associated protein NSL1 homolog OS=Homo sapiens GN=NSL1 PE=1 SV=3	--	--	--	--	--	--	GO:0000444	MIS12/MIND type complex	--	--
comp563220_c0	250	--	--	--	--	--	--	--	--	--	--	--	--	--	--	--	--	--	--	--	--	--	--	--	--	--	--	--	--
comp29283_c0	844	--	--	--	--	--	--	--	--	--	--	--	--	--	--	--	--	--	--	PF12025	Phage protein C	GO:0019073	viral DNA genome packaging	--	--	--	--	--	--
comp226155_c0	650	326922177	XP_003207328.1	467	5.11199e-53	PREDICTED: SH3 and cysteine-rich domain-containing protein-like [Meleagris gallopavo]	363730123	XM_426020.3	245	8.00513e-124	PREDICTED: Gallus gallus SH3 and cysteine rich domain (STAC), mRNA	--	--	--	--	A0JNJ1	295	1.07854e-29	SH3 and cysteine-rich domain-containing protein OS=Bos taurus GN=STAC PE=2 SV=1	--	--	--	--	--	--	--	--	--	--
comp299197_c0	817	334349579	XP_001379363.2	1177	3.34872e-157	PREDICTED: t-box transcription factor TBX1-A-like [Monodelphis domestica]	449476957	XM_004176562.1	613	0	PREDICTED: Taeniopygia guttata T-box 1 (TBX1), mRNA	K10175	TBX1	T-box protein 1	http://www.genome.jp/dbget-bin/www_bget?ko:K10175	Q8AX98	1157	4.68947e-156	T-box transcription factor TBX1-A OS=Xenopus laevis GN=tbx1-a PE=1 SV=1	PF00907	T-box	GO:0006355	regulation of transcription, DNA-dependent	GO:0003700	sequence-specific DNA binding transcription factor activity	GO:0005667//GO:0005634	transcription factor complex//nucleus	KOG3586	TBX1 and related T-box transcription factors
comp22566_c0	523	--	--	--	--	--	--	--	--	--	--	--	--	--	--	--	--	--	--	--	--	--	--	--	--	--	--	--	--
comp562530_c0	206	--	--	--	--	--	--	--	--	--	--	--	--	--	--	--	--	--	--	--	--	--	--	--	--	--	--	--	--
comp52001_c0	2540	118084203	XP_416850.2	2051	0	PREDICTED: steryl-sulfatase [Gallus gallus]	118084202	XM_416850.2	923	0	PREDICTED: Gallus gallus steroid sulfatase (microsomal), isozyme S (STS), mRNA	K01131	STS	steryl-sulfatase	http://www.genome.jp/dbget-bin/www_bget?ko:K01131	P08842	1590	0	Steryl-sulfatase OS=Homo sapiens GN=STS PE=1 SV=2	PF01663//PF00884	Type I phosphodiesterase / nucleotide pyrophosphatase//Sulfatase	GO:0008152	metabolic process	GO:0003824//GO:0008484	catalytic activity//sulfuric ester hydrolase activity	--	--	KOG3867	Sulfatase
comp25832_c0	237	--	--	--	--	--	--	--	--	--	--	--	--	--	--	--	--	--	--	--	--	--	--	--	--	--	--	--	--
comp32976_c0	690	--	--	--	--	--	--	--	--	--	--	--	--	--	--	--	--	--	--	--	--	--	--	--	--	--	--	--	--
comp467194_c0	298	--	--	--	--	--	--	--	--	--	--	--	--	--	--	--	--	--	--	--	--	--	--	--	--	--	--	--	--
comp30013_c1	268	363740140	XP_415244.3	480	4.43908e-54	PREDICTED: breakpoint cluster region protein isoform 2 [Gallus gallus]	326929853	XR_118449.1	223	5.19878e-112	PREDICTED: Meleagris gallopavo breakpoint cluster region protein-like (LOC100547032), miscRNA	--	--	--	--	Q6PAJ1	408	1.79356e-45	Breakpoint cluster region protein OS=Mus musculus GN=Bcr PE=1 SV=3	--	--	--	--	--	--	--	--	--	--
comp37326_c1	204	--	--	--	--	--	--	--	--	--	--	--	--	--	--	--	--	--	--	--	--	--	--	--	--	--	--	--	--
comp23733_c0	558	46048765	NP_990450.1	862	3.10151e-112	beta-enolase [Gallus gallus]	46048764	NM_205119.1	334	2.28252e-173	Gallus gallus enolase (ENO3), mRNA gi|974177|dbj|D37901.1| Gallus gallus mRNA for enolase beta, complete cds	--	--	--	--	P07322	862	2.09479e-113	Beta-enolase OS=Gallus gallus GN=ENO3 PE=1 SV=3	PF00113	Enolase, C-terminal TIM barrel domain	GO:0009094//GO:0000162//GO:0006571//GO:0006096//GO:0044281//GO:0006094	L-phenylalanine biosynthetic process//tryptophan biosynthetic process//tyrosine biosynthetic process//glycolysis//small molecule metabolic process//gluconeogenesis	GO:0000287//GO:0004634	magnesium ion binding//phosphopyruvate hydratase activity	GO:0000015	phosphopyruvate hydratase complex	KOG2670	Enolase
comp1054071_c0	223	--	--	--	--	--	--	--	--	--	--	--	--	--	--	--	--	--	--	--	--	--	--	--	--	--	--	--	--
comp581686_c0	253	--	--	--	--	--	--	--	--	--	--	--	--	--	--	--	--	--	--	--	--	--	--	--	--	--	--	--	--
comp474710_c0	359	--	--	--	--	--	262527257	NG_015809.1	96	2.86054e-41	Homo sapiens ALX homeobox 4 (ALX4), RefSeqGene on chromosome 11	--	--	--	--	--	--	--	--	--	--	--	--	--	--	--	--	--	--
comp49769_c0	1594	--	--	--	--	--	--	--	--	--	--	--	--	--	--	--	--	--	--	--	--	--	--	--	--	--	--	--	--
comp2037_c1	512	--	--	--	--	--	261599022	NG_013216.1	234	8.09627e-118	Homo sapiens zinc finger protein 407 (ZNF407), RefSeqGene on chromosome 18	--	--	--	--	--	--	--	--	--	--	--	--	--	--	--	--	--	--
comp32791_c0	222	--	--	--	--	--	--	--	--	--	--	--	--	--	--	--	--	--	--	--	--	--	--	--	--	--	--	--	--
comp276862_c0	340	--	--	--	--	--	--	--	--	--	--	--	--	--	--	--	--	--	--	--	--	--	--	--	--	--	--	--	--
comp474031_c0	549	--	--	--	--	--	--	--	--	--	--	--	--	--	--	--	--	--	--	--	--	--	--	--	--	--	--	--	--
comp683019_c0	233	--	--	--	--	--	--	--	--	--	--	--	--	--	--	--	--	--	--	--	--	--	--	--	--	--	--	--	--
comp57674_c0	5468	350537465	NP_001232289.1	1154	1.02356e-141	uncharacterized protein LOC100190033 precursor [Taeniopygia guttata]	363740146	XM_415264.3	995	0	PREDICTED: Gallus gallus malectin (MLEC), mRNA	--	--	--	--	Q14165	1124	2.05367e-138	Malectin OS=Homo sapiens GN=MLEC PE=1 SV=1	--	--	--	--	--	--	--	--	KOG3593	Predicted receptor-like serine/threonine kinase
comp308293_c0	403	363736671	XP_003641742.1	424	1.23119e-45	PREDICTED: inaD-like protein [Gallus gallus]	363736670	XM_003641694.1	240	2.89811e-121	PREDICTED: Gallus gallus InaD-like (Drosophila) (INADL), mRNA	--	--	--	--	Q8NI35	394	1.06427e-42	InaD-like protein OS=Homo sapiens GN=INADL PE=1 SV=3	--	--	--	--	--	--	GO:0048471//GO:0045177//GO:0005923	perinuclear region of cytoplasm//apical part of cell//tight junction	--	--
comp189982_c0	363	--	--	--	--	--	--	--	--	--	--	--	--	--	--	--	--	--	--	--	--	--	--	--	--	--	--	--	--
comp10734_c0	399	--	--	--	--	--	--	--	--	--	--	--	--	--	--	--	--	--	--	--	--	--	--	--	--	--	--	--	--
comp42599_c0	602	--	--	--	--	--	--	--	--	--	--	--	--	--	--	--	--	--	--	--	--	--	--	--	--	--	--	--	--
comp788930_c0	219	--	--	--	--	--	40445480	AC147720.1	132	1.59934e-61	Gallus gallus BAC clone CH261-46I14 from chromosome unknown, complete sequence	--	--	--	--	--	--	--	--	--	--	--	--	--	--	--	--	--	--
comp306016_c0	545	--	--	--	--	--	--	--	--	--	--	--	--	--	--	--	--	--	--	--	--	--	--	--	--	--	--	--	--
comp343555_c0	391	--	--	--	--	--	--	--	--	--	--	--	--	--	--	--	--	--	--	--	--	--	--	--	--	--	--	--	--
comp35279_c1	272	--	--	--	--	--	--	--	--	--	--	--	--	--	--	--	--	--	--	--	--	--	--	--	--	--	--	--	--
comp603496_c0	220	--	--	--	--	--	--	--	--	--	--	--	--	--	--	--	--	--	--	--	--	--	--	--	--	--	--	--	--
comp271435_c0	494	--	--	--	--	--	--	--	--	--	--	--	--	--	--	--	--	--	--	--	--	--	--	--	--	--	--	--	--
comp490840_c0	231	--	--	--	--	--	--	--	--	--	--	--	--	--	--	--	--	--	--	--	--	--	--	--	--	--	--	--	--
comp802160_c0	444	--	--	--	--	--	--	--	--	--	--	--	--	--	--	--	--	--	--	--	--	--	--	--	--	--	--	--	--
comp25286_c0	215	--	--	--	--	--	--	--	--	--	--	--	--	--	--	--	--	--	--	--	--	--	--	--	--	--	--	--	--
comp39561_c1	245	--	--	--	--	--	--	--	--	--	--	--	--	--	--	--	--	--	--	--	--	--	--	--	--	--	--	--	--
comp401039_c0	342	--	--	--	--	--	--	--	--	--	--	--	--	--	--	--	--	--	--	--	--	--	--	--	--	--	--	--	--
comp44568_c0	817	118083308	XP_001232834.1	410	1.34756e-45	PREDICTED: cell division cycle-associated protein 3 [Gallus gallus]	--	--	--	--	--	--	--	--	--	Q68FW2	136	3.93257e-08	Cell division cycle-associated protein 3 OS=Rattus norvegicus GN=Cdca3 PE=2 SV=1	--	--	--	--	--	--	--	--	--	--
comp288092_c0	331	--	--	--	--	--	--	--	--	--	--	--	--	--	--	--	--	--	--	--	--	--	--	--	--	--	--	--	--
comp1042535_c0	234	--	--	--	--	--	--	--	--	--	--	--	--	--	--	--	--	--	--	--	--	--	--	--	--	--	--	--	--
comp459597_c0	254	--	--	--	--	--	--	--	--	--	--	--	--	--	--	--	--	--	--	--	--	--	--	--	--	--	--	--	--
comp762213_c0	384	--	--	--	--	--	427197668	NG_011402.2	384	0	Homo sapiens runt-related transcription factor 1 (RUNX1), RefSeqGene on chromosome 21	--	--	--	--	--	--	--	--	--	--	--	--	--	--	--	--	--	--
comp49929_c0	1714	--	--	--	--	--	403295890	XM_003938807.1	35	1.19282e-06	PREDICTED: Saimiri boliviensis boliviensis protein inhibitor of activated STAT, 4 (PIAS4), mRNA	--	--	--	--	--	--	--	--	--	--	--	--	--	--	--	--	--	--
comp357307_c0	248	326920495	XP_003206507.1	297	9.23934e-30	PREDICTED: cytosolic phospholipase A2 epsilon-like [Meleagris gallopavo]	363734441	XM_001234837.2	146	3.03045e-69	PREDICTED: Gallus gallus phospholipase A2, group IVE-like (LOC771574), mRNA	--	--	--	--	Q3MJ16	157	5.02468e-12	Cytosolic phospholipase A2 epsilon OS=Homo sapiens GN=PLA2G4E PE=1 SV=3	--	--	--	--	--	--	--	--	--	--
comp24326_c0	238	--	--	--	--	--	--	--	--	--	--	--	--	--	--	--	--	--	--	--	--	--	--	--	--	--	--	--	--
comp199778_c0	345	--	--	--	--	--	--	--	--	--	--	--	--	--	--	--	--	--	--	--	--	--	--	--	--	--	--	--	--
comp49346_c0	621	--	--	--	--	--	--	--	--	--	--	--	--	--	--	--	--	--	--	--	--	--	--	--	--	--	--	--	--
comp44724_c0	610	363740884	XP_003642402.1	294	6.85375e-28	PREDICTED: kinesin-like protein KIF19-like [Gallus gallus]	--	--	--	--	--	--	--	--	--	Q7ZXX2	212	8.32652e-18	Kinesin-like protein KIF19 OS=Xenopus laevis GN=kif19 PE=2 SV=1	--	--	--	--	--	--	--	--	--	--
comp399438_c0	219	--	--	--	--	--	--	--	--	--	--	--	--	--	--	--	--	--	--	--	--	--	--	--	--	--	--	--	--
comp37896_c0	2844	50759690	XP_417736.1	1425	0	PREDICTED: low density lipoprotein receptor adapter protein 1 [Gallus gallus]	363742338	XM_417736.3	1345	0	PREDICTED: Gallus gallus low density lipoprotein receptor adaptor protein 1 (LDLRAP1), mRNA	--	--	--	--	Q67FQ3	1108	1.59108e-141	Low density lipoprotein receptor adapter protein 1-B OS=Xenopus laevis GN=ldlrap1-b PE=1 SV=1	PF00640//PF08416	Phosphotyrosine interaction domain (PTB/PID)//Phosphotyrosine-binding domain	GO:0090003//GO:0048260//GO:0042982//GO:0043393//GO:0031623//GO:0042632//GO:0007165	regulation of establishment of protein localization to plasma membrane//positive regulation of receptor-mediated endocytosis//amyloid precursor protein metabolic process//regulation of protein binding//receptor internalization//cholesterol homeostasis//signal transduction	GO:0001540//GO:0050750//GO:0005515//GO:0005546//GO:0035615//GO:0035591//GO:0035612//GO:0030159//GO:0001784	beta-amyloid binding//low-density lipoprotein particle receptor binding//protein binding//phosphatidylinositol-4,5-bisphosphate binding//clathrin adaptor activity//signaling adaptor activity//AP-2 adaptor complex binding//receptor signaling complex scaffold activity//phosphotyrosine binding	GO:0030121//GO:0055037//GO:0005883//GO:0009898//GO:0005829//GO:0009925//GO:0030122//GO:0005769	AP-1 adaptor complex//recycling endosome//neurofilament//internal side of plasma membrane//cytosol//basal plasma membrane//AP-2 adaptor complex//early endosome	KOG3536	Adaptor protein CED-6, contains PTB domain
comp341992_c0	283	--	--	--	--	--	--	--	--	--	--	--	--	--	--	--	--	--	--	--	--	--	--	--	--	--	--	--	--
comp136775_c0	919	--	--	--	--	--	165905812	AC189681.2	266	2.43602e-135	Gallus gallus BAC clone CH261-25C23 from chromosome z, complete sequence	--	--	--	--	--	--	--	--	PF00881	Nitroreductase family	--	--	GO:0016491	oxidoreductase activity	--	--	--	--
comp48587_c0	2696	--	--	--	--	--	--	--	--	--	--	--	--	--	--	--	--	--	--	--	--	--	--	--	--	--	--	--	--
comp53791_c0	297	363739874	XP_003642232.1	472	4.37675e-53	PREDICTED: myosin-Ih [Gallus gallus]	363739873	XM_003642184.1	240	2.07008e-121	PREDICTED: Gallus gallus myosin IH (MYO1H), mRNA	K10356	MYO1	myosin I	http://www.genome.jp/dbget-bin/www_bget?ko:K10356	Q9D6A1	417	9.05334e-47	Unconventional myosin-Ih OS=Mus musculus GN=Myo1h PE=2 SV=2	PF00612	IQ calmodulin-binding motif	--	--	GO:0005524//GO:0003774//GO:0005515	ATP binding//motor activity//protein binding	GO:0016459	myosin complex	--	--
comp458497_c0	332	--	--	--	--	--	--	--	--	--	--	--	--	--	--	--	--	--	--	--	--	--	--	--	--	--	--	--	--
comp1188655_c0	245	--	--	--	--	--	--	--	--	--	--	--	--	--	--	--	--	--	--	--	--	--	--	--	--	--	--	--	--
comp472842_c0	492	--	--	--	--	--	--	--	--	--	--	--	--	--	--	--	--	--	--	--	--	--	--	--	--	--	--	--	--
comp348550_c0	324	--	--	--	--	--	--	--	--	--	--	--	--	--	--	--	--	--	--	--	--	--	--	--	--	--	--	--	--
comp252925_c0	554	--	--	--	--	--	--	--	--	--	--	--	--	--	--	--	--	--	--	--	--	--	--	--	--	--	--	--	--
comp50903_c3	624	--	--	--	--	--	--	--	--	--	--	--	--	--	--	--	--	--	--	PF01016	Ribosomal L27 protein	GO:0042254//GO:0006412	ribosome biogenesis//translation	GO:0003735	structural constituent of ribosome	GO:0005622//GO:0005840	intracellular//ribosome	--	--
comp592323_c0	279	--	--	--	--	--	--	--	--	--	--	--	--	--	--	--	--	--	--	--	--	--	--	--	--	--	--	--	--
comp318378_c0	201	--	--	--	--	--	--	--	--	--	--	--	--	--	--	--	--	--	--	--	--	--	--	--	--	--	--	--	--
comp647495_c0	324	403307982	XP_003944460.1	120	7.84677e-06	PREDICTED: zinc finger protein 256 [Saimiri boliviensis boliviensis]	--	--	--	--	--	K09230	SCAN	SCAN domain-containing zinc finger protein	http://www.genome.jp/dbget-bin/www_bget?ko:K09230	Q6P9A3	112	5.71714e-06	Zinc finger protein 549 OS=Homo sapiens GN=ZNF549 PE=2 SV=2	PF00096	Zinc finger, C2H2 type	--	--	GO:0046872	metal ion binding	--	--	--	--
comp56352_c0	2591	112180426	AAH33527.1	1378	5.84639e-180	MYO5B protein [Homo sapiens]	449513752	XM_004174702.1	522	0	PREDICTED: Taeniopygia guttata myosin VB (MYO5B), mRNA	K10357	MYO5	myosin V	http://www.genome.jp/dbget-bin/www_bget?ko:K10357	Q9ULV0	1388	1.34488e-167	Unconventional myosin-Vb OS=Homo sapiens GN=MYO5B PE=1 SV=3	--	--	GO:0007165//GO:0015031//GO:0016192//GO:0032880//GO:0006833//GO:0055085	signal transduction//protein transport//vesicle-mediated transport//regulation of protein localization//water transport//transmembrane transport	GO:0003779//GO:0000146//GO:0005524//GO:0035255//GO:0005516//GO:0017137	actin binding//microfilament motor activity//ATP binding//ionotropic glutamate receptor binding//calmodulin binding//Rab GTPase binding	GO:0016459//GO:0043197//GO:0005884//GO:0043025//GO:0048471//GO:0030659	myosin complex//dendritic spine//actin filament//neuronal cell body//perinuclear region of cytoplasm//cytoplasmic vesicle membrane	KOG0160	Myosin class V heavy chain
comp54028_c2	275	--	--	--	--	--	--	--	--	--	--	--	--	--	--	--	--	--	--	--	--	--	--	--	--	--	--	--	--
comp1241516_c0	210	--	--	--	--	--	--	--	--	--	--	--	--	--	--	--	--	--	--	--	--	--	--	--	--	--	--	--	--
comp52066_c2	542	--	--	--	--	--	--	--	--	--	--	--	--	--	--	--	--	--	--	--	--	--	--	--	--	--	--	--	--
comp1123216_c0	239	--	--	--	--	--	--	--	--	--	--	--	--	--	--	--	--	--	--	--	--	--	--	--	--	--	--	--	--
comp566764_c0	271	--	--	--	--	--	--	--	--	--	--	--	--	--	--	--	--	--	--	--	--	--	--	--	--	--	--	--	--
comp53078_c0	1077	--	--	--	--	--	--	--	--	--	--	--	--	--	--	--	--	--	--	--	--	--	--	--	--	--	--	--	--
comp747078_c0	215	--	--	--	--	--	--	--	--	--	--	--	--	--	--	--	--	--	--	--	--	--	--	--	--	--	--	--	--
comp836506_c0	269	--	--	--	--	--	34530541	AK124684.1	62	1.64871e-22	Homo sapiens cDNA FLJ42694 fis, clone BRAMY3003109	--	--	--	--	--	--	--	--	--	--	--	--	--	--	--	--	--	--
comp567301_c0	234	355390347	NP_001239038.1	324	4.25186e-35	calcium-dependent secretion activator 2 isoform 6 [Mus musculus]	363727537	XM_003640346.1	190	9.83874e-94	PREDICTED: Gallus gallus Ca++-dependent secretion activator 2 (CADPS2), mRNA	--	--	--	--	Q8BYR5	326	1.221e-34	Calcium-dependent secretion activator 2 OS=Mus musculus GN=Cadps2 PE=1 SV=2	--	--	GO:0016082//GO:0015031//GO:0045921	synaptic vesicle priming//protein transport//positive regulation of exocytosis	GO:0005515//GO:0005543//GO:0046872	protein binding//phospholipid binding//metal ion binding	GO:0042734//GO:0008021//GO:0045211//GO:0030054	presynaptic membrane//synaptic vesicle//postsynaptic membrane//cell junction	KOG3543	Ca2+-dependent activator protein
comp392418_c0	400	--	--	--	--	--	124487674	AC192622.2	355	0	Gallus gallus BAC clone CH261-108E1 from chromosome z, complete sequence	--	--	--	--	--	--	--	--	--	--	--	--	--	--	--	--	--	--
comp47878_c1	646	326920418	XP_003206471.1	462	2.13148e-55	PREDICTED: midkine-like [Meleagris gallopavo]	33312178	AF419846.1	404	0	Gallus gallus midkine precursor, mRNA, complete cds	K06828	MDK	midkine	http://www.genome.jp/dbget-bin/www_bget?ko:K06828	P24052	444	6.81717e-54	Midkine OS=Gallus gallus GN=RIHB PE=1 SV=1	PF01091//PF05196	PTN/MK heparin-binding protein family, C-terminal domain//PTN/MK heparin-binding protein family, N-terminal domain	GO:0040007//GO:0007165//GO:0008283//GO:0050795//GO:0009611//GO:0045893	growth//signal transduction//cell proliferation//regulation of behavior//response to wounding//positive regulation of transcription, DNA-dependent	GO:0008083//GO:0008201	growth factor activity//heparin binding	--	--	--	--
comp52248_c0	3975	118100392	XP_415876.2	1559	0	PREDICTED: glycerophosphodiester phosphodiesterase domain-containing protein 1 [Gallus gallus]	363741182	XM_415876.3	896	0	PREDICTED: Gallus gallus glycerophosphodiester phosphodiesterase domain containing 1 (GDPD1), mRNA	--	--	--	--	Q8N9F7	1360	5.90335e-175	Glycerophosphodiester phosphodiesterase domain-containing protein 1 OS=Homo sapiens GN=GDPD1 PE=1 SV=2	PF03009	Glycerophosphoryl diester phosphodiesterase family	GO:0046486//GO:0006071//GO:0009395	glycerolipid metabolic process//glycerol metabolic process//phospholipid catabolic process	GO:0008889	glycerophosphodiester phosphodiesterase activity	--	--	KOG2258	Glycerophosphoryl diester phosphodiesterase
comp302812_c0	372	--	--	--	--	--	--	--	--	--	--	--	--	--	--	--	--	--	--	--	--	--	--	--	--	--	--	--	--
comp853006_c0	203	--	--	--	--	--	--	--	--	--	--	--	--	--	--	--	--	--	--	--	--	--	--	--	--	--	--	--	--
comp215992_c0	494	--	--	--	--	--	--	--	--	--	--	--	--	--	--	--	--	--	--	--	--	--	--	--	--	--	--	--	--
comp772290_c0	413	--	--	--	--	--	--	--	--	--	--	--	--	--	--	--	--	--	--	--	--	--	--	--	--	--	--	--	--
comp946126_c0	272	--	--	--	--	--	--	--	--	--	--	--	--	--	--	--	--	--	--	--	--	--	--	--	--	--	--	--	--
comp8951_c0	201	--	--	--	--	--	--	--	--	--	--	--	--	--	--	--	--	--	--	--	--	--	--	--	--	--	--	--	--
comp34993_c0	1857	363733457	XP_001234940.2	932	3.80808e-117	PREDICTED: TNFAIP3-interacting protein 3 [Gallus gallus]	363733456	XM_001234939.2	395	0	PREDICTED: Gallus gallus TNFAIP3 interacting protein 3 (TNIP3), mRNA	--	--	--	--	Q96KP6	603	2.07874e-70	TNFAIP3-interacting protein 3 OS=Homo sapiens GN=TNIP3 PE=1 SV=2	PF13851//PF00038//PF12464//PF06632	Growth-arrest specific micro-tubule binding//Intermediate filament protein//Maltose acetyltransferase//DNA double-strand break repair and V(D)J recombination protein XRCC4	GO:0006302//GO:0042967//GO:0006310//GO:0048870	double-strand break repair//acyl-carrier-protein biosynthetic process//DNA recombination//cell motility	GO:0005198//GO:0003677//GO:0016407	structural molecule activity//DNA binding//acetyltransferase activity	GO:0005882//GO:0005634//GO:0031514	intermediate filament//nucleus//motile cilium	--	--
comp754996_c0	239	--	--	--	--	--	--	--	--	--	--	--	--	--	--	--	--	--	--	--	--	--	--	--	--	--	--	--	--
comp5975_c0	657	--	--	--	--	--	--	--	--	--	--	--	--	--	--	--	--	--	--	--	--	--	--	--	--	--	--	--	--
comp24712_c0	398	--	--	--	--	--	--	--	--	--	--	--	--	--	--	--	--	--	--	--	--	--	--	--	--	--	--	--	--
comp19629_c0	444	--	--	--	--	--	--	--	--	--	--	--	--	--	--	--	--	--	--	--	--	--	--	--	--	--	--	--	--
comp25035_c1	371	--	--	--	--	--	--	--	--	--	--	--	--	--	--	--	--	--	--	--	--	--	--	--	--	--	--	--	--
comp576998_c0	283	--	--	--	--	--	--	--	--	--	--	--	--	--	--	--	--	--	--	--	--	--	--	--	--	--	--	--	--
comp458099_c0	211	--	--	--	--	--	--	--	--	--	--	--	--	--	--	--	--	--	--	--	--	--	--	--	--	--	--	--	--
comp53219_c1	5109	363729139	XP_417010.3	1252	9.52187e-141	PREDICTED: LIM domain only protein 7 [Gallus gallus]	363729138	XM_417010.3	220	5.1941e-109	PREDICTED: Gallus gallus LIM domain 7 (LMO7), mRNA	--	--	--	--	Q8WWI1	781	1.22854e-82	LIM domain only protein 7 OS=Homo sapiens GN=LMO7 PE=1 SV=3	PF00412//PF13180//PF00595	LIM domain//PDZ domain//PDZ domain (Also known as DHR or GLGF)	--	--	GO:0008270//GO:0005515	zinc ion binding//protein binding	--	--	--	--
comp314412_c0	235	--	--	--	--	--	--	--	--	--	--	--	--	--	--	--	--	--	--	--	--	--	--	--	--	--	--	--	--
comp672071_c0	262	--	--	--	--	--	--	--	--	--	--	--	--	--	--	--	--	--	--	--	--	--	--	--	--	--	--	--	--
comp247608_c0	424	--	--	--	--	--	--	--	--	--	--	--	--	--	--	--	--	--	--	--	--	--	--	--	--	--	--	--	--
comp1024347_c0	232	--	--	--	--	--	--	--	--	--	--	--	--	--	--	--	--	--	--	--	--	--	--	--	--	--	--	--	--
comp18932_c0	1324	291401549	XP_002717036.1	1060	2.1569e-136	PREDICTED: PR domain containing 8 [Oryctolagus cuniculus]	224049044	XM_002191788.1	550	0	PREDICTED: Taeniopygia guttata similar to PR-domain containing protein 8 (LOC100230967), mRNA	--	--	--	--	Q8BZ97	1043	3.31926e-133	PR domain zinc finger protein 8 OS=Mus musculus GN=Prdm8 PE=2 SV=1	PF00856	SET domain	--	--	GO:0005515	protein binding	--	--	KOG2461	Transcription factor BLIMP-1/PRDI-BF1, contains C2H2-type Zn-finger and SET domains
comp653496_c0	219	--	--	--	--	--	--	--	--	--	--	--	--	--	--	--	--	--	--	--	--	--	--	--	--	--	--	--	--
comp731097_c0	247	--	--	--	--	--	--	--	--	--	--	--	--	--	--	--	--	--	--	--	--	--	--	--	--	--	--	--	--
comp735533_c0	345	--	--	--	--	--	--	--	--	--	--	--	--	--	--	--	--	--	--	--	--	--	--	--	--	--	--	--	--
comp28352_c0	268	--	--	--	--	--	--	--	--	--	--	--	--	--	--	--	--	--	--	--	--	--	--	--	--	--	--	--	--
comp552184_c0	256	--	--	--	--	--	--	--	--	--	--	--	--	--	--	--	--	--	--	--	--	--	--	--	--	--	--	--	--
comp37514_c0	892	--	--	--	--	--	--	--	--	--	--	--	--	--	--	--	--	--	--	--	--	--	--	--	--	--	--	--	--
comp833902_c0	229	--	--	--	--	--	--	--	--	--	--	--	--	--	--	--	--	--	--	PF07886	BA14K-like protein	GO:0009405	pathogenesis	--	--	--	--	--	--
comp200450_c0	550	--	--	--	--	--	--	--	--	--	--	--	--	--	--	--	--	--	--	--	--	--	--	--	--	--	--	--	--
comp20884_c0	759	326913237	XP_003202946.1	938	1.09786e-125	PREDICTED: ATP synthase subunit O, mitochondrial-like isoform 1 [Meleagris gallopavo]	42600279	BX950594.1	497	0	Gallus gallus finished cDNA, clone ChEST1038m5	--	--	--	--	B2B9A1	677	2.5512e-87	ATP synthase subunit O, mitochondrial OS=Rhinolophus ferrumequinum GN=ATP5O PE=3 SV=1	PF00213	ATP synthase delta (OSCP) subunit	GO:0015986	ATP synthesis coupled proton transport	GO:0046933	proton-transporting ATP synthase activity, rotational mechanism	GO:0045259	proton-transporting ATP synthase complex	KOG1662	Mitochondrial F1F0-ATP synthase, subunit OSCP/ATP5
comp20270_c0	349	--	--	--	--	--	392277959	JQ881826.1	40	3.74272e-10	Pelomedusa subrufa isolate 13013pel ultra conserved element locus chr2_10525 genomic sequence	--	--	--	--	--	--	--	--	--	--	--	--	--	--	--	--	--	--
comp681472_c0	240	--	--	--	--	--	--	--	--	--	--	--	--	--	--	--	--	--	--	--	--	--	--	--	--	--	--	--	--
comp400830_c0	281	363744712	XP_003643109.1	352	1.10871e-36	PREDICTED: uncharacterized protein KIAA0825-like [Gallus gallus]	363744711	XM_003643061.1	175	2.64388e-85	PREDICTED: Gallus gallus KIAA0825 (KIAA0825), mRNA	--	--	--	--	Q8IV33	204	5.14161e-18	Uncharacterized protein KIAA0825 OS=Homo sapiens GN=KIAA0825 PE=2 SV=2	--	--	--	--	--	--	--	--	--	--
comp44778_c0	243	--	--	--	--	--	--	--	--	--	--	--	--	--	--	--	--	--	--	--	--	--	--	--	--	--	--	--	--
comp729958_c0	305	--	--	--	--	--	--	--	--	--	--	--	--	--	--	--	--	--	--	--	--	--	--	--	--	--	--	--	--
comp13066_c0	252	39579174	AAR28760.1	168	2.04257e-13	DNA-dependent protein kinase catalytic subunit [Gallus gallus]	--	--	--	--	--	--	--	--	--	--	--	--	--	--	--	--	--	--	--	--	--	--	--
comp18111_c0	538	--	--	--	--	--	--	--	--	--	--	--	--	--	--	--	--	--	--	--	--	--	--	--	--	--	--	--	--
comp562897_c0	212	--	--	--	--	--	--	--	--	--	--	--	--	--	--	--	--	--	--	PF04055	Radical SAM superfamily	--	--	GO:0051536//GO:0003824	iron-sulfur cluster binding//catalytic activity	--	--	--	--
comp760297_c0	242	--	--	--	--	--	--	--	--	--	--	--	--	--	--	--	--	--	--	--	--	--	--	--	--	--	--	--	--
comp804458_c0	248	--	--	--	--	--	--	--	--	--	--	--	--	--	--	--	--	--	--	--	--	--	--	--	--	--	--	--	--
comp408233_c0	322	--	--	--	--	--	--	--	--	--	--	--	--	--	--	--	--	--	--	--	--	--	--	--	--	--	--	--	--
comp499070_c0	344	--	--	--	--	--	--	--	--	--	--	--	--	--	--	--	--	--	--	--	--	--	--	--	--	--	--	--	--
comp188218_c1	490	--	--	--	--	--	117935700	AC186834.2	162	8.19535e-78	Gallus gallus BAC clone CH261-104J11 from chromosome z, complete sequence	--	--	--	--	--	--	--	--	--	--	--	--	--	--	--	--	--	--
comp358775_c0	271	--	--	--	--	--	--	--	--	--	--	--	--	--	--	--	--	--	--	--	--	--	--	--	--	--	--	--	--
comp19423_c0	1142	--	--	--	--	--	--	--	--	--	--	--	--	--	--	--	--	--	--	--	--	--	--	--	--	--	--	--	--
comp50703_c1	1733	327289181	XP_003229303.1	792	5.4282e-89	PREDICTED: collagen alpha-1(V) chain-like, partial [Anolis carolinensis]	--	--	--	--	--	K06236	COL1AS	collagen, type I/II/III/V/XI/XXIV/XXVII, alpha	http://www.genome.jp/dbget-bin/www_bget?ko:K06236	P20908	681	3.74517e-75	Collagen alpha-1(V) chain OS=Homo sapiens GN=COL5A1 PE=1 SV=3	PF01410	Fibrillar collagen C-terminal domain	--	--	GO:0005201	extracellular matrix structural constituent	GO:0005578//GO:0005581	proteinaceous extracellular matrix//collagen	--	--
comp146129_c0	450	--	--	--	--	--	45384421	NM_204952.1	300	1.44578e-154	Gallus gallus forkhead box D2 (FOXD2), mRNA gi|1766072|gb|U37272.1|GGU37272 Gallus gallus winged helix protein CWH-1 mRNA, complete cds	--	--	--	--	--	--	--	--	--	--	--	--	--	--	--	--	--	--
comp573584_c0	364	326920058	XP_003206293.1	610	1.72601e-71	PREDICTED: pleckstrin homology domain-containing family A member 7-like [Meleagris gallopavo]	326920057	XM_003206245.1	283	3.23825e-145	PREDICTED: Meleagris gallopavo pleckstrin homology domain containing, family A member 7 (PLEKHA7), mRNA	--	--	--	--	Q3UIL6	564	2.22767e-66	Pleckstrin homology domain-containing family A member 7 OS=Mus musculus GN=Plekha7 PE=1 SV=2	--	--	--	--	GO:0005543	phospholipid binding	--	--	--	--
comp587207_c0	258	--	--	--	--	--	--	--	--	--	--	--	--	--	--	--	--	--	--	--	--	--	--	--	--	--	--	--	--
comp950393_c0	274	--	--	--	--	--	--	--	--	--	--	--	--	--	--	--	--	--	--	--	--	--	--	--	--	--	--	--	--
comp3523_c0	401	--	--	--	--	--	--	--	--	--	--	--	--	--	--	--	--	--	--	--	--	--	--	--	--	--	--	--	--
comp3534_c0	272	--	--	--	--	--	--	--	--	--	--	--	--	--	--	--	--	--	--	--	--	--	--	--	--	--	--	--	--
comp26727_c0	496	--	--	--	--	--	--	--	--	--	--	--	--	--	--	--	--	--	--	--	--	--	--	--	--	--	--	--	--
comp470721_c0	386	47199009	CAF88371.1	670	7.49637e-88	unnamed protein product [Tetraodon nigroviridis]	45383937	NM_205254.1	326	4.3113e-169	Gallus gallus myosin IF (MYO1F), mRNA gi|65323|emb|X70400.1| G.gallus mRNA for brush border myosin IB	K10356	MYO1	myosin I	http://www.genome.jp/dbget-bin/www_bget?ko:K10356	O00160	664	3.36798e-80	Unconventional myosin-If OS=Homo sapiens GN=MYO1F PE=1 SV=3	PF00437//PF00910//PF00063//PF03668//PF00931//PF00158//PF06414//PF00005	Type II/IV secretion system protein//RNA helicase//Myosin head (motor domain)//P-loop ATPase protein family//NB-ARC domain//Sigma-54 interaction domain//Zeta toxin//ABC transporter	GO:0006810//GO:0006355	transport//regulation of transcription, DNA-dependent	GO:0016301//GO:0005524//GO:0008134//GO:0043531//GO:0003723//GO:0016887//GO:0003774//GO:0003724	kinase activity//ATP binding//transcription factor binding//ADP binding//RNA binding//ATPase activity//motor activity//RNA helicase activity	GO:0005667//GO:0016459	transcription factor complex//myosin complex	KOG0162	Myosin class I heavy chain
comp1362_c0	244	--	--	--	--	--	--	--	--	--	--	--	--	--	--	--	--	--	--	--	--	--	--	--	--	--	--	--	--
comp280866_c0	268	--	--	--	--	--	--	--	--	--	--	--	--	--	--	--	--	--	--	--	--	--	--	--	--	--	--	--	--
comp47887_c0	3879	308051691	ADO00273.1	3757	0	long-chain fatty acyl-CoA synthetase 1 [Anser cygnoides]	326918567	XM_003205512.1	2481	0	PREDICTED: Meleagris gallopavo acyl-CoA synthetase long-chain family member 1 (ACSL1), mRNA	--	--	--	--	P33121	3062	0	Long-chain-fatty-acid--CoA ligase 1 OS=Homo sapiens GN=ACSL1 PE=1 SV=1	PF00501	AMP-binding enzyme	GO:0008152	metabolic process	GO:0003824	catalytic activity	--	--	KOG1256	Long-chain acyl-CoA synthetases (AMP-forming)
comp55553_c0	2690	326936467	XP_003214275.1	1932	0	PREDICTED: LIM domain and actin-binding protein 1-like isoform 1 [Meleagris gallopavo]	118129630	XM_424485.2	1748	0	PREDICTED: Gallus gallus LIM domain and actin binding 1 (LIMA1), mRNA	--	--	--	--	Q9UHB6	1085	1.23263e-132	LIM domain and actin-binding protein 1 OS=Homo sapiens GN=LIMA1 PE=1 SV=1	PF05298//PF00412	Bombinin//LIM domain	GO:0042742	defense response to bacterium	GO:0008270//GO:0046872	zinc ion binding//metal ion binding	GO:0005576	extracellular region	KOG1700	Regulatory protein MLP and related LIM proteins
comp482517_c0	470	--	--	--	--	--	--	--	--	--	--	--	--	--	--	--	--	--	--	--	--	--	--	--	--	--	--	--	--
comp31530_c2	236	326922383	XP_003207428.1	319	3.27049e-35	PREDICTED: ras-related protein Rab-17-like, partial [Meleagris gallopavo]	--	--	--	--	--	K07909	RAB17	Ras-related protein Rab-17	http://www.genome.jp/dbget-bin/www_bget?ko:K07909	Q9H0T7	223	3.00173e-22	Ras-related protein Rab-17 OS=Homo sapiens GN=RAB17 PE=1 SV=2	PF00025//PF08477//PF04670//PF01926//PF00071	ADP-ribosylation factor family//Miro-like protein//Gtr1/RagA G protein conserved region//50S ribosome-binding GTPase//Ras family	GO:0007264	small GTPase mediated signal transduction	GO:0005525	GTP binding	GO:0005737//GO:0005622//GO:0005634	cytoplasm//intracellular//nucleus	KOG0092	GTPase Rab5/YPT51 and related small G protein superfamily GTPases
comp36159_c0	1205	--	--	--	--	--	--	--	--	--	--	--	--	--	--	--	--	--	--	--	--	--	--	--	--	--	--	--	--
comp735515_c0	222	--	--	--	--	--	--	--	--	--	--	--	--	--	--	--	--	--	--	--	--	--	--	--	--	--	--	--	--
comp26443_c0	833	--	--	--	--	--	--	--	--	--	--	--	--	--	--	--	--	--	--	--	--	--	--	--	--	--	--	--	--
comp524801_c0	323	--	--	--	--	--	--	--	--	--	--	--	--	--	--	--	--	--	--	--	--	--	--	--	--	--	--	--	--
comp4718_c0	259	--	--	--	--	--	--	--	--	--	--	--	--	--	--	--	--	--	--	--	--	--	--	--	--	--	--	--	--
comp458905_c0	241	--	--	--	--	--	--	--	--	--	--	--	--	--	--	--	--	--	--	--	--	--	--	--	--	--	--	--	--
comp47124_c0	1811	224054027	XP_002190410.1	845	1.38172e-96	PREDICTED: ubiquitin carboxyl-terminal hydrolase 40 [Taeniopygia guttata]	381388759	NM_001257318.1	425	0	Gallus gallus ubiquitin carboxyl-terminal hydrolase 40 (USP40), mRNA	K11869	USP40	ubiquitin carboxyl-terminal hydrolase 40	http://www.genome.jp/dbget-bin/www_bget?ko:K11869	Q8BWR4	722	3.61772e-81	Ubiquitin carboxyl-terminal hydrolase 40 OS=Mus musculus GN=Usp40 PE=1 SV=2	PF13423//PF00443	Ubiquitin carboxyl-terminal hydrolase//Ubiquitin carboxyl-terminal hydrolase	GO:0006511//GO:0006508//GO:0016579	ubiquitin-dependent protein catabolic process//proteolysis//protein deubiquitination	GO:0008234//GO:0004221	cysteine-type peptidase activity//ubiquitin thiolesterase activity	--	--	KOG1863	Ubiquitin carboxyl-terminal hydrolase
comp784793_c0	205	--	--	--	--	--	--	--	--	--	--	--	--	--	--	--	--	--	--	--	--	--	--	--	--	--	--	--	--
comp13916_c0	229	--	--	--	--	--	--	--	--	--	--	--	--	--	--	--	--	--	--	--	--	--	--	--	--	--	--	--	--
comp473829_c0	397	--	--	--	--	--	--	--	--	--	--	--	--	--	--	--	--	--	--	PF05155	Phage X family	GO:0006260	DNA replication	--	--	--	--	--	--
comp20587_c0	965	295651477	ADG26557.1	513	1.12131e-59	mutant methyl CpG binding protein 2 [Homo sapiens]	2388804	Y14166.1	261	1.54223e-132	Gallus gallus mRNA for attachment region binding protein (ARBP)	K11588	MECP2	methyl CpG binding protein 2	http://www.genome.jp/dbget-bin/www_bget?ko:K11588	Q00566	520	1.11047e-59	Methyl-CpG-binding protein 2 OS=Rattus norvegicus GN=Mecp2 PE=1 SV=1	PF01429	Methyl-CpG binding domain	GO:0043524//GO:0001964//GO:0060291//GO:0006349//GO:0031061//GO:0006122//GO:0007616//GO:0008344//GO:0051965//GO:0042551//GO:0001976//GO:0001662//GO:0019233//GO:0008542//GO:0035176//GO:0032048//GO:0045893//GO:0050432//GO:0000122//GO:0019230//GO:0008284//GO:0009790//GO:0009405//GO:0060079//GO:0021549//GO:0001666//GO:0006541//GO:0006342//GO:0006020//GO:0035067//GO:0009791//GO:0016358//GO:0046470//GO:…	negative regulation of neuron apoptotic process//startle response//long-term synaptic potentiation//regulation of gene expression by genetic imprinting//negative regulation of histone methylation//mitochondrial electron transport, ubiquinol to cytochrome c//long-term memory//adult locomotory behavior//positive regulation of synapse assembly//neuron maturation//neurological system process involved…	GO:0019904//GO:0010385//GO:0000400//GO:0008327//GO:0019899//GO:0047485//GO:0045322//GO:0003700//GO:0003677//GO:0035197//GO:0003714//GO:0003729//GO:0008134//GO:0031490	protein domain specific binding//double-stranded methylated DNA binding//four-way junction DNA binding//methyl-CpG binding//enzyme binding//protein N-terminus binding//unmethylated CpG binding//sequence-specific DNA binding transcription factor activity//DNA binding//siRNA binding//transcription corepressor activity//mRNA binding//transcription factor binding//chromatin DNA binding	GO:0005829//GO:0000785//GO:0005667//GO:0000792//GO:0000790//GO:0005634//GO:0043234	cytosol//chromatin//transcription factor complex//heterochromatin//nuclear chromatin//nucleus//protein complex	--	--
comp567524_c0	343	--	--	--	--	--	--	--	--	--	--	--	--	--	--	--	--	--	--	--	--	--	--	--	--	--	--	--	--
comp248045_c0	365	--	--	--	--	--	--	--	--	--	--	--	--	--	--	--	--	--	--	--	--	--	--	--	--	--	--	--	--
comp747333_c0	230	--	--	--	--	--	--	--	--	--	--	--	--	--	--	--	--	--	--	--	--	--	--	--	--	--	--	--	--
comp29881_c0	1353	--	--	--	--	--	--	--	--	--	--	--	--	--	--	--	--	--	--	--	--	--	--	--	--	--	--	--	--
comp485685_c0	268	355697699	EHH28247.1	330	1.82886e-37	hypothetical protein EGK_18644, partial [Macaca mulatta]	17488691	AC013807.9	221	6.72504e-111	Homo sapiens chromosome , clone RP11-21B14, complete sequence	--	--	--	--	P11260	115	9.63629e-07	Putative transposase element L1Md-A101/L1Md-A102/L1Md-A2 OS=Mus musculus PE=1 SV=2	--	--	--	--	--	--	--	--	--	--
comp459875_c0	243	--	--	--	--	--	--	--	--	--	--	--	--	--	--	--	--	--	--	--	--	--	--	--	--	--	--	--	--
comp32733_c0	273	--	--	--	--	--	--	--	--	--	--	--	--	--	--	--	--	--	--	--	--	--	--	--	--	--	--	--	--
comp199793_c0	658	363735298	XP_421717.3	618	2.57968e-70	PREDICTED: uncharacterized protein LOC423848 [Gallus gallus]	363735297	XM_421717.3	316	2.75601e-163	PREDICTED: Gallus gallus peroxisome proliferator-activated receptor gamma, coactivator-related 1 (PPRC1), mRNA	--	--	--	--	Q5VV67	212	1.39441e-17	Peroxisome proliferator-activated receptor gamma coactivator-related protein 1 OS=Homo sapiens GN=PPRC1 PE=1 SV=1	--	--	--	--	--	--	--	--	--	--
comp4180_c0	383	--	--	--	--	--	--	--	--	--	--	--	--	--	--	--	--	--	--	--	--	--	--	--	--	--	--	--	--
comp458160_c0	354	--	--	--	--	--	78483003	AB212676.1	336	1.08266e-174	Anser anser GH gene, 5&apos;-flanking region	--	--	--	--	--	--	--	--	--	--	--	--	--	--	--	--	--	--
comp29309_c0	354	--	--	--	--	--	--	--	--	--	--	--	--	--	--	--	--	--	--	PF00739	Trans-activation protein X	GO:0019079	viral genome replication	--	--	--	--	--	--
comp6481_c0	304	--	--	--	--	--	--	--	--	--	--	--	--	--	--	--	--	--	--	--	--	--	--	--	--	--	--	--	--
comp115131_c0	740	--	--	--	--	--	--	--	--	--	--	--	--	--	--	--	--	--	--	--	--	--	--	--	--	--	--	--	--
comp33895_c0	2254	148872482	Q5ZKD1.2	852	4.92399e-103	RecName: Full=Choline/ethanolaminephosphotransferase 1	402692884	NM_001006392.2	967	0	Gallus gallus choline/ethanolamine phosphotransferase 1 (CEPT1), mRNA	K13644	CEPT1	choline/ethanolamine phosphotransferase	http://www.genome.jp/dbget-bin/www_bget?ko:K13644	Q5ZKD1	852	3.32572e-104	Choline/ethanolaminephosphotransferase 1 OS=Gallus gallus GN=CEPT1 PE=2 SV=2	PF03381	LEM3 (ligand-effect modulator 3) family / CDC50 family	GO:0006687//GO:0006646//GO:0046486	glycosphingolipid metabolic process//phosphatidylethanolamine biosynthetic process//glycerolipid metabolic process	GO:0046872//GO:0004142//GO:0004307	metal ion binding//diacylglycerol cholinephosphotransferase activity//ethanolaminephosphotransferase activity	GO:0016021//GO:0031965//GO:0005789//GO:0016020	integral to membrane//nuclear membrane//endoplasmic reticulum membrane//membrane	KOG2877	sn-1,2-diacylglycerol ethanolamine- and cholinephosphotranferases
comp45477_c1	1811	431916147	ELK16399.1	819	1.16062e-100	Homeobox protein Nkx-6.1 [Pteropus alecto]	3983415	AF102991.1	125	1.17552e-56	Gallus gallus homeodomain protein (Nkx-6.1) mRNA, partial cds	K08030	NKX6-1	homeobox protein Nkx-6.1	http://www.genome.jp/dbget-bin/www_bget?ko:K08030	P78426	819	1.1594e-101	Homeobox protein Nkx-6.1 OS=Homo sapiens GN=NKX6-1 PE=2 SV=2	PF00046	Homeobox domain	GO:0006355	regulation of transcription, DNA-dependent	GO:0043565//GO:0003700	sequence-specific DNA binding//sequence-specific DNA binding transcription factor activity	GO:0005667	transcription factor complex	KOG0847	Transcription factor, contains HOX domain
comp39789_c0	1447	--	--	--	--	--	--	--	--	--	--	--	--	--	--	--	--	--	--	PF14736	Protein N-terminal asparagine amidohydrolase	GO:0006528	asparagine metabolic process	GO:0008418	protein-N-terminal asparagine amidohydrolase activity	--	--	--	--
comp38433_c0	246	--	--	--	--	--	--	--	--	--	--	--	--	--	--	--	--	--	--	--	--	--	--	--	--	--	--	--	--
comp453454_c0	210	326912353	XP_003202517.1	316	1.75042e-33	PREDICTED: tubulin alpha-2 chain-like [Meleagris gallopavo]	326912352	XM_003202469.1	165	6.88712e-80	PREDICTED: Meleagris gallopavo tubulin alpha-2 chain-like (LOC100545512), mRNA	K07374	TUBA	tubulin alpha	http://www.genome.jp/dbget-bin/www_bget?ko:K07374	P08070	306	2.7508e-33	Tubulin alpha-2 chain OS=Gallus gallus PE=2 SV=1	--	--	--	--	--	--	--	--	KOG1376	Alpha tubulin
comp156_c0	439	74228125	BAE38017.1	671	9.68599e-85	unnamed protein product [Mus musculus]	326930525	XM_003211349.1	317	4.99196e-164	PREDICTED: Meleagris gallopavo GTPase activating protein and VPS9 domains 1 (GAPVD1), mRNA	--	--	--	--	A5D794	681	1.626e-81	GTPase-activating protein and VPS9 domain-containing protein 1 OS=Bos taurus GN=GAPVD1 PE=2 SV=1	--	--	GO:0051223//GO:0006897//GO:0051056//GO:0050790//GO:0043087	regulation of protein transport//endocytosis//regulation of small GTPase mediated signal transduction//regulation of catalytic activity//regulation of GTPase activity	GO:0005085//GO:0005096//GO:0032794	guanyl-nucleotide exchange factor activity//GTPase activator activity//GTPase activating protein binding	GO:0016020//GO:0005829//GO:0005768	membrane//cytosol//endosome	--	--
comp652472_c0	348	--	--	--	--	--	--	--	--	--	--	--	--	--	--	--	--	--	--	--	--	--	--	--	--	--	--	--	--
comp48040_c0	1326	403258343	XP_003921732.1	134	1.60699e-07	PREDICTED: cortexin-2-like [Saimiri boliviensis boliviensis]	--	--	--	--	--	--	--	--	--	--	--	--	--	PF11057	Cortexin of kidney	--	--	--	--	GO:0031224	intrinsic to membrane	--	--
comp891121_c0	220	--	--	--	--	--	--	--	--	--	--	--	--	--	--	--	--	--	--	--	--	--	--	--	--	--	--	--	--
comp180394_c0	696	--	--	--	--	--	--	--	--	--	--	--	--	--	--	--	--	--	--	--	--	--	--	--	--	--	--	--	--
comp17922_c0	233	--	--	--	--	--	--	--	--	--	--	--	--	--	--	--	--	--	--	--	--	--	--	--	--	--	--	--	--
comp247442_c0	254	--	--	--	--	--	--	--	--	--	--	--	--	--	--	--	--	--	--	--	--	--	--	--	--	--	--	--	--
comp250609_c0	489	326925933	XP_003209161.1	748	7.72715e-90	PREDICTED: LOW QUALITY PROTEIN: probable cation-transporting ATPase 13A3-like [Meleagris gallopavo]	326925932	XM_003209113.1	377	0	PREDICTED: Meleagris gallopavo probable cation-transporting ATPase 13A3-like (LOC100546459), mRNA	K14951	ATP13A3_4_5	cation-transporting ATPase 13A3/4/5	http://www.genome.jp/dbget-bin/www_bget?ko:K14951	Q5XF89	668	6.23592e-80	Probable cation-transporting ATPase 13A3 OS=Mus musculus GN=Atp13a3 PE=1 SV=1	--	--	--	--	--	--	--	--	KOG0208	Cation transport ATPase
comp45005_c0	766	--	--	--	--	--	--	--	--	--	--	--	--	--	--	--	--	--	--	--	--	--	--	--	--	--	--	--	--
comp460829_c0	255	--	--	--	--	--	--	--	--	--	--	--	--	--	--	--	--	--	--	--	--	--	--	--	--	--	--	--	--
comp351752_c0	468	--	--	--	--	--	--	--	--	--	--	--	--	--	--	--	--	--	--	--	--	--	--	--	--	--	--	--	--
[truncated: 126,361 more rows]
