# Supplementary material for: Transcriptome analysis revealed the possible regulatory pathways initiating female geese broodiness within the hypothalamic-pituitary-gonadal axis
Source: PLoS One. 2018 Feb 6;13(2):e0191213. doi: 10.1371/journal.pone.0191213 (PMC5800542; doi:10.1371/journal.pone.0191213)
Supplement: S3 Table — (XLS) [file pone.0191213.s008.xls]

Gene_id	N_Hy_readcount	L_Hy_readcount	log2.Fold_change.	p.value	q.value.Storey.et.al..2003.	Gene Length	NR GI	NR ID	NR Score	NR Evalue	NR Description	NT GI	NT ID	NT Score	NT Evalue	NT Description	KO ID	KO Name	KO Description	Http Link	Swissprot ID	Swissprot Score	Swissprot Evalue	Swissprot Description	PFAM ID	PFAM description	Gene Ontology Biological Pathway	BP Description	Gene Ontology Molecular Function	MF Description	Gene Ontology Cellular Component	CC Description	KOG ID	KOG Description
comp42115_c0	130.991285585449	0	8.0333	3.7806e-29	8.2043e-25	2359	326931897	XP_003212060.1	430	3.15054e-47	PREDICTED: 40S ribosomal protein S21-like [Meleagris gallopavo]	326917544	XM_003205011.1	548	0	PREDICTED: Meleagris gallopavo aquaporin-4-like (LOC100542522), mRNA	--	--	--	--	Q6DDC6	413	5.28102e-46	40S ribosomal protein S21 OS=Xenopus tropicalis GN=rps21 PE=3 SV=1	PF01249	Ribosomal protein S21e	GO:0006412//GO:0042254	translation//ribosome biogenesis	GO:0047485//GO:0003735	protein N-terminus binding//structural constituent of ribosome	GO:0005840//GO:0005622//GO:0022627	ribosome//intracellular//cytosolic small ribosomal subunit	KOG3486	40S ribosomal protein S21
comp42115_c2	236.760212730982	360.898131505893	-0.60817	4.1167e-07	0.0013401	2382	326931897	XP_003212060.1	435	7.35515e-48	PREDICTED: 40S ribosomal protein S21-like [Meleagris gallopavo]	326917544	XM_003205011.1	548	0	PREDICTED: Meleagris gallopavo aquaporin-4-like (LOC100542522), mRNA	--	--	--	--	Q6AZJ9	417	1.68635e-46	40S ribosomal protein S21 OS=Xenopus laevis GN=rps21 PE=3 SV=1	PF01249	Ribosomal protein S21e	GO:0006412//GO:0042254	translation//ribosome biogenesis	GO:0003735//GO:0047485	structural constituent of ribosome//protein N-terminus binding	GO:0005622//GO:0005840//GO:0022627	intracellular//ribosome//cytosolic small ribosomal subunit	KOG3486	40S ribosomal protein S21
comp42138_c0	24.8953744177126	71.592482251281	-1.5239	1.2953e-06	0.0036664	750	326934201	XP_003213182.1	500	1.68642e-60	PREDICTED: hypothetical protein LOC100546833 [Meleagris gallopavo]	45383749	NM_204185.1	283	6.99067e-145	Gallus gallus hypocretin (orexin) neuropeptide precursor (HCRT), mRNA gi|26453321|dbj|AB056748.1| Gallus gallus mRNA for prepro-orexin, complete cds	K05246	HCRT	hypocretin (orexin) neuropeptide	http://www.genome.jp/dbget-bin/www_bget?ko:K05246	O43612	282	1.90144e-29	Orexin OS=Homo sapiens GN=HCRT PE=1 SV=1	PF02072	Prepro-orexin	GO:0007631//GO:0007218	feeding behavior//neuropeptide signaling pathway	--	--	--	--	--	--
comp44327_c0	18.504323074658	74.351905984481	-2.0065	2.2633e-09	1.0525e-05	1000	45383434	NP_989694.1	699	7.49555e-89	FMRFamide-related peptides precursor [Gallus gallus]	45383433	NM_204363.1	517	0	Gallus gallus neuropeptide VF precursor (NPVF), mRNA gi|34787362|dbj|AB120325.1| Gallus gallus GnIH mRNA for gonadotropin-inhibitory hormone precursor, complete cds	--	--	--	--	Q9DGD4	687	3.01632e-88	Gonadotropin inhibitory hormone peptides OS=Coturnix coturnix japonica GN=GNIH PE=1 SV=1	PF15085//PF09166	Neuropeptide FF//Biliverdin reductase, catalytic	GO:0055114//GO:0007218//GO:0042167//GO:0015994//GO:0046882	oxidation-reduction process//neuropeptide signaling pathway//heme catabolic process//chlorophyll metabolic process//negative regulation of follicle-stimulating hormone secretion	GO:0008270//GO:0004074//GO:0005184	zinc ion binding//biliverdin reductase activity//neuropeptide hormone activity	--	--	--	--
comp45459_c0	4.83044578254125	49.6006416042697	-3.3601	9.6883e-11	4.8519e-07	1607	--	--	--	--	--	--	--	--	--	--	--	--	--	--	--	--	--	--	--	--	--	--	--	--	--	--	KOG3117	Protein involved in rRNA processing
comp50040_c1	556.286769791036	184.542594210489	1.5919	1.4886e-44	9.6915e-40	1741	326930139	XP_003211209.1	829	5.92247e-105	PREDICTED: lipocalin-like [Meleagris gallopavo]	326930138	XM_003211161.1	412	0	PREDICTED: Meleagris gallopavo lipocalin-like (LOC100545080), mRNA	--	--	--	--	Q01584	566	3.20495e-67	Lipocalin OS=Bufo marinus PE=1 SV=1	PF03973	Triabin	GO:0006629//GO:0006810//GO:0030682	lipid metabolic process//transport//evasion or tolerance of host defense response	GO:0005504//GO:0005215//GO:0036094	fatty acid binding//transporter activity//small molecule binding	GO:0005791//GO:0005615	rough endoplasmic reticulum//extracellular space	--	--
comp50257_c0	99.0048167589655	236.759322815151	-1.2579	2.857e-14	2.0667e-10	489	548344	P35519.1	450	5.06014e-55	RecName: Full=Neurophysin 1; AltName: Full=VLDV-neurophysin	350536480	NM_001245318.1	196	1.02831e-96	Taeniopygia guttata oxytocin-like (LOC100190017), mRNA gi|76153996|gb|DQ213341.1| Taeniopygia guttata clone 0063P0008D03 putative oxytocin mRNA, complete cds	K05243	OXT	oxytocin	http://www.genome.jp/dbget-bin/www_bget?ko:K05243	P35519	450	3.41767e-56	Neurophysin 1 OS=Anser anser anser PE=1 SV=1	PF00184//PF00220	Neurohypophysial hormones, C-terminal Domain//Neurohypophysial hormones, N-terminal Domain	GO:0007218	neuropeptide signaling pathway	GO:0005185	neurohypophyseal hormone activity	GO:0005576	extracellular region	--	--
comp50297_c0	23.5577125087012	64.5306570140667	-1.4538	9.1193e-06	0.021989	3285	118092458	XP_421507.2	2069	0	PREDICTED: rap1 GTPase-GDP dissociation stimulator 1-like [Gallus gallus]	118092457	XM_421507.2	1064	0	PREDICTED: Gallus gallus rap1 GTPase-GDP dissociation stimulator 1-like (LOC423623), mRNA	--	--	--	--	Q04173	1071	3.73312e-131	Rap1 GTPase-GDP dissociation stimulator 1 OS=Bos taurus GN=RAP1GDS1 PE=1 SV=1	PF02985//PF03224//PF00514//PF11698//PF01984	HEAT repeat//V-ATPase subunit H//Armadillo/beta-catenin-like repeat//V-ATPase subunit H//Double-stranded DNA-binding domain	GO:0006119//GO:0015992//GO:0015991	oxidative phosphorylation//proton transport//ATP hydrolysis coupled proton transport	GO:0016820//GO:0005515//GO:0003677//GO:0046961	hydrolase activity, acting on acid anhydrides, catalyzing transmembrane movement of substances//protein binding//DNA binding//proton-transporting ATPase activity, rotational mechanism	GO:0000221	vacuolar proton-transporting V-type ATPase, V1 domain	--	--
comp50540_c1	33.0788927188425	5.67214878491107	2.5439	3.8008e-06	0.01031	1270	71895057	NP_001026269.1	772	2.03105e-97	pro-opiomelanocortin precursor [Gallus gallus]	308387198	AB593427.1	430	0	Gallus gallus Pomc mRNA for pro-opiomelanocortin b-2, complete cds	K05228	POMC	proopiomelanocortin	http://www.genome.jp/dbget-bin/www_bget?ko:K05228	P06299	658	1.97508e-81	Pro-opiomelanocortin B OS=Xenopus laevis GN=pomc-b PE=1 SV=1	--	--	GO:0007165//GO:0045944//GO:0032720//GO:0007267//GO:0032098//GO:0006091//GO:0033059	signal transduction//positive regulation of transcription from RNA polymerase II promoter//negative regulation of tumor necrosis factor production//cell-cell signaling//regulation of appetite//generation of precursor metabolites and energy//cellular pigmentation	GO:0031782//GO:0070996//GO:0005179//GO:0031781	type 4 melanocortin receptor binding//type 1 melanocortin receptor binding//hormone activity//type 3 melanocortin receptor binding	GO:0005782//GO:0030141//GO:0005615	peroxisomal matrix//secretory granule//extracellular space	--	--
comp50569_c0	499.234003080689	271.639205309391	0.87802	1.0631e-16	1.3842e-12	2689	114326309	NP_001041541.1	2175	0	vimentin [Gallus gallus]	224044833	XR_054429.1	1568	0	PREDICTED: Taeniopygia guttata misc_RNA (LOC100226733), miscRNA	K07606	VIM	vimentin	http://www.genome.jp/dbget-bin/www_bget?ko:K07606	P09654	2175	0	Vimentin OS=Gallus gallus GN=VIM PE=3 SV=2	PF01576//PF02185//PF04732//PF07926//PF10186//PF04513//PF00170//PF10473//PF00769//PF00038//PF13851//PF02183//PF06009//PF08702	Myosin tail//Hr1 repeat//Intermediate filament head (DNA binding) region//TPR/MLP1/MLP2-like protein//UV radiation resistance protein and autophagy-related subunit 14//Baculovirus polyhedron envelope protein, PEP, C terminus//bZIP transcription factor//Leucine-rich repeats of kinetochore protein Cenp-F/LEK1//Ezrin/radixin/moesin family//Intermediate filament protein//Growth-arrest specific micro-…	GO:0051258//GO:0010508//GO:0045109//GO:0006606//GO:0007423//GO:0048870//GO:0007155//GO:0030168//GO:0006355//GO:0007165	protein polymerization//positive regulation of autophagy//intermediate filament organization//protein import into nucleus//sensory organ development//cell motility//cell adhesion//platelet activation//regulation of transcription, DNA-dependent//signal transduction	GO:0005212//GO:0042803//GO:0003774//GO:0005200//GO:0045502//GO:0008022//GO:0042802//GO:0005102//GO:0030674//GO:0008092//GO:0003677//GO:0008134//GO:0043565//GO:0005198//GO:0003700	structural constituent of eye lens//protein homodimerization activity//motor activity//structural constituent of cytoskeleton//dynein binding//protein C-terminus binding//identical protein binding//receptor binding//protein binding, bridging//cytoskeletal protein binding//DNA binding//transcription factor binding//sequence-specific DNA binding//structural molecule activity//sequence-specific DNA …	GO:0005882//GO:0005737//GO:0019898//GO:0042995//GO:0005777//GO:0005643//GO:0005604//GO:0005829//GO:0016459//GO:0005886//GO:0019031//GO:0031252//GO:0031514//GO:0005634//GO:0005856//GO:0005577//GO:0030286//GO:0005667//GO:0019028	intermediate filament//cytoplasm//extrinsic to membrane//cell projection//peroxisome//nuclear pore//basement membrane//cytosol//myosin complex//plasma membrane//viral envelope//cell leading edge//motile cilium//nucleus//cytoskeleton//fibrinogen complex//dynein complex//transcription factor complex//viral capsid	KOG0977	Nuclear envelope protein lamin, intermediate filament superfamily
comp50918_c1	10.9160643230382	49.4588378846469	-2.1798	2.7399e-07	0.00093885	2471	--	--	--	--	--	449486123	XM_004175408.1	408	0	PREDICTED: Taeniopygia guttata erythrocyte membrane protein band 4.1-like 1 (EPB41L1), mRNA	--	--	--	--	--	--	--	--	--	--	--	--	--	--	--	--	--	--
comp52487_c1	373.578502221185	241.755412785428	0.62786	7.8909e-08	0.00028541	1274	110278361	BAE97673.1	475	4.7585e-55	beta2-microglobulin [Anas platyrhynchos]	110278360	AB246408.1	508	0	Anas platyrhynchos b2m mRNA for beta2-microglobulin, complete cds	K08055	B2M	beta-2-microglobulin	http://www.genome.jp/dbget-bin/www_bget?ko:K08055	P21612	377	3.87251e-42	Beta-2-microglobulin OS=Meleagris gallopavo GN=B2M PE=1 SV=1	--	--	--	--	--	--	--	--	--	--
comp55007_c0	66.4372081475674	25.3713682135887	1.3888	1.2189e-05	0.028342	4130	363739654	XP_414712.3	3974	0	PREDICTED: periplakin [Gallus gallus]	363739653	XM_414712.3	2796	0	PREDICTED: Gallus gallus periplakin (PPL), mRNA	K10386	PPL	periplakin	http://www.genome.jp/dbget-bin/www_bget?ko:K10386	O60437	1063	1.04962e-118	Periplakin OS=Homo sapiens GN=PPL PE=1 SV=4	PF00681	Plectin repeat	--	--	--	--	GO:0005856	cytoskeleton	--	--
comp55038_c1	1352.69722886871	737.130993902451	0.87585	2.5141e-42	8.1839e-38	3268	351706381	EHB09300.1	1359	1.45313e-173	Keratin, type II cytoskeletal 8 [Heterocephalus glaber]	363745007	XM_424502.3	543	0	PREDICTED: Gallus gallus keratin 8 (KRT8), partial mRNA	K07605	KRT2	type II keratin, basic	http://www.genome.jp/dbget-bin/www_bget?ko:K07605	P05787	1326	1.0785e-169	Keratin, type II cytoskeletal 8 OS=Homo sapiens GN=KRT8 PE=1 SV=7	PF10186//PF07926//PF04513//PF07464//PF00038//PF07820//PF08702//PF10473	UV radiation resistance protein and autophagy-related subunit 14//TPR/MLP1/MLP2-like protein//Baculovirus polyhedron envelope protein, PEP, C terminus//Apolipophorin-III precursor (apoLp-III)//Intermediate filament protein//TraC-like protein//Fibrinogen alpha/beta chain family//Leucine-rich repeats of kinetochore protein Cenp-F/LEK1	GO:0030168//GO:0006606//GO:0010508//GO:0051258//GO:0007165//GO:0000746//GO:0006869	platelet activation//protein import into nucleus//positive regulation of autophagy//protein polymerization//signal transduction//conjugation//lipid transport	GO:0008134//GO:0008289//GO:0042803//GO:0030674//GO:0005102//GO:0045502//GO:0005198	transcription factor binding//lipid binding//protein homodimerization activity//protein binding, bridging//receptor binding//dynein binding//structural molecule activity	GO:0019031//GO:0005882//GO:0019028//GO:0005643//GO:0005667//GO:0030286//GO:0005577//GO:0005576	viral envelope//intermediate filament//viral capsid//nuclear pore//transcription factor complex//dynein complex//fibrinogen complex//extracellular region	KOG0977	Nuclear envelope protein lamin, intermediate filament superfamily
comp55144_c0	349.742853293612	231.440533569408	0.59565	7.1151e-07	0.0022058	5733	349732149	NP_001231841.1	3957	0	pantothenate kinase 4 [Gallus gallus]	349732148	NM_001244912.1	3000	0	Gallus gallus pantothenate kinase 4 (PANK4), mRNA	K09680	coaW	type II pantothenate kinase	http://www.genome.jp/dbget-bin/www_bget?ko:K09680	Q4R4U1	3622	0	Pantothenate kinase 4 OS=Macaca fascicularis GN=PANK4 PE=2 SV=2	PF00497//PF03630//PF00060//PF10613	Bacterial extracellular solute-binding proteins, family 3//Fumble//Ligand-gated ion channel//Ligated ion channel L-glutamate- and glycine-binding site	GO:0007165//GO:0006811//GO:0007268//GO:0015940//GO:0015937//GO:0006810	signal transduction//ion transport//synaptic transmission//pantothenate biosynthetic process//coenzyme A biosynthetic process//transport	GO:0004970//GO:0005524//GO:0005215//GO:0005234//GO:0004594	ionotropic glutamate receptor activity//ATP binding//transporter activity//extracellular-glutamate-gated ion channel activity//pantothenate kinase activity	GO:0016020//GO:0005737	membrane//cytoplasm	KOG2201	Pantothenate kinase PanK and related proteins
comp56277_c5	63.0967691025639	15.6390340079109	2.0124	3.0373e-08	0.00011632	1813	193786474	BAG51757.1	852	4.49906e-108	unnamed protein product [Homo sapiens]	211204	M13756.1	124	4.23268e-56	Gallus gallus alpha-actin (asma) gene, complete cds	K12314	ACTC1	actin, alpha cardiac muscle	http://www.genome.jp/dbget-bin/www_bget?ko:K12314	Q6P640	850	4.25278e-106	Actin, alpha cardiac muscle 1 OS=Xenopus tropicalis GN=actc1 PE=2 SV=1	--	--	GO:0055008//GO:0042493//GO:0006915//GO:0006200//GO:0045471//GO:0030240//GO:0055003//GO:0030049//GO:0060048	cardiac muscle tissue morphogenesis//response to drug//apoptotic process//ATP catabolic process//response to ethanol//skeletal muscle thin filament assembly//cardiac myofibril assembly//muscle filament sliding//cardiac muscle contraction	GO:0005524//GO:0017022//GO:0016887	ATP binding//myosin binding//ATPase activity	GO:0070062//GO:0031674//GO:0016459//GO:0005829//GO:0042643	extracellular vesicular exosome//I band//myosin complex//cytosol//actomyosin, actin part	KOG0676	Actin and related proteins
comp57530_c0	503.759759206177	243.995911555468	1.0459	5.594e-22	9.1048e-18	1342	38606549	AAR25265.1	1491	0	MHC class I heavy chain, partial [Anser anser]	38606552	AY387650.1	1056	0	Anser anser isolate G3 MHC class I heavy chain mRNA, partial cds	K06751	MHC1	major histocompatibility complex, class I	http://www.genome.jp/dbget-bin/www_bget?ko:K06751	P15979	911	7.48587e-118	Class I histocompatibility antigen, F10 alpha chain OS=Gallus gallus PE=2 SV=1	PF00129//PF00969//PF01299	Class I Histocompatibility antigen, domains alpha 1 and 2//Class II histocompatibility antigen, beta domain//Lysosome-associated membrane glycoprotein (Lamp)	GO:0019882//GO:0006955	antigen processing and presentation//immune response	--	--	GO:0016020//GO:0042613	membrane//MHC class II protein complex	--	--
comp57603_c0	41.690462830856	90.2316230624543	-1.1139	2.0397e-05	0.044264	5026	61563745	NP_001013015.1	2527	0	carboxyl ester lipase precursor [Gallus gallus]	61563744	NM_001012997.1	1041	0	Gallus gallus carboxyl ester lipase (bile salt-stimulated lipase) (CEL), mRNA	K12298	CEL	bile salt-stimulated lipase	http://www.genome.jp/dbget-bin/www_bget?ko:K12298	P19835	1974	0	Bile salt-activated lipase OS=Homo sapiens GN=CEL PE=1 SV=3	PF07859//PF00326//PF04618	alpha/beta hydrolase fold//Prolyl oligopeptidase family//HD-ZIP protein N terminus	GO:0006508//GO:0006707//GO:0008152//GO:0046514	proteolysis//cholesterol catabolic process//metabolic process//ceramide catabolic process	GO:0008236//GO:0016787	serine-type peptidase activity//hydrolase activity	GO:0005634	nucleus	KOG1516	Carboxylesterase and related proteins
comp57799_c1	392.339953640576	267.759148937875	0.55117	9.6026e-07	0.0028417	5556	30026465	AAP06677.1	426	4.73943e-98	pol protein [Human endogenous retrovirus HCML-ARV]	224050410	XM_002191261.1	97	1.34122e-40	PREDICTED: Taeniopygia guttata similar to KIAA1466 protein (LOC100226229), mRNA	--	--	--	--	P31795	422	6.552e-96	Pol polyprotein (Fragment) OS=Radiation murine leukemia virus (strain Kaplan) GN=pol PE=3 SV=1	PF01312//PF00517//PF03239//PF05434//PF00075//PF00059//PF00665	FlhB HrpN YscU SpaS Family//Retroviral envelope protein//Iron permease FTR1 family//TMEM9//RNase H//Lectin C-type domain//Integrase core domain	GO:0009306//GO:0051252//GO:0015074//GO:0055085	protein secretion//regulation of RNA metabolic process//DNA integration//transmembrane transport	GO:0004523//GO:0003676//GO:0005198//GO:0030246	ribonuclease H activity//nucleic acid binding//structural molecule activity//carbohydrate binding	GO:0016021//GO:0019031//GO:0016020	integral to membrane//viral envelope//membrane	KOG0017	FOG: Transposon-encoded proteins with TYA, reverse transcriptase, integrase domains in various combinations
