# Supplementary material for: Transcriptome analysis revealed the possible regulatory pathways initiating female geese broodiness within the hypothalamic-pituitary-gonadal axis
Source: PLoS One. 2018 Feb 6;13(2):e0191213. doi: 10.1371/journal.pone.0191213 (PMC5800542; doi:10.1371/journal.pone.0191213)
Supplement: S4 Table — (XLS) [file pone.0191213.s009.xls]

Gene_id	N_Pitu_readcount	L_Pitu_readcount	log2.Fold_change.	p.value	q.value.Storey.et.al..2003.	Gene Length	NR GI	NR ID	NR Score	NR Evalue	NR Description	NT GI	NT ID	NT Score	NT Evalue	NT Description	KO ID	KO Name	KO Description	Http Link	Swissprot ID	Swissprot Score	Swissprot Evalue	Swissprot Description	PFAM ID	PFAM description	Gene Ontology Biological Pathway	BP Description	Gene Ontology Molecular Function	MF Description	Gene Ontology Cellular Component	CC Description	KOG ID	KOG Description
comp20878_c0	945.202273961347	539.667643881426	0.80855	1.7171e-23	6.2866e-20	825	45382221	NP_990753.1	601	7.4414e-75	extracellular fatty acid-binding protein precursor [Gallus gallus]	7025469	AF229030.1	290	9.9185e-149	Coturnix coturnix lipocalin Q83 mRNA, complete cds	--	--	--	--	P21760	597	1.67291e-75	Extracellular fatty acid-binding protein OS=Gallus gallus GN=EXFABP PE=1 SV=2	--	--	GO:0032332//GO:0034097//GO:0044255//GO:0006953//GO:0010831//GO:0015908//GO:0045087//GO:0008284//GO:0043066//GO:0032496//GO:0045663//GO:0042742//GO:0042493//GO:0009636//GO:0007507//GO:0070543//GO:0055089//GO:0009792	positive regulation of chondrocyte differentiation//response to cytokine stimulus//cellular lipid metabolic process//acute-phase response//positive regulation of myotube differentiation//fatty acid transport//innate immune response//positive regulation of cell proliferation//negative regulation of apoptotic process//response to lipopolysaccharide//positive regulation of myoblast differentiation//…	GO:0070540//GO:0036094//GO:0015245//GO:0050544//GO:0070538//GO:0070539	stearic acid binding//small molecule binding//fatty acid transporter activity//arachidonic acid binding//oleic acid binding//linoleic acid binding	GO:0005615	extracellular space	--	--
comp20904_c0	543.878527852529	321.988322457765	0.75628	1.0782e-12	2.1429e-09	1150	45382129	NP_990106.1	442	1.51538e-50	lymphocyte antigen 6E precursor [Gallus gallus]	45382128	NM_204775.1	532	0	Gallus gallus lymphocyte antigen 6 complex, locus E (LY6E), mRNA gi|509839|gb|L34554.1|CHKSCA2A Gallus gallus clone 80 stem cell antigen 2 (Sca-2) mRNA, complete cds	K06846	LY6	lymphocyte antigen 6 complex	http://www.genome.jp/dbget-bin/www_bget?ko:K06846	Q90986	442	1.02351e-51	Lymphocyte antigen 6E OS=Gallus gallus GN=LY6E PE=2 SV=1	PF00087	Snake toxin	GO:0002320//GO:0008283	lymphoid progenitor cell differentiation//cell proliferation	--	--	GO:0031225//GO:0009986//GO:0005576//GO:0005886	anchored to membrane//cell surface//extracellular region//plasma membrane	--	--
comp21347_c0	65.772476680937	21.5613095559572	1.609	2.5939e-06	0.0021228	2098	363729458	XP_417031.3	2794	0	PREDICTED: A-kinase anchor protein 11 [Gallus gallus]	363729457	XM_417031.3	1403	0	PREDICTED: Gallus gallus A kinase (PRKA) anchor protein 11 (AKAP11), mRNA	K16527	AKAP11	A-kinase anchor protein 11	http://www.genome.jp/dbget-bin/www_bget?ko:K16527	Q9UKA4	1654	0	A-kinase anchor protein 11 OS=Homo sapiens GN=AKAP11 PE=1 SV=1	--	--	--	--	--	--	--	--	--	--
comp29141_c0	14.516348764397	0.397810139408804	5.1895	9.3082e-05	0.04625	2970	--	--	--	--	--	16303289	AP003796.2	246	1.05791e-123	Gallus gallus genomic DNA, chromosome 5, clone:26D12, complete sequence	--	--	--	--	--	--	--	--	--	--	--	--	--	--	--	--	--	--
comp33033_c0	125.790870432609	224.919465960901	-0.83838	1.8586e-08	2.1195e-05	1911	326915455	XP_003204033.1	1580	0	PREDICTED: glutaminyl-peptide cyclotransferase-like [Meleagris gallopavo]	449496799	XM_002189321.2	720	0	PREDICTED: Taeniopygia guttata glutaminyl-peptide cyclotransferase (QPCT), mRNA	K00683	E2.3.2.5	glutaminyl-peptide cyclotransferase	http://www.genome.jp/dbget-bin/www_bget?ko:K00683	A7ISW1	1281	1.92262e-170	Glutaminyl-peptide cyclotransferase OS=Boiga irregularis GN=QPCT PE=2 SV=1	PF04389	Peptidase family M28	GO:0006508	proteolysis	GO:0008233	peptidase activity	--	--	KOG3946	Glutaminyl cyclase
comp34108_c0	73.558243169027	200.291835850381	-1.4451	7.9604e-16	1.9094e-12	956	197129536	ACH46034.1	314	5.17694e-33	putative purkinje cell protein 4 variant 1 [Taeniopygia guttata]	76160410	DQ216987.1	491	0	Taeniopygia guttata clone 0058P0019C04 purkinje cell protein 4 variant 3-like mRNA, complete sequence	--	--	--	--	P48539	305	4.9481e-33	Purkinje cell protein 4 OS=Homo sapiens GN=PCP4 PE=1 SV=3	PF00612	IQ calmodulin-binding motif	--	--	GO:0005515	protein binding	--	--	--	--
comp341914_c0	28.1779243400264	70.9796719341553	-1.3328	6.1569e-06	0.0044153	1083	326928798	XP_003210561.1	1013	7.8731e-133	PREDICTED: GDNF family receptor alpha-4-like [Meleagris gallopavo]	449474390	XM_002189600.2	526	0	PREDICTED: Taeniopygia guttata GDNF family receptor alpha-4-like (LOC100217491), mRNA	--	--	--	--	O93512	501	4.81903e-57	GDNF family receptor alpha-4 OS=Gallus gallus GN=GFRA4 PE=2 SV=1	--	--	--	--	--	--	--	--	--	--
comp34362_c0	767.87550720423	1283.57578705701	-0.74122	4.5317e-34	2.8657e-30	733	323710637	ADY03193.1	389	7.51384e-44	LH beta subunit [Gallus gallus]	--	--	--	--	--	K08521	LHB	luteinizing hormone beta polypeptide	http://www.genome.jp/dbget-bin/www_bget?ko:K08521	P45646	383	4.3473e-44	Lutropin subunit beta OS=Meleagris gallopavo GN=LHB PE=2 SV=1	PF13008	Zinc-binding domain of Paramyxoviridae V protein	--	--	GO:0046872	metal ion binding	--	--	--	--
comp34567_c0	110.756681105387	239.379068908133	-1.1119	4.3262e-13	9.1194e-10	1423	269784818	NP_001161481.1	1629	0	cathepsin L1 precursor [Gallus gallus]	41636719	BX936191.1	1021	0	Gallus gallus finished cDNA, clone ChEST143c11	K01365	CTSL	cathepsin L	http://www.genome.jp/dbget-bin/www_bget?ko:K01365	Q28944	1178	8.60174e-158	Cathepsin L1 OS=Sus scrofa GN=CTSL1 PE=2 SV=1	PF00112//PF03051	Papain family cysteine protease//Peptidase C1-like family	GO:0006508	proteolysis	GO:0008234//GO:0004197	cysteine-type peptidase activity//cysteine-type endopeptidase activity	--	--	KOG1543	Cysteine proteinase Cathepsin L
comp37573_c0	19.4385241920839	58.343630665974	-1.5857	3.4466e-06	0.0026639	944	163965359	NP_001106671.1	696	2.19259e-88	relaxin 3 precursor [Gallus gallus]	163965358	NM_001113200.1	372	0	Gallus gallus relaxin 3 (RLN3), mRNA	--	--	--	--	Q8HY17	177	2.15227e-14	Relaxin-3 OS=Sus scrofa GN=RLN3 PE=1 SV=1	PF03488//PF02296//PF00049	Nematode insulin-related peptide beta type//Alpha adaptin AP2, C-terminal domain//Insulin/IGF/Relaxin family	GO:0016192//GO:0006886//GO:0007165	vesicle-mediated transport//intracellular protein transport//signal transduction	GO:0005179	hormone activity	GO:0005576//GO:0030131	extracellular region//clathrin adaptor complex	--	--
comp37792_c0	23.7399634645918	73.2010437526141	-1.6245	1.2366e-07	0.00012115	1306	242347125	ACS92629.1	1443	0	secreted frizzled-related protein 2 [Anas platyrhynchos]	45382118	NM_204773.1	858	0	Gallus gallus secreted frizzled-related protein 2 (SFRP2), mRNA gi|6746597|gb|AF218056.1|AF218056 Gallus gallus secreted frizzled-related protein-2 (Sfrp-2) mRNA, complete cds	K02176	SFRP2	secreted frizzled-related protein 2	http://www.genome.jp/dbget-bin/www_bget?ko:K02176	Q9IA96	1437	0	Secreted frizzled-related protein 2 OS=Gallus gallus GN=SFRP2 PE=2 SV=1	PF03504//PF01392	Chlamydia cysteine-rich outer membrane protein 6//Fz domain	--	--	GO:0005201//GO:0005515	extracellular matrix structural constituent//protein binding	GO:0005578	proteinaceous extracellular matrix	KOG3577	Smoothened and related G-protein-coupled receptors
comp37896_c0	25.3540119720994	68.0255338389055	-1.4239	3.4155e-06	0.0026639	2844	50759690	XP_417736.1	1425	0	PREDICTED: low density lipoprotein receptor adapter protein 1 [Gallus gallus]	363742338	XM_417736.3	1345	0	PREDICTED: Gallus gallus low density lipoprotein receptor adaptor protein 1 (LDLRAP1), mRNA	--	--	--	--	Q67FQ3	1108	1.59108e-141	Low density lipoprotein receptor adapter protein 1-B OS=Xenopus laevis GN=ldlrap1-b PE=1 SV=1	PF00640//PF08416	Phosphotyrosine interaction domain (PTB/PID)//Phosphotyrosine-binding domain	GO:0090003//GO:0048260//GO:0042982//GO:0043393//GO:0031623//GO:0042632//GO:0007165	regulation of establishment of protein localization to plasma membrane//positive regulation of receptor-mediated endocytosis//amyloid precursor protein metabolic process//regulation of protein binding//receptor internalization//cholesterol homeostasis//signal transduction	GO:0001540//GO:0050750//GO:0005515//GO:0005546//GO:0035615//GO:0035591//GO:0035612//GO:0030159//GO:0001784	beta-amyloid binding//low-density lipoprotein particle receptor binding//protein binding//phosphatidylinositol-4,5-bisphosphate binding//clathrin adaptor activity//signaling adaptor activity//AP-2 adaptor complex binding//receptor signaling complex scaffold activity//phosphotyrosine binding	GO:0030121//GO:0055037//GO:0005883//GO:0009898//GO:0005829//GO:0009925//GO:0030122//GO:0005769	AP-1 adaptor complex//recycling endosome//neurofilament//internal side of plasma membrane//cytosol//basal plasma membrane//AP-2 adaptor complex//early endosome	KOG3536	Adaptor protein CED-6, contains PTB domain
comp41842_c0	403.354757147432	93.1647477887055	2.1142	3.1337e-45	2.7248e-41	3041	363744020	XP_424763.3	4300	0	PREDICTED: thrombospondin-4 [Gallus gallus]	449514399	XM_002187631.2	2060	0	PREDICTED: Taeniopygia guttata thrombospondin 4 (THBS4), mRNA	K04659	THBS	thrombospondin	http://www.genome.jp/dbget-bin/www_bget?ko:K04659	P49744	3515	0	Thrombospondin-4 OS=Rattus norvegicus GN=Thbs4 PE=2 SV=1	PF02412//PF07645//PF05735//PF00008	Thrombospondin type 3 repeat//Calcium-binding EGF domain//Thrombospondin C-terminal region//EGF-like domain	GO:0007155	cell adhesion	GO:0005509//GO:0005515	calcium ion binding//protein binding	GO:0005576	extracellular region	KOG4292	Cubilin, multiligand receptor mediating cobalamin absorption
comp42115_c0	60.3156476851382	0	6.9145	3.0435e-15	7.0571e-12	2359	326931897	XP_003212060.1	430	3.15054e-47	PREDICTED: 40S ribosomal protein S21-like [Meleagris gallopavo]	326917544	XM_003205011.1	548	0	PREDICTED: Meleagris gallopavo aquaporin-4-like (LOC100542522), mRNA	--	--	--	--	Q6DDC6	413	5.28102e-46	40S ribosomal protein S21 OS=Xenopus tropicalis GN=rps21 PE=3 SV=1	PF01249	Ribosomal protein S21e	GO:0006412//GO:0042254	translation//ribosome biogenesis	GO:0047485//GO:0003735	protein N-terminus binding//structural constituent of ribosome	GO:0005840//GO:0005622//GO:0022627	ribosome//intracellular//cytosolic small ribosomal subunit	KOG3486	40S ribosomal protein S21
comp42115_c2	87.5352307238318	151.486101086873	-0.79125	1.0537e-05	0.0070477	2382	326931897	XP_003212060.1	435	7.35515e-48	PREDICTED: 40S ribosomal protein S21-like [Meleagris gallopavo]	326917544	XM_003205011.1	548	0	PREDICTED: Meleagris gallopavo aquaporin-4-like (LOC100542522), mRNA	--	--	--	--	Q6AZJ9	417	1.68635e-46	40S ribosomal protein S21 OS=Xenopus laevis GN=rps21 PE=3 SV=1	PF01249	Ribosomal protein S21e	GO:0006412//GO:0042254	translation//ribosome biogenesis	GO:0003735//GO:0047485	structural constituent of ribosome//protein N-terminus binding	GO:0005622//GO:0005840//GO:0022627	intracellular//ribosome//cytosolic small ribosomal subunit	KOG3486	40S ribosomal protein S21
comp42753_c0	227.284258145325	136.92624998451	0.7311	8.2558e-06	0.0058009	1910	145046232	NP_001077389.1	2014	0	plasminogen activator inhibitor type 1, member 2 precursor [Gallus gallus]	45422112	CR352494.1	1511	0	Gallus gallus finished cDNA, clone ChEST8m10	K16643	SERPINE2	glia-derived nexin	http://www.genome.jp/dbget-bin/www_bget?ko:K16643	P07093	1703	0	Glia-derived nexin OS=Homo sapiens GN=SERPINE2 PE=1 SV=1	--	--	GO:0042177//GO:0033363//GO:0090331//GO:0051966//GO:0008285//GO:0045879//GO:0010544//GO:0007165//GO:0060291//GO:0030308//GO:0010766//GO:0010757//GO:0032940//GO:0014067//GO:0048505	negative regulation of protein catabolic process//secretory granule organization//negative regulation of platelet aggregation//regulation of synaptic transmission, glutamatergic//negative regulation of cell proliferation//negative regulation of smoothened signaling pathway//negative regulation of platelet activation//signal transduction//long-term synaptic potentiation//negative regulation of cel…	GO:0004867//GO:0005539//GO:0005102	serine-type endopeptidase inhibitor activity//glycosaminoglycan binding//receptor binding	GO:0031091//GO:0031594//GO:0031012//GO:0005829//GO:0031232//GO:0044421	platelet alpha granule//neuromuscular junction//extracellular matrix//cytosol//extrinsic to external side of plasma membrane//extracellular region part	KOG2392	Serpin
comp42801_c0	176.205675564611	95.9414625617789	0.87703	3.4304e-06	0.0026639	2883	7248902	AAF43715.1	2489	0	NOELIN-2 [Gallus gallus]	7248901	AF239804.1	1649	0	Gallus gallus NOELIN-2 mRNA, complete cds	--	--	--	--	Q9IAK4	2384	0	Noelin OS=Gallus gallus GN=OLFM1 PE=2 SV=1	PF03063//PF07361//PF01496//PF06009//PF04508//PF00804//PF02191//PF04513//PF05531//PF10186	Prismane/CO dehydrogenase family//Cytochrome b562//V-type ATPase 116kDa subunit family//Laminin Domain II//Viral A-type inclusion protein repeat//Syntaxin//Olfactomedin-like domain//Baculovirus polyhedron envelope protein, PEP, C terminus//Nucleopolyhedrovirus P10 protein//UV radiation resistance protein and autophagy-related subunit 14	GO:0006118//GO:0055114//GO:0007275//GO:0016032//GO:0022900//GO:0051259//GO:0015992//GO:0015991//GO:0007155//GO:0010508	electron transport//oxidation-reduction process//multicellular organismal development//viral process//electron transport chain//protein oligomerization//proton transport//ATP hydrolysis coupled proton transport//cell adhesion//positive regulation of autophagy	GO:0015078//GO:0005198//GO:0020037//GO:0009055//GO:0005515//GO:0016491//GO:0005506	hydrogen ion transmembrane transporter activity//structural molecule activity//heme binding//electron carrier activity//protein binding//oxidoreductase activity//iron ion binding	GO:0042597//GO:0005604//GO:0030054//GO:0019028//GO:0005615//GO:0045202//GO:0016020//GO:0019031//GO:0033179	periplasmic space//basement membrane//cell junction//viral capsid//extracellular space//synapse//membrane//viral envelope//proton-transporting V-type ATPase, V0 domain	KOG3545	Olfactomedin and related extracellular matrix glycoproteins
comp43047_c0	23853.6012222831	41302.7618408826	-0.79203	0	0	823	23630538	AAN37412.1	1165	9.03428e-160	growth hormone [Anser anser]	27904499	AY149895.2	784	0	Anser anser growth hormone mRNA, complete cds	K05438	GH	growth hormone	http://www.genome.jp/dbget-bin/www_bget?ko:K05438	P11228	1155	1.76998e-159	Somatotropin OS=Anas platyrhynchos GN=GH PE=2 SV=1	PF00103//PF01981	Somatotropin hormone family//Peptidyl-tRNA hydrolase PTH2	GO:0007165	signal transduction	GO:0004045//GO:0005179	aminoacyl-tRNA hydrolase activity//hormone activity	GO:0005576	extracellular region	--	--
comp43047_c2	984.240727196265	692.70043079032	0.50678	8.6999e-11	1.4728e-07	301	--	--	--	--	--	--	--	--	--	--	--	--	--	--	--	--	--	--	--	--	--	--	--	--	--	--	--	--
comp43284_c0	158.213742347381	295.128181844882	-0.89947	9.3931e-12	1.766e-08	821	222537780	NP_001138514.1	315	5.67615e-33	uncharacterized protein C11orf96 homolog [Gallus gallus]	46427088	CR388473.1	541	0	Gallus gallus finished cDNA, clone ChEST591g11	--	--	--	--	Q3UPL5	268	3.90301e-26	Uncharacterized protein C11orf96 homolog OS=Mus musculus GN=Ag2 PE=1 SV=2	--	--	--	--	--	--	--	--	--	--
comp44313_c0	173.424131970006	255.394905120731	-0.55843	1.7021e-05	0.010887	4517	303304968	NP_001012938.2	1265	1.8026e-159	protein-tyrosine phosphatase-like member B [Gallus gallus]	371940872	NM_001012920.3	619	0	Gallus gallus protein tyrosine phosphatase-like (proline instead of catalytic arginine), member b (PTPLB), mRNA	--	--	--	--	Q6Y1H2	1127	1.24327e-140	Very-long-chain (3R)-3-hydroxyacyl-[acyl-carrier protein] dehydratase 2 OS=Homo sapiens GN=PTPLB PE=1 SV=1	--	--	--	--	--	--	--	--	KOG3187	Protein tyrosine phosphatase-like protein PTPLA (contains Pro instead of catalytic Arg)
comp44411_c0	116.88266771159	196.22860308646	-0.74747	1.6789e-06	0.0014071	6323	45642714	NP_990790.1	142	7.76127e-06	myosin light chain kinase, smooth muscle [Gallus gallus]	326923006	XM_003207685.1	750	0	PREDICTED: Meleagris gallopavo myosin light chain kinase, smooth muscle-like (LOC100547989), mRNA	K00907	MYLK	myosin-light-chain kinase	http://www.genome.jp/dbget-bin/www_bget?ko:K00907	P11799	142	5.24205e-07	Myosin light chain kinase, smooth muscle OS=Gallus gallus PE=1 SV=2	PF07714//PF01344//PF02326//PF06293//PF00069//PF00041	Protein tyrosine kinase//Kelch motif//Plant ATP synthase F0//Lipopolysaccharide kinase (Kdo/WaaP) family//Protein kinase domain//Fibronectin type III domain	GO:0071476//GO:0006468//GO:0009103//GO:0015992//GO:0015986//GO:0016310//GO:0009069//GO:0032060//GO:0030335//GO:0051928//GO:0090303	cellular hypotonic response//protein phosphorylation//lipopolysaccharide biosynthetic process//proton transport//ATP synthesis coupled proton transport//phosphorylation//serine family amino acid metabolic process//bleb assembly//positive regulation of cell migration//positive regulation of calcium ion transport//positive regulation of wound healing	GO:0004672//GO:0016773//GO:0015078//GO:0046872//GO:0004687//GO:0005516//GO:0005524//GO:0005515	protein kinase activity//phosphotransferase activity, alcohol group as acceptor//hydrogen ion transmembrane transporter activity//metal ion binding//myosin light chain kinase activity//calmodulin binding//ATP binding//protein binding	GO:0032154//GO:0016020//GO:0005829//GO:0016459//GO:0030027//GO:0000276//GO:0001725	cleavage furrow//membrane//cytosol//myosin complex//lamellipodium//mitochondrial proton-transporting ATP synthase complex, coupling factor F(o)//stress fiber	KOG0613	Projectin/twitchin and related proteins
comp45138_c0	14.1901764618381	42.3182470100298	-1.5764	8.2348e-05	0.042687	1241	363732478	XP_420062.3	1260	2.00458e-171	PREDICTED: calcipressin-2-like [Gallus gallus]	363732477	XM_420062.3	821	0	PREDICTED: Gallus gallus regulator of calcineurin 2 (RCAN2), mRNA	--	--	--	--	Q5RE25	866	1.18403e-113	Calcipressin-2 OS=Pongo abelii GN=RCAN2 PE=2 SV=1	PF04847//PF00076	Calcipressin//RNA recognition motif. (a.k.a. RRM, RBD, or RNP domain)	GO:0019722	calcium-mediated signaling	GO:0003676	nucleic acid binding	--	--	KOG4019	Calcineurin-mediated signaling pathway inhibitor DSCR1
comp45437_c0	99.434803345432	13.2868586562541	2.9038	3.0604e-17	7.8848e-14	4336	326917021	XP_003204803.1	3685	0	PREDICTED: coagulation factor XIII A chain-like [Meleagris gallopavo]	45382728	NM_204685.1	1991	0	Gallus gallus coagulation factor XIII, A1 polypeptide (F13A1), mRNA gi|10636368|emb|AJ278103.1| Gallus gallus mRNA for coagulation factor XIIIA	K03917	F13A1	coagulation factor XIII A1 polypeptide	http://www.genome.jp/dbget-bin/www_bget?ko:K03917	P00488	2697	0	Coagulation factor XIII A chain OS=Homo sapiens GN=F13A1 PE=1 SV=4	PF02371//PF05625//PF00927//PF00868	Transposase IS116/IS110/IS902 family//PAXNEB protein//Transglutaminase family, C-terminal ig like domain//Transglutaminase family	GO:0006313//GO:0018149//GO:0006357	transposition, DNA-mediated//peptide cross-linking//regulation of transcription from RNA polymerase II promoter	GO:0046872//GO:0003810//GO:0004803//GO:0003677	metal ion binding//protein-glutamine gamma-glutamyltransferase activity//transposase activity//DNA binding	GO:0033588	Elongator holoenzyme complex	--	--
comp45459_c0	6.11993392429986	43.918239390732	-2.8432	9.7596e-09	1.191e-05	1607	--	--	--	--	--	--	--	--	--	--	--	--	--	--	--	--	--	--	--	--	--	--	--	--	--	--	KOG3117	Protein involved in rRNA processing
comp45882_c0	161.375259861461	596.135201929948	-1.8852	1.939e-62	4.4961e-58	772	224094511	XP_002192623.1	236	7.03529e-22	PREDICTED: matrix Gla protein [Taeniopygia guttata]	76153965	DQ213333.1	410	0	Taeniopygia guttata clone 0062P0002G09 matrix Gla-like mRNA, complete sequence	--	--	--	--	O42413	203	1.54576e-18	Matrix Gla protein OS=Gallus gallus GN=MGP PE=2 SV=1	PF00594//PF10717	Vitamin K-dependent carboxylation/gamma-carboxyglutamic (GLA) domain//Occlusion-derived virus envelope protein ODV-E18	--	--	GO:0005509	calcium ion binding	GO:0031012//GO:0019031//GO:0005576	extracellular matrix//viral envelope//extracellular region	--	--
comp45920_c0	28.7838650505532	93.7153170216473	-1.703	6.4219e-10	8.9344e-07	1695	--	--	--	--	--	--	--	--	--	--	--	--	--	--	--	--	--	--	--	--	--	--	--	--	--	--	--	--
comp46731_c0	97.1811881168245	159.046084976198	-0.7107	3.5088e-05	0.019935	1189	--	--	--	--	--	125490316	AB158760.2	942	0	Anas platyrhynchos GH gene for growth hormone, complete cds	--	--	--	--	--	--	--	--	--	--	--	--	--	--	--	--	--	--
comp47021_c0	52.8863169091227	137.044797406054	-1.3737	1.3409e-10	2.12e-07	3268	363741402	XP_417308.3	2933	0	PREDICTED: gamma-glutamyltransferase 7 [Gallus gallus]	363741401	XM_417308.3	1947	0	PREDICTED: Gallus gallus gamma-glutamyltransferase 7 (GGT7), mRNA	K00681	ggt	gamma-glutamyltranspeptidase	http://www.genome.jp/dbget-bin/www_bget?ko:K00681	Q9UJ14	2214	0	Gamma-glutamyltransferase 7 OS=Homo sapiens GN=GGT7 PE=1 SV=2	PF02723//PF02166//PF01019	Non-structural protein NS3/Small envelope protein E//Androgen receptor//Gamma-glutamyltranspeptidase	GO:0006749//GO:0019530//GO:0006355//GO:0006691//GO:0030521//GO:0007165//GO:0006693	glutathione metabolic process//taurine metabolic process//regulation of transcription, DNA-dependent//leukotriene metabolic process//androgen receptor signaling pathway//signal transduction//prostaglandin metabolic process	GO:0003840//GO:0005496//GO:0003677//GO:0004882	gamma-glutamyltransferase activity//steroid binding//DNA binding//androgen receptor activity	GO:0016020//GO:0005634	membrane//nucleus	KOG2410	Gamma-glutamyltransferase
comp47682_c0	2.42107276126148	44.2213707169615	-4.191	2.3721e-11	4.3423e-08	1302	395821561	XP_003784106.1	948	3.05271e-121	PREDICTED: G2/mitotic-specific cyclin-B1-like [Otolemur garnettii]	--	--	--	--	--	K05868	CCNB	cyclin B	http://www.genome.jp/dbget-bin/www_bget?ko:K05868	P14635	928	2.73811e-119	G2/mitotic-specific cyclin-B1 OS=Homo sapiens GN=CCNB1 PE=1 SV=1	PF00937//PF02984	Coronavirus nucleocapsid protein//Cyclin, C-terminal domain	--	--	--	--	GO:0005634//GO:0019013	nucleus//viral nucleocapsid	KOG0653	Cyclin B and related kinase-activating proteins
comp48316_c0	125.75926198267	191.992720722035	-0.61039	5.9977e-05	0.032093	1332	289176976	BAI77469.1	718	1.11098e-88	ovocalyxin-32 [Gallus gallus]	326926216	XM_003209252.1	210	4.81479e-104	PREDICTED: Meleagris gallopavo ovocalyxin-32-like (LOC100543418), mRNA	--	--	--	--	Q90YI1	716	1.12921e-89	Ovocalyxin-32 OS=Gallus gallus PE=1 SV=1	--	--	--	--	--	--	--	--	--	--
comp48598_c0	306.757316574156	165.025966991791	0.8944	4.4887e-10	6.5051e-07	3928	327261803	XP_003215717.1	3955	0	PREDICTED: dolichyl-diphosphooligosaccharide--protein glycosyltransferase subunit STT3B-like [Anolis carolinensis]	449493142	XM_002195775.2	2911	0	PREDICTED: Taeniopygia guttata STT3, subunit of the oligosaccharyltransferase complex, homolog B (S. cerevisiae) (STT3B), mRNA	K07151	STT3	dolichyl-diphosphooligosaccharide--protein glycosyltransferase	http://www.genome.jp/dbget-bin/www_bget?ko:K07151	Q8TCJ2	3832	0	Dolichyl-diphosphooligosaccharide--protein glycosyltransferase subunit STT3B OS=Homo sapiens GN=STT3B PE=1 SV=1	PF02516	Oligosaccharyl transferase STT3 subunit	GO:0006486	protein glycosylation	GO:0004576	oligosaccharyl transferase activity	GO:0016020//GO:0008250	membrane//oligosaccharyltransferase complex	KOG2292	Oligosaccharyltransferase, STT3 subunit
comp48655_c0	48.825639872318	15.4103691804183	1.6637	3.2929e-05	0.019412	2230	50750047	XP_421849.1	1171	3.09885e-152	PREDICTED: tissue factor pathway inhibitor isoform 2 [Gallus gallus]	326922450	XM_003207414.1	168	1.81387e-80	PREDICTED: Meleagris gallopavo tissue factor pathway inhibitor-like (LOC100542380), mRNA	K03909	TFPI	tissue factor pathway inhibitor	http://www.genome.jp/dbget-bin/www_bget?ko:K03909	P10646	125	6.1496e-06	Tissue factor pathway inhibitor OS=Homo sapiens GN=TFPI PE=1 SV=1	PF00397//PF08131//PF00014	WW domain//Defensin-like peptide family//Kunitz/Bovine pancreatic trypsin inhibitor domain	GO:0007596	blood coagulation	GO:0005515//GO:0004867	protein binding//serine-type endopeptidase inhibitor activity	GO:0005576//GO:0005615	extracellular region//extracellular space	KOG4295	Serine proteinase inhibitor (KU family)
comp48751_c1	387.28555921477	668.005968576379	-0.78646	3.3061e-20	9.999e-17	2165	313851114	NP_001186542.1	861	2.44545e-108	anterior gradient protein 3 homolog precursor [Gallus gallus]	313851113	NM_001199613.1	573	0	Gallus gallus anterior gradient homolog 3 (Xenopus laevis) (AGR3), mRNA	--	--	--	--	Q8R3W7	800	1.68567e-100	Anterior gradient protein 3 homolog OS=Mus musculus GN=Agr3 PE=2 SV=1	--	--	--	--	GO:0002162	dystroglycan binding	--	--	--	--
comp49068_c0	1.74855254979996	24.4255425597006	-3.8042	1.4009e-06	0.0011884	2203	363746570	XP_425998.3	1094	1.50914e-139	PREDICTED: PHD finger protein 7-like, partial [Gallus gallus]	363744826	XM_001233195.2	198	3.76986e-97	PREDICTED: Gallus gallus PHD finger protein 7-like (LOC769884), mRNA	--	--	--	--	Q9BWX1	580	1.85013e-65	PHD finger protein 7 OS=Homo sapiens GN=PHF7 PE=2 SV=1	PF13639	Ring finger domain	--	--	GO:0008270//GO:0005515	zinc ion binding//protein binding	--	--	--	--
comp49569_c0	128.720368473736	66.195607197625	0.95943	1.7059e-05	0.010887	2629	118084896	XP_001232686.1	2123	0	PREDICTED: serine/threonine-protein kinase Nek3 [Gallus gallus]	363729274	XM_001232685.2	992	0	PREDICTED: Gallus gallus NIMA (never in mitosis gene a)-related kinase 3 (NEK3), mRNA	K08857	NEK	NIMA (never in mitosis gene a)-related kinase	http://www.genome.jp/dbget-bin/www_bget?ko:K08857	P51956	1543	0	Serine/threonine-protein kinase Nek3 OS=Homo sapiens GN=NEK3 PE=1 SV=2	PF00069//PF07714	Protein kinase domain//Protein tyrosine kinase	GO:0016310//GO:0009069//GO:0006468	phosphorylation//serine family amino acid metabolic process//protein phosphorylation	GO:0004674//GO:0004672//GO:0005524	protein serine/threonine kinase activity//protein kinase activity//ATP binding	--	--	KOG0589	Serine/threonine protein kinase
comp49576_c0	200.748628161688	284.487556235976	-0.50298	3.1437e-05	0.018691	3819	118094564	XP_001235038.1	552	2.56493e-61	PREDICTED: uncharacterized protein LOC771811 [Gallus gallus]	363736760	XM_001235037.2	540	0	PREDICTED: Gallus gallus uncharacterized LOC771811 (LOC771811), mRNA	--	--	--	--	--	--	--	--	--	--	--	--	--	--	--	--	--	--
comp50138_c0	16.8136778067495	47.5844576355235	-1.5009	5.4979e-05	0.029879	815	390471366	XP_003734465.1	739	1.24462e-95	PREDICTED: C-type lectin domain family 19 member A-like [Callithrix jacchus]	46018735	BX935710.2	425	0	Gallus gallus finished cDNA, clone ChEST322b21	--	--	--	--	Q6UXS0	405	2.38864e-47	C-type lectin domain family 19 member A OS=Homo sapiens GN=CLEC19A PE=2 SV=1	PF00059	Lectin C-type domain	--	--	GO:0030246	carbohydrate binding	--	--	KOG4297	C-type lectin
comp50251_c0	693.6306208993	489.883296174972	0.50173	7.0111e-08	7.1722e-05	2269	161408079	BAF94143.1	3039	0	heat shock protein 70B [Alligator mississippiensis]	326933303	XM_003212698.1	1804	0	PREDICTED: Meleagris gallopavo heat shock 70kDa protein 8 (HSPA8), mRNA	K03283	HSPA1_8	heat shock 70kDa protein 1/8	http://www.genome.jp/dbget-bin/www_bget?ko:K03283	Q71U34	3028	0	Heat shock cognate 71 kDa protein OS=Saguinus oedipus GN=HSPA8 PE=2 SV=1	PF02782//PF06723//PF01968	FGGY family of carbohydrate kinases, C-terminal domain//MreB/Mbl protein//Hydantoinase/oxoprolinase	GO:0005975//GO:0000902	carbohydrate metabolic process//cell morphogenesis	GO:0016773//GO:0016787	phosphotransferase activity, alcohol group as acceptor//hydrolase activity	--	--	KOG0101	Molecular chaperones HSP70/HSC70, HSP70 superfamily
comp50341_c0	36.8541075880915	93.0867770013813	-1.3368	2.1198e-07	0.00019926	3251	388269611	AFK26043.1	3874	0	toll-like receptor 2-1 [Anser cygnoides]	388269610	JN982474.1	227	4.22861e-113	Anser cygnoides toll-like receptor 2-1 (TLR2-1) mRNA, complete cds	K10159	TLR2	toll-like receptor 2	http://www.genome.jp/dbget-bin/www_bget?ko:K10159	Q9DD78	3299	0	Toll-like receptor 2 type-1 OS=Gallus gallus GN=TLR2-1 PE=2 SV=1	PF01582//PF13676//PF00560	TIR domain//TIR domain//Leucine Rich Repeat	GO:0007165	signal transduction	GO:0005515	protein binding	--	--	KOG4641	FOG: Toll/interleukin receptor and related proteins containing LRR and TIR repeats
comp50510_c0	544.796517941174	344.584733996464	0.66086	3.5812e-10	5.3003e-07	1672	45383544	NP_989629.1	1042	1.33175e-136	metalloproteinase inhibitor 2 precursor [Gallus gallus]	45383543	NM_204298.1	586	0	Gallus gallus TIMP metallopeptidase inhibitor 2 (TIMP2), mRNA gi|2352472|gb|AF004664.1|AF004664 Gallus gallus tissue inhibitor of metalloproteinase-2 precursor (TIMP-2) mRNA, complete cds	--	--	--	--	O42146	1042	8.99477e-138	Metalloproteinase inhibitor 2 OS=Gallus gallus GN=TIMP2 PE=2 SV=1	PF00965	Tissue inhibitor of metalloproteinase	--	--	GO:0046872//GO:0008191	metal ion binding//metalloendopeptidase inhibitor activity	GO:0005576	extracellular region	KOG4745	Metalloproteinase inhibitor TIMP and related proteins
comp50529_c0	554.299901049336	379.236383999807	0.54757	1.4256e-07	0.00013773	2398	45382651	NP_990800.1	2670	0	pyruvate kinase muscle isozyme [Gallus gallus]	449470889	XM_002192098.2	1268	0	PREDICTED: Taeniopygia guttata pyruvate kinase muscle isozyme-like (LOC100218728), mRNA	--	--	--	--	P00548	2670	0	Pyruvate kinase muscle isozyme OS=Gallus gallus GN=PKM PE=2 SV=2	PF00013//PF03328//PF00224//PF01350//PF01679	KH domain//HpcH/HpaI aldolase/citrate lyase family//Pyruvate kinase, barrel domain//Flavivirus non-structural protein NS4A//Proteolipid membrane potential modulator	GO:0006096//GO:0044281//GO:0015976//GO:0006725//GO:0012501//GO:0006094//GO:0006144//GO:0016032//GO:0016070	glycolysis//small molecule metabolic process//carbon utilization//cellular aromatic compound metabolic process//programmed cell death//gluconeogenesis//purine nucleobase metabolic process//viral process//RNA metabolic process	GO:0016830//GO:0005524//GO:0000287//GO:0030955//GO:0004743//GO:0003723	carbon-carbon lyase activity//ATP binding//magnesium ion binding//potassium ion binding//pyruvate kinase activity//RNA binding	GO:0005634//GO:0019861//GO:0005886//GO:0019012//GO:0005829//GO:0016021//GO:0005739	nucleus//flagellum//plasma membrane//virion//cytosol//integral to membrane//mitochondrion	KOG2323	Pyruvate kinase
comp50602_c0	127.846764719047	219.455145885982	-0.77951	1.611e-07	0.00015351	4089	363729015	XP_416911.3	1441	0	PREDICTED: E3 ubiquitin-protein ligase RNF149, partial [Gallus gallus]	449483646	XM_002193610.2	651	0	PREDICTED: Taeniopygia guttata ring finger protein 149 (RNF149), mRNA	K15704	RNF149	E3 ubiquitin-protein ligase RNF149	http://www.genome.jp/dbget-bin/www_bget?ko:K15704	Q6NRX0	1212	1.17768e-151	E3 ubiquitin-protein ligase RNF149 OS=Xenopus laevis GN=rnf149 PE=2 SV=1	PF12906//PF12678//PF00628//PF13639//PF00097//PF06667//PF12861//PF14634	RING-variant domain//RING-H2 zinc finger//PHD-finger//Ring finger domain//Zinc finger, C3HC4 type (RING finger)//Phage shock protein B//Anaphase-promoting complex subunit 11 RING-H2 finger//zinc-RING finger domain	GO:0016567//GO:0009271//GO:0006355	protein ubiquitination//phage shock//regulation of transcription, DNA-dependent	GO:0005515//GO:0046872//GO:0008270//GO:0004842	protein binding//metal ion binding//zinc ion binding//ubiquitin-protein ligase activity	GO:0005680	anaphase-promoting complex	KOG4628	Predicted E3 ubiquitin ligase
comp50634_c2	2.89183690928455	24.1049075873371	-3.0593	1.09e-05	0.0072209	1228	45384524	NP_990327.1	890	3.58876e-106	tyrosine-protein kinase JAK3 [Gallus gallus]	45384523	NM_204996.1	390	0	Gallus gallus Janus kinase 3 (JAK3), mRNA	K11218	JAK3	Janus kinase 3	http://www.genome.jp/dbget-bin/www_bget?ko:K11218	Q62137	688	3.58435e-79	Tyrosine-protein kinase JAK3 OS=Mus musculus GN=Jak3 PE=1 SV=2	PF03488//PF00069//PF07714//PF00049	Nematode insulin-related peptide beta type//Protein kinase domain//Protein tyrosine kinase//Insulin/IGF/Relaxin family	GO:0006468//GO:0007165	protein phosphorylation//signal transduction	GO:0004672//GO:0005524//GO:0005179	protein kinase activity//ATP binding//hormone activity	GO:0005576	extracellular region	KOG0197	Tyrosine kinases
comp50709_c0	115.740728392528	48.0554648405835	1.2681	2.316e-07	0.00021198	1524	326912094	XP_003202389.1	1433	0	PREDICTED: heme oxygenase 1-like [Meleagris gallopavo]	300521747	HM237181.1	811	0	Gallus gallus heme oxygenase 1 (hmox1) mRNA, complete cds	--	--	--	--	P14791	1429	0	Heme oxygenase 1 OS=Gallus gallus GN=HMOX1 PE=1 SV=2	PF01126//PF02734//PF02049	Heme oxygenase//DAK2 domain//Flagellar hook-basal body complex protein FliE	GO:0006071//GO:0055114//GO:0015994//GO:0046486//GO:0006788//GO:0001539	glycerol metabolic process//oxidation-reduction process//chlorophyll metabolic process//glycerolipid metabolic process//heme oxidation//ciliary or bacterial-type flagellar motility	GO:0004371//GO:0004392//GO:0005198//GO:0003774	glycerone kinase activity//heme oxygenase (decyclizing) activity//structural molecule activity//motor activity	GO:0009288	bacterial-type flagellum	KOG4480	Heme oxygenase
comp50795_c0	79.6371533604277	256.410912216781	-1.6869	3.0953e-24	1.1962e-20	3797	324983853	ADY68767.1	2744	0	aldehyde dehydrogenase 1 family member A2 [Anser anser]	324983852	HQ260987.1	3269	0	Anser anser aldehyde dehydrogenase 1 family member A2 (ALDH1A2) mRNA, complete cds	K07249	E1.2.1.36	retinal dehydrogenase	http://www.genome.jp/dbget-bin/www_bget?ko:K07249	O93344	2736	0	Retinal dehydrogenase 2 OS=Gallus gallus GN=ALDH1A2 PE=2 SV=2	PF00171//PF05893//PF08715	Aldehyde dehydrogenase family//Acyl-CoA reductase (LuxC)//Papain like viral protease	GO:0006508//GO:0008218//GO:0008152//GO:0006118//GO:0055114	proteolysis//bioluminescence//metabolic process//electron transport//oxidation-reduction process	GO:0004197//GO:0003995//GO:0008242//GO:0016740//GO:0016491	cysteine-type endopeptidase activity//acyl-CoA dehydrogenase activity//omega peptidase activity//transferase activity//oxidoreductase activity	--	--	KOG2450	Aldehyde dehydrogenase
comp51021_c0	217.716313096862	364.125963664503	-0.74199	8.8922e-11	1.4728e-07	2630	326925968	XP_003209178.1	1088	8.74483e-140	PREDICTED: claudin-1-like [Meleagris gallopavo]	62177139	NM_001013611.2	1422	0	Gallus gallus claudin 1 (CLDN1), mRNA gi|53127395|emb|AJ719422.1| Gallus gallus mRNA for hypothetical protein, clone 2c8	K06087	CLDN	claudin	http://www.genome.jp/dbget-bin/www_bget?ko:K06087	P56745	859	5.80899e-107	Claudin-1 OS=Rattus norvegicus GN=Cldn1 PE=2 SV=2	PF13903//PF04505//PF00822//PF04103	PMP-22/EMP/MP20/Claudin tight junction//Interferon-induced transmembrane protein//PMP-22/EMP/MP20/Claudin family//CD20-like family	GO:0016338//GO:0045216//GO:0009607	calcium-independent cell-cell adhesion//cell-cell junction organization//response to biotic stimulus	GO:0005198//GO:0042802	structural molecule activity//identical protein binding	GO:0005886//GO:0005923//GO:0016021	plasma membrane//tight junction//integral to membrane	--	--
comp51217_c0	534.821025644565	372.833231995883	0.52053	8.9825e-07	0.00077141	2141	45382893	NP_990844.1	1377	0	calbindin [Gallus gallus]	449494392	XM_002199908.2	1158	0	PREDICTED: Taeniopygia guttata calbindin 1, 28kDa, transcript variant 1 (CALB1), mRNA	--	--	--	--	P04354	1377	0	Calbindin OS=Gallus gallus GN=CALB1 PE=1 SV=3	PF10591//PF13405//PF02739//PF02390//PF05732//PF13202//PF13499//PF00036	Secreted protein acidic and rich in cysteine Ca binding region//EF-hand domain//5'-3' exonuclease, N-terminal resolvase-like domain//Putative methyltransferase//Firmicute plasmid replication protein (RepL)//EF hand//EF-hand domain pair//EF hand	GO:0007165//GO:0071310//GO:0006816//GO:0008033//GO:0009451//GO:0006260//GO:0006276//GO:0019233//GO:0006874//GO:0006400	signal transduction//cellular response to organic substance//calcium ion transport//tRNA processing//RNA modification//DNA replication//plasmid maintenance//sensory perception of pain//cellular calcium ion homeostasis//tRNA modification	GO:0008176//GO:0008409//GO:0005509//GO:0003677//GO:0005499	tRNA (guanine-N7-)-methyltransferase activity//5'-3' exonuclease activity//calcium ion binding//DNA binding//vitamin D binding	GO:0005578//GO:0005829//GO:0045211//GO:0030424//GO:0043025//GO:0005634//GO:0030425//GO:0012506	proteinaceous extracellular matrix//cytosol//postsynaptic membrane//axon//neuronal cell body//nucleus//dendrite//vesicle membrane	KOG0027	Calmodulin and related proteins (EF-Hand superfamily)
comp51275_c0	132.689582761781	51.8744421789081	1.355	5.1336e-09	6.4928e-06	1647	1944138	BAA19574.1	1630	0	2&apos;,5&apos;-oligo adenylate synthetase A [Gallus gallus]	1944137	AB002585.1	433	0	Gallus gallus mRNA for 2&apos;,5&apos;-oligo adenylate synthetase A, partial cds	K14216	OAS	2'-5'-oligoadenylate synthetase	http://www.genome.jp/dbget-bin/www_bget?ko:K14216	Q9Z2F2	917	4.83664e-115	2&apos;-5&apos;-oligoadenylate synthase-like protein 2 OS=Mus musculus GN=Oasl2 PE=1 SV=2	PF00240//PF01909//PF05374	Ubiquitin family//Nucleotidyltransferase domain//Mu-Conotoxin	GO:0050896//GO:0002376//GO:0006810//GO:0009405	response to stimulus//immune system process//transport//pathogenesis	GO:0016779//GO:1901363//GO:0019871//GO:0005515//GO:0097159	nucleotidyltransferase activity//heterocyclic compound binding//sodium channel inhibitor activity//protein binding//organic cyclic compound binding	GO:0005576	extracellular region	KOG0001	Ubiquitin and ubiquitin-like proteins
comp51529_c0	53.7343648957757	146.141919674055	-1.4435	6.2227e-12	1.2024e-08	2457	--	--	--	--	--	209156338	AC206426.3	279	3.95155e-142	Taeniopygia guttata BAC clone TGMCBa-23P18 from chromosome unknown, complete sequence	--	--	--	--	--	--	--	--	PF01006	Hepatitis C virus non-structural protein NS4a	GO:0016032	viral process	--	--	GO:0019012	virion	--	--
comp52089_c1	56.3605563215329	19.4131348031496	1.5377	2.62e-05	0.016128	3636	363728639	XP_416697.3	4510	0	PREDICTED: glutamate receptor, ionotropic kainate 1, partial [Gallus gallus]	363728638	XM_416697.3	961	0	PREDICTED: Gallus gallus glutamate receptor, ionotropic, kainate 1 (GRIK1), partial mRNA	K05201	GRIK1	glutamate receptor, ionotropic kainate 1	http://www.genome.jp/dbget-bin/www_bget?ko:K05201	Q38PU4	4342	0	Glutamate receptor ionotropic, kainate 1 OS=Macaca fascicularis GN=GRIK1 PE=2 SV=1	PF02879//PF00497//PF10613//PF00060	Phosphoglucomutase/phosphomannomutase, alpha/beta/alpha domain II//Bacterial extracellular solute-binding proteins, family 3//Ligated ion channel L-glutamate- and glycine-binding site//Ligand-gated ion channel	GO:0007268//GO:0006810//GO:0005975//GO:0007165//GO:0006811	synaptic transmission//transport//carbohydrate metabolic process//signal transduction//ion transport	GO:0005215//GO:0005234//GO:0004970//GO:0016868	transporter activity//extracellular-glutamate-gated ion channel activity//ionotropic glutamate receptor activity//intramolecular transferase activity, phosphotransferases	GO:0016020	membrane	KOG1052	Glutamate-gated kainate-type ion channel receptor subunit GluR5 and related subunits
comp52167_c3	30.3286439762803	69.7536210844974	-1.2016	3.3467e-05	0.019564	3514	46048882	NP_990118.1	3609	0	versican core protein precursor [Gallus gallus]	46048881	NM_204787.1	2447	0	Gallus gallus versican (VCAN), mRNA gi|391643|dbj|D13542.1|CHKPRGL Gallus gallus mRNA for proteoglycan, complete cds	--	--	--	--	Q90953	3609	0	Versican core protein OS=Gallus gallus GN=VCAN PE=2 SV=1	PF00059//PF00008//PF07645//PF02485	Lectin C-type domain//EGF-like domain//Calcium-binding EGF domain//Core-2/I-Branching enzyme	GO:0007155	cell adhesion	GO:0005509//GO:0005540//GO:0005515//GO:0008375//GO:0030246	calcium ion binding//hyaluronic acid binding//protein binding//acetylglucosaminyltransferase activity//carbohydrate binding	GO:0005578//GO:0005615//GO:0016020	proteinaceous extracellular matrix//extracellular space//membrane	KOG4297	C-type lectin
comp52608_c0	56.9604443501566	130.889878929121	-1.2003	1.3599e-08	1.5766e-05	4265	363733806	XP_001232165.2	4208	0	PREDICTED: prominin-1-A isoform 1 [Gallus gallus]	363733805	XM_001232164.2	2217	0	PREDICTED: Gallus gallus prominin 1, transcript variant 1 (PROM1), mRNA	K06532	PROM1	prominin 1	http://www.genome.jp/dbget-bin/www_bget?ko:K06532	Q9W735	2506	0	Prominin-1-A OS=Danio rerio GN=prom1a PE=2 SV=2	PF04785//PF02487//PF10392//PF05478	Rhabdovirus matrix protein M2//CLN3 protein//Golgi transport complex subunit 5//Prominin	GO:2000768//GO:0006891//GO:0016032	positive regulation of nephron tubule epithelial cell differentiation//intra-Golgi vesicle-mediated transport//viral process	GO:0045296//GO:0042805	cadherin binding//actinin binding	GO:0009986//GO:0042622//GO:0019031//GO:0005903//GO:0032420//GO:0016324//GO:0017119//GO:0016021//GO:0016020//GO:0005887//GO:0005615	cell surface//photoreceptor outer segment membrane//viral envelope//brush border//stereocilium//apical plasma membrane//Golgi transport complex//integral to membrane//membrane//integral to plasma membrane//extracellular space	KOG4331	Polytopic membrane protein Prominin
comp52630_c0	271.2724601366	134.55768841447	1.0115	6.1573e-11	1.086e-07	2918	344273779	XP_003408696.1	1040	4.77612e-131	PREDICTED: GTP cyclohydrolase 1-like [Loxodonta africana]	45382574	NM_205223.1	586	0	Gallus gallus GTP cyclohydrolase 1 (GCH1), mRNA gi|808970|emb|Z49267.1| G.gallus mRNA for GTP cyclohydrolase I	--	--	--	--	P30793	1027	2.87212e-130	GTP cyclohydrolase 1 OS=Homo sapiens GN=GCH1 PE=1 SV=1	PF08923	Mitogen-activated protein kinase kinase 1 interacting	GO:0050884//GO:0034612//GO:0032006//GO:0006184//GO:0006729//GO:0051000//GO:0042416//GO:0014916//GO:0046654//GO:0034341//GO:0051260//GO:0032496//GO:0006807//GO:0046656	neuromuscular process controlling posture//response to tumor necrosis factor//regulation of TOR signaling cascade//GTP catabolic process//tetrahydrobiopterin biosynthetic process//positive regulation of nitric-oxide synthase activity//dopamine biosynthetic process//regulation of lung blood pressure//tetrahydrofolate biosynthetic process//response to interferon-gamma//protein homooligomerization//…	GO:0005525//GO:0042803//GO:0003934//GO:0008270	GTP binding//protein homodimerization activity//GTP cyclohydrolase I activity//zinc ion binding	GO:0031410//GO:0043234//GO:0031965//GO:0005829	cytoplasmic vesicle//protein complex//nuclear membrane//cytosol	KOG2698	GTP cyclohydrolase I
comp52700_c0	303.628752550437	435.983204766194	-0.52196	1.0707e-07	0.0001064	1744	313851112	NP_001186541.1	966	3.49779e-125	tetraspanin-13 [Gallus gallus]	41634514	BX933986.1	758	0	Gallus gallus finished cDNA, clone ChEST61j1	--	--	--	--	Q3ZBV0	819	2.96189e-104	Tetraspanin-13 OS=Bos taurus GN=TSPAN13 PE=2 SV=1	PF00335//PF11770	Tetraspanin family//GRB2-binding adapter (GAPT)	--	--	--	--	GO:0016021	integral to membrane	--	--
comp52875_c0	2.29396644129526	28.2556585819285	-3.6226	3.3472e-07	0.00030239	1064	149411174	XP_001511883.1	152	2.30254e-09	PREDICTED: corticoliberin-like [Ornithorhynchus anatinus]	--	--	--	--	--	--	--	--	--	P49188	136	1.48546e-08	Corticoliberin OS=Xenopus laevis GN=crh PE=3 SV=1	PF00473	Corticotropin-releasing factor family	GO:0007165	signal transduction	GO:0005179	hormone activity	GO:0005576	extracellular region	--	--
comp52923_c0	166.717760421312	322.067884485647	-0.94996	1.049e-13	2.3538e-10	4816	363737843	XP_003641914.1	5733	0	PREDICTED: ras-specific guanine nucleotide-releasing factor 1 [Gallus gallus]	363737842	XM_003641866.1	2644	0	PREDICTED: Gallus gallus Ras protein-specific guanine nucleotide-releasing factor 1 (RASGRF1), mRNA	K04349	RASGRF1	Ras-specific guanine nucleotide-releasing factor 1	http://www.genome.jp/dbget-bin/www_bget?ko:K04349	Q13972	5378	0	Ras-specific guanine nucleotide-releasing factor 1 OS=Homo sapiens GN=RASGRF1 PE=1 SV=1	PF00621//PF00618//PF00612//PF00617	RhoGEF domain//RasGEF N-terminal motif//IQ calmodulin-binding motif//RasGEF domain	GO:0007165//GO:0051056//GO:0008283//GO:0048168//GO:0043087//GO:0032863//GO:0035020//GO:0035023//GO:0007264	signal transduction//regulation of small GTPase mediated signal transduction//cell proliferation//regulation of neuronal synaptic plasticity//regulation of GTPase activity//activation of Rac GTPase activity//regulation of Rac protein signal transduction//regulation of Rho protein signal transduction//small GTPase mediated signal transduction	GO:0005089//GO:0005085//GO:0035254//GO:0005515//GO:0005543	Rho guanyl-nucleotide exchange factor activity//guanyl-nucleotide exchange factor activity//glutamate receptor binding//protein binding//phospholipid binding	GO:0005829//GO:0030426//GO:0005622	cytosol//growth cone//intracellular	KOG3417	Ras1 guanine nucleotide exchange factor
comp53267_c0	6.58733547126562	28.2445198980251	-2.1002	0.00010195	0.049945	2057	326932779	XP_003212490.1	144	9.75156e-07	PREDICTED: disintegrin and metalloproteinase domain-containing protein 32-like [Meleagris gallopavo]	326932778	XM_003212442.1	192	7.61103e-94	PREDICTED: Meleagris gallopavo disintegrin and metalloproteinase domain-containing protein 32-like (LOC100548260), mRNA	K16070	ADAM32	disintegrin and metalloproteinase domain-containing protein 32	http://www.genome.jp/dbget-bin/www_bget?ko:K16070	O77780	558	3.90598e-130	Disintegrin and metalloproteinase domain-containing protein 2 OS=Bos taurus GN=ADAM2 PE=2 SV=1	PF00008//PF08516//PF01421	EGF-like domain//ADAM cysteine-rich//Reprolysin (M12B) family zinc metalloprotease	GO:0006508	proteolysis	GO:0005515//GO:0004222	protein binding//metalloendopeptidase activity	--	--	KOG3607	Meltrins, fertilins and related Zn-dependent metalloproteinases of the ADAMs family
comp53361_c0	39.8797760194569	81.5510785788048	-1.032	6.5575e-05	0.034821	3116	326912698	XP_003202685.1	2524	0	PREDICTED: amiloride-sensitive sodium channel subunit alpha-like [Meleagris gallopavo]	1465752	U58475.1	1285	0	Gallus gallus epithelial Na+ channel alpha subunit (ENaC) mRNA, complete cds	K04824	SCNN1A	nonvoltage-gated sodium channel 1 alpha	http://www.genome.jp/dbget-bin/www_bget?ko:K04824	Q92075	2517	0	Amiloride-sensitive sodium channel subunit alpha OS=Gallus gallus GN=SCNN1A PE=2 SV=1	PF02535//PF00858	ZIP Zinc transporter//Amiloride-sensitive sodium channel	GO:0006814//GO:0055085//GO:0030001	sodium ion transport//transmembrane transport//metal ion transport	GO:0046873//GO:0005272	metal ion transmembrane transporter activity//sodium channel activity	GO:0016020	membrane	KOG4294	Non voltage-gated ion channels (DEG/ENaC family)
comp53450_c0	99.4892774825604	181.24309513493	-0.86531	2.2369e-07	0.00020747	6015	326920647	XP_003206580.1	5726	0	PREDICTED: thrombospondin-1-like [Meleagris gallopavo]	313661363	NM_001199453.1	4169	0	Gallus gallus thrombospondin 1 (THBS1), mRNA	K04659	THBS	thrombospondin	http://www.genome.jp/dbget-bin/www_bget?ko:K04659	P07996	5084	0	Thrombospondin-1 OS=Homo sapiens GN=THBS1 PE=1 SV=2	PF02412//PF00093//PF00008//PF05735//PF05851//PF07645	Thrombospondin type 3 repeat//von Willebrand factor type C domain//EGF-like domain//Thrombospondin C-terminal region//Lentivirus virion infectivity factor (VIF)//Calcium-binding EGF domain	GO:0043652//GO:0042493//GO:0043154//GO:0032026//GO:0040037//GO:0007155//GO:0032695//GO:0019058//GO:0051592//GO:2000379//GO:0010751//GO:0051918//GO:0043537//GO:0010811//GO:0007165//GO:0045727//GO:0010763//GO:0030511//GO:0045766//GO:0010748//GO:0051897//GO:0043032//GO:0050921//GO:0002605//GO:0009749//GO:0000187//GO:0007050//GO:0043536//GO:0042535//GO:0006955//GO:0018149//GO:0006917//GO:0001937//GO:…	engulfment of apoptotic cell//response to drug//negative regulation of cysteine-type endopeptidase activity involved in apoptotic process//response to magnesium ion//negative regulation of fibroblast growth factor receptor signaling pathway//cell adhesion//negative regulation of interleukin-12 production//viral infectious cycle//response to calcium ion//positive regulation of reactive oxygen spec…	GO:0005515//GO:0017134//GO:0005509//GO:0008201//GO:0030169//GO:0070051//GO:0043499//GO:0070052//GO:0005178//GO:0001968//GO:0043236//GO:0001786	protein binding//fibroblast growth factor binding//calcium ion binding//heparin binding//low-density lipoprotein particle binding//fibrinogen binding//eukaryotic cell surface binding//collagen V binding//integrin binding//fibronectin binding//laminin binding//phosphatidylserine binding	GO:0031091//GO:0031012//GO:0005577//GO:0005576//GO:0009897//GO:0008305	platelet alpha granule//extracellular matrix//fibrinogen complex//extracellular region//external side of plasma membrane//integrin complex	KOG3538	Disintegrin metalloproteinases with thrombospondin repeats
comp53472_c0	120.513604333271	188.625655702079	-0.64633	3.0568e-05	0.018331	1252	--	--	--	--	--	46093584	AB158763.1	681	0	Anser anser GH gene for growth hormone, partial cds	--	--	--	--	--	--	--	--	--	--	--	--	--	--	--	--	--	--
comp53815_c0	1.07603233833844	64.206556500581	-5.8989	4.4041e-17	1.0941e-13	2165	28195237	AAO27434.1	1161	3.41113e-145	polymerase [Homo sapiens]	--	--	--	--	--	--	--	--	--	Q9UQG0	1159	2.40462e-143	HERV-K_3q27.3 provirus ancestral Pol protein OS=Homo sapiens PE=2 SV=2	PF00665//PF00075//PF06817//PF02022//PF00552//PF00078	Integrase core domain//RNase H//Reverse transcriptase thumb domain//Integrase Zinc binding domain//Integrase DNA binding domain//Reverse transcriptase (RNA-dependent DNA polymerase)	GO:0051252//GO:0006278//GO:0015074	regulation of RNA metabolic process//RNA-dependent DNA replication//DNA integration	GO:0008270//GO:0004523//GO:0003676//GO:0003723//GO:0003964	zinc ion binding//ribonuclease H activity//nucleic acid binding//RNA binding//RNA-directed DNA polymerase activity	--	--	KOG0017	FOG: Transposon-encoded proteins with TYA, reverse transcriptase, integrase domains in various combinations
comp53938_c0	143.131804085144	76.9142035938558	0.89602	1.9869e-05	0.012452	5115	--	--	--	--	--	46429181	CR390536.1	204	4.07732e-100	Gallus gallus finished cDNA, clone ChEST664i10	--	--	--	--	--	--	--	--	PF08925	Domain of Unknown Function (DUF1907)	--	--	--	--	GO:0005634	nucleus	--	--
comp53978_c0	120.929894344165	197.211989751078	-0.70558	4.6407e-06	0.0035089	2242	326922103	XP_003207291.1	1016	1.45754e-130	PREDICTED: tetranectin-like [Meleagris gallopavo]	45382786	NM_204666.1	123	1.88945e-55	Gallus gallus C-type lectin domain family 3, member B (CLEC3B), mRNA gi|12053818|emb|AJ277116.1| Gallus gallus mRNA gene for tetranectin	--	--	--	--	Q2KIS7	743	2.64859e-91	Tetranectin OS=Bos taurus GN=CLEC3B PE=2 SV=1	PF00059//PF05443	Lectin C-type domain//ROS/MUCR transcriptional regulator protein	GO:0006355//GO:0071560	regulation of transcription, DNA-dependent//cellular response to transforming growth factor beta stimulus	GO:0030246//GO:0003677//GO:0036143//GO:0008201//GO:0008270//GO:0005509	carbohydrate binding//DNA binding//kringle domain binding//heparin binding//zinc ion binding//calcium ion binding	GO:0005615//GO:0005737//GO:0001652	extracellular space//cytoplasm//granular component	KOG4297	C-type lectin
comp54139_c1	156.312527709579	243.733498694101	-0.64087	2.5206e-06	0.0020874	4548	326913691	XP_003203168.1	6586	0	PREDICTED: cytoplasmic FMR1-interacting protein 1-like [Meleagris gallopavo]	363728920	XM_003640523.1	3358	0	PREDICTED: Gallus gallus cytoplasmic FMR1 interacting protein 1 (CYFIP1), mRNA	K05749	CYFIP	cytoplasmic FMR1 interacting protein	http://www.genome.jp/dbget-bin/www_bget?ko:K05749	Q7L576	6460	0	Cytoplasmic FMR1-interacting protein 1 OS=Homo sapiens GN=CYFIP1 PE=1 SV=1	--	--	GO:0030032	lamellipodium assembly	--	--	GO:0030027//GO:0048471//GO:0005845	lamellipodium//perinuclear region of cytoplasm//mRNA cap binding complex	KOG3534	p53 inducible protein PIR121
comp54176_c0	5.58191775513064	28.2445198980251	-2.3391	3.4237e-05	0.019682	1536	45383307	NP_989760.1	2103	0	acidic chitinase precursor [Gallus gallus]	41635636	BX935108.1	1029	0	Gallus gallus finished cDNA, clone ChEST17g20	K01183	E3.2.1.14	chitinase	http://www.genome.jp/dbget-bin/www_bget?ko:K01183	Q9BZP6	1775	0	Acidic mammalian chitinase OS=Homo sapiens GN=CHIA PE=1 SV=1	PF00704//PF01607	Glycosyl hydrolases family 18//Chitin binding Peritrophin-A domain	GO:0006032//GO:0016998//GO:0006030//GO:0005975	chitin catabolic process//cell wall macromolecule catabolic process//chitin metabolic process//carbohydrate metabolic process	GO:0004553//GO:0004568//GO:0008061//GO:0043169	hydrolase activity, hydrolyzing O-glycosyl compounds//chitinase activity//chitin binding//cation binding	GO:0005576	extracellular region	KOG2806	Chitinase
comp54262_c0	267.650266277668	139.573278652137	0.93933	1.1588e-09	1.5209e-06	4840	326933345	XP_003212766.1	3242	0	PREDICTED: LOW QUALITY PROTEIN: zinc finger and BTB domain-containing protein 16-like [Meleagris gallopavo]	363742477	XM_417898.3	1746	0	PREDICTED: Gallus gallus zinc finger and BTB domain containing 16 (ZBTB16), mRNA	--	--	--	--	Q05516	2952	0	Zinc finger and BTB domain-containing protein 16 OS=Homo sapiens GN=ZBTB16 PE=1 SV=2	PF00651//PF00096//PF00320	BTB/POZ domain//Zinc finger, C2H2 type//GATA zinc finger	GO:0006355	regulation of transcription, DNA-dependent	GO:0008270//GO:0046872//GO:0043565//GO:0005515//GO:0003700	zinc ion binding//metal ion binding//sequence-specific DNA binding//protein binding//sequence-specific DNA binding transcription factor activity	GO:0005667	transcription factor complex	--	--
comp54304_c0	157.098703836777	265.340158605951	-0.75617	1.897e-08	2.1284e-05	2163	28566430	AAO42613.1	918	1.06913e-106	Na+,K+ ATPase alpha 1 subunit [Anas platyrhynchos]	224043997	XM_002188760.1	603	0	PREDICTED: Taeniopygia guttata similar to Na+,K+ ATPase alpha 1 subunit (LOC100231297), mRNA	K01539	ATP1A	sodium/potassium-transporting ATPase subunit alpha	http://www.genome.jp/dbget-bin/www_bget?ko:K01539	P09572	895	1.16314e-104	Sodium/potassium-transporting ATPase subunit alpha-1 OS=Gallus gallus GN=ATP1A1 PE=2 SV=1	--	--	--	--	--	--	--	--	KOG0203	Na+/K+ ATPase, alpha subunit
comp54304_c1	306.593894162771	537.35716259174	-0.80955	2.8212e-17	7.5481e-14	2804	28566430	AAO42613.1	4275	0	Na+,K+ ATPase alpha 1 subunit [Anas platyrhynchos]	28566429	AY206681.1	38	4.22401e-08	Anas platyrhynchos Na+,K+ ATPase alpha 1 subunit (ATP1A1) mRNA, ATP1A1-1 allele, complete cds	K01539	ATP1A	sodium/potassium-transporting ATPase subunit alpha	http://www.genome.jp/dbget-bin/www_bget?ko:K01539	P09572	4174	0	Sodium/potassium-transporting ATPase subunit alpha-1 OS=Gallus gallus GN=ATP1A1 PE=2 SV=1	PF00122//PF01127	E1-E2 ATPase//Succinate dehydrogenase/Fumarate reductase transmembrane subunit	--	--	GO:0000166//GO:0016627//GO:0046872	nucleotide binding//oxidoreductase activity, acting on the CH-CH group of donors//metal ion binding	--	--	KOG0203	Na+/K+ ATPase, alpha subunit
comp54584_c0	336.638062089603	187.771159522628	0.84222	6.152e-10	8.7335e-07	2178	224052179	XP_002195094.1	681	2.29536e-81	PREDICTED: DNA damage-inducible transcript 4 protein [Taeniopygia guttata]	76152470	DQ213111.1	59	6.9337e-20	Taeniopygia guttata clone 0058P0019D06 HIF-1 responsive RTP801 probable-like mRNA, complete sequence	--	--	--	--	Q9NX09	557	3.40379e-64	DNA damage-inducible transcript 4 protein OS=Homo sapiens GN=DDIT4 PE=1 SV=1	PF07809//PF00242	RTP801 C-terminal region//DNA polymerase (viral) N-terminal domain	GO:0009968//GO:0006260//GO:0045820//GO:0043241//GO:0032007//GO:0072593//GO:0001666	negative regulation of signal transduction//DNA replication//negative regulation of glycolysis//protein complex disassembly//negative regulation of TOR signaling cascade//reactive oxygen species metabolic process//response to hypoxia	GO:0003887//GO:0003677//GO:0071889	DNA-directed DNA polymerase activity//DNA binding//14-3-3 protein binding	GO:0005739//GO:0042575//GO:0005737	mitochondrion//DNA polymerase complex//cytoplasm	--	--
comp54666_c0	100.609023634644	49.9657491300246	1.0097	6.9954e-05	0.036865	4698	45383778	NP_989502.1	2373	0	chordin-like protein 1 precursor [Gallus gallus]	45383777	NM_204171.1	344	5.59249e-178	Gallus gallus chordin-like 1 (CHRDL1), mRNA gi|14794497|gb|AF257352.1|AF257352 Gallus gallus ventropin mRNA, complete cds	--	--	--	--	Q90ZD5	2373	0	Chordin-like protein 1 OS=Gallus gallus GN=CHRDL1 PE=2 SV=1	PF00093	von Willebrand factor type C domain	GO:0007275	multicellular organismal development	GO:0005515	protein binding	GO:0005576	extracellular region	--	--
comp54984_c0	72.9005184022176	26.9731186924746	1.4344	5.8757e-06	0.0043024	2298	--	--	--	--	--	48842130	CR523468.1	649	0	Gallus gallus finished cDNA, clone ChEST991i7	--	--	--	--	--	--	--	--	--	--	--	--	--	--	--	--	--	--
comp55087_c0	122.361017354155	65.8518992371758	0.89385	8.2843e-05	0.042687	2540	363729458	XP_417031.3	3033	0	PREDICTED: A-kinase anchor protein 11 [Gallus gallus]	40445466	AC147448.2	1376	0	Gallus gallus BAC clone CH261-2D18 from chromosome unknown, complete sequence	K16527	AKAP11	A-kinase anchor protein 11	http://www.genome.jp/dbget-bin/www_bget?ko:K16527	Q9UKA4	1405	6.92273e-170	A-kinase anchor protein 11 OS=Homo sapiens GN=AKAP11 PE=1 SV=1	--	--	--	--	--	--	--	--	--	--
comp55260_c0	108.809735093206	50.8043329038984	1.0988	8.6533e-06	0.0059781	2646	326931242	XP_003211742.1	3417	0	PREDICTED: ras GTPase-activating protein 4-like [Meleagris gallopavo]	363741365	XM_415761.3	1546	0	PREDICTED: Gallus gallus RAS p21 protein activator 4 (RASA4), mRNA	--	--	--	--	O43374	2717	0	Ras GTPase-activating protein 4 OS=Homo sapiens GN=RASA4 PE=2 SV=2	PF00779//PF00616//PF00168	BTK motif//GTPase-activator protein for Ras-like GTPase//C2 domain	GO:0043547//GO:0051056//GO:0035556	positive regulation of GTPase activity//regulation of small GTPase mediated signal transduction//intracellular signal transduction	GO:0005096//GO:0005543//GO:0005515	GTPase activator activity//phospholipid binding//protein binding	GO:0005622	intracellular	KOG2059	Ras GTPase-activating protein
comp55361_c0	204.318365444125	99.2154400091134	1.0422	5.7164e-09	7.1008e-06	4373	326919804	XP_003206167.1	5107	0	PREDICTED: n-acetyl-beta-glucosaminyl-glycoprotein 4-beta-N-acetylgalactosaminyltransferase 1-like [Meleagris gallopavo]	363734082	XM_001233940.2	98	2.93005e-41	PREDICTED: Gallus gallus beta-1,4-N-acetyl-galactosaminyl transferase 4 (B4GALNT4), mRNA	K09657	B4GALNT4	beta-1,4-N-acetylgalactosaminyltransferase 4	http://www.genome.jp/dbget-bin/www_bget?ko:K09657	Q76KP1	1537	0	N-acetyl-beta-glucosaminyl-glycoprotein 4-beta-N-acetylgalactosaminyltransferase 1 OS=Homo sapiens GN=B4GALNT4 PE=1 SV=1	PF05679//PF00031	Chondroitin N-acetylgalactosaminyltransferase//Cystatin domain	--	--	GO:0004869//GO:0016758	cysteine-type endopeptidase inhibitor activity//transferase activity, transferring hexosyl groups	GO:0032580	Golgi cisterna membrane	KOG3588	Chondroitin synthase 1
comp55398_c0	41.730551641399	91.2234343083905	-1.1283	6.1066e-06	0.0044153	1914	327267185	XP_003218383.1	567	5.17115e-65	PREDICTED: transcription cofactor HES-6-like [Anolis carolinensis]	46018969	BX950311.2	341	1.04945e-176	Gallus gallus finished cDNA, clone ChEST296l7	K09087	HES2_6_7	hairy and enhancer of split 2/6/7	http://www.genome.jp/dbget-bin/www_bget?ko:K09087	Q96HZ4	458	8.51323e-51	Transcription cofactor HES-6 OS=Homo sapiens GN=HES6 PE=1 SV=1	PF00010//PF07527	Helix-loop-helix DNA-binding domain//Hairy Orange	GO:0006355	regulation of transcription, DNA-dependent	GO:0046983//GO:0003677//GO:0005488	protein dimerization activity//DNA binding//binding	GO:0005634	nucleus	KOG4304	Transcriptional repressors of the hairy/E(spl) family (contains HLH)
comp55727_c0	62.6136492477022	164.944813723351	-1.3974	9.7185e-13	1.9884e-09	2938	118103632	XP_424983.2	1789	0	PREDICTED: dnaJ homolog subfamily B member 5 [Gallus gallus]	363744368	XM_424983.3	973	0	PREDICTED: Gallus gallus DnaJ (Hsp40) homolog, subfamily B, member 5 (DNAJB5), mRNA	K09511	DNAJB5	DnaJ homolog subfamily B member 5	http://www.genome.jp/dbget-bin/www_bget?ko:K09511	Q5BIP8	1516	0	DnaJ homolog subfamily B member 5 OS=Bos taurus GN=DNAJB5 PE=2 SV=1	--	--	--	--	--	--	--	--	KOG0714	Molecular chaperone (DnaJ superfamily)
comp55841_c0	173.524337481514	96.2700537369306	0.84998	7.5127e-06	0.0053326	4658	--	--	--	--	--	--	--	--	--	--	--	--	--	--	--	--	--	--	--	--	--	--	--	--	--	--	--	--
comp55851_c0	41.494497047176	83.1407278958824	-1.0026	8.1271e-05	0.042507	3429	48374055	NP_001001530.1	3191	0	prolyl 3-hydroxylase 2 precursor [Gallus gallus]	48374054	NM_001001530.1	1438	0	Gallus gallus leprecan-like 1 (LEPREL1), mRNA gi|42742270|gb|AY463529.1| Gallus gallus prolyl 3-hydroxylase 2 (P3H2) mRNA, complete cds	--	--	--	--	Q6JHU7	3191	0	Prolyl 3-hydroxylase 2 OS=Gallus gallus GN=LEPREL1 PE=2 SV=1	PF13640//PF13176//PF00515//PF03171	2OG-Fe(II) oxygenase superfamily//Tetratricopeptide repeat//Tetratricopeptide repeat//2OG-Fe(II) oxygenase superfamily	GO:0055114//GO:0019511//GO:0008285//GO:0032963	oxidation-reduction process//peptidyl-proline hydroxylation//negative regulation of cell proliferation//collagen metabolic process	GO:0016491//GO:0005515//GO:0019797//GO:0016706//GO:0031418//GO:0005506//GO:0016702	oxidoreductase activity//protein binding//procollagen-proline 3-dioxygenase activity//oxidoreductase activity, acting on paired donors, with incorporation or reduction of molecular oxygen, 2-oxoglutarate as one donor, and incorporation of one atom each of oxygen into both donors//L-ascorbic acid binding//iron ion binding//oxidoreductase activity, acting on single donors with incorporation of mole…	GO:0005604//GO:0005794//GO:0005783	basement membrane//Golgi apparatus//endoplasmic reticulum	KOG4459	Membrane-associated proteoglycan Leprecan
comp55937_c0	72.6321828378445	123.874099310508	-0.77019	9.6937e-05	0.047824	1623	350534494	NP_001232807.1	274	9.52335e-25	uncharacterized protein LOC100220586 [Taeniopygia guttata]	63477	X01752.1	863	0	Chicken histone H1 gene	K11275	H1_5	histone H1/5	http://www.genome.jp/dbget-bin/www_bget?ko:K11275	P08286	273	9.57288e-26	Histone H1.10 OS=Gallus gallus PE=1 SV=3	PF00538	linker histone H1 and H5 family	GO:0006334	nucleosome assembly	GO:0003677	DNA binding	GO:0005634//GO:0000786	nucleus//nucleosome	--	--
comp55982_c2	14.2574284829843	61.0200972839165	-2.0976	1.148e-08	1.3535e-05	4347	--	--	--	--	--	46429792	CR391147.1	382	0	Gallus gallus finished cDNA, clone ChEST200o6	--	--	--	--	--	--	--	--	--	--	--	--	--	--	--	--	--	--
comp56315_c0	582.006388721128	392.372074803086	0.56881	2.1467e-08	2.3332e-05	4866	74148726	BAE24298.1	155	9.24797e-08	unnamed protein product [Mus musculus]	45426648	CR354333.1	417	0	Gallus gallus finished cDNA, clone ChEST75j21	--	--	--	--	Q9NS56	154	1.36185e-08	E3 ubiquitin-protein ligase Topors OS=Homo sapiens GN=TOPORS PE=1 SV=1	PF00097//PF13639//PF14634//PF12678	Zinc finger, C3HC4 type (RING finger)//Ring finger domain//zinc-RING finger domain//RING-H2 zinc finger	GO:0010604//GO:0006915//GO:0006974//GO:0031325//GO:0032446//GO:0080090	positive regulation of macromolecule metabolic process//apoptotic process//response to DNA damage stimulus//positive regulation of cellular metabolic process//protein modification by small protein conjugation//regulation of primary metabolic process	GO:0003824//GO:0005515//GO:0046872//GO:0008270	catalytic activity//protein binding//metal ion binding//zinc ion binding	GO:0005634//GO:0005929//GO:0005815	nucleus//cilium//microtubule organizing center	--	--
comp56491_c2	292.64178985579	548.186350206726	-0.90553	9.6936e-21	3.3715e-17	3684	403334965	EJY66653.1	172	1.06042e-09	hypothetical protein OXYTRI_13058 [Oxytricha trifallax]	56968080	AY859626.1	2163	0	Chrysemys sp. JM-2004 internal transcribed spacer 2 and 28S ribosomal RNA gene, partial sequence	--	--	--	--	Q3E811	117	9.41892e-06	Regulator of rDNA transcription protein 15 OS=Saccharomyces cerevisiae (strain ATCC 204508 / S288c) GN=RRT15 PE=2 SV=1	--	--	--	--	--	--	--	--	--	--
comp56499_c0	334.711964203977	481.729779557649	-0.5253	1.9561e-08	2.1599e-05	4614	326918138	XP_003205348.1	2169	0	PREDICTED: protein NDRG1-like [Meleagris gallopavo]	363731069	XM_418430.3	2047	0	PREDICTED: Gallus gallus N-myc downstream regulated 1 (NDRG1), mRNA	--	--	--	--	Q4R4Q3	1829	0	Protein NDRG1 OS=Macaca fascicularis GN=Ndrg1 PE=2 SV=1	--	--	--	--	--	--	--	--	--	--
comp56515_c0	93.3801038816439	152.741589886847	-0.70991	5.0971e-05	0.027918	3324	225784815	NP_001139611.1	1657	0	glucagon receptor-like precursor [Gallus gallus]	225784814	NM_001146139.1	207	5.67393e-102	Gallus gallus glucagon receptor-like (LOC772096), mRNA gi|199584550|gb|EU718627.1| Gallus gallus glucagon receptor-like protein mRNA, complete cds	K04583	GCGR	glucagon receptor	http://www.genome.jp/dbget-bin/www_bget?ko:K04583	Q61606	212	4.58884e-16	Glucagon receptor OS=Mus musculus GN=Gcgr PE=2 SV=2	PF02793//PF00002	Hormone receptor domain//7 transmembrane receptor (Secretin family)	GO:0007186	G-protein coupled receptor signaling pathway	GO:0004930	G-protein coupled receptor activity	GO:0016020//GO:0016021	membrane//integral to membrane	KOG4564	Adenylate cyclase-coupled calcitonin receptor
comp56606_c0	330.413215012315	786.624200325018	-1.2514	8.4341e-47	9.7782e-43	2714	81238575	ABB60052.1	589	3.11744e-68	follicle-stimulating hormone beta-subunit precursor [Anas platyrhynchos]	81238574	DQ232890.1	1545	0	Anas platyrhynchos follicle-stimulating hormone beta-subunit precursor (FSH-beta) mRNA, complete cds	K05250	FSH	follicle stimulating hormone	http://www.genome.jp/dbget-bin/www_bget?ko:K05250	P80663	423	1.10256e-46	Follitropin subunit beta OS=Struthio camelus GN=FSHB PE=1 SV=1	PF04030	D-arabinono-1,4-lactone oxidase	GO:0055114	oxidation-reduction process	GO:0003885	D-arabinono-1,4-lactone oxidase activity	GO:0016020	membrane	--	--
comp56621_c1	124.501649187237	42.2426630835421	1.5594	2.6843e-10	4.0592e-07	2840	259906465	NP_001159385.1	200	3.33082e-13	uncharacterized protein LOC422926 [Gallus gallus]	--	--	--	--	--	--	--	--	--	--	--	--	--	--	--	--	--	--	--	--	--	--	--
comp56663_c1	129.737219033465	200.270354102853	-0.62636	2.832e-05	0.017131	4065	--	--	--	--	--	45120406	AC145975.3	202	4.18417e-99	Gallus gallus BAC clone CH261-4H14 from chromosome unknown, complete sequence	--	--	--	--	--	--	--	--	PF02337	Retroviral GAG p10 protein	--	--	GO:0005198	structural molecule activity	GO:0019028	viral capsid	--	--
comp56886_c0	369.194093006244	256.127671397522	0.52752	3.5249e-05	0.019935	4533	326921327	XP_003206912.1	1289	1.13759e-162	PREDICTED: heme-binding protein 1-like [Meleagris gallopavo]	45382158	NM_204789.1	121	4.9771e-54	Gallus gallus SOUL protein (SOUL), mRNA gi|4886901|gb|AF117612.1|AF117612 Gallus gallus SOUL protein (SOUL) mRNA, complete cds	--	--	--	--	Q9Y5Z4	235	7.76664e-20	Heme-binding protein 2 OS=Homo sapiens GN=HEBP2 PE=1 SV=1	--	--	--	--	--	--	--	--	--	--
comp56914_c0	99.067607309974	171.155425619802	-0.78882	2.9889e-06	0.0024032	3561	4586618	BAA76713.1	2407	0	SF-1/Ad4BP [Gallus gallus]	115529249	NM_001076692.1	197	2.20329e-96	Taeniopygia guttata nuclear receptor subfamily 5, group A, member 1 (NR5A1), mRNA gi|15426033|gb|AF407573.1| Taeniopygia guttata steroidogenic factor 1 mRNA, complete cds	--	--	--	--	Q95L87	1948	0	Steroidogenic factor 1 OS=Macropus eugenii GN=NR5A1 PE=2 SV=1	PF00105//PF00104//PF13639	Zinc finger, C4 type (two domains)//Ligand-binding domain of nuclear hormone receptor//Ring finger domain	GO:0007165//GO:0045944//GO:0043401//GO:0051457//GO:0006355//GO:0006357//GO:2000195//GO:0030154	signal transduction//positive regulation of transcription from RNA polymerase II promoter//steroid hormone mediated signaling pathway//maintenance of protein location in nucleus//regulation of transcription, DNA-dependent//regulation of transcription from RNA polymerase II promoter//negative regulation of female gonad development//cell differentiation	GO:0008270//GO:0003700//GO:0019899//GO:0005543//GO:0043565//GO:0005515//GO:0003707//GO:0003682//GO:0003677//GO:0003705	zinc ion binding//sequence-specific DNA binding transcription factor activity//enzyme binding//phospholipid binding//sequence-specific DNA binding//protein binding//steroid hormone receptor activity//chromatin binding//DNA binding//RNA polymerase II distal enhancer sequence-specific DNA binding transcription factor activity	GO:0005667//GO:0005634//GO:0000785	transcription factor complex//nucleus//chromatin	KOG4218	Nuclear hormone receptor betaFTZ-F1
comp56915_c2	185.372126046831	299.589224748213	-0.69256	2.6899e-08	2.8787e-05	2770	--	--	--	--	--	--	--	--	--	--	--	--	--	--	--	--	--	--	--	--	--	--	--	--	--	--	--	--
comp56928_c0	99.1045959216044	169.042258159262	-0.77036	5.2492e-06	0.0038845	4046	326917899	XP_003205232.1	1126	1.23933e-140	PREDICTED: tumor protein p53-inducible nuclear protein 1-like [Meleagris gallopavo]	71896502	NM_001030946.1	887	0	Gallus gallus tumor protein p53 inducible nuclear protein 1 (TP53INP1), mRNA gi|60098486|emb|AJ851440.1| Gallus gallus mRNA for hypothetical protein, clone 2n20	K15310	TP53INP1	tumor protein p53-inducible nuclear protein 1	http://www.genome.jp/dbget-bin/www_bget?ko:K15310	Q96A56	880	8.89013e-107	Tumor protein p53-inducible nuclear protein 1 OS=Homo sapiens GN=TP53INP1 PE=1 SV=1	--	--	GO:0006950//GO:0030336//GO:0045893//GO:0010508//GO:0008285//GO:0007050//GO:0048102//GO:0006917	response to stress//negative regulation of cell migration//positive regulation of transcription, DNA-dependent//positive regulation of autophagy//negative regulation of cell proliferation//cell cycle arrest//autophagic cell death//induction of apoptosis	GO:0016209	antioxidant activity	GO:0005776//GO:0005829//GO:0005634	autophagic vacuole//cytosol//nucleus	--	--
comp56987_c1	190.467139168864	284.361848231923	-0.57819	3.0056e-06	0.0024032	10137	363732666	XP_420322.3	606	4.75459e-60	PREDICTED: collagen alpha-6(IV) chain [Gallus gallus]	363732665	XM_420322.3	4170	0	PREDICTED: Gallus gallus collagen, type IV, alpha 6 (COL4A6), mRNA	K08342	ATG4	autophagy-related protein 4	http://www.genome.jp/dbget-bin/www_bget?ko:K08342	Q5ZIW7	1701	0	Cysteine protease ATG4A OS=Gallus gallus GN=ATG4A PE=2 SV=1	PF01413//PF06298//PF06769//PF00473	C-terminal tandem repeated domain in type 4 procollagen//Photosystem II protein Y (PsbY)//Plasmid encoded toxin Txe//Corticotropin-releasing factor family	GO:0006401//GO:0015979//GO:0007165	RNA catabolic process//photosynthesis//signal transduction	GO:0005201//GO:0005179//GO:0004519//GO:0030145	extracellular matrix structural constituent//hormone activity//endonuclease activity//manganese ion binding	GO:0009523//GO:0005576//GO:0005581//GO:0005578//GO:0016021	photosystem II//extracellular region//collagen//proteinaceous extracellular matrix//integral to membrane	KOG3544	Collagens (type IV and type XIII), and related proteins
comp57010_c0	409.400713848471	586.445342554229	-0.51848	8.7993e-10	1.2002e-06	3771	39579174	AAR28760.1	104	3.93862e-14	DNA-dependent protein kinase catalytic subunit [Gallus gallus]	76362731	AB235788.1	94	4.22261e-39	Eudyptes chrysocome CR1 gene for chicken repeat 1, partial sequence, clone: rock2-65	--	--	--	--	--	--	--	--	--	--	--	--	--	--	--	--	--	--
comp57038_c0	152.511443474398	229.271508886034	-0.58814	2.1084e-05	0.013095	4424	118098145	XP_414950.2	2413	0	PREDICTED: protein ITFG3 [Gallus gallus]	363739722	XM_414950.3	289	1.97532e-147	PREDICTED: Gallus gallus integrin alpha FG-GAP repeat containing 3 (ITFG3), mRNA	--	--	--	--	Q5M7W6	1185	9.90213e-145	Protein ITFG3 OS=Rattus norvegicus GN=Itfg3 PE=1 SV=1	PF00057	Low-density lipoprotein receptor domain class A	--	--	GO:0005515	protein binding	--	--	--	--
comp57094_c0	1283.49271821051	721.970505227741	0.83006	8.8143e-33	4.7165e-29	4079	363732082	XP_003641059.1	177	3.14016e-12	PREDICTED: uncharacterized protein LOC100859742 [Gallus gallus]	363732081	XM_003641011.1	940	0	PREDICTED: Gallus gallus uncharacterized LOC100859742 (LOC100859742), mRNA	--	--	--	--	--	--	--	--	PF00612	IQ calmodulin-binding motif	--	--	GO:0005515	protein binding	--	--	--	--
comp57204_c0	30.2573568338654	95.3328130484835	-1.6557	9.7099e-10	1.2989e-06	2376	5802821	AAD51797.1	168	1.02536e-24	Gag-Pro-Pol protein [Homo sapiens]	112382275	DQ836035.1	92	3.42553e-38	Anser anser clone goosePiSSHFmixE03 pituitary gland-expressed unknown gene 6 mRNA sequence	--	--	--	--	P62685	84	2.63492e-16	HERV-K_8p23.1 provirus ancestral Gag polyprotein OS=Homo sapiens PE=1 SV=2	PF03708//PF00692//PF00607	Avian retrovirus envelope protein, gp85//dUTPase//gag gene protein p24 (core nucleocapsid protein)	GO:0046080//GO:0016032	dUTP metabolic process//viral process	GO:0016787	hydrolase activity	GO:0019031	viral envelope	--	--
comp57328_c1	140.357658212866	72.8008467523688	0.94708	9.0285e-06	0.0060975	5381	326928275	XP_003210306.1	1165	3.15256e-144	PREDICTED: Kv channel-interacting protein 1-like isoform 1 [Meleagris gallopavo]	363739147	XM_003642075.1	225	9.09294e-112	PREDICTED: Gallus gallus Kv channel interacting protein 1, transcript variant 1 (KCNIP1), mRNA	--	--	--	--	Q9JJ57	1098	5.42718e-136	Kv channel-interacting protein 1 OS=Mus musculus GN=Kcnip1 PE=2 SV=2	PF13499//PF13405//PF00036//PF10591//PF07664//PF13202	EF-hand domain pair//EF-hand domain//EF hand//Secreted protein acidic and rich in cysteine Ca binding region//Ferrous iron transport protein B C terminus//EF hand	GO:0007165//GO:0015684	signal transduction//ferrous iron transport	GO:0015093//GO:0005509	ferrous iron transmembrane transporter activity//calcium ion binding	GO:0005578//GO:0016021	proteinaceous extracellular matrix//integral to membrane	KOG0044	Ca2+ sensor (EF-Hand superfamily)
comp57434_c0	68.1242798604179	211.467913906932	-1.6342	1.7968e-19	4.9997e-16	5883	--	--	--	--	--	46019347	CR338746.2	262	2.68841e-132	Gallus gallus finished cDNA, clone ChEST670j20	--	--	--	--	--	--	--	--	PF02936//PF00853	Cytochrome c oxidase subunit IV//Runt domain	GO:0006355//GO:0015992//GO:0006123	regulation of transcription, DNA-dependent//proton transport//mitochondrial electron transport, cytochrome c to oxygen	GO:0004129//GO:0003700//GO:0003677	cytochrome-c oxidase activity//sequence-specific DNA binding transcription factor activity//DNA binding	GO:0005667//GO:0045277	transcription factor complex//respiratory chain complex IV	--	--
comp57530_c0	925.915739337053	508.263715856216	0.8653	7.1595e-26	3.1127e-22	1342	38606549	AAR25265.1	1491	0	MHC class I heavy chain, partial [Anser anser]	38606552	AY387650.1	1056	0	Anser anser isolate G3 MHC class I heavy chain mRNA, partial cds	K06751	MHC1	major histocompatibility complex, class I	http://www.genome.jp/dbget-bin/www_bget?ko:K06751	P15979	911	7.48587e-118	Class I histocompatibility antigen, F10 alpha chain OS=Gallus gallus PE=2 SV=1	PF00129//PF00969//PF01299	Class I Histocompatibility antigen, domains alpha 1 and 2//Class II histocompatibility antigen, beta domain//Lysosome-associated membrane glycoprotein (Lamp)	GO:0019882//GO:0006955	antigen processing and presentation//immune response	--	--	GO:0016020//GO:0042613	membrane//MHC class II protein complex	--	--
comp57603_c0	65.5707206174985	302.972997794024	-2.2081	2.535e-39	1.7634e-35	5026	61563745	NP_001013015.1	2527	0	carboxyl ester lipase precursor [Gallus gallus]	61563744	NM_001012997.1	1041	0	Gallus gallus carboxyl ester lipase (bile salt-stimulated lipase) (CEL), mRNA	K12298	CEL	bile salt-stimulated lipase	http://www.genome.jp/dbget-bin/www_bget?ko:K12298	P19835	1974	0	Bile salt-activated lipase OS=Homo sapiens GN=CEL PE=1 SV=3	PF07859//PF00326//PF04618	alpha/beta hydrolase fold//Prolyl oligopeptidase family//HD-ZIP protein N terminus	GO:0006508//GO:0006707//GO:0008152//GO:0046514	proteolysis//cholesterol catabolic process//metabolic process//ceramide catabolic process	GO:0008236//GO:0016787	serine-type peptidase activity//hydrolase activity	GO:0005634	nucleus	KOG1516	Carboxylesterase and related proteins
comp57622_c0	26.6324728940878	162.082967580444	-2.6055	5.8861e-26	2.7296e-22	2078	30313561	AAN38982.1	221	3.1972e-16	envelope protein [Gallus gallus]	112382279	DQ836038.1	178	4.66107e-86	Anser anser clone goosePiSSHFmixIF01 pituitary gland-expressed unknown gene 9 mRNA sequence	--	--	--	--	P33498	560	1.54273e-64	Envelope glycoprotein (Fragment) OS=Avian retrovirus RPL30 GN=env PE=2 SV=1	PF00517//PF03708	Retroviral envelope protein//Avian retrovirus envelope protein, gp85	--	--	GO:0005198	structural molecule activity	GO:0019031	viral envelope	--	--
comp57659_c0	41.7635051317606	91.9920034977283	-1.1393	4.7538e-06	0.0035557	6787	326924905	XP_003208663.1	409	2.46253e-41	PREDICTED: regulator of G-protein signaling 4-like [Meleagris gallopavo]	46019036	BX950639.2	195	5.45479e-95	Gallus gallus finished cDNA, clone ChEST606e8	K16449	RGS	regulator of G-protein signaling	http://www.genome.jp/dbget-bin/www_bget?ko:K16449	Q7SZC6	400	2.54674e-41	Regulator of G-protein signaling 4 OS=Gallus gallus GN=RGS4 PE=2 SV=1	PF02228//PF00615	Major core protein p19//Regulator of G protein signaling domain	GO:0038032	termination of G-protein coupled receptor signaling pathway	GO:0005198	structural molecule activity	GO:0019013	viral nucleocapsid	KOG3589	G protein signaling regulators
comp57678_c0	221.183154786946	596.590296729432	-1.4315	2.2621e-43	1.7484e-39	8340	363744675	XP_003643101.1	189	1.35372e-12	PREDICTED: HEAT repeat-containing protein 8-like, partial [Gallus gallus]	34148111	AY294419.1	129	3.28016e-58	Anas platyrhynchos MHC class I antigen alpha chain (Anpl-U) mRNA, Anpl-U*05 allele, complete cds	--	--	--	--	--	--	--	--	--	--	--	--	--	--	--	--	--	--
comp57725_c0	136.537743411764	71.6074163341424	0.93112	1.6126e-05	0.010484	10172	326926805	XP_003209587.1	9739	0	PREDICTED: a-kinase anchor protein 13-like [Meleagris gallopavo]	326926804	XM_003209539.1	972	0	PREDICTED: Meleagris gallopavo A kinase (PRKA) anchor protein 13 (AKAP13), mRNA	K16529	AKAP13	A-kinase anchor protein 13	http://www.genome.jp/dbget-bin/www_bget?ko:K16529	Q12802	1108	1.16852e-119	A-kinase anchor protein 13 OS=Homo sapiens GN=AKAP13 PE=1 SV=2	PF00621//PF00130	RhoGEF domain//Phorbol esters/diacylglycerol binding domain (C1 domain)	GO:1900169//GO:0043087//GO:0035023//GO:0035556	regulation of glucocorticoid mediated signaling pathway//regulation of GTPase activity//regulation of Rho protein signal transduction//intracellular signal transduction	GO:0005543//GO:0046872//GO:0005089	phospholipid binding//metal ion binding//Rho guanyl-nucleotide exchange factor activity	GO:0005737	cytoplasm	KOG3520	Predicted guanine nucleotide exchange factor
comp57774_c0	278.185295390213	167.258477494153	0.73397	7.3918e-07	0.00065087	5305	363737367	XP_422758.3	2074	0	PREDICTED: von Willebrand factor A domain-containing protein 5B2-like [Gallus gallus]	363737366	XM_422758.3	229	5.35671e-114	PREDICTED: Gallus gallus von Willebrand factor A domain containing 5B2 (VWA5B2), mRNA	--	--	--	--	Q8N398	670	8.36026e-70	von Willebrand factor A domain-containing protein 5B2 OS=Homo sapiens GN=VWA5B2 PE=2 SV=2	--	--	--	--	--	--	--	--	--	--
comp57794_c0	554.130425956048	150.218677982716	1.8832	8.2372e-53	1.4325e-48	8928	86651866	ABD14433.1	2743	0	gag-pro-pol polyprotein [Mus musculus]	--	--	--	--	--	--	--	--	--	Q2F7J3	2692	0	Gag-Pol polyprotein OS=Xenotropic MuLV-related virus (isolate VP35) GN=gag-pol PE=1 SV=1	PF00098//PF00665//PF01140//PF00489//PF02093//PF00607//PF00078//PF00075	Zinc knuckle//Integrase core domain//Matrix protein (MA), p15//Interleukin-6/G-CSF/MGF family//Gag P30 core shell protein//gag gene protein p24 (core nucleocapsid protein)//Reverse transcriptase (RNA-dependent DNA polymerase)//RNase H	GO:0016032//GO:0007165//GO:0006955//GO:0006278//GO:0015074//GO:0019068//GO:0051252	viral process//signal transduction//immune response//RNA-dependent DNA replication//DNA integration//virion assembly//regulation of RNA metabolic process	GO:0003964//GO:0003723//GO:0003676//GO:0005198//GO:0008270//GO:0004523//GO:0005125	RNA-directed DNA polymerase activity//RNA binding//nucleic acid binding//structural molecule activity//zinc ion binding//ribonuclease H activity//cytokine activity	GO:0005576//GO:0019028	extracellular region//viral capsid	KOG0017	FOG: Transposon-encoded proteins with TYA, reverse transcriptase, integrase domains in various combinations
comp57812_c0	156560.715240937	105213.445459038	0.5734	0	0	1231	187384861	ACD03601.1	1110	5.07098e-149	prolactin [Anser anser]	87622847	DQ345783.1	1030	0	Anser anser prolactin mRNA, complete cds	K05439	PRL	prolactin	http://www.genome.jp/dbget-bin/www_bget?ko:K05439	P14676	1069	6.0483e-144	Prolactin OS=Gallus gallus GN=PRL PE=2 SV=2	PF00103	Somatotropin hormone family	GO:0007165	signal transduction	GO:0005179	hormone activity	GO:0005576	extracellular region	--	--
comp57851_c0	1755.0329545576	1135.78852464636	0.6278	8.4801e-27	4.2135e-23	3016	157954047	NP_001103255.1	3354	0	heat shock protein HSP 90-alpha [Gallus gallus]	326921045	XM_003206727.1	2313	0	PREDICTED: Meleagris gallopavo heat shock protein HSP 90-alpha-like (LOC100548090), mRNA	--	--	--	--	P11501	3354	0	Heat shock protein HSP 90-alpha OS=Gallus gallus GN=HSP90AA1 PE=3 SV=3	PF00487//PF08711//PF00183//PF02724//PF00335//PF02518	Fatty acid desaturase//TFIIS helical bundle-like domain//Hsp90 protein//CDC45-like protein//Tetraspanin family//Histidine kinase-, DNA gyrase B-, and HSP90-like ATPase	GO:0045429//GO:0006270//GO:0006457//GO:0006351//GO:0045428//GO:0006629//GO:0006950	positive regulation of nitric oxide biosynthetic process//DNA replication initiation//protein folding//transcription, DNA-dependent//regulation of nitric oxide biosynthetic process//lipid metabolic process//response to stress	GO:0030911//GO:0005524//GO:0003677//GO:0030235//GO:0042803//GO:0051082	TPR domain binding//ATP binding//DNA binding//nitric-oxide synthase regulator activity//protein homodimerization activity//unfolded protein binding	GO:0005634//GO:0016021//GO:0042470	nucleus//integral to membrane//melanosome	KOG0019	Molecular chaperone (HSP90 family)
comp58475_c0	225.387078628792	453.426383758991	-1.0085	2.3391e-20	7.7481e-17	2148	224088952	XP_002191253.1	2495	0	PREDICTED: retinal dehydrogenase 1 [Taeniopygia guttata]	148762972	NM_204577.4	1277	0	Gallus gallus aldehyde dehydrogenase 1 family, member A1 (ALDH1A1), mRNA gi|19309663|emb|X58869.4| Gallus gallus mRNA for aldehyde dehydrogenase 1 (aldh1 gene)	K07249	E1.2.1.36	retinal dehydrogenase	http://www.genome.jp/dbget-bin/www_bget?ko:K07249	P27463	2478	0	Retinal dehydrogenase 1 OS=Gallus gallus GN=ALDH1A1 PE=2 SV=1	PF00171	Aldehyde dehydrogenase family	GO:0006699//GO:0006568//GO:0006574//GO:0006525//GO:0006094//GO:0019260//GO:0006631//GO:0055114//GO:0046486//GO:0019852//GO:0008152//GO:0006554//GO:0006550//GO:0006552//GO:0006560//GO:0019482//GO:0006096//GO:0046251//GO:0006547	bile acid biosynthetic process//tryptophan metabolic process//valine catabolic process//arginine metabolic process//gluconeogenesis//1,2-dichloroethane catabolic process//fatty acid metabolic process//oxidation-reduction process//glycerolipid metabolic process//L-ascorbic acid metabolic process//metabolic process//lysine catabolic process//isoleucine catabolic process//leucine catabolic process//…	GO:0004029//GO:0016491	aldehyde dehydrogenase (NAD) activity//oxidoreductase activity	--	--	KOG2450	Aldehyde dehydrogenase
