# Supplementary material for: Transcriptome analysis revealed the possible regulatory pathways initiating female geese broodiness within the hypothalamic-pituitary-gonadal axis
Source: PLoS One. 2018 Feb 6;13(2):e0191213. doi: 10.1371/journal.pone.0191213 (PMC5800542; doi:10.1371/journal.pone.0191213)
Supplement: S5 Table — (XLS) [file pone.0191213.s010.xls]

Gene_id	N_Ov_readcount	L_Ov_readcount	log2.Fold_change.	p.value	q.value.Storey.et.al..2003.	Gene Length	NR GI	NR ID	NR Score	NR Evalue	NR Description	NT GI	NT ID	NT Score	NT Evalue	NT Description	KO ID	KO Name	KO Description	Http Link	Swissprot ID	Swissprot Score	Swissprot Evalue	Swissprot Description	PFAM ID	PFAM description	Gene Ontology Biological Pathway	BP Description	Gene Ontology Molecular Function	MF Description	Gene Ontology Cellular Component	CC Description	KOG ID	KOG Description
comp20651_c0	48.138074423875	17.6306695661521	1.4491	0.00013637	0.025627	849	118093386	XP_001231345.1	796	2.41715e-104	PREDICTED: baculoviral IAP repeat-containing protein 5.1-like [Gallus gallus]	46017586	BX932827.2	389	0	Gallus gallus finished cDNA, clone ChEST265b3	K08731	BIRC5	baculoviral IAP repeat-containing protein 5	http://www.genome.jp/dbget-bin/www_bget?ko:K08731	Q28H51	468	2.69837e-56	Baculoviral IAP repeat-containing protein 5.1 OS=Xenopus tropicalis GN=birc5.1 PE=2 SV=1	PF07086	Protein of unknown function (DUF1352)	GO:0007029	endoplasmic reticulum organization	--	--	GO:0005622//GO:0005789	intracellular//endoplasmic reticulum membrane	KOG1101	Apoptosis inhibitor IAP1 and related BIR domain proteins
comp20653_c0	0	24.7371156004986	-5.6286	2.2169e-07	8.0869e-05	809	--	--	--	--	--	--	--	--	--	--	--	--	--	--	--	--	--	--	--	--	--	--	--	--	--	--	--	--
comp20887_c0	787.086623573031	552.270752383264	0.51115	2.2251e-10	1.2241e-07	600	56118966	NP_001007968.1	602	3.7525e-77	60S ribosomal protein L30 [Gallus gallus]	76157273	DQ214210.1	317	6.95163e-164	Taeniopygia guttata clone 0058P0030G07 ribosomal protein L30-like mRNA, complete sequence	--	--	--	--	P67884	602	2.53448e-78	60S ribosomal protein L30 OS=Ophiophagus hannah GN=RPL30 PE=3 SV=2	--	--	GO:0042254//GO:0006412	ribosome biogenesis//translation	GO:0003735	structural constituent of ribosome	GO:0022625//GO:0005840	cytosolic large ribosomal subunit//ribosome	KOG2988	60S ribosomal protein L30
comp20889_c0	625.272538795697	389.446751684155	0.68306	1.8252e-13	1.3834e-10	1008	429836849	NP_001258861.1	1050	1.75911e-141	peroxiredoxin-1 [Gallus gallus]	363736762	XM_001233859.2	751	0	PREDICTED: Gallus gallus peroxiredoxin 1, transcript variant 1 (PRDX1), mRNA	K13279	PRDX1	peroxiredoxin 1	http://www.genome.jp/dbget-bin/www_bget?ko:K13279	P0CB50	1050	1.18812e-142	Peroxiredoxin-1 OS=Gallus gallus GN=PRDX1 PE=1 SV=1	PF08534//PF10417//PF00578	Redoxin//C-terminal domain of 1-Cys peroxiredoxin//AhpC/TSA family	GO:0032872//GO:0042267//GO:0042345//GO:0006979//GO:0055114//GO:0006804//GO:0034101//GO:0042744//GO:0019430//GO:0008283	regulation of stress-activated MAPK cascade//natural killer cell mediated cytotoxicity//regulation of NF-kappaB import into nucleus//response to oxidative stress//oxidation-reduction process//peroxidase reaction//erythrocyte homeostasis//hydrogen peroxide catabolic process//removal of superoxide radicals//cell proliferation	GO:0016209//GO:0016491//GO:0008379//GO:0042802//GO:0051920	antioxidant activity//oxidoreductase activity//thioredoxin peroxidase activity//identical protein binding//peroxiredoxin activity	GO:0005634//GO:0005739	nucleus//mitochondrion	KOG0852	Alkyl hydroperoxide reductase, thiol specific antioxidant and related enzymes
comp20892_c1	2513.16049747205	1483.12915187014	0.76086	2.3283e-59	1.0589e-55	686	112180578	AAH83509.1	226	4.52202e-21	TMSB4X protein [Homo sapiens]	76158596	DQ215191.1	626	0	Taeniopygia guttata clone 0058P0025H05 putative thymosin beta 4 mRNA, complete cds	K05764	TMSB4	thymosin, beta 4	http://www.genome.jp/dbget-bin/www_bget?ko:K05764	P20065	223	4.84513e-22	Thymosin beta-4 OS=Mus musculus GN=Tmsb4x PE=1 SV=1	PF02205//PF01290	WH2 motif//Thymosin beta-4 family	GO:0030334//GO:0030168//GO:0002576//GO:0007010//GO:0042989//GO:0001649	regulation of cell migration//platelet activation//platelet degranulation//cytoskeleton organization//sequestering of actin monomers//osteoblast differentiation	GO:0003779	actin binding	GO:0005829//GO:0005856//GO:0005634//GO:0031093//GO:0005737//GO:0005576	cytosol//cytoskeleton//nucleus//platelet alpha granule lumen//cytoplasm//extracellular region	--	--
comp20896_c0	1311.25577219736	911.915934729787	0.52398	5.2394e-17	5.1865e-14	1599	350537143	NP_001232278.1	1264	3.84799e-170	putative ribosomal protein S3 [Taeniopygia guttata]	45422625	CR352745.1	667	0	Gallus gallus finished cDNA, clone ChEST10e18	--	--	--	--	P62909	1251	2.20957e-169	40S ribosomal protein S3 OS=Rattus norvegicus GN=Rps3 PE=1 SV=1	PF00189//PF07650	Ribosomal protein S3, C-terminal domain//KH domain	GO:0006412//GO:0042254	translation//ribosome biogenesis	GO:0003735//GO:0003723	structural constituent of ribosome//RNA binding	GO:0015935//GO:0005840	small ribosomal subunit//ribosome	KOG3181	40S ribosomal protein S3
comp20898_c0	163.7440857147	269.448420218342	-0.71857	2.5277e-07	9.123e-05	660	254770654	ACT81572.1	786	3.28825e-104	hemoglobin beta A subunit [Anser cygnoides]	212918	J00926.1	574	0	Duck beta-globin mRNA	K13825	HBE	hemoglobin subunit epsilon	http://www.genome.jp/dbget-bin/www_bget?ko:K13825	P02117	779	2.44791e-104	Hemoglobin subunit beta OS=Anser anser anser GN=HBB PE=1 SV=1	PF00042	Globin	--	--	GO:0020037//GO:0005506	heme binding//iron ion binding	--	--	--	--
comp20904_c0	504.435523417477	238.310881686259	1.0818	1.0236e-22	1.5517e-19	1150	45382129	NP_990106.1	442	1.51538e-50	lymphocyte antigen 6E precursor [Gallus gallus]	45382128	NM_204775.1	532	0	Gallus gallus lymphocyte antigen 6 complex, locus E (LY6E), mRNA gi|509839|gb|L34554.1|CHKSCA2A Gallus gallus clone 80 stem cell antigen 2 (Sca-2) mRNA, complete cds	K06846	LY6	lymphocyte antigen 6 complex	http://www.genome.jp/dbget-bin/www_bget?ko:K06846	Q90986	442	1.02351e-51	Lymphocyte antigen 6E OS=Gallus gallus GN=LY6E PE=2 SV=1	PF00087	Snake toxin	GO:0002320//GO:0008283	lymphoid progenitor cell differentiation//cell proliferation	--	--	GO:0031225//GO:0009986//GO:0005576//GO:0005886	anchored to membrane//cell surface//extracellular region//plasma membrane	--	--
comp20907_c0	33.5847030864244	9.17190133497449	1.8725	0.00012801	0.024188	2520	50740149	XP_419377.1	1880	0	PREDICTED: secretogranin-1 [Gallus gallus]	363731528	XM_419377.3	1432	0	PREDICTED: Gallus gallus chromogranin B (secretogranin 1) (CHGB), mRNA	--	--	--	--	Q9GLG4	204	3.92725e-15	Secretogranin-1 OS=Sus scrofa GN=CHGB PE=1 SV=1	PF14010//PF01271	Phosphoenolpyruvate carboxylase//Granin (chromogranin or secretogranin)	GO:0015977//GO:0019643//GO:0006094//GO:0006099	carbon fixation//reductive tricarboxylic acid cycle//gluconeogenesis//tricarboxylic acid cycle	GO:0008964	phosphoenolpyruvate carboxylase activity	GO:0030141	secretory granule	--	--
comp20920_c0	810.96982542789	564.510619164782	0.52265	4.8851e-11	2.949e-08	812	350535877	NP_001232687.1	839	1.39327e-110	putative ribosomal protein L13A [Taeniopygia guttata]	194215775	XM_001491876.2	239	2.18777e-120	PREDICTED: Equus caballus 60S ribosomal protein L13a-like (LOC100051915), mRNA	--	--	--	--	Q4R8Z2	813	1.01181e-107	60S ribosomal protein L13a OS=Macaca fascicularis GN=RPL13A PE=2 SV=3	PF00572	Ribosomal protein L13	GO:0042254//GO:0006412	ribosome biogenesis//translation	GO:0003735	structural constituent of ribosome	GO:0015934//GO:0005840	large ribosomal subunit//ribosome	KOG3204	60S ribosomal protein L13a
comp20930_c0	440.791764741968	246.084245817676	0.84094	1.1912e-13	9.3402e-11	971	363734039	XP_001233950.2	409	4.71175e-46	PREDICTED: interferon-induced transmembrane protein 1-like isoform 1 [Gallus gallus]	46016794	BX930794.2	189	1.64253e-92	Gallus gallus finished cDNA, clone ChEST379d17	K06566	IFITM	interferon induced transmembrane protein	http://www.genome.jp/dbget-bin/www_bget?ko:K06566	Q91499	201	5.00505e-18	Dispanin subfamily A member 2b OS=Torpedo marmorata PE=2 SV=1	PF04505	Interferon-induced transmembrane protein	GO:0009607	response to biotic stimulus	--	--	GO:0016021	integral to membrane	--	--
comp20999_c0	280.336740949531	446.885606044407	-0.67274	3.6005e-10	1.9493e-07	6084	326915606	XP_003204105.1	5929	0	PREDICTED: thrombospondin-2-like [Meleagris gallopavo]	449496886	XM_002189552.2	2992	0	PREDICTED: Taeniopygia guttata thrombospondin 2 (THBS2), mRNA	K04659	THBS	thrombospondin	http://www.genome.jp/dbget-bin/www_bget?ko:K04659	P35440	5893	0	Thrombospondin-2 OS=Gallus gallus GN=THBS2 PE=2 SV=1	PF02357//PF04625//PF07645//PF05735//PF03846//PF00093//PF02412//PF00008	Transcription termination factor nusG//DEC-1 protein, N-terminal region//Calcium-binding EGF domain//Thrombospondin C-terminal region//Cell division inhibitor SulA//von Willebrand factor type C domain//Thrombospondin type 3 repeat//EGF-like domain	GO:0007304//GO:0009432//GO:0007155//GO:0016525//GO:0006355//GO:0051782	chorion-containing eggshell formation//SOS response//cell adhesion//negative regulation of angiogenesis//regulation of transcription, DNA-dependent//negative regulation of cell division	GO:0005515//GO:0005509//GO:0005213	protein binding//calcium ion binding//structural constituent of chorion	GO:0005604//GO:0005576//GO:0042600//GO:0009276	basement membrane//extracellular region//chorion//Gram-negative-bacterium-type cell wall	KOG3538	Disintegrin metalloproteinases with thrombospondin repeats
comp21347_c0	48.2485307806925	16.4241023905357	1.5547	5.7133e-05	0.012294	2098	363729458	XP_417031.3	2794	0	PREDICTED: A-kinase anchor protein 11 [Gallus gallus]	363729457	XM_417031.3	1403	0	PREDICTED: Gallus gallus A kinase (PRKA) anchor protein 11 (AKAP11), mRNA	K16527	AKAP11	A-kinase anchor protein 11	http://www.genome.jp/dbget-bin/www_bget?ko:K16527	Q9UKA4	1654	0	A-kinase anchor protein 11 OS=Homo sapiens GN=AKAP11 PE=1 SV=1	--	--	--	--	--	--	--	--	--	--
comp27656_c0	48.5649733164402	0.275868040152721	7.4598	2.7801e-12	1.9551e-09	681	340749147	AEK67426.1	233	4.57035e-22	beta-defensin 10 [Anser cygnoides]	46427131	CR388516.1	328	6.09835e-170	Gallus gallus finished cDNA, clone ChEST1015e22	--	--	--	--	Q6QLQ9	191	2.35721e-17	Gallinacin-10 OS=Gallus gallus GN=GAL10 PE=2 SV=1	PF00879//PF00711	Defensin propeptide//Beta defensin	GO:0006952	defense response	--	--	GO:0005576	extracellular region	--	--
comp32345_c0	113.292398411538	62.2082430544386	0.86487	0.00011714	0.022831	1656	45382285	NP_990165.1	1077	3.51087e-141	folate receptor alpha precursor [Gallus gallus]	45382284	NM_204834.1	534	0	Gallus gallus folate receptor 1 (adult) (FOLR1), mRNA gi|5670097|gb|AF160960.1|AF160960 Gallus gallus erythroid-specific folate receptor mRNA, complete cds	K13649	FOLR	folate receptor	http://www.genome.jp/dbget-bin/www_bget?ko:K13649	P35846	753	4.79791e-94	Folate receptor alpha OS=Mus musculus GN=Folr1 PE=2 SV=1	PF04579	Keratin, high-sulphur matrix protein	--	--	GO:0005198	structural molecule activity	GO:0045095	keratin filament	--	--
comp32881_c0	1.71655149108391	46.1545717178193	-4.7489	3.5341e-12	2.4108e-09	2269	221325664	NP_001138321.1	2250	0	complement component C6 precursor [Gallus gallus]	402744118	NM_001144849.2	992	0	Gallus gallus complement component 6 (C6), mRNA	K03995	C6	complement component 6	http://www.genome.jp/dbget-bin/www_bget?ko:K03995	P61135	1527	0	Complement component C6 OS=Pongo pygmaeus GN=C6 PE=2 SV=1	--	--	GO:0006955	immune response	--	--	GO:0005579	membrane attack complex	KOG1480	Netrin transmembrane receptor unc-5
comp33000_c0	53.3623615706521	18.9837027630867	1.4911	4.0734e-05	0.0089925	715	326934730	XP_003213438.1	470	4.02014e-56	PREDICTED: avidin [Meleagris gallopavo]	326934729	XM_003213390.1	235	3.20507e-118	PREDICTED: Meleagris gallopavo avidin (LOC723980), mRNA	--	--	--	--	P02701	466	1.31095e-56	Avidin OS=Gallus gallus GN=AVD PE=1 SV=3	PF00624	Flocculin repeat	GO:0000128	flocculation	--	--	--	--	--	--
comp33817_c0	185.238295690012	102.963479986382	0.84725	1.3034e-06	0.00040785	1721	363739351	XP_414795.3	2474	0	PREDICTED: importin subunit alpha-1-like [Gallus gallus]	363739350	XM_414795.3	1082	0	PREDICTED: Gallus gallus karyopherin alpha 7 (importin alpha 8) (KPNA7), mRNA	K15043	KPNA2	importin subunit alpha-2	http://www.genome.jp/dbget-bin/www_bget?ko:K15043	P52170	1934	0	Importin subunit alpha-1 OS=Xenopus laevis GN=kpna1 PE=1 SV=2	PF02985//PF00514//PF11698//PF01749	HEAT repeat//Armadillo/beta-catenin-like repeat//V-ATPase subunit H//Importin beta binding domain	GO:0015031//GO:0015991//GO:0006606	protein transport//ATP hydrolysis coupled proton transport//protein import into nucleus	GO:0016820//GO:0005515//GO:0008565	hydrolase activity, acting on acid anhydrides, catalyzing transmembrane movement of substances//protein binding//protein transporter activity	GO:0005634//GO:0000221//GO:0005737	nucleus//vacuolar proton-transporting V-type ATPase, V1 domain//cytoplasm	KOG0166	Karyopherin (importin) alpha
comp33825_c0	28.0618852455457	68.7537100071343	-1.2928	2.412e-05	0.0057732	642	334725194	AEH03009.1	681	1.45004e-88	adipocyte fatty acid-binding protein [Anas platyrhynchos]	326917807	XM_003205139.1	404	0	PREDICTED: Meleagris gallopavo fatty acid-binding protein, adipocyte-like (LOC100550279), mRNA	--	--	--	--	Q99P60	541	1.59639e-68	Fatty acid-binding protein, adipocyte OS=Spermophilus tridecemlineatus GN=FABP4 PE=2 SV=3	--	--	--	--	--	--	--	--	KOG4015	Fatty acid-binding protein FABP
comp33962_c0	64.2893313015041	119.234717354668	-0.89115	3.7903e-05	0.0084494	297	355746308	EHH50933.1	387	5.49176e-44	hypothetical protein EGM_01841 [Macaca fascicularis]	71894830	NM_001031063.1	183	1.00488e-89	Gallus gallus actin, alpha 1, skeletal muscle (ACTA1), mRNA	K10354	ACTA1	actin, alpha skeletal muscle	http://www.genome.jp/dbget-bin/www_bget?ko:K10354	P68136	387	1.42261e-44	Actin, alpha skeletal muscle OS=Rattus norvegicus GN=Acta1 PE=1 SV=1	--	--	--	--	GO:0005524	ATP binding	--	--	KOG0676	Actin and related proteins
comp34282_c0	342.70054927408	207.748542237897	0.72211	1.0351e-08	4.6152e-06	3539	363744118	XP_003642979.1	904	8.85925e-104	PREDICTED: disabled homolog 2-like [Gallus gallus]	363744117	XM_003642931.1	250	7.54772e-126	PREDICTED: Gallus gallus disabled homolog 2-like (LOC427449), mRNA	K12475	DAB2	disabled homolog 2	http://www.genome.jp/dbget-bin/www_bget?ko:K12475	P98082	431	3.11682e-42	Disabled homolog 2 OS=Homo sapiens GN=DAB2 PE=1 SV=3	PF00640//PF07657	Phosphotyrosine interaction domain (PTB/PID)//N terminus of Notch ligand	GO:0007275//GO:0007219	multicellular organismal development//Notch signaling pathway	GO:0005515	protein binding	GO:0016021	integral to membrane	KOG3535	Adaptor protein Disabled
comp34419_c1	807.480747940578	552.154148366292	0.54836	7.0437e-12	4.62e-09	422	426257853	XP_004022536.1	581	1.41602e-74	PREDICTED: 60S ribosomal protein L36a [Ovis aries]	46428886	CR390241.1	287	2.27326e-147	Gallus gallus finished cDNA, clone ChEST920d2	--	--	--	--	P83883	545	9.24978e-71	60S ribosomal protein L36a OS=Rattus norvegicus GN=Rpl36a PE=1 SV=2	PF00935	Ribosomal protein L44	GO:0006412//GO:0042254	translation//ribosome biogenesis	GO:0003735	structural constituent of ribosome	GO:0005840//GO:0005622	ribosome//intracellular	KOG3464	60S ribosomal protein L44
comp34433_c0	821.421385028385	572.308868299821	0.52133	4.0775e-11	2.4835e-08	588	118083604	XP_416616.2	586	3.30006e-74	PREDICTED: 60S ribosomal protein L24 [Gallus gallus]	363728484	XM_416616.3	409	0	PREDICTED: Gallus gallus ribosomal protein L24 (RPL24), mRNA	--	--	--	--	P83732	584	5.67855e-75	60S ribosomal protein L24 OS=Rattus norvegicus GN=Rpl24 PE=1 SV=1	--	--	--	--	--	--	GO:0022625	cytosolic large ribosomal subunit	KOG1722	60s ribosomal protein L24
comp34451_c0	1060.99823765876	674.463941168539	0.65361	2.9858e-20	3.9937e-17	512	301767622	XP_002919231.1	536	5.11274e-66	PREDICTED: 60S ribosomal protein L31-like [Ailuropoda melanoleuca]	363729075	XM_416909.3	338	1.24452e-175	PREDICTED: Gallus gallus ribosomal protein L31 (RPL31), mRNA	--	--	--	--	P62902	517	1.06519e-65	60S ribosomal protein L31 OS=Rattus norvegicus GN=Rpl31 PE=2 SV=1	PF01198//PF03852	Ribosomal protein L31e//DNA mismatch endonuclease Vsr	GO:0006298//GO:0006412//GO:0042254	mismatch repair//translation//ribosome biogenesis	GO:0003735//GO:0004519	structural constituent of ribosome//endonuclease activity	GO:0005622//GO:0005840	intracellular//ribosome	KOG0893	60S ribosomal protein L31
comp34458_c0	670.918628250559	469.664627359904	0.51451	3.7842e-09	1.8052e-06	1658	50760435	XP_418020.1	1021	1.19826e-133	PREDICTED: 60S ribosomal protein L10a [Gallus gallus]	363743105	XM_418020.3	547	0	PREDICTED: Gallus gallus ribosomal protein L10a (RPL10A), mRNA	--	--	--	--	Q7ZYS8	984	3.32067e-129	60S ribosomal protein L10a OS=Xenopus laevis GN=rpl10a PE=2 SV=1	PF03411	Penicillin-insensitive murein endopeptidase	GO:0006412//GO:0006508//GO:0042254	translation//proteolysis//ribosome biogenesis	GO:0004252//GO:0003735//GO:0003723	serine-type endopeptidase activity//structural constituent of ribosome//RNA binding	GO:0022625//GO:0005840//GO:0030288	cytosolic large ribosomal subunit//ribosome//outer membrane-bounded periplasmic space	KOG1570	60S ribosomal protein L10A
comp34472_c1	1294.48730310967	882.720137480325	0.55235	2.3014e-18	2.6165e-15	896	57530626	NP_001006345.1	1037	1.66521e-139	60S ribosomal protein L7 [Gallus gallus]	326917755	XM_003205114.1	682	0	PREDICTED: Meleagris gallopavo 60S ribosomal protein L7-like (LOC100546185), mRNA	--	--	--	--	Q5ZJ56	1037	1.1247e-140	60S ribosomal protein L7 OS=Gallus gallus GN=RPL7 PE=2 SV=1	--	--	GO:0006364//GO:0042273	rRNA processing//ribosomal large subunit biogenesis	GO:0003729//GO:0042803//GO:0003677	mRNA binding//protein homodimerization activity//DNA binding	GO:0022625	cytosolic large ribosomal subunit	KOG3184	60S ribosomal protein L7
comp34489_c0	58.8851794115308	112.478083371237	-0.93367	3.1814e-05	0.007307	667	197127427	ACH43925.1	130	7.62577e-08	putative metallothionein-I [Taeniopygia guttata]	139002775	AB258230.1	180	1.11808e-87	Anas platyrhynchos MT1 mRNA for metallothionein 1, complete cds	--	--	--	--	--	--	--	--	PF00131	Metallothionein	--	--	GO:0046872	metal ion binding	--	--	--	--
comp34586_c0	1294.46565963435	904.249931613996	0.51756	1.8239e-16	1.728e-13	2263	148669490	EDL01437.1	522	5.11939e-59	mCG7861, isoform CRA_b [Mus musculus]	46018206	BX934456.2	431	0	Gallus gallus finished cDNA, clone ChEST971k13	--	--	--	--	Q5RAQ8	508	1.22374e-58	40S ribosomal protein S24 OS=Pongo abelii GN=RPS24 PE=2 SV=1	PF01282//PF10798	Ribosomal protein S24e//Biofilm development protein YmgB/AriR	GO:0071229//GO:0006412//GO:0042710//GO:0042254	cellular response to acid//translation//biofilm formation//ribosome biogenesis	GO:0003735	structural constituent of ribosome	GO:0005622//GO:0005840	intracellular//ribosome	KOG3424	40S ribosomal protein S24
comp34759_c0	170.908822373137	89.1594129771939	0.93877	3.9052e-07	0.00013454	2271	363735315	XP_430104.3	810	1.24525e-99	PREDICTED: uncharacterized protein LOC423860 [Gallus gallus]	363735314	XM_430104.2	383	0	PREDICTED: Gallus gallus uncharacterized LOC423860 (LOC423860), mRNA	--	--	--	--	--	--	--	--	--	--	--	--	--	--	--	--	--	--
comp34884_c0	82.174305185128	37.1853054123384	1.144	3.4319e-05	0.007752	1291	306482572	NP_001182330.1	1272	1.09314e-172	BMP and activin membrane-bound inhibitor homolog precursor [Gallus gallus]	46018099	BX934061.2	1012	0	Gallus gallus finished cDNA, clone ChEST54a4	K10162	BAMBI	BMP and activin membrane-bound inhibitor	http://www.genome.jp/dbget-bin/www_bget?ko:K10162	Q13145	1216	2.16679e-165	BMP and activin membrane-bound inhibitor homolog OS=Homo sapiens GN=BAMBI PE=1 SV=1	PF01064//PF08290	Activin types I and II receptor domain//Hepatitis core protein, putative zinc finger	GO:0007165//GO:0032092//GO:0009405//GO:0008284//GO:0090263//GO:0030512//GO:0045893//GO:0035413//GO:0010718//GO:0008360//GO:0016477//GO:0009069//GO:0016310//GO:0007178	signal transduction//positive regulation of protein binding//pathogenesis//positive regulation of cell proliferation//positive regulation of canonical Wnt receptor signaling pathway//negative regulation of transforming growth factor beta receptor signaling pathway//positive regulation of transcription, DNA-dependent//positive regulation of catenin import into nucleus//positive regulation of epith…	GO:0005198//GO:0004675//GO:0005024//GO:0005109	structural molecule activity//transmembrane receptor protein serine/threonine kinase activity//transforming growth factor beta-activated receptor activity//frizzled binding	GO:0016020//GO:0005886//GO:0005737	membrane//plasma membrane//cytoplasm	--	--
comp35305_c0	308.70163484959	158.544491076224	0.96133	3.4803e-12	2.3981e-09	5308	118104250	XP_413980.2	2296	0	PREDICTED: LOW QUALITY PROTEIN: E3 ubiquitin-protein ligase Praja-2 [Gallus gallus]	363744627	XM_413980.3	1188	0	PREDICTED: Gallus gallus praja ring finger 2 (PJA2), mRNA	K10634	PJA2	E3 ubiquitin-protein ligase Praja2	http://www.genome.jp/dbget-bin/www_bget?ko:K10634	O43164	1276	7.33254e-154	E3 ubiquitin-protein ligase Praja-2 OS=Homo sapiens GN=PJA2 PE=1 SV=4	PF12678//PF12861//PF14634//PF01425//PF13639//PF03376//PF00097	RING-H2 zinc finger//Anaphase-promoting complex subunit 11 RING-H2 finger//zinc-RING finger domain//Amidase//Ring finger domain//Adenovirus E3B protein//Zinc finger, C3HC4 type (RING finger)	GO:0016567	protein ubiquitination	GO:0004842//GO:0008270//GO:0016884//GO:0046872//GO:0005515	ubiquitin-protein ligase activity//zinc ion binding//carbon-nitrogen ligase activity, with glutamine as amido-N-donor//metal ion binding//protein binding	GO:0016020//GO:0005680	membrane//anaphase-promoting complex	KOG0800	FOG: Predicted E3 ubiquitin ligase
comp35318_c0	402.076065350673	243.942002505871	0.72093	5.9337e-10	3.1377e-07	521	350534736	NP_001232394.1	482	1.54553e-59	putative ribosomal protein L36 [Taeniopygia guttata]	44885038	CR338894.1	308	6.02554e-159	Gallus gallus finished cDNA, clone ChEST980i10	--	--	--	--	Q98TF6	473	2.46391e-59	60S ribosomal protein L36 OS=Gallus gallus GN=RPL36 PE=3 SV=1	PF01158	Ribosomal protein L36e	GO:0042254//GO:0006412	ribosome biogenesis//translation	GO:0003735	structural constituent of ribosome	GO:0005730//GO:0022625//GO:0005840//GO:0005622	nucleolus//cytosolic large ribosomal subunit//ribosome//intracellular	KOG3452	60S ribosomal protein L36
comp36160_c0	1.94119583839533	20.513063985686	-3.4015	2.7066e-05	0.0063886	360	--	--	--	--	--	171474192	EU407546.1	163	1.63185e-78	Ctenosaura bakeri isolate AG 134 5.8S ribosomal RNA gene, partial sequence; internal transcribed spacer 2, complete sequence; and 28S ribosomal RNA gene, partial sequence	--	--	--	--	--	--	--	--	--	--	--	--	--	--	--	--	--	--
comp37545_c0	1648.23348806551	2401.00753346776	-0.54272	2.3992e-33	4.8135e-30	2879	27819341	NP_777314.1	476	9.18277e-52	NADH dehydrogenase subunit 6 [Anser albifrons]	450563	X77190.1	2104	0	A.caerulescens mitochondrial genes for cytochrome b, tRNA-Thr, tRNA-Pro, tRNA-Glu, tRNA-Phe, srRNA	K03884	ND6	NADH-ubiquinone oxidoreductase chain 6	http://www.genome.jp/dbget-bin/www_bget?ko:K03884	P43196	397	3.45941e-42	NADH-ubiquinone oxidoreductase chain 6 OS=Calidris maritima GN=MT-ND6 PE=3 SV=1	PF00499	NADH-ubiquinone/plastoquinone oxidoreductase chain 6	GO:0015992//GO:0006120//GO:0006744//GO:0006814//GO:0055114	proton transport//mitochondrial electron transport, NADH to ubiquinone//ubiquinone biosynthetic process//sodium ion transport//oxidation-reduction process	GO:0008137	NADH dehydrogenase (ubiquinone) activity	GO:0005739//GO:0016021	mitochondrion//integral to membrane	--	--
comp37568_c0	77.0791325635498	38.251805567568	1.0108	0.00028895	0.049775	1250	50754756	XP_414490.1	684	3.47785e-85	PREDICTED: securin isoform 2 [Gallus gallus]	--	--	--	--	--	K06635	PTTG	securin	http://www.genome.jp/dbget-bin/www_bget?ko:K06635	A2T767	362	7.73746e-39	Securin OS=Pan troglodytes GN=PTTG1 PE=3 SV=1	PF04856	Securin sister-chromatid separation inhibitor	GO:0006259//GO:0045143//GO:0051276	DNA metabolic process//homologous chromosome segregation//chromosome organization	GO:0004869	cysteine-type endopeptidase inhibitor activity	GO:0005737//GO:0005634	cytoplasm//nucleus	--	--
comp37576_c0	957.631238499364	553.906052621283	0.78983	3.9103e-25	6.3509e-22	1268	348582001	XP_003476765.1	293	1.02807e-27	PREDICTED: 60S ribosomal protein L29-like [Cavia porcellus]	284413806	NM_001171677.1	295	2.56672e-151	Gallus gallus ribosomal protein L29 (RPL29), mRNA	--	--	--	--	P47914	282	3.35607e-28	60S ribosomal protein L29 OS=Homo sapiens GN=RPL29 PE=1 SV=2	PF01779	Ribosomal L29e protein family	GO:0042254//GO:0006412	ribosome biogenesis//translation	GO:0003735	structural constituent of ribosome	GO:0005622//GO:0005840	intracellular//ribosome	KOG3504	60S ribosomal protein L29
comp37750_c0	356.605362678595	246.73552191247	0.53136	9.6093e-06	0.0025309	625	327358533	AEA51113.1	328	1.14153e-35	60S ribosomal protein L38, partial [Oryzias melastigma]	326930862	XM_003211510.1	203	1.71032e-100	PREDICTED: Meleagris gallopavo 60S ribosomal protein L38-like (LOC100538598), mRNA	--	--	--	--	P63174	247	1.92541e-25	60S ribosomal protein L38 OS=Rattus norvegicus GN=Rpl38 PE=1 SV=2	PF01781	Ribosomal L38e protein family	GO:0006412//GO:0042254	translation//ribosome biogenesis	GO:0003735	structural constituent of ribosome	GO:0005622//GO:0005840	intracellular//ribosome	KOG3499	60S ribosomal protein L38
comp37762_c1	79.1778033430837	569.653993913403	-2.8469	2.1366e-92	1.4575e-88	715	422293454	EKU20754.1	282	3.60116e-28	transcript antisense to ribosomal rna protein [Nannochloropsis gaditana CCMP526]	297747482	AC231275.2	419	0	Homo sapiens FOSMID clone ABC12-46987300E12 from chromosome unknown, complete sequence	--	--	--	--	Q8TGM6	116	1.6619e-06	Protein TAR1 OS=Saccharomyces cerevisiae (strain ATCC 204508 / S288c) GN=TAR1 PE=2 SV=1	--	--	--	--	--	--	--	--	--	--
comp37792_c0	124.776874213625	235.767634316088	-0.91802	2.8658e-09	1.3865e-06	1306	242347125	ACS92629.1	1443	0	secreted frizzled-related protein 2 [Anas platyrhynchos]	45382118	NM_204773.1	858	0	Gallus gallus secreted frizzled-related protein 2 (SFRP2), mRNA gi|6746597|gb|AF218056.1|AF218056 Gallus gallus secreted frizzled-related protein-2 (Sfrp-2) mRNA, complete cds	K02176	SFRP2	secreted frizzled-related protein 2	http://www.genome.jp/dbget-bin/www_bget?ko:K02176	Q9IA96	1437	0	Secreted frizzled-related protein 2 OS=Gallus gallus GN=SFRP2 PE=2 SV=1	PF03504//PF01392	Chlamydia cysteine-rich outer membrane protein 6//Fz domain	--	--	GO:0005201//GO:0005515	extracellular matrix structural constituent//protein binding	GO:0005578	proteinaceous extracellular matrix	KOG3577	Smoothened and related G-protein-coupled receptors
comp37812_c1	52.7899289647124	97.2278421515575	-0.88111	0.00022861	0.040089	901	--	--	--	--	--	1000299	U34231.1	298	3.88209e-153	Anas platyrhynchos metallothionein mRNA, complete cds	--	--	--	--	P15787	114	3.30386e-06	Metallothionein-2 OS=Columba livia PE=1 SV=2	PF00131	Metallothionein	--	--	GO:0046872	metal ion binding	--	--	--	--
comp37878_c0	262.51893647208	170.943621880923	0.6189	1.274e-05	0.0032919	1553	350534684	NP_001232161.1	236	7.49464e-21	putative high-mobility group nucleosome binding domain 1 variant 1 [Taeniopygia guttata]	45384135	NM_205106.1	649	0	Gallus gallus high mobility group nucleosome binding domain 1 (HMGN1), mRNA gi|1160514|gb|M20817.1|CHKHMG14 Chicken chromosomal protein HMG-14 mRNA, complete cds	K11299	HMGN1	high-mobility group nucleosome-binding domain-containing protein 1	http://www.genome.jp/dbget-bin/www_bget?ko:K11299	P12274	214	7.12611e-19	Non-histone chromosomal protein HMG-14B OS=Gallus gallus GN=HMG14 PE=3 SV=2	PF01101	HMG14 and HMG17	GO:0000720//GO:0040034//GO:0050678//GO:0006325//GO:0010224//GO:0006283//GO:0010225	pyrimidine dimer repair by nucleotide-excision repair//regulation of development, heterochronic//regulation of epithelial cell proliferation//chromatin organization//response to UV-B//transcription-coupled nucleotide-excision repair//response to UV-C	GO:0031492	nucleosomal DNA binding	GO:0000785//GO:0005634	chromatin//nucleus	--	--
comp37954_c0	116.50160337313	191.21423483132	-0.71484	1.5357e-05	0.0038942	3597	363728239	XP_417223.3	166	6.48518e-09	PREDICTED: von Willebrand factor [Gallus gallus]	363728238	XM_417223.3	2450	0	PREDICTED: Gallus gallus von Willebrand factor (VWF), mRNA	K03900	VWF	von Willebrand factor	http://www.genome.jp/dbget-bin/www_bget?ko:K03900	Q28295	164	6.08869e-10	von Willebrand factor OS=Canis familiaris GN=VWF PE=1 SV=2	PF00093	von Willebrand factor type C domain	--	--	GO:0005515	protein binding	--	--	KOG1216	von Willebrand factor and related coagulation proteins
comp38061_c0	121.561698638151	59.3677976410104	1.0339	3.5059e-06	0.00099233	2182	326915700	XP_003204151.1	1084	8.72386e-141	PREDICTED: ras-related protein Rab-32-like [Meleagris gallopavo]	46018956	BX950281.2	1076	0	Gallus gallus finished cDNA, clone ChEST645l6	K07918	RAB32	Ras-related protein Rab-32	http://www.genome.jp/dbget-bin/www_bget?ko:K07918	Q13637	958	5.17399e-123	Ras-related protein Rab-32 OS=Homo sapiens GN=RAB32 PE=1 SV=3	PF08477//PF00158//PF03029//PF00071//PF00025//PF10662//PF04670//PF01926//PF00009	Miro-like protein//Sigma-54 interaction domain//Conserved hypothetical ATP binding protein//Ras family//ADP-ribosylation factor family//Ethanolamine utilisation - propanediol utilisation//Gtr1/RagA G protein conserved region//50S ribosome-binding GTPase//Elongation factor Tu GTP binding domain	GO:0007264//GO:0006355//GO:0006576	small GTPase mediated signal transduction//regulation of transcription, DNA-dependent//cellular biogenic amine metabolic process	GO:0000166//GO:0005524//GO:0005525//GO:0003924//GO:0008134	nucleotide binding//ATP binding//GTP binding//GTPase activity//transcription factor binding	GO:0005622//GO:0005737//GO:0005667//GO:0005634	intracellular//cytoplasm//transcription factor complex//nucleus	KOG0078	GTP-binding protein SEC4, small G protein superfamily, and related Ras family GTP-binding proteins
comp38064_c0	78.3240055579532	33.1084308189474	1.2423	1.5602e-05	0.0039417	1310	118088108	XP_419549.2	689	2.19829e-86	PREDICTED: microtubule-associated proteins 1A/1B light chain 3C [Gallus gallus]	363731879	XM_419549.3	464	0	PREDICTED: Gallus gallus microtubule-associated protein 1 light chain 3 gamma (MAP1LC3C), mRNA	K10435	MAP1LC	microtubule-associated protein 1 light chain	http://www.genome.jp/dbget-bin/www_bget?ko:K10435	Q9BXW4	517	7.62351e-62	Microtubule-associated proteins 1A/1B light chain 3C OS=Homo sapiens GN=MAP1LC3C PE=1 SV=1	PF04110	Ubiquitin-like autophagy protein Apg12	GO:0000045	autophagic vacuole assembly	--	--	GO:0005737	cytoplasm	KOG1654	Microtubule-associated anchor protein involved in autophagy and membrane trafficking
comp38274_c0	119.266743927246	56.3112081961224	1.0827	1.8203e-06	0.00054462	1878	326921961	XP_003207222.1	1440	0	PREDICTED: deleted in azoospermia-like [Meleagris gallopavo]	45383683	NM_204218.1	174	7.03644e-84	Gallus gallus deleted in azoospermia-like (DAZL), mRNA gi|28136292|gb|AY211387.1| Gallus gallus deleted azoospermia-like protein mRNA, complete cds	--	--	--	--	Q804A9	1435	0	Deleted in azoospermia-like OS=Gallus gallus GN=DAZL PE=2 SV=1	PF00076	RNA recognition motif. (a.k.a. RRM, RBD, or RNP domain)	GO:0045948//GO:0045836	positive regulation of translational initiation//positive regulation of meiosis	GO:0000166//GO:0003676//GO:0008494//GO:0042802//GO:0003730	nucleotide binding//nucleic acid binding//translation activator activity//identical protein binding//mRNA 3'-UTR binding	GO:0005840//GO:0005737//GO:0005844	ribosome//cytoplasm//polysome	KOG0118	FOG: RRM domain
comp38503_c0	226.062368108399	400.098955234588	-0.82364	1.6344e-12	1.1736e-09	6750	363737558	XP_413815.3	168	8.58502e-09	PREDICTED: fibrillin-1 [Gallus gallus]	363737557	XM_413815.3	5841	0	PREDICTED: Gallus gallus fibrillin 1 (FBN1), mRNA	K06825	FBN1	fibrillin 1	http://www.genome.jp/dbget-bin/www_bget?ko:K06825	P35555	149	8.43641e-08	Fibrillin-1 OS=Homo sapiens GN=FBN1 PE=1 SV=3	PF07645//PF06247//PF00008	Calcium-binding EGF domain//Plasmodium ookinete surface protein Pvs28//EGF-like domain	--	--	GO:0005509//GO:0005515	calcium ion binding//protein binding	GO:0016020//GO:0009986	membrane//cell surface	KOG1217	Fibrillins and related proteins containing Ca2+-binding EGF-like domains
comp38557_c0	180.415532326801	267.784679976184	-0.56975	2.759e-05	0.0064899	2692	118090706	XP_420813.2	2371	0	PREDICTED: probable serine protease HTRA3 isoform 2 [Gallus gallus]	363733833	XM_420813.3	1672	0	PREDICTED: Gallus gallus HtrA serine peptidase 3, transcript variant 2 (HTRA3), mRNA	K08785	HTRA3	HtrA serine peptidase 3	http://www.genome.jp/dbget-bin/www_bget?ko:K08785	D3ZA76	1840	0	Serine protease HTRA3 OS=Rattus norvegicus GN=Htra3 PE=2 SV=1	PF00089//PF05579//PF09064//PF00595//PF00050//PF06070//PF13180//PF00219//PF07648	Trypsin//Equine arteritis virus serine endopeptidase S32//Thrombomodulin like fifth domain, EGF-like//PDZ domain (Also known as DHR or GLGF)//Kazal-type serine protease inhibitor domain//Herpesvirus large structural phosphoprotein UL32//PDZ domain//Insulin-like growth factor binding protein//Kazal-type serine protease inhibitor domain	GO:0016032//GO:0006508//GO:0019082//GO:0007165//GO:0001558	viral process//proteolysis//viral protein processing//signal transduction//regulation of cell growth	GO:0005198//GO:0004252//GO:0005520//GO:0004888//GO:0005515	structural molecule activity//serine-type endopeptidase activity//insulin-like growth factor binding//transmembrane signaling receptor activity//protein binding	GO:0016942//GO:0005576//GO:0016021	insulin-like growth factor binding protein complex//extracellular region//integral to membrane	KOG1320	Serine protease
comp38792_c0	245.342226660212	100.918643688755	1.2816	4.6437e-15	4.0611e-12	1571	224091395	XP_002186784.1	1162	1.62974e-153	PREDICTED: transmembrane protein 171 [Taeniopygia guttata]	449514602	XM_002186748.2	602	0	PREDICTED: Taeniopygia guttata transmembrane protein 171 (TMEM171), mRNA	--	--	--	--	Q58DS4	546	5.44104e-63	Transmembrane protein 171 OS=Bos taurus GN=TMEM171 PE=2 SV=1	PF02023	SCAN domain	GO:0006355	regulation of transcription, DNA-dependent	GO:0003700	sequence-specific DNA binding transcription factor activity	GO:0005634//GO:0005667	nucleus//transcription factor complex	--	--
comp39019_c0	91.5742904156505	47.1933428690129	0.95636	0.00016177	0.029665	1510	326922736	XP_003207601.1	2180	0	PREDICTED: histone acetyltransferase type B catalytic subunit-like [Meleagris gallopavo]	326922735	XM_003207553.1	1255	0	PREDICTED: Meleagris gallopavo histone acetyltransferase type B catalytic subunit-like (LOC100539203), mRNA	--	--	--	--	O14929	1845	0	Histone acetyltransferase type B catalytic subunit OS=Homo sapiens GN=HAT1 PE=1 SV=1	PF10394//PF13673//PF13508	Histone acetyl transferase HAT1 N-terminus//Acetyltransferase (GNAT) domain//Acetyltransferase (GNAT) domain	GO:0042967//GO:0006348//GO:0016568//GO:0016573	acyl-carrier-protein biosynthetic process//chromatin silencing at telomere//chromatin modification//histone acetylation	GO:0008080//GO:0004402	N-acetyltransferase activity//histone acetyltransferase activity	GO:0005634//GO:0000123	nucleus//histone acetyltransferase complex	KOG2696	Histone acetyltransferase type b catalytic subunit
comp40867_c0	55.1236926658512	105.358128334924	-0.93456	5.5911e-05	0.012108	1180	45382993	NP_990865.1	233	3.04113e-18	collagen alpha-3(VI) chain precursor [Gallus gallus]	326922360	XM_003207369.1	97	2.7851e-41	PREDICTED: Meleagris gallopavo collagen alpha-3(VI) chain-like (LOC100549061), mRNA	K06238	COL6A	collagen, type VI, alpha	http://www.genome.jp/dbget-bin/www_bget?ko:K06238	P15989	233	2.05401e-19	Collagen alpha-3(VI) chain OS=Gallus gallus GN=COL6A3 PE=2 SV=2	--	--	GO:0007155	cell adhesion	GO:0004867	serine-type endopeptidase inhibitor activity	GO:0005615//GO:0005581//GO:0042383	extracellular space//collagen//sarcolemma	--	--
comp41583_c0	5.3720598403574	72.5220105556122	-3.7549	2.5695e-16	2.3687e-13	2346	301605228	XP_002932239.1	138	1.57604e-07	PREDICTED: hypothetical protein LOC100485416 [Xenopus (Silurana) tropicalis]	363727453	XR_139980.1	372	0	PREDICTED: Gallus gallus uncharacterized LOC100859509 (LOC100859509), miscRNA	--	--	--	--	--	--	--	--	PF02238//PF00443	Cytochrome c oxidase subunit VIIa//Ubiquitin carboxyl-terminal hydrolase	GO:0006118//GO:0016579//GO:0015992//GO:0006123//GO:0006511	electron transport//protein deubiquitination//proton transport//mitochondrial electron transport, cytochrome c to oxygen//ubiquitin-dependent protein catabolic process	GO:0009055//GO:0004129//GO:0004221	electron carrier activity//cytochrome-c oxidase activity//ubiquitin thiolesterase activity	GO:0005746//GO:0045277	mitochondrial respiratory chain//respiratory chain complex IV	--	--
comp41769_c0	181.723096766966	88.2038288381082	1.0428	1.1165e-08	4.9456e-06	2089	326932684	XP_003212444.1	1752	0	PREDICTED: neurofilament light polypeptide-like isoform 2 [Meleagris gallopavo]	363742072	XM_417679.3	1504	0	PREDICTED: Gallus gallus neurofilament, light polypeptide, transcript variant 2 (NEFL), mRNA	--	--	--	--	Q02916	1753	0	Neurofilament light polypeptide OS=Coturnix coturnix japonica GN=NEFL PE=3 SV=3	PF04732//PF05791//PF00038//PF04513	Intermediate filament head (DNA binding) region//Bacillus haemolytic enterotoxin (HBL)//Intermediate filament protein//Baculovirus polyhedron envelope protein, PEP, C terminus	GO:0043524//GO:0060052//GO:0009405//GO:0000226//GO:0040011//GO:0045110	negative regulation of neuron apoptotic process//neurofilament cytoskeleton organization//pathogenesis//microtubule cytoskeleton organization//locomotion//intermediate filament bundle assembly	GO:0005198	structural molecule activity	GO:0016020//GO:0005882//GO:0019028//GO:0005883//GO:0019031	membrane//intermediate filament//viral capsid//neurofilament//viral envelope	KOG0977	Nuclear envelope protein lamin, intermediate filament superfamily
comp41918_c0	146.950987844753	86.8138236357922	0.75934	8.9155e-05	0.018047	2049	21542116	Q9DE67.1	1655	0	RecName: Full=Lumican; AltName: Full=Keratan sulfate proteoglycan lumican; Short=KSPG lumican; Flags: Precursor	444741713	NM_001276357.1	1322	0	Gallus gallus lumican (LUM), mRNA	K08122	LUM	lumican	http://www.genome.jp/dbget-bin/www_bget?ko:K08122	Q9DE67	1655	0	Lumican OS=Coturnix coturnix japonica GN=LUM PE=2 SV=1	PF00560	Leucine Rich Repeat	--	--	GO:0005515	protein binding	GO:0005578	proteinaceous extracellular matrix	KOG0619	FOG: Leucine rich repeat
comp41946_c1	124.986592026231	68.5404099760884	0.86675	5.0458e-05	0.010997	703	326923011	XP_003207735.1	443	7.04022e-53	PREDICTED: acyl-CoA-binding protein-like [Meleagris gallopavo]	326923010	XM_003207687.1	311	1.77812e-160	PREDICTED: Meleagris gallopavo acyl-CoA-binding protein-like (LOC100548291), mRNA	--	--	--	--	Q9PRL8	434	9.61526e-53	Acyl-CoA-binding protein OS=Gallus gallus GN=DBI PE=1 SV=1	PF00887	Acyl CoA binding protein	--	--	GO:0000062	fatty-acyl-CoA binding	--	--	KOG0817	Acyl-CoA-binding protein
comp42115_c0	203.007588929671	0.852489124080187	7.8956	1.1187e-44	2.7254e-41	2359	326931897	XP_003212060.1	430	3.15054e-47	PREDICTED: 40S ribosomal protein S21-like [Meleagris gallopavo]	326917544	XM_003205011.1	548	0	PREDICTED: Meleagris gallopavo aquaporin-4-like (LOC100542522), mRNA	--	--	--	--	Q6DDC6	413	5.28102e-46	40S ribosomal protein S21 OS=Xenopus tropicalis GN=rps21 PE=3 SV=1	PF01249	Ribosomal protein S21e	GO:0006412//GO:0042254	translation//ribosome biogenesis	GO:0047485//GO:0003735	protein N-terminus binding//structural constituent of ribosome	GO:0005840//GO:0005622//GO:0022627	ribosome//intracellular//cytosolic small ribosomal subunit	KOG3486	40S ribosomal protein S21
comp42387_c0	426.551850633324	735.50401105295	-0.78601	3.4787e-20	4.4773e-17	3847	395517124	XP_003762732.1	259	3.04406e-21	PREDICTED: smoothelin-like [Sarcophilus harrisii]	8926309	AF272975.1	236	4.97693e-118	Gallus gallus smoothelin-C (Smtn) mRNA, complete cds	--	--	--	--	Q921U8	248	6.49319e-20	Smoothelin OS=Mus musculus GN=Smtn PE=2 SV=2	PF00307	Calponin homology (CH) domain	--	--	GO:0005515	protein binding	--	--	--	--
comp42434_c0	32.8324057372885	4.83480070370748	2.7636	1.6227e-06	0.00049198	520	326931268	XP_003211755.1	209	5.46251e-19	PREDICTED: c-C motif chemokine 3-like [Meleagris gallopavo]	363741090	XM_415780.3	135	8.89765e-63	PREDICTED: Gallus gallus chemokine (CCLI10), mRNA	K12964	CCL4	C-C motif chemokine 4	http://www.genome.jp/dbget-bin/www_bget?ko:K12964	Q711P4	155	1.85525e-12	C-C motif chemokine 4 OS=Sus scrofa GN=CCL4 PE=3 SV=1	PF02285//PF00048	Cytochrome oxidase c subunit VIII//Small cytokines (intecrine/chemokine), interleukin-8 like	GO:0006123//GO:0015992//GO:0006935//GO:0007165//GO:0006955	mitochondrial electron transport, cytochrome c to oxygen//proton transport//chemotaxis//signal transduction//immune response	GO:0004129//GO:0008009	cytochrome-c oxidase activity//chemokine activity	GO:0005576//GO:0045277	extracellular region//respiratory chain complex IV	--	--
comp43183_c0	131.278872731157	77.2139002385189	0.7657	0.00019094	0.034275	1556	50749178	XP_421520.1	384	1.82585e-41	PREDICTED: placenta-specific protein 9-like [Gallus gallus]	326923217	XM_003207788.1	349	0	PREDICTED: Meleagris gallopavo placenta-specific protein 9-like (LOC100551467), mRNA	--	--	--	--	Q2TBK3	158	2.53569e-11	Placenta-specific protein 9 OS=Bos taurus GN=PLAC9 PE=3 SV=1	--	--	--	--	--	--	--	--	--	--
comp43249_c0	2324.02936153095	3477.20715210911	-0.5813	1.6502e-53	5.9245e-50	4627	27819329	NP_777302.1	1164	1.61595e-143	NADH dehydrogenase subunit 1 [Anser albifrons]	27764476	AF363031.1	2753	0	Anser albifrons mitochondrion, complete genome	K03878	ND1	NADH-ubiquinone oxidoreductase chain 1	http://www.genome.jp/dbget-bin/www_bget?ko:K03878	P24968	985	1.81591e-119	NADH-ubiquinone oxidoreductase chain 1 OS=Coturnix coturnix japonica GN=MT-ND1 PE=3 SV=2	PF02671//PF00146	Paired amphipathic helix repeat//NADH dehydrogenase	GO:0055114//GO:0006355	oxidation-reduction process//regulation of transcription, DNA-dependent	GO:0016491	oxidoreductase activity	GO:0005739//GO:0016021//GO:0016020//GO:0005634	mitochondrion//integral to membrane//membrane//nucleus	KOG4770	NADH dehydrogenase subunit 1
comp43360_c0	13.4338812345698	66.4841976768058	-2.3071	5.6094e-10	3.0129e-07	5025	50762308	XP_429217.1	1620	0	PREDICTED: relaxin-3 receptor 1 [Gallus gallus]	163943597	AC212746.3	174	1.90335e-83	Gallus gallus BAC clone CH261-123I17 from chromosome z, complete sequence	--	--	--	--	Q8BGE9	1205	1.29906e-147	Relaxin-3 receptor 1 OS=Mus musculus GN=Rxfp3 PE=2 SV=1	PF03699//PF00001	Uncharacterised protein family (UPF0182)//7 transmembrane receptor (rhodopsin family)	GO:0007186//GO:0007187//GO:0051482	G-protein coupled receptor signaling pathway//G-protein coupled receptor signaling pathway, coupled to cyclic nucleotide second messenger//elevation of cytosolic calcium ion concentration involved in phospholipase C-activating G-protein coupled signaling pathway	GO:0004982//GO:0004930	N-formyl peptide receptor activity//G-protein coupled receptor activity	GO:0016021	integral to membrane	KOG3656	FOG: 7 transmembrane receptor
comp43372_c0	1388.62671851439	865.811844019315	0.68153	6.5605e-28	1.2095e-24	636	78042492	NP_001030186.1	653	3.22778e-84	60S ribosomal protein L23 [Bos taurus]	363743472	XM_418122.3	362	0	PREDICTED: Gallus gallus ribosomal protein L23, transcript variant 2 (RPL23), mRNA	--	--	--	--	P62832	653	2.20395e-85	60S ribosomal protein L23 OS=Rattus norvegicus GN=Rpl23 PE=2 SV=1	PF00238	Ribosomal protein L14p/L23e	GO:0042254//GO:0006412	ribosome biogenesis//translation	GO:0003735	structural constituent of ribosome	GO:0022625//GO:0005840	cytosolic large ribosomal subunit//ribosome	KOG0901	60S ribosomal protein L14/L17/L23
comp43630_c0	36.4125350863013	80.5506237241806	-1.1455	3.2172e-05	0.0073398	710	--	--	--	--	--	242347122	FJ477862.1	643	0	Anas platyrhynchos toll-like receptor 2 type 1 (TLR2A), toll-like receptor 2 type 2 (TLR2B), and secreted frizzled-related protein 2 (SFRP2) genes, complete cds	--	--	--	--	--	--	--	--	--	--	--	--	--	--	--	--	--	--
comp43848_c0	277.663398583852	194.583664321742	0.51295	0.00015681	0.028988	1711	261490822	NP_001159797.1	745	4.29337e-93	coactosin-like protein [Gallus gallus]	449472367	XM_002194400.2	747	0	PREDICTED: Taeniopygia guttata coactosin-like 1 (Dictyostelium) (COTL1), mRNA	--	--	--	--	Q2HJ57	647	9.28673e-80	Coactosin-like protein OS=Bos taurus GN=COTL1 PE=2 SV=3	PF00241//PF00098	Cofilin/tropomyosin-type actin-binding protein//Zinc knuckle	--	--	GO:0008270//GO:0003676//GO:0003779//GO:0019899	zinc ion binding//nucleic acid binding//actin binding//enzyme binding	GO:0005622	intracellular	--	--
comp44369_c0	48.8746989115705	17.7963325902645	1.4575	0.00011314	0.022176	2725	363730214	XP_426003.3	2064	0	PREDICTED: eomesodermin homolog [Gallus gallus]	363730213	XM_426003.3	504	0	PREDICTED: Gallus gallus eomesodermin (EOMES), mRNA	--	--	--	--	O54839	1977	0	Eomesodermin homolog OS=Mus musculus GN=Eomes PE=1 SV=3	PF00907	T-box	GO:0006355	regulation of transcription, DNA-dependent	GO:0003700	sequence-specific DNA binding transcription factor activity	GO:0005634//GO:0005667	nucleus//transcription factor complex	KOG3585	TBX2 and related T-box transcription factors
comp44402_c0	43.1384316244093	9.52740138671768	2.1788	1.6465e-06	0.00049697	2276	363736746	XP_422310.2	2125	0	PREDICTED: vascular cell adhesion protein 1 [Gallus gallus]	118094271	XM_422310.2	1219	0	PREDICTED: Gallus gallus vascular cell adhesion molecule 1 (VCAM1), mRNA	K06527	VCAM1	vascular cell adhesion molecule 1	http://www.genome.jp/dbget-bin/www_bget?ko:K06527	Q28260	175	1.10903e-11	Vascular cell adhesion protein 1 OS=Canis familiaris GN=VCAM1 PE=2 SV=1	PF05790	Immunoglobulin C2-set domain	GO:0007155	cell adhesion	--	--	GO:0016021	integral to membrane	KOG3509	Basement membrane-specific heparan sulfate proteoglycan (HSPG) core protein
comp44531_c0	80.3084883469933	18.2727026596003	2.1359	1.0631e-10	6.2514e-08	804	157820945	NP_001101823.1	421	7.11674e-49	placenta-specific gene 8 protein [Rattus norvegicus]	--	--	--	--	--	--	--	--	--	Q9JI48	417	1.72579e-49	Placenta-specific gene 8 protein OS=Mus musculus GN=Plac8 PE=2 SV=1	--	--	GO:0043066//GO:0008284//GO:0050873//GO:0009409//GO:0040015//GO:0042742//GO:0045944	negative regulation of apoptotic process//positive regulation of cell proliferation//brown fat cell differentiation//response to cold//negative regulation of multicellular organism growth//defense response to bacterium//positive regulation of transcription from RNA polymerase II promoter	GO:0003682	chromatin binding	GO:0000785	chromatin	--	--
comp44815_c0	282.516015016473	112.550605381793	1.3278	5.4205e-18	5.7751e-15	2120	52138633	NP_001004369.1	1747	0	G2/mitotic-specific cyclin-B2 [Gallus gallus]	52138632	NM_001004369.1	813	0	Gallus gallus cyclin B2 (CCNB2), mRNA gi|63360|emb|X62531.1| G.gallus mRNA for cyclin B2	K05868	CCNB	cyclin B	http://www.genome.jp/dbget-bin/www_bget?ko:K05868	P29332	1747	0	G2/mitotic-specific cyclin-B2 OS=Gallus gallus GN=CCNB2 PE=2 SV=1	PF02984	Cyclin, C-terminal domain	GO:0043029//GO:0007067//GO:0040007//GO:0060317//GO:0051301//GO:0000079	T cell homeostasis//mitosis//growth//cardiac epithelial to mesenchymal transition//cell division//regulation of cyclin-dependent protein serine/threonine kinase activity	GO:0019901	protein kinase binding	GO:0005813//GO:0005634	centrosome//nucleus	KOG0653	Cyclin B and related kinase-activating proteins
comp45023_c0	116.815060601937	54.6048079477551	1.0971	1.8014e-06	0.00054135	1737	224047404	XP_002198957.1	1992	0	PREDICTED: sorting nexin-5 [Taeniopygia guttata]	449496060	XM_002198921.2	1206	0	PREDICTED: Taeniopygia guttata sorting nexin 5 (SNX5), mRNA	--	--	--	--	B1H267	1857	0	Sorting nexin-5 OS=Rattus norvegicus GN=Snx5 PE=1 SV=1	PF00787//PF01029//PF03114	PX domain//NusB family//BAR domain	GO:0007154//GO:0006355//GO:0006907	cell communication//regulation of transcription, DNA-dependent//pinocytosis	GO:0003723//GO:0035091//GO:0005515	RNA binding//phosphatidylinositol binding//protein binding	GO:0031313//GO:0070685//GO:0005737//GO:0031234//GO:0031901	extrinsic to endosome membrane//macropinocytic cup//cytoplasm//extrinsic to internal side of plasma membrane//early endosome membrane	KOG1660	Sorting nexin SNX6/TFAF2, contains PX domain
comp45310_c0	79.1106339369108	134.450119569277	-0.76513	0.00012095	0.023307	2319	94536813	NP_001001876.1	429	1.02235e-40	basement membrane-specific heparan sulfate proteoglycan core protein precursor [Gallus gallus]	94536812	NM_001001876.1	1560	0	Gallus gallus heparan sulfate proteoglycan 2 (HSPG2), mRNA gi|47846180|emb|AJ584653.1| Gallus gallus mRNA for basement membrane-specific heparan sulfate proteoglycan core protein precursor (HSPG gene)	K06255	HSPG2	heparan sulfate proteoglycan 2 (perlecan)	http://www.genome.jp/dbget-bin/www_bget?ko:K06255	P98160	147	3.88556e-08	Basement membrane-specific heparan sulfate proteoglycan core protein OS=Homo sapiens GN=HSPG2 PE=1 SV=4	--	--	GO:0008104//GO:0030198	protein localization//extracellular matrix organization	GO:0008022	protein C-terminus binding	GO:0005605//GO:0005615	basal lamina//extracellular space	KOG3509	Basement membrane-specific heparan sulfate proteoglycan (HSPG) core protein
comp45459_c0	6.79231961754552	46.7297708015398	-2.7824	7.8832e-09	3.585e-06	1607	--	--	--	--	--	--	--	--	--	--	--	--	--	--	--	--	--	--	--	--	--	--	--	--	--	--	KOG3117	Protein involved in rRNA processing
comp45627_c0	317.393356008357	213.622114092798	0.57121	8.1288e-06	0.0021745	1046	--	--	--	--	--	120431893	EF191884.1	621	0	Taeniopygia guttata clone 0057P0004C01 prothymosin alpha-like mRNA, complete sequence	--	--	--	--	--	--	--	--	PF00740	Parvovirus coat protein VP2	--	--	GO:0005198	structural molecule activity	GO:0019028	viral capsid	--	--
comp45636_c0	289.87255764587	177.364663815509	0.7087	2.2389e-07	8.1238e-05	883	45383924	NP_990539.1	134	5.00586e-07	cysteine and glycine-rich protein 2 [Gallus gallus]	229558904	FJ882406.1	556	0	Gallus gallus cysteine and glycine-rich protein 2 (CSRP2) mRNA, complete cds	K09377	CSRP	cysteine and glycine-rich protein	http://www.genome.jp/dbget-bin/www_bget?ko:K09377	P50460	134	3.38102e-08	Cysteine and glycine-rich protein 2 OS=Gallus gallus GN=CSRP2 PE=2 SV=3	PF00412	LIM domain	GO:0007275//GO:0030154	multicellular organismal development//cell differentiation	GO:0008270//GO:0046872	zinc ion binding//metal ion binding	GO:0005634	nucleus	KOG1700	Regulatory protein MLP and related LIM proteins
comp45727_c0	241.94121572766	376.938126863519	-0.63967	3.5876e-08	1.4567e-05	626	110831908	P01989.2	743	6.32359e-98	RecName: Full=Hemoglobin subunit alpha-A; AltName: Full=Alpha-A-globin; AltName: Full=Hemoglobin alpha-A chain	62457	X02008.1	471	0	Duck (white Peking) mRNA for alpha-globin	K13822	HBA	hemoglobin subunit alpha	http://www.genome.jp/dbget-bin/www_bget?ko:K13822	P01989	743	4.27102e-99	Hemoglobin subunit alpha-A OS=Anser anser anser GN=HBAA PE=1 SV=2	PF00042//PF01680	Globin//SOR/SNZ family	GO:0015671//GO:0042823	oxygen transport//pyridoxal phosphate biosynthetic process	GO:0005344//GO:0005506//GO:0019825//GO:0020037	oxygen transporter activity//iron ion binding//oxygen binding//heme binding	GO:0005833	hemoglobin complex	--	--
comp45760_c0	109.214469130111	190.530252731767	-0.80286	1.8551e-06	0.00055261	256	379072608	AFC92936.1	456	1.12189e-56	actin, gamma 1, partial [Rhinophrynus dorsalis]	449497222	XM_002190973.2	208	1.0757e-103	PREDICTED: Taeniopygia guttata actin, alpha 1, skeletal muscle (ACTA1), mRNA	K12314	ACTC1	actin, alpha cardiac muscle	http://www.genome.jp/dbget-bin/www_bget?ko:K12314	Q6P640	457	4.93354e-55	Actin, alpha cardiac muscle 1 OS=Xenopus tropicalis GN=actc1 PE=2 SV=1	--	--	--	--	--	--	--	--	KOG0676	Actin and related proteins
comp45760_c1	114.329792573541	190.68596175443	-0.738	9.0729e-06	0.0023989	284	21070328	AAM34257.1	491	1.19717e-61	smooth muscle alpha actin [Mesocricetus auratus]	71894830	NM_001031063.1	255	9.03e-130	Gallus gallus actin, alpha 1, skeletal muscle (ACTA1), mRNA	K10355	ACTF	actin, other eukaryote	http://www.genome.jp/dbget-bin/www_bget?ko:K10355	P62738	492	3.89214e-60	Actin, aortic smooth muscle OS=Rattus norvegicus GN=Acta2 PE=1 SV=1	PF03141	Putative S-adenosyl-L-methionine-dependent methyltransferase	--	--	GO:0008168	methyltransferase activity	--	--	KOG0676	Actin and related proteins
comp45767_c0	151.378944365014	77.499011280017	0.96591	1.0038e-06	0.00032299	1748	--	--	--	--	--	46427940	CR389295.1	699	0	Gallus gallus finished cDNA, clone ChEST115g10	--	--	--	--	--	--	--	--	PF13000	Acetyl-coenzyme A transporter 1	GO:0015876	acetyl-CoA transport	GO:0008521	acetyl-CoA transporter activity	GO:0016021	integral to membrane	--	--
comp45945_c0	46.1909079715976	100.640642648292	-1.1235	4.7366e-06	0.0013188	3508	3024757	P56410.1	3222	0	RecName: Full=Ovotransferrin	326925789	XM_003209044.1	1341	0	PREDICTED: Meleagris gallopavo iron binding protein (TRFE), mRNA	K14736	TF	transferrin	http://www.genome.jp/dbget-bin/www_bget?ko:K14736	P56410	3222	0	Ovotransferrin OS=Anas platyrhynchos PE=1 SV=1	PF02965//PF00405//PF12501	Vitamin B12 dependent methionine synthase, activation domain//Transferrin//Phosphate ATP-binding cassette transporter	GO:0006879//GO:0006817//GO:0009086//GO:0006826	cellular iron ion homeostasis//phosphate ion transport//methionine biosynthetic process//iron ion transport	GO:0008199//GO:0008705	ferric iron binding//methionine synthase activity	GO:0005622//GO:0005576	intracellular//extracellular region	--	--
comp46006_c0	62.6906994345903	25.8896467682501	1.2759	7.9125e-05	0.016406	1438	224092753	XP_002189475.1	1256	4.1672e-169	PREDICTED: transmembrane protein 110-like [Taeniopygia guttata]	71895060	NM_001030842.1	738	0	Gallus gallus transmembrane protein 110-like (LOC419112), mRNA gi|53127445|emb|AJ719447.1| Gallus gallus mRNA for hypothetical protein, clone 2h7	--	--	--	--	Q86TL2	748	1.06488e-93	Transmembrane protein 110 OS=Homo sapiens GN=TMEM110 PE=2 SV=1	PF02037//PF00558	SAP domain//Vpu protein	GO:0019076//GO:0006812//GO:0032801	viral release from host cell//cation transport//receptor catabolic process	GO:0003676//GO:0005261	nucleic acid binding//cation channel activity	GO:0033644	host cell membrane	--	--
comp46064_c0	1063.82383067843	674.636714193686	0.65708	1.7649e-20	2.5081e-17	2159	354484974	XP_003504660.1	639	4.12908e-76	PREDICTED: 60S ribosomal protein L27-like [Cricetulus griseus]	254540253	AC197851.3	530	0	Gallus gallus BAC clone CH261-57M24 from chromosome z, complete sequence	--	--	--	--	P61354	638	3.19417e-77	60S ribosomal protein L27 OS=Rattus norvegicus GN=Rpl27 PE=2 SV=2	PF01777	Ribosomal L27e protein family	GO:0042254//GO:0006412	ribosome biogenesis//translation	GO:0003735	structural constituent of ribosome	GO:0005840//GO:0005622	ribosome//intracellular	KOG3418	60S ribosomal protein L27
comp46306_c0	608.022688963774	350.368763996336	0.79525	1.0365e-16	1.0101e-13	2330	17369418	Q9PW07.3	1629	0	RecName: Full=L-lactate dehydrogenase A chain; Short=LDH-A	326920087	XM_003206260.1	1092	0	PREDICTED: Meleagris gallopavo l-lactate dehydrogenase A chain-like (LOC100550282), mRNA	--	--	--	--	Q9PW07	1629	0	L-lactate dehydrogenase A chain OS=Columba livia GN=LDHA PE=2 SV=3	PF02866//PF02056//PF00056	lactate/malate dehydrogenase, alpha/beta C-terminal domain//Family 4 glycosyl hydrolase//lactate/malate dehydrogenase, NAD binding domain	GO:0044262//GO:0005975//GO:0006096//GO:0055114//GO:0006534//GO:0006094	cellular carbohydrate metabolic process//carbohydrate metabolic process//glycolysis//oxidation-reduction process//cysteine metabolic process//gluconeogenesis	GO:0016616//GO:0004553//GO:0000166//GO:0016491//GO:0004459	oxidoreductase activity, acting on the CH-OH group of donors, NAD or NADP as acceptor//hydrolase activity, hydrolyzing O-glycosyl compounds//nucleotide binding//oxidoreductase activity//L-lactate dehydrogenase activity	GO:0005737	cytoplasm	KOG1495	Lactate dehydrogenase
comp46373_c0	195.245044556296	352.371651287857	-0.85181	9.1522e-12	5.8898e-09	5437	326927847	XP_003210100.1	5534	0	PREDICTED: fibulin-2-like [Meleagris gallopavo]	363738608	XM_425156.3	3645	0	PREDICTED: Gallus gallus fibulin 2 (FBLN2), mRNA	--	--	--	--	P98095	726	7.1798e-77	Fibulin-2 OS=Homo sapiens GN=FBLN2 PE=1 SV=2	PF00093//PF00008//PF01821//PF07645	von Willebrand factor type C domain//EGF-like domain//Anaphylotoxin-like domain//Calcium-binding EGF domain	GO:0010811	positive regulation of cell-substrate adhesion	GO:0050840//GO:0005509//GO:0005515	extracellular matrix binding//calcium ion binding//protein binding	GO:0005576	extracellular region	KOG1217	Fibrillins and related proteins containing Ca2+-binding EGF-like domains
comp46402_c0	12.8368198463667	46.2861067369643	-1.8503	6.9643e-06	0.0018927	2017	--	--	--	--	--	--	--	--	--	--	--	--	--	--	--	--	--	--	--	--	--	--	--	--	--	--	--	--
comp46490_c0	37.6895001303207	8.46090123148809	2.1553	8.6177e-06	0.0022963	2603	224074573	XP_002194798.1	2832	0	PREDICTED: sterile alpha motif domain-containing protein 9-like [Taeniopygia guttata]	449478924	XM_002194762.2	1039	0	PREDICTED: Taeniopygia guttata sterile alpha motif domain containing 9-like (SAMD9L), mRNA	--	--	--	--	Q69Z37	619	4.10272e-65	Sterile alpha motif domain-containing protein 9-like OS=Mus musculus GN=Samd9l PE=2 SV=2	PF04561	RNA polymerase Rpb2, domain 2	GO:0006144//GO:0006206//GO:0006351	purine nucleobase metabolic process//pyrimidine nucleobase metabolic process//transcription, DNA-dependent	GO:0003677//GO:0003899	DNA binding//DNA-directed RNA polymerase activity	GO:0005730	nucleolus	--	--
comp46502_c0	1378.23785035966	929.174040241712	0.5688	1.9362e-20	2.6954e-17	1120	431897139	ELK06401.1	595	1.6721e-73	60S ribosomal protein L34, partial [Pteropus alecto]	41633170	BX932642.1	328	1.02163e-169	Gallus gallus finished cDNA, clone ChEST494g15	--	--	--	--	P49207	590	6.07921e-74	60S ribosomal protein L34 OS=Homo sapiens GN=RPL34 PE=1 SV=3	PF01199	Ribosomal protein L34e	GO:0042254//GO:0006412	ribosome biogenesis//translation	GO:0003735	structural constituent of ribosome	GO:0005622//GO:0005840	intracellular//ribosome	KOG1790	60s ribosomal protein L34
comp46547_c0	3.05844696107038	43.5196053342987	-3.8308	1.6656e-10	9.4684e-08	1970	326929573	XP_003210935.1	2643	0	PREDICTED: transmembrane protein 132C-like, partial [Meleagris gallopavo]	363739910	XM_415100.3	174	7.3875e-84	PREDICTED: Gallus gallus transmembrane protein 132C (TMEM132C), mRNA	--	--	--	--	Q8N3T6	2098	0	Transmembrane protein 132C OS=Homo sapiens GN=TMEM132C PE=2 SV=3	PF03636	Glycosyl hydrolase family 65, N-terminal domain	GO:0005975	carbohydrate metabolic process	GO:0003824	catalytic activity	--	--	KOG4789	Uncharacterized conserved protein
comp46863_c0	151.125193275028	252.262125716869	-0.73918	3.1898e-07	0.00011102	3590	426235298	XP_004011621.1	1217	9.27519e-154	PREDICTED: regulating synaptic membrane exocytosis protein 1-like isoform 1 [Ovis aries]	449497978	XM_002191872.2	1924	0	PREDICTED: Taeniopygia guttata regulating synaptic membrane exocytosis 1 (RIMS1), mRNA	--	--	--	--	Q86UR5	1221	2.67366e-141	Regulating synaptic membrane exocytosis protein 1 OS=Homo sapiens GN=RIMS1 PE=1 SV=1	PF10584//PF00168	Proteasome subunit A N-terminal signature//C2 domain	GO:0006511	ubiquitin-dependent protein catabolic process	GO:0005515//GO:0004175	protein binding//endopeptidase activity	GO:0019773	proteasome core complex, alpha-subunit complex	KOG2060	Rab3 effector RIM1 and related proteins, contain PDZ and C2 domains
comp47561_c0	946.846070848211	1720.28536938833	-0.86145	2.661e-52	8.6438e-49	4259	45384382	NP_990679.1	3971	0	collagen alpha-2(VI) chain precursor [Gallus gallus]	62876	X15041.1	3003	0	Chicken mRNA for type VI collagen alpha-2 subunit	K06238	COL6A	collagen, type VI, alpha	http://www.genome.jp/dbget-bin/www_bget?ko:K06238	P15988	3971	0	Collagen alpha-2(VI) chain OS=Gallus gallus GN=COL6A2 PE=2 SV=1	--	--	GO:0007155//GO:0070208	cell adhesion//protein heterotrimerization	--	--	GO:0005581//GO:0005615//GO:0042383//GO:0043234	collagen//extracellular space//sarcolemma//protein complex	KOG3544	Collagens (type IV and type XIII), and related proteins
comp47725_c0	397.783193969493	215.893048423333	0.88167	2.158e-13	1.6177e-10	2060	308756029	ADO51069.1	412	9.33243e-45	CC chemokine ligand 21 precursor [Anas platyrhynchos]	308756028	HQ174214.1	632	0	Anas platyrhynchos CC chemokine ligand 21 precursor (CCL21) mRNA, complete cds	--	--	--	--	P84444	131	1.94841e-07	C-C motif chemokine 21a OS=Mus musculus GN=Ccl21a PE=1 SV=1	PF00048	Small cytokines (intecrine/chemokine), interleukin-8 like	GO:0006955//GO:0007165//GO:0006935	immune response//signal transduction//chemotaxis	GO:0008009	chemokine activity	GO:0005576	extracellular region	--	--
comp47836_c0	46.3439049523247	16.4241023905357	1.4966	0.00012585	0.024047	2309	313851040	NP_001186577.1	1873	0	shugoshin-like 1 [Gallus gallus]	313851039	NM_001199648.1	967	0	Gallus gallus shugoshin-like 1 (S. pombe) (SGOL1), mRNA	K11580	SGOL1	shugoshin-like 1	http://www.genome.jp/dbget-bin/www_bget?ko:K11580	Q4KLP8	521	6.67857e-55	Shugoshin-like 1 OS=Xenopus laevis GN=sgol1 PE=1 SV=1	PF07557	Shugoshin C terminus	GO:0045132//GO:0010457//GO:0008608	meiotic chromosome segregation//centriole-centriole cohesion//attachment of spindle microtubules to kinetochore	--	--	GO:0000780//GO:0005813//GO:0000922//GO:0005634//GO:0000775//GO:0030892//GO:0000776	condensed nuclear chromosome, centromeric region//centrosome//spindle pole//nucleus//chromosome, centromeric region//mitotic cohesin complex//kinetochore	--	--
comp47840_c0	404.485208052072	652.146358920205	-0.68911	1.0277e-14	8.7634e-12	7549	45383476	NP_989670.1	4086	0	transforming growth factor beta receptor type 3 precursor [Gallus gallus]	45383475	NM_204339.1	2463	0	Gallus gallus transforming growth factor, beta receptor III (TGFBR3), mRNA gi|511842|gb|L01121.1|CHKTGFBA Gallus gallus transforming growth factor-beta type III receptor mRNA, complete CDS	K05843	TGFBR3	transforming growth factor, beta receptor III	http://www.genome.jp/dbget-bin/www_bget?ko:K05843	Q03167	2820	0	Transforming growth factor beta receptor type 3 OS=Homo sapiens GN=TGFBR3 PE=1 SV=3	PF13000	Acetyl-coenzyme A transporter 1	GO:0050680//GO:0001654//GO:0032354//GO:0015876//GO:0006955//GO:0010719//GO:0001889//GO:0022408//GO:0010628//GO:0001822//GO:0007399//GO:0042118//GO:0007179//GO:0034699//GO:0060389//GO:0007243//GO:0007165//GO:0010633//GO:0030324//GO:0048566//GO:0016049//GO:0030335//GO:0060317//GO:0034695	negative regulation of epithelial cell proliferation//eye development//response to follicle-stimulating hormone stimulus//acetyl-CoA transport//immune response//negative regulation of epithelial to mesenchymal transition//liver development//negative regulation of cell-cell adhesion//positive regulation of gene expression//kidney development//nervous system development//endothelial cell activation…	GO:0070123//GO:0015026//GO:0008521//GO:0046332//GO:0050431//GO:0005114//GO:0005539//GO:0030165	transforming growth factor beta receptor activity, type III//coreceptor activity//acetyl-CoA transporter activity//SMAD binding//transforming growth factor beta binding//type II transforming growth factor beta receptor binding//glycosaminoglycan binding//PDZ domain binding	GO:0005887//GO:0009897//GO:0005783//GO:0005576//GO:0016021//GO:0034673	integral to plasma membrane//external side of plasma membrane//endoplasmic reticulum//extracellular region//integral to membrane//inhibin-betaglycan-ActRII complex	--	--
comp47919_c0	1335.40392004323	2367.46539258568	-0.82607	1.4333e-66	7.5211e-63	3671	440905896	ELR56216.1	824	3.12827e-99	Myosin regulatory light chain 2, smooth muscle major isoform, partial [Bos grunniens mutus]	326931647	XM_003211891.1	503	0	PREDICTED: Meleagris gallopavo myosin regulatory light chain 2, smooth muscle major isoform-like, transcript variant 1 (LOC100549745), mRNA	K12755	MYL9	myosin regulatory light chain 9	http://www.genome.jp/dbget-bin/www_bget?ko:K12755	P02612	815	4.27842e-99	Myosin regulatory light chain 2, smooth muscle major isoform OS=Gallus gallus PE=1 SV=2	PF13202//PF00036//PF13405//PF13499	EF hand//EF hand//EF-hand domain//EF-hand domain pair	--	--	GO:0005509	calcium ion binding	--	--	KOG0031	Myosin regulatory light chain, EF-Hand protein superfamily
comp47961_c0	96.3530205014811	194.809051354548	-1.0157	4.4062e-09	2.0873e-06	3155	326918024	XP_003205293.1	4641	0	PREDICTED: ectonucleotide pyrophosphatase/phosphodiesterase family member 2-like [Meleagris gallopavo]	310832397	NM_001198662.1	2741	0	Gallus gallus ectonucleotide pyrophosphatase/phosphodiesterase 2 (ENPP2), mRNA	K01122	ENPP2	ectonucleotide pyrophosphatase/phosphodiesterase family member 2	http://www.genome.jp/dbget-bin/www_bget?ko:K01122	Q13822	4018	0	Ectonucleotide pyrophosphatase/phosphodiesterase family member 2 OS=Homo sapiens GN=ENPP2 PE=1 SV=3	PF01223//PF01663//PF08053//PF00884//PF01033	DNA/RNA non-specific endonuclease//Type I phosphodiesterase / nucleotide pyrophosphatase//Tryptophanese operon leader peptide//Sulfatase//Somatomedin B domain	GO:0006955//GO:0007165//GO:0030334//GO:0008152//GO:0009395//GO:0031554//GO:0031556//GO:0034638	immune response//signal transduction//regulation of cell migration//metabolic process//phospholipid catabolic process//regulation of DNA-dependent transcription, termination//transcriptional attenuation by ribosome//phosphatidylcholine catabolic process	GO:0003676//GO:0008270//GO:0005044//GO:0046872//GO:0004622//GO:0016787//GO:0003824//GO:0030247//GO:0005509//GO:0008484	nucleic acid binding//zinc ion binding//scavenger receptor activity//metal ion binding//lysophospholipase activity//hydrolase activity//catalytic activity//polysaccharide binding//calcium ion binding//sulfuric ester hydrolase activity	GO:0005615	extracellular space	KOG2645	Type I phosphodiesterase/nucleotide pyrophosphatase
comp47969_c0	2039.13480320923	3438.38512445855	-0.75377	2.6872e-82	1.6664e-78	7879	426221515	XP_004004955.1	9990	0	PREDICTED: fibronectin isoform 1 [Ovis aries]	311213922	NM_001198712.1	2955	0	Gallus gallus fibronectin 1 (FN1), mRNA	K05717	FN1	fibronectin 1	http://www.genome.jp/dbget-bin/www_bget?ko:K05717	P02751	9912	0	Fibronectin OS=Homo sapiens GN=FN1 PE=1 SV=4	PF06330//PF00039//PF00041	Trichodiene synthase (TRI5)//Fibronectin type I domain//Fibronectin type III domain	GO:0016114//GO:0016106	terpenoid biosynthetic process//sesquiterpenoid biosynthetic process	GO:0045482//GO:0005515	trichodiene synthase activity//protein binding	GO:0005576	extracellular region	KOG4228	Protein tyrosine phosphatase
comp47973_c0	171.733513415593	254.221642002078	-0.56592	4.8975e-05	0.010742	4981	363741145	XP_415827.3	6695	0	PREDICTED: myosin-XVIIIa [Gallus gallus]	363741144	XM_415827.3	93	2.0106e-38	PREDICTED: Gallus gallus myosin XVIIIA (MYO18A), mRNA	K10362	MYO18	myosin XVIII	http://www.genome.jp/dbget-bin/www_bget?ko:K10362	Q92614	5895	0	Unconventional myosin-XVIIIa OS=Homo sapiens GN=MYO18A PE=1 SV=3	PF14984//PF01576//PF00063//PF00612//PF00350	CD24 protein//Myosin tail//Myosin head (motor domain)//IQ calmodulin-binding motif//Dynamin family	GO:0007155	cell adhesion	GO:0005524//GO:0003924//GO:0005525//GO:0005515//GO:0003774	ATP binding//GTPase activity//GTP binding//protein binding//motor activity	GO:0016459	myosin complex	KOG0161	Myosin class II heavy chain
comp47988_c0	30.0463680345858	6.54120095207483	2.1996	5.735e-05	0.012302	4919	326918311	XP_003205433.1	5797	0	PREDICTED: probable ATP-dependent RNA helicase DDX60-like [Meleagris gallopavo]	326918310	XM_003205385.1	2491	0	PREDICTED: Meleagris gallopavo DEAD (Asp-Glu-Ala-Asp) box polypeptide 60 (DDX60), mRNA	--	--	--	--	Q8IY21	3941	0	Probable ATP-dependent RNA helicase DDX60 OS=Homo sapiens GN=DDX60 PE=1 SV=3	PF02562//PF02038//PF04851//PF00271//PF00270	PhoH-like protein//ATP1G1/PLM/MAT8 family//Type III restriction enzyme, res subunit//Helicase conserved C-terminal domain//DEAD/DEAH box helicase	GO:0006811	ion transport	GO:0005216//GO:0016787//GO:0003723//GO:0003676//GO:0003677//GO:0008026//GO:0004386//GO:0005524	ion channel activity//hydrolase activity//RNA binding//nucleic acid binding//DNA binding//ATP-dependent helicase activity//helicase activity//ATP binding	GO:0005737//GO:0016020	cytoplasm//membrane	KOG0949	Predicted helicase, DEAD-box superfamily
comp48055_c0	308.870304691757	129.259818813827	1.2567	4.7921e-18	5.2725e-15	1551	119608027	EAW87621.1	2003	0	heat shock 70kDa protein 5 (glucose-regulated protein, 78kDa), isoform CRA_b [Homo sapiens]	45544520	AB167743.1	1227	0	Numida meleagris hspa5 mRNA for heat shock protein, complete cds	--	--	--	--	Q90593	2023	0	78 kDa glucose-regulated protein OS=Gallus gallus GN=HSPA5 PE=1 SV=1	PF06723//PF02782	MreB/Mbl protein//FGGY family of carbohydrate kinases, C-terminal domain	GO:0043066//GO:0030512//GO:0002576//GO:0030433//GO:0000902//GO:0021589//GO:0060904//GO:0021680//GO:0006983//GO:0042149//GO:0006987//GO:0031398//GO:0006200//GO:0030168//GO:0005975	negative regulation of apoptotic process//negative regulation of transforming growth factor beta receptor signaling pathway//platelet degranulation//ER-associated protein catabolic process//cell morphogenesis//cerebellum structural organization//regulation of protein folding in endoplasmic reticulum//cerebellar Purkinje cell layer development//ER overload response//cellular response to glucose st…	GO:0051787//GO:0019904//GO:0051087//GO:0016773//GO:0051082//GO:0030674//GO:0031625//GO:0016887//GO:0005524//GO:0005509//GO:0043022	misfolded protein binding//protein domain specific binding//chaperone binding//phosphotransferase activity, alcohol group as acceptor//unfolded protein binding//protein binding, bridging//ubiquitin protein ligase binding//ATPase activity//ATP binding//calcium ion binding//ribosome binding	GO:0030176//GO:0008180//GO:0005788//GO:0034663//GO:0030496//GO:0042470//GO:0005793//GO:0009986	integral to endoplasmic reticulum membrane//COP9 signalosome//endoplasmic reticulum lumen//endoplasmic reticulum chaperone complex//midbody//melanosome//endoplasmic reticulum-Golgi intermediate compartment//cell surface	KOG0100	Molecular chaperones GRP78/BiP/KAR2, HSP70 superfamily
comp48055_c1	173.604554540874	78.3515004040972	1.1478	1.562e-09	7.8926e-07	824	45382769	NP_990822.1	1334	5.77602e-179	78 kDa glucose-regulated protein precursor [Gallus gallus]	45544520	AB167743.1	589	0	Numida meleagris hspa5 mRNA for heat shock protein, complete cds	--	--	--	--	Q90593	1334	3.90119e-180	78 kDa glucose-regulated protein OS=Gallus gallus GN=HSPA5 PE=1 SV=1	PF06723//PF01968//PF06455	MreB/Mbl protein//Hydantoinase/oxoprolinase//NADH dehydrogenase subunit 5 C-terminus	GO:0043066//GO:0042773//GO:0006744//GO:0006120//GO:0030512//GO:0055114//GO:0051603//GO:0006814//GO:0031398//GO:0015992//GO:0000902//GO:0006983//GO:0042149//GO:0006987	negative regulation of apoptotic process//ATP synthesis coupled electron transport//ubiquinone biosynthetic process//mitochondrial electron transport, NADH to ubiquinone//negative regulation of transforming growth factor beta receptor signaling pathway//oxidation-reduction process//proteolysis involved in cellular protein catabolic process//sodium ion transport//positive regulation of protein ubi…	GO:0043027//GO:0051787//GO:0019904//GO:0008137//GO:0016787//GO:0031625//GO:0005524//GO:0043022	cysteine-type endopeptidase inhibitor activity involved in apoptotic process//misfolded protein binding//protein domain specific binding//NADH dehydrogenase (ubiquinone) activity//hydrolase activity//ubiquitin protein ligase binding//ATP binding//ribosome binding	GO:0034663//GO:0030176//GO:0030496//GO:0008180//GO:0005788//GO:0048471//GO:0005793//GO:0009986	endoplasmic reticulum chaperone complex//integral to endoplasmic reticulum membrane//midbody//COP9 signalosome//endoplasmic reticulum lumen//perinuclear region of cytoplasm//endoplasmic reticulum-Golgi intermediate compartment//cell surface	KOG0100	Molecular chaperones GRP78/BiP/KAR2, HSP70 superfamily
comp48167_c0	139.385473729484	211.809063828907	-0.60368	8.6824e-05	0.01768	5356	363734972	XP_003641488.1	5934	0	PREDICTED: nesprin-2 [Gallus gallus]	326921149	XR_118231.1	287	3.09784e-146	PREDICTED: Meleagris gallopavo nesprin-2-like (LOC100543155), miscRNA	--	--	--	--	Q8WXH0	4176	0	Nesprin-2 OS=Homo sapiens GN=SYNE2 PE=1 SV=3	PF10541//PF00435//PF05511	Nuclear envelope localisation domain//Spectrin repeat//Mitochondrial ATP synthase coupling factor 6	GO:0006998//GO:0090286//GO:0034504//GO:0007163//GO:0030335//GO:0015986//GO:0031022//GO:0010761//GO:0015992	nuclear envelope organization//cytoskeletal anchoring at nuclear membrane//protein localization to nucleus//establishment or maintenance of cell polarity//positive regulation of cell migration//ATP synthesis coupled proton transport//nuclear migration along microfilament//fibroblast migration//proton transport	GO:0015078//GO:0003779//GO:0005515	hydrogen ion transmembrane transporter activity//actin binding//protein binding	GO:0030018//GO:0031981//GO:0016021//GO:0016529//GO:0034993//GO:0005925//GO:0044429//GO:0031527//GO:0031965//GO:0000276//GO:0031258	Z disc//nuclear lumen//integral to membrane//sarcoplasmic reticulum//SUN-KASH complex//focal adhesion//mitochondrial part//filopodium membrane//nuclear membrane//mitochondrial proton-transporting ATP synthase complex, coupling factor F(o)//lamellipodium membrane	KOG0516	Dystonin, GAS (Growth-arrest-specific protein), and related proteins
comp48339_c0	37.9133981508969	5.61690081754252	2.7549	2.6798e-07	9.6212e-05	2089	363732380	XP_419937.3	1021	3.79127e-131	PREDICTED: UMP-CMP kinase 2, mitochondrial-like [Gallus gallus]	363732379	XM_419937.3	835	0	PREDICTED: Gallus gallus cytidine monophosphate (UMP-CMP) kinase 2, mitochondrial (CMPK2), mRNA	K13809	CMPK2	UMP-CMP kinase 2, mitochondrial	http://www.genome.jp/dbget-bin/www_bget?ko:K13809	Q5EBM0	787	8.20751e-95	UMP-CMP kinase 2, mitochondrial OS=Homo sapiens GN=CMPK2 PE=1 SV=3	PF01708//PF01712	Geminivirus putative movement protein//Deoxynucleoside kinase	GO:0006139//GO:0046740	nucleobase-containing compound metabolic process//spread of virus in host, cell to cell	GO:0016773//GO:0005524	phosphotransferase activity, alcohol group as acceptor//ATP binding	GO:0016021	integral to membrane	KOG3327	Thymidylate kinase/adenylate kinase
comp48614_c0	91.0518617009728	36.6883163400014	1.3114	1.1744e-06	0.0003726	1288	50760791	XP_418132.1	1398	0	PREDICTED: interferon-induced 35 kDa protein [Gallus gallus]	363743533	XM_418132.3	557	0	PREDICTED: Gallus gallus interferon-induced protein 35 (IFI35), mRNA	--	--	--	--	P80217	486	1.36324e-55	Interferon-induced 35 kDa protein OS=Homo sapiens GN=IFI35 PE=1 SV=5	PF10186//PF07926//PF00170//PF09726//PF13851//PF02183//PF01496//PF06005	UV radiation resistance protein and autophagy-related subunit 14//TPR/MLP1/MLP2-like protein//bZIP transcription factor//Transmembrane protein//Growth-arrest specific micro-tubule binding//Homeobox associated leucine zipper//V-type ATPase 116kDa subunit family//Protein of unknown function (DUF904)	GO:0043093//GO:0006355//GO:0000917//GO:0048870//GO:0015992//GO:0015991//GO:0006606//GO:0010508	cytokinesis by binary fission//regulation of transcription, DNA-dependent//barrier septum assembly//cell motility//proton transport//ATP hydrolysis coupled proton transport//protein import into nucleus//positive regulation of autophagy	GO:0015078//GO:0003700//GO:0003677//GO:0043565	hydrogen ion transmembrane transporter activity//sequence-specific DNA binding transcription factor activity//DNA binding//sequence-specific DNA binding	GO:0016021//GO:0005643//GO:0005667//GO:0005737//GO:0031514//GO:0033179//GO:0005634	integral to membrane//nuclear pore//transcription factor complex//cytoplasm//motile cilium//proton-transporting V-type ATPase, V0 domain//nucleus	--	--
comp48714_c0	204.568904459823	125.255466230991	0.70771	1.395e-05	0.0035911	2723	326914891	XP_003203756.1	437	2.12487e-47	PREDICTED: protein LBH-like [Meleagris gallopavo]	71895660	NM_001031038.1	628	0	Gallus gallus limb bud and heart development homolog (mouse) (LBH), mRNA gi|53127735|emb|AJ719538.1| Gallus gallus mRNA for hypothetical protein, clone 3c23	--	--	--	--	Q5ZM46	433	4.44083e-48	Protein LBH OS=Gallus gallus GN=LBH PE=3 SV=1	PF02083	Urotensin II	GO:0045893//GO:0008217//GO:0042312//GO:0007165	positive regulation of transcription, DNA-dependent//regulation of blood pressure//regulation of vasodilation//signal transduction	GO:0005179	hormone activity	GO:0005576//GO:0005730	extracellular region//nucleolus	--	--
comp48768_c0	65.1543239876633	6.89670100381803	3.2399	2.9841e-13	2.2126e-10	1081	363743824	XP_429734.2	201	1.18014e-15	PREDICTED: uncharacterized protein LOC420108 [Gallus gallus]	--	--	--	--	--	--	--	--	--	--	--	--	--	PF01576//PF04111//PF09726//PF00804//PF04888//PF06810//PF07195//PF04513//PF02996//PF05929//PF00038//PF07544//PF01496//PF06009//PF09090//PF05531//PF10186//PF06160//PF02403//PF10473//PF02841//PF13949//PF13851//PF07851//PF11802//PF03955	Myosin tail//Autophagy protein Apg6//Transmembrane protein//Syntaxin//Secretion system effector C (SseC) like family//Phage minor structural protein GP20//Flagellar hook-associated protein 2 C-terminus//Baculovirus polyhedron envelope protein, PEP, C terminus//Prefoldin subunit//Phage capsid scaffolding protein (GPO) serine peptidase//Intermediate filament protein//RNA polymerase II transcription…	GO:0006457//GO:0000921//GO:0006914//GO:0048870//GO:0006544//GO:0006566//GO:0006357//GO:0010508//GO:0015992//GO:0006563//GO:0006434//GO:0009405//GO:0016070//GO:0019069//GO:0007155//GO:0015991	protein folding//septin ring assembly//autophagy//cell motility//glycine metabolic process//threonine metabolic process//regulation of transcription from RNA polymerase II promoter//positive regulation of autophagy//proton transport//L-serine metabolic process//seryl-tRNA aminoacylation//pathogenesis//RNA metabolic process//viral capsid assembly//cell adhesion//ATP hydrolysis coupled proton trans…	GO:0015078//GO:0003924//GO:0045502//GO:0001104//GO:0004828//GO:0003774//GO:0042803//GO:0051082//GO:0031423//GO:0000166//GO:0005198//GO:0005515//GO:0008134//GO:0005524//GO:0005525	hydrogen ion transmembrane transporter activity//GTPase activity//dynein binding//RNA polymerase II transcription cofactor activity//serine-tRNA ligase activity//motor activity//protein homodimerization activity//unfolded protein binding//hexon binding//nucleotide binding//structural molecule activity//protein binding//transcription factor binding//ATP binding//GTP binding	GO:0016459//GO:0005604//GO:0005940//GO:0005737//GO:0005882//GO:0019028//GO:0019012//GO:0016021//GO:0005667//GO:0016020//GO:0030286//GO:0016592//GO:0009288//GO:0005634//GO:0031514//GO:0016272//GO:0019031//GO:0033179	myosin complex//basement membrane//septin ring//cytoplasm//intermediate filament//viral capsid//virion//integral to membrane//transcription factor complex//membrane//dynein complex//mediator complex//bacterial-type flagellum//nucleus//motile cilium//prefoldin complex//viral envelope//proton-transporting V-type ATPase, V0 domain	--	--
comp48806_c2	155.253126447717	90.4072181588125	0.78011	3.7252e-05	0.0083317	8525	363741627	XP_417395.3	6463	0	PREDICTED: NFX1-type zinc finger-containing protein 1 [Gallus gallus]	363741626	XM_417395.3	2917	0	PREDICTED: Gallus gallus zinc finger, NFX1-type containing 1 (ZNFX1), mRNA	--	--	--	--	Q8R151	5135	0	NFX1-type zinc finger-containing protein 1 OS=Mus musculus GN=Znfx1 PE=2 SV=3	PF04043//PF00004//PF08112//PF00927//PF00270//PF02562//PF04851	Plant invertase/pectin methylesterase inhibitor//ATPase family associated with various cellular activities (AAA)//ATP synthase epsilon subunit//Transglutaminase family, C-terminal ig like domain//DEAD/DEAH box helicase//PhoH-like protein//Type III restriction enzyme, res subunit	GO:0006810//GO:0015986//GO:0005985//GO:0018149//GO:0005982	transport//ATP synthesis coupled proton transport//sucrose metabolic process//peptide cross-linking//starch metabolic process	GO:0016787//GO:0003677//GO:0004857//GO:0030599//GO:0003676//GO:0008026//GO:0005524//GO:0003810//GO:0042626	hydrolase activity//DNA binding//enzyme inhibitor activity//pectinesterase activity//nucleic acid binding//ATP-dependent helicase activity//ATP binding//protein-glutamine gamma-glutamyltransferase activity//ATPase activity, coupled to transmembrane movement of substances	GO:0033178	proton-transporting two-sector ATPase complex, catalytic domain	KOG1807	Helicases
comp49240_c0	55.8998724705153	22.7520033115646	1.2969	0.00016001	0.0295	2697	326919743	XP_003206137.1	2505	0	PREDICTED: kinesin-like protein KIF18A-like [Meleagris gallopavo]	313661477	NM_001199426.1	51	2.40963e-15	Gallus gallus kinesin family member 18A (KIF18A), mRNA	K10401	KIF18_19	kinesin family member 18/19	http://www.genome.jp/dbget-bin/www_bget?ko:K10401	Q8NI77	1420	2.42941e-180	Kinesin-like protein KIF18A OS=Homo sapiens GN=KIF18A PE=1 SV=2	PF00225	Kinesin motor domain	GO:0007019//GO:0007018//GO:0007080//GO:0007017	microtubule depolymerization//microtubule-based movement//mitotic metaphase plate congression//microtubule-based process	GO:0051010//GO:0003779//GO:0008017//GO:0003777//GO:0043130//GO:0005524//GO:0070463//GO:0008574	microtubule plus-end binding//actin binding//microtubule binding//microtubule motor activity//ubiquitin binding//ATP binding//tubulin-dependent ATPase activity//plus-end-directed microtubule motor activity	GO:0005875//GO:0005871//GO:0001726//GO:0005901//GO:0005634//GO:0045298//GO:0005874//GO:0005737//GO:0005828	microtubule associated complex//kinesin complex//ruffle//caveola//nucleus//tubulin complex//microtubule//cytoplasm//kinetochore microtubule	KOG0242	Kinesin-like protein
comp49535_c0	49.9210489943965	6.82560099346939	2.8706	1.64e-09	8.166e-07	718	363734341	XP_003641380.1	506	2.05828e-61	PREDICTED: ubiquitin-conjugating enzyme E2 L3-like [Gallus gallus]	363734340	XM_003641332.1	180	1.20802e-87	PREDICTED: Gallus gallus ubiquitin-conjugating enzyme E2 L3-like (LOC100858073), mRNA	--	--	--	--	P68037	309	2.63905e-33	Ubiquitin-conjugating enzyme E2 L3 OS=Mus musculus GN=Ube2l3 PE=2 SV=1	PF00179	Ubiquitin-conjugating enzyme	--	--	GO:0016881	acid-amino acid ligase activity	--	--	KOG0417	Ubiquitin-protein ligase
comp49795_c0	61.9152659566615	26.235903818648	1.2388	0.00012693	0.024051	2913	363736907	XP_003641771.1	158	3.40007e-08	PREDICTED: LOW QUALITY PROTEIN: bromodomain testis-specific protein [Gallus gallus]	363736906	XM_003641723.1	1251	0	PREDICTED: Gallus gallus bromodomain, testis-specific (BRDT), mRNA	K11724	BRDT	bromodomain testis-specific protein	http://www.genome.jp/dbget-bin/www_bget?ko:K11724	Q4R8Y1	163	4.70668e-10	Bromodomain testis-specific protein OS=Macaca fascicularis GN=BRDT PE=2 SV=3	PF00439	Bromodomain	GO:0006338	chromatin remodeling	GO:0005515//GO:0042393	protein binding//histone binding	GO:0005634	nucleus	KOG1474	Transcription initiation factor TFIID, subunit BDF1 and related bromodomain proteins
comp49853_c0	97.6590922881754	166.773606273976	-0.77206	1.5979e-05	0.0040074	1204	--	--	--	--	--	46238608	CR385849.1	116	7.79472e-52	Gallus gallus finished cDNA, clone ChEST200a15	--	--	--	--	--	--	--	--	--	--	--	--	--	--	--	--	--	--
comp49918_c0	225.208570323268	349.455839863459	-0.63385	1.4183e-07	5.2869e-05	3827	--	--	--	--	--	46429621	CR390976.1	523	0	Gallus gallus finished cDNA, clone ChEST750f15	--	--	--	--	--	--	--	--	--	--	--	--	--	--	--	--	--	--
comp49948_c0	255.16761812983	166.885944290327	0.61258	2.0153e-05	0.0049581	2807	57525205	NP_001006194.1	1426	0	2-methoxy-6-polyprenyl-1,4-benzoquinol methylase, mitochondrial precursor [Gallus gallus]	41636149	BX935621.1	716	0	Gallus gallus finished cDNA, clone ChEST172p2	K06127	COQ5	ubiquinone biosynthesis methyltransferase	http://www.genome.jp/dbget-bin/www_bget?ko:K06127	Q5ZLL5	1426	0	2-methoxy-6-polyprenyl-1,4-benzoquinol methylase, mitochondrial OS=Gallus gallus GN=COQ5 PE=2 SV=1	PF01221//PF00443//PF05148//PF08241//PF01209//PF00891//PF01596	Dynein light chain type 1//Ubiquitin carboxyl-terminal hydrolase//Hypothetical methyltransferase//Methyltransferase domain//ubiE/COQ5 methyltransferase family//O-methyltransferase//O-methyltransferase	GO:0008152//GO:0007017//GO:0006744//GO:0006511//GO:0016579	metabolic process//microtubule-based process//ubiquinone biosynthetic process//ubiquitin-dependent protein catabolic process//protein deubiquitination	GO:0004221//GO:0008168//GO:0008171	ubiquitin thiolesterase activity//methyltransferase activity//O-methyltransferase activity	GO:0005875//GO:0005739	microtubule associated complex//mitochondrion	KOG1540	Ubiquinone biosynthesis methyltransferase COQ5
comp50237_c0	1476.1947270152	1035.24601268054	0.51191	3.2073e-18	3.5866e-15	1759	46048768	NP_990451.1	2282	0	alpha-enolase [Gallus gallus]	213090	M20749.1	1575	0	Peking duck tau-crystallin/alpha-enolase mRNA, complete cds gi|62455|emb|X14195.1| Peking Duck mRNA for tau-crystallin/alpha enolase	--	--	--	--	P51913	2282	0	Alpha-enolase OS=Gallus gallus GN=ENO1 PE=2 SV=2	PF02581//PF03952//PF00113	Thiamine monophosphate synthase/TENI//Enolase, N-terminal domain//Enolase, C-terminal TIM barrel domain	GO:0000162//GO:0009094//GO:0009228//GO:0006094//GO:0006571//GO:0044281//GO:0006096	tryptophan biosynthetic process//L-phenylalanine biosynthetic process//thiamine biosynthetic process//gluconeogenesis//tyrosine biosynthetic process//small molecule metabolic process//glycolysis	GO:0004789//GO:0000287//GO:0004634	thiamine-phosphate diphosphorylase activity//magnesium ion binding//phosphopyruvate hydratase activity	GO:0000015	phosphopyruvate hydratase complex	KOG2670	Enolase
comp50251_c0	839.981038280679	397.524423859864	1.0793	1.3382e-36	2.7663e-33	2269	161408079	BAF94143.1	3039	0	heat shock protein 70B [Alligator mississippiensis]	326933303	XM_003212698.1	1804	0	PREDICTED: Meleagris gallopavo heat shock 70kDa protein 8 (HSPA8), mRNA	K03283	HSPA1_8	heat shock 70kDa protein 1/8	http://www.genome.jp/dbget-bin/www_bget?ko:K03283	Q71U34	3028	0	Heat shock cognate 71 kDa protein OS=Saguinus oedipus GN=HSPA8 PE=2 SV=1	PF02782//PF06723//PF01968	FGGY family of carbohydrate kinases, C-terminal domain//MreB/Mbl protein//Hydantoinase/oxoprolinase	GO:0005975//GO:0000902	carbohydrate metabolic process//cell morphogenesis	GO:0016773//GO:0016787	phosphotransferase activity, alcohol group as acceptor//hydrolase activity	--	--	KOG0101	Molecular chaperones HSP70/HSC70, HSP70 superfamily
comp50352_c0	73.1303178073215	6.18570090033163	3.5635	9.0776e-16	8.2564e-13	558	--	--	--	--	--	--	--	--	--	--	--	--	--	--	--	--	--	--	--	--	--	--	--	--	--	--	--	--
comp50363_c1	656.36824222005	404.023675805833	0.70007	1.2689e-14	1.0686e-11	1719	71896007	NP_001026732.1	776	1.40088e-97	actin-related protein 2/3 complex subunit 5 [Gallus gallus]	46428188	CR389543.1	155	2.34549e-73	Gallus gallus finished cDNA, clone ChEST76m6	K05754	ARPC5	actin related protein 2/3 complex, subunit 5	http://www.genome.jp/dbget-bin/www_bget?ko:K05754	Q9CPW4	748	1.19185e-94	Actin-related protein 2/3 complex subunit 5 OS=Mus musculus GN=Arpc5 PE=2 SV=3	PF09384//PF00478//PF00293//PF04699	UTP15 C terminal//IMP dehydrogenase / GMP reductase domain//NUDIX domain//ARP2/3 complex 16 kDa subunit (p16-Arc)	GO:0030833//GO:0055114//GO:0006364	regulation of actin filament polymerization//oxidation-reduction process//rRNA processing	GO:0003824//GO:0016787	catalytic activity//hydrolase activity	GO:0005856//GO:0005730	cytoskeleton//nucleolus	KOG3380	Actin-related protein Arp2/3 complex, subunit ARPC5
comp50408_c0	79.7002320577614	157.359964903816	-0.98141	2.9322e-07	0.0001031	1704	363735110	XP_001231722.2	2331	0	PREDICTED: calcium uptake protein 1, mitochondrial [Gallus gallus]	46016292	BX929429.2	1035	0	Gallus gallus finished cDNA, clone ChEST189e16	--	--	--	--	B1H2N3	2176	0	Calcium uptake protein 1, mitochondrial OS=Xenopus tropicalis GN=micu1 PE=2 SV=2	PF00036//PF13499//PF13405//PF13202	EF hand//EF-hand domain pair//EF-hand domain//EF hand	--	--	GO:0005509	calcium ion binding	--	--	KOG2643	Ca2+ binding protein, contains EF-hand motifs
comp50425_c2	430.839497727357	729.389410162967	-0.75954	5.6059e-19	6.7089e-16	6381	224094125	XP_002194705.1	3554	0	PREDICTED: protein phosphatase 1 regulatory subunit 12A isoform 1 [Taeniopygia guttata]	449481528	XM_002194669.2	3303	0	PREDICTED: Taeniopygia guttata protein phosphatase 1, regulatory subunit 12A, transcript variant 1 (PPP1R12A), mRNA	--	--	--	--	Q90623	3361	0	Protein phosphatase 1 regulatory subunit 12A OS=Gallus gallus GN=PPP1R12A PE=1 SV=1	PF13606//PF03170//PF01601//PF00023	Ankyrin repeat//Bacterial cellulose synthase subunit//Coronavirus S2 glycoprotein//Ankyrin repeat	GO:0046822//GO:0030155//GO:0035507//GO:0061025//GO:0046813//GO:0045944//GO:0043086//GO:0007067//GO:0006011//GO:0051297//GO:0006470	regulation of nucleocytoplasmic transport//regulation of cell adhesion//regulation of myosin-light-chain-phosphatase activity//membrane fusion//virion attachment, binding of host cell surface receptor//positive regulation of transcription from RNA polymerase II promoter//negative regulation of catalytic activity//mitosis//UDP-glucose metabolic process//centrosome organization//protein dephosphory…	GO:0005515//GO:0019208//GO:0071889//GO:0019901//GO:0004857	protein binding//phosphatase regulator activity//14-3-3 protein binding//protein kinase binding//enzyme inhibitor activity	GO:0019031//GO:0005813//GO:0016021//GO:0000776//GO:0072357//GO:0043292//GO:0016020	viral envelope//centrosome//integral to membrane//kinetochore//PTW/PP1 phosphatase complex//contractile fiber//membrane	KOG0505	Myosin phosphatase, regulatory subunit
comp50464_c1	200.017057701509	128.430792693161	0.63913	8.7888e-05	0.017843	842	45382061	NP_990782.1	1281	7.70132e-177	triosephosphate isomerase [Gallus gallus]	76159514	DQ216095.1	639	0	Taeniopygia guttata clone 0064P0018F06 putative triosephosphate isomerase mRNA, complete cds	--	--	--	--	P00940	1281	5.20156e-178	Triosephosphate isomerase OS=Gallus gallus GN=TPI1 PE=1 SV=2	PF00121	Triosephosphate isomerase	GO:0008152//GO:0006013//GO:0006098//GO:0019682//GO:0006000//GO:0006020//GO:0015976//GO:0006094//GO:0046486//GO:0006096	metabolic process//mannose metabolic process//pentose-phosphate shunt//glyceraldehyde-3-phosphate metabolic process//fructose metabolic process//inositol metabolic process//carbon utilization//gluconeogenesis//glycerolipid metabolic process//glycolysis	GO:0004807	triose-phosphate isomerase activity	GO:0005829	cytosol	KOG1643	Triosephosphate isomerase
comp50500_c0	181.423819746129	97.2513051549725	0.89957	4.6189e-07	0.00015754	1882	410915486	XP_003971218.1	256	2.5198e-23	PREDICTED: dynein light chain 2, cytoplasmic-like [Takifugu rubripes]	363741214	XM_415908.3	1501	0	PREDICTED: Gallus gallus dynein, light chain, LC8-type 2 (DYNLL2), mRNA	K10418	DYNLL	dynein light chain LC8-type	http://www.genome.jp/dbget-bin/www_bget?ko:K10418	Q78P75	255	2.2869e-24	Dynein light chain 2, cytoplasmic OS=Rattus norvegicus GN=Dynll2 PE=1 SV=1	PF15050//PF01221	SCIMP protein//Dynein light chain type 1	GO:0007017	microtubule-based process	--	--	GO:0005875//GO:0016021//GO:0097197//GO:0001772	microtubule associated complex//integral to membrane//tetraspanin-enriched microdomain//immunological synapse	KOG3430	Dynein light chain type 1
comp50529_c0	674.160671588502	473.621342935806	0.50936	4.8318e-09	2.2575e-06	2398	45382651	NP_990800.1	2670	0	pyruvate kinase muscle isozyme [Gallus gallus]	449470889	XM_002192098.2	1268	0	PREDICTED: Taeniopygia guttata pyruvate kinase muscle isozyme-like (LOC100218728), mRNA	--	--	--	--	P00548	2670	0	Pyruvate kinase muscle isozyme OS=Gallus gallus GN=PKM PE=2 SV=2	PF00013//PF03328//PF00224//PF01350//PF01679	KH domain//HpcH/HpaI aldolase/citrate lyase family//Pyruvate kinase, barrel domain//Flavivirus non-structural protein NS4A//Proteolipid membrane potential modulator	GO:0006096//GO:0044281//GO:0015976//GO:0006725//GO:0012501//GO:0006094//GO:0006144//GO:0016032//GO:0016070	glycolysis//small molecule metabolic process//carbon utilization//cellular aromatic compound metabolic process//programmed cell death//gluconeogenesis//purine nucleobase metabolic process//viral process//RNA metabolic process	GO:0016830//GO:0005524//GO:0000287//GO:0030955//GO:0004743//GO:0003723	carbon-carbon lyase activity//ATP binding//magnesium ion binding//potassium ion binding//pyruvate kinase activity//RNA binding	GO:0005634//GO:0019861//GO:0005886//GO:0019012//GO:0005829//GO:0016021//GO:0005739	nucleus//flagellum//plasma membrane//virion//cytosol//integral to membrane//mitochondrion	KOG2323	Pyruvate kinase
comp50597_c0	121.958744461306	68.5389879758815	0.8314	0.00011199	0.022016	3893	363728113	XP_416372.3	4745	0	PREDICTED: caprin-2 [Gallus gallus]	363728112	XM_416372.3	1336	0	PREDICTED: Gallus gallus caprin family member 2 (CAPRIN2), mRNA	--	--	--	--	Q6IMN6	3214	0	Caprin-2 OS=Homo sapiens GN=CAPRIN2 PE=1 SV=1	--	--	--	--	--	--	--	--	--	--
comp50598_c1	346.792658763477	219.205597905476	0.66179	9.903e-08	3.7739e-05	3416	45384300	NP_990358.1	1629	0	tropomodulin-1 [Gallus gallus]	45384299	NM_205027.1	1074	0	Gallus gallus tropomodulin 1 (TMOD1), mRNA gi|562262|gb|L36678.1|CHKTMOD1A Gallus domesticus tropomodulin mRNA, complete cds	K10370	TMOD	tropomodulin	http://www.genome.jp/dbget-bin/www_bget?ko:K10370	P49813	1472	0	Tropomodulin-1 OS=Mus musculus GN=Tmod1 PE=2 SV=2	PF03250//PF08343	Tropomodulin//Ribonucleotide reductase N-terminal	GO:0006144//GO:0009186//GO:0055114//GO:0006260//GO:0006206	purine nucleobase metabolic process//deoxyribonucleoside diphosphate metabolic process//oxidation-reduction process//DNA replication//pyrimidine nucleobase metabolic process	GO:0004748//GO:0005523	ribonucleoside-diphosphate reductase activity, thioredoxin disulfide as acceptor//tropomyosin binding	GO:0030016//GO:0008180//GO:0016020//GO:0005856//GO:0030863//GO:0005971	myofibril//COP9 signalosome//membrane//cytoskeleton//cortical cytoskeleton//ribonucleoside-diphosphate reductase complex	--	--
comp50650_c3	218.210264526793	127.357893537	0.77683	1.1093e-06	0.00035361	2642	57525441	NP_001006250.1	2251	0	peptidyl-prolyl cis-trans isomerase FKBP4 [Gallus gallus]	57525440	NM_001006250.1	1461	0	Gallus gallus FK506 binding protein 4, 59kDa (FKBP4), mRNA gi|53133359|emb|AJ720350.1| Gallus gallus mRNA for hypothetical protein, clone 15n8	K09571	FKBP4_5	FK506-binding protein 4/5	http://www.genome.jp/dbget-bin/www_bget?ko:K09571	Q02790	1839	0	Peptidyl-prolyl cis-trans isomerase FKBP4 OS=Homo sapiens GN=FKBP4 PE=1 SV=3	PF13176//PF13174//PF00515//PF13181//PF00254	Tetratricopeptide repeat//Tetratricopeptide repeat//Tetratricopeptide repeat//Tetratricopeptide repeat//FKBP-type peptidyl-prolyl cis-trans isomerase	GO:0007165//GO:0031503//GO:0006457//GO:0030521//GO:0006463	signal transduction//protein complex localization//protein folding//androgen receptor signaling pathway//steroid hormone receptor complex assembly	GO:0005524//GO:0005525//GO:0005515//GO:0035259//GO:0031072//GO:0051219	ATP binding//GTP binding//protein binding//glucocorticoid receptor binding//heat shock protein binding//phosphoprotein binding	GO:0005634//GO:0005737	nucleus//cytoplasm	KOG0543	FKBP-type peptidyl-prolyl cis-trans isomerase
comp50678_c0	237.243088929237	159.796562258464	0.57013	0.00011779	0.022891	5031	326922507	XP_003207490.1	2665	0	PREDICTED: 60 kDa heat shock protein, mitochondrial-like [Meleagris gallopavo]	326922506	XM_003207442.1	1803	0	PREDICTED: Meleagris gallopavo 60 kDa heat shock protein, mitochondrial-like (LOC100546654), mRNA	--	--	--	--	Q5ZL72	2659	0	60 kDa heat shock protein, mitochondrial OS=Gallus gallus GN=HSPD1 PE=1 SV=1	PF01470//PF09453//PF00118//PF00319	Pyroglutamyl peptidase//HIRA B motif//TCP-1/cpn60 chaperonin family//SRF-type transcription factor (DNA-binding and dimerisation domain)	GO:0032727//GO:0042100//GO:0006919//GO:0043065//GO:0032735//GO:0032729//GO:0032733//GO:0002842//GO:0006355//GO:0002755//GO:0042110//GO:0016568//GO:0006508//GO:0043032//GO:0032755//GO:0043066//GO:0044267//GO:0006986//GO:0042026	positive regulation of interferon-alpha production//B cell proliferation//activation of cysteine-type endopeptidase activity involved in apoptotic process//positive regulation of apoptotic process//positive regulation of interleukin-12 production//positive regulation of interferon-gamma production//positive regulation of interleukin-10 production//positive regulation of T cell mediated immune res…	GO:0003677//GO:0005524//GO:0003682//GO:0043498//GO:0051087//GO:0002039//GO:0046983	DNA binding//ATP binding//chromatin binding//cell surface binding//chaperone binding//p53 binding//protein dimerization activity	GO:0030135//GO:0005634//GO:0009986//GO:0005905//GO:0005743//GO:0005769//GO:0046696//GO:0000785//GO:0005615//GO:0044459//GO:0019907//GO:0030141//GO:0005829	coated vesicle//nucleus//cell surface//coated pit//mitochondrial inner membrane//early endosome//lipopolysaccharide receptor complex//chromatin//extracellular space//plasma membrane part//cyclin-dependent protein kinase activating kinase holoenzyme complex//secretory granule//cytosol	KOG0356	Mitochondrial chaperonin, Cpn60/Hsp60p
comp50857_c0	100.313030158738	169.126305616412	-0.75359	2.0843e-05	0.0050778	6326	45384200	NP_990400.1	3743	0	integrin alpha-1 precursor [Gallus gallus]	45384199	NM_205069.1	1860	0	Gallus gallus integrin, alpha 1 (ITGA1), mRNA gi|2582829|dbj|AB000470.1| Gallus gallus mRNA for alpha1 integrin, complete cds	K06480	ITGA1	integrin alpha 1	http://www.genome.jp/dbget-bin/www_bget?ko:K06480	P56199	2548	0	Integrin alpha-1 OS=Homo sapiens GN=ITGA1 PE=1 SV=2	PF01429//PF09329	Methyl-CpG binding domain//Primase zinc finger	GO:0006260//GO:0007229//GO:0007155	DNA replication//integrin-mediated signaling pathway//cell adhesion	GO:0003677	DNA binding	GO:0016021//GO:0005634	integral to membrane//nucleus	KOG3637	Vitronectin receptor, alpha subunit
comp51021_c0	206.285455950906	117.527606106198	0.81164	8.6268e-07	0.00028292	2630	326925968	XP_003209178.1	1088	8.74483e-140	PREDICTED: claudin-1-like [Meleagris gallopavo]	62177139	NM_001013611.2	1422	0	Gallus gallus claudin 1 (CLDN1), mRNA gi|53127395|emb|AJ719422.1| Gallus gallus mRNA for hypothetical protein, clone 2c8	K06087	CLDN	claudin	http://www.genome.jp/dbget-bin/www_bget?ko:K06087	P56745	859	5.80899e-107	Claudin-1 OS=Rattus norvegicus GN=Cldn1 PE=2 SV=2	PF13903//PF04505//PF00822//PF04103	PMP-22/EMP/MP20/Claudin tight junction//Interferon-induced transmembrane protein//PMP-22/EMP/MP20/Claudin family//CD20-like family	GO:0016338//GO:0045216//GO:0009607	calcium-independent cell-cell adhesion//cell-cell junction organization//response to biotic stimulus	GO:0005198//GO:0042802	structural molecule activity//identical protein binding	GO:0005886//GO:0005923//GO:0016021	plasma membrane//tight junction//integral to membrane	--	--
comp51054_c0	102.784117979164	42.7296842193253	1.2663	5.0544e-07	0.00017154	3572	326914911	XP_003203766.1	1134	6.5359e-141	PREDICTED: epithelial cell adhesion molecule-like [Meleagris gallopavo]	60302775	NM_001012564.1	530	0	Gallus gallus epithelial cell adhesion molecule (EPCAM), mRNA gi|60099144|emb|AJ851769.1| Gallus gallus mRNA for hypothetical protein, clone 29h4	K06737	TACSTD1	tumor-associated calcium signal transducer 1	http://www.genome.jp/dbget-bin/www_bget?ko:K06737	Q5F381	1109	2.00628e-139	Epithelial cell adhesion molecule OS=Gallus gallus GN=EPCAM PE=2 SV=1	--	--	--	--	--	--	--	--	--	--
comp51223_c0	26.4050398932821	79.6675615956505	-1.5932	1.0833e-07	4.0827e-05	4499	--	--	--	--	--	34850128	BX640402.2	825	0	Chicken DNA sequence from clone WAG-10A12, complete sequence	--	--	--	--	--	--	--	--	--	--	--	--	--	--	--	--	--	--
comp51263_c0	81.9541387982281	38.9628056710544	1.0727	8.6335e-05	0.017633	1881	313747533	NP_001186452.1	461	1.65194e-51	transmembrane protein C10orf57 homolog [Gallus gallus]	313747532	NM_001199523.1	365	0	Gallus gallus chromosome 6 open reading frame, human C10orf57 (C6H10orf57), mRNA	--	--	--	--	Q5U220	274	1.04488e-26	Transmembrane protein 254 OS=Rattus norvegicus GN=Tmem254 PE=2 SV=1	PF02272	DHHA1 domain	--	--	GO:0003676	nucleic acid binding	--	--	--	--
comp51275_c0	266.552086149392	23.6627944441307	3.4937	2.2482e-52	7.668e-49	1647	1944138	BAA19574.1	1630	0	2&apos;,5&apos;-oligo adenylate synthetase A [Gallus gallus]	1944137	AB002585.1	433	0	Gallus gallus mRNA for 2&apos;,5&apos;-oligo adenylate synthetase A, partial cds	K14216	OAS	2'-5'-oligoadenylate synthetase	http://www.genome.jp/dbget-bin/www_bget?ko:K14216	Q9Z2F2	917	4.83664e-115	2&apos;-5&apos;-oligoadenylate synthase-like protein 2 OS=Mus musculus GN=Oasl2 PE=1 SV=2	PF00240//PF01909//PF05374	Ubiquitin family//Nucleotidyltransferase domain//Mu-Conotoxin	GO:0050896//GO:0002376//GO:0006810//GO:0009405	response to stimulus//immune system process//transport//pathogenesis	GO:0016779//GO:1901363//GO:0019871//GO:0005515//GO:0097159	nucleotidyltransferase activity//heterocyclic compound binding//sodium channel inhibitor activity//protein binding//organic cyclic compound binding	GO:0005576	extracellular region	KOG0001	Ubiquitin and ubiquitin-like proteins
comp51296_c0	270.974818382507	151.310776023354	0.84064	6.1078e-09	2.7963e-06	3344	326925195	XP_003208805.1	1526	0	PREDICTED: elongation of very long chain fatty acids protein 1-like [Meleagris gallopavo]	326925194	XM_003208757.1	1418	0	PREDICTED: Meleagris gallopavo elongation of very long chain fatty acids protein 1-like (LOC100539668), mRNA	K10247	ELOVL1	elongation of very long chain fatty acids protein 1	http://www.genome.jp/dbget-bin/www_bget?ko:K10247	Q9JLJ5	1146	6.28643e-146	Elongation of very long chain fatty acids protein 1 OS=Mus musculus GN=Elovl1 PE=2 SV=1	PF01151//PF03099	GNS1/SUR4 family//Biotin/lipoate A/B protein ligase family	GO:0042967//GO:0034625//GO:0006633//GO:0006464//GO:0019367//GO:0042761//GO:0030148	acyl-carrier-protein biosynthetic process//fatty acid elongation, monounsaturated fatty acid//fatty acid biosynthetic process//cellular protein modification process//fatty acid elongation, saturated fatty acid//very long-chain fatty acid biosynthetic process//sphingolipid biosynthetic process	GO:0003824//GO:0009922	catalytic activity//fatty acid elongase activity	GO:0005783//GO:0009923//GO:0016021	endoplasmic reticulum//fatty acid elongase complex//integral to membrane	KOG3071	Fatty acyl-CoA elongase/Polyunsaturated fatty acid specific elongation enzyme
comp51364_c0	85.1879725420831	171.563613971163	-1.01	4.2077e-08	1.6884e-05	7581	118090277	XP_420603.2	5304	0	PREDICTED: electrogenic sodium bicarbonate cotransporter 1 isoform 2 [Gallus gallus]	363733361	XM_420603.3	3026	0	PREDICTED: Gallus gallus solute carrier family 4, sodium bicarbonate cotransporter, member 4, transcript variant 2 (SLC4A4), mRNA	--	--	--	--	Q4U116	4980	0	Electrogenic sodium bicarbonate cotransporter 1 OS=Sus scrofa GN=SLC4A4 PE=1 SV=1	PF07565//PF02781//PF03161//PF00955	Band 3 cytoplasmic domain//Glucose-6-phosphate dehydrogenase, C-terminal domain//LAGLIDADG DNA endonuclease family//HCO3- transporter family	GO:0006098//GO:0006820//GO:0006749//GO:0006006//GO:0055114	pentose-phosphate shunt//anion transport//glutathione metabolic process//glucose metabolic process//oxidation-reduction process	GO:0004345//GO:0008509//GO:0004519//GO:0050661	glucose-6-phosphate dehydrogenase activity//anion transmembrane transporter activity//endonuclease activity//NADP binding	GO:0016021	integral to membrane	KOG1172	Na+-independent Cl/HCO3 exchanger AE1 and related transporters (SLC4 family)
comp51379_c0	869.26540671857	1343.88902460367	-0.62855	1.1984e-24	1.9011e-21	4639	49225581	NP_990438.1	3981	0	collagen alpha-1(VI) chain precursor [Gallus gallus]	49225580	NM_205107.1	2854	0	Gallus gallus collagen, type VI, alpha 1 (COL6A1), mRNA gi|576463|gb|J04598.1|CHKC6A1A Chicken alpha-1 type VI collagen mRNA, complete cds	K06238	COL6A	collagen, type VI, alpha	http://www.genome.jp/dbget-bin/www_bget?ko:K06238	P20785	3981	0	Collagen alpha-1(VI) chain OS=Gallus gallus GN=COL6A1 PE=2 SV=1	--	--	GO:0071230//GO:0007155//GO:0070208	cellular response to amino acid stimulus//cell adhesion//protein heterotrimerization	GO:0048407	platelet-derived growth factor binding	GO:0005581//GO:0042383//GO:0043234	collagen//sarcolemma//protein complex	KOG3544	Collagens (type IV and type XIII), and related proteins
comp51669_c0	38.3611941920492	12.0870017592687	1.6662	0.00016107	0.029616	2642	410980464	XP_003996597.1	416	3.95506e-42	PREDICTED: E3 ubiquitin-protein ligase RNF135 [Felis catus]	224074586	XM_002194922.1	378	0	PREDICTED: Taeniopygia guttata similar to ring finger protein 135 (LOC100224941), mRNA	K16272	RNF135	E3 ubiquitin-protein ligase RNF135	http://www.genome.jp/dbget-bin/www_bget?ko:K16272	Q8IUD6	404	1.37309e-40	E3 ubiquitin-protein ligase RNF135 OS=Homo sapiens GN=RNF135 PE=1 SV=2	PF00097//PF00622//PF13639//PF14634//PF12861//PF04564//PF02891//PF12678	Zinc finger, C3HC4 type (RING finger)//SPRY domain//Ring finger domain//zinc-RING finger domain//Anaphase-promoting complex subunit 11 RING-H2 finger//U-box domain//MIZ/SP-RING zinc finger//RING-H2 zinc finger	GO:0016567	protein ubiquitination	GO:0046872//GO:0008270//GO:0004842//GO:0005515	metal ion binding//zinc ion binding//ubiquitin-protein ligase activity//protein binding	GO:0005680//GO:0000151	anaphase-promoting complex//ubiquitin ligase complex	KOG4362	Transcriptional regulator BRCA1
comp51700_c0	264.498941300709	380.653102404235	-0.52521	3.3413e-06	0.00095768	4791	118082784	XP_416260.2	1987	0	PREDICTED: probable ATP-dependent RNA helicase DDX17 [Gallus gallus]	363727815	XM_416260.3	1288	0	PREDICTED: Gallus gallus DEAD (Asp-Glu-Ala-Asp) box polypeptide 17 (DDX17), mRNA	K13178	DDX17	ATP-dependent RNA helicase DDX17	http://www.genome.jp/dbget-bin/www_bget?ko:K13178	Q501J6	1912	0	Probable ATP-dependent RNA helicase DDX17 OS=Mus musculus GN=Ddx17 PE=2 SV=1	PF04851//PF00210//PF00271//PF00270	Type III restriction enzyme, res subunit//Ferritin-like domain//Helicase conserved C-terminal domain//DEAD/DEAH box helicase	GO:0006879	cellular iron ion homeostasis	GO:0005524//GO:0004386//GO:0003676//GO:0003677//GO:0008199//GO:0016787//GO:0008026	ATP binding//helicase activity//nucleic acid binding//DNA binding//ferric iron binding//hydrolase activity//ATP-dependent helicase activity	--	--	KOG0331	ATP-dependent RNA helicase
comp51706_c0	28.1290546517186	6.82560099346939	2.043	0.00020367	0.036275	1188	--	--	--	--	--	--	--	--	--	--	--	--	--	--	--	--	--	--	--	--	--	--	--	--	--	--	--	--
comp52049_c0	156.99654570127	253.250415860715	-0.68983	1.4049e-06	0.00043563	6800	326911200	XP_003201949.1	7788	0	PREDICTED: LOW QUALITY PROTEIN: histone-lysine N-methyltransferase MLL5-like [Meleagris gallopavo]	363727498	XM_003640341.1	1705	0	PREDICTED: Gallus gallus myeloid/lymphoid or mixed-lineage leukemia 5 (trithorax homolog, Drosophila) (MLL5), mRNA	K09189	MLL5	histone-lysine N-methyltransferase MLL5	http://www.genome.jp/dbget-bin/www_bget?ko:K09189	Q8IZD2	6770	0	Histone-lysine N-methyltransferase MLL5 OS=Homo sapiens GN=MLL5 PE=1 SV=1	PF00628//PF00856//PF00435	PHD-finger//SET domain//Spectrin repeat	--	--	GO:0005515	protein binding	--	--	KOG1844	PHD Zn-finger proteins
comp52074_c0	157.470463178156	95.3635998802161	0.72357	0.00010135	0.020156	2430	363740200	XP_415301.3	2011	0	PREDICTED: TBC1 domain family member 10A [Gallus gallus]	363740199	XM_415301.3	1027	0	PREDICTED: Gallus gallus TBC1 domain family, member 10A (TBC1D10A), mRNA	--	--	--	--	Q9BXI6	1787	0	TBC1 domain family member 10A OS=Homo sapiens GN=TBC1D10A PE=1 SV=1	PF00566	Rab-GTPase-TBC domain	GO:0032313	regulation of Rab GTPase activity	GO:0005097	Rab GTPase activator activity	--	--	KOG2221	PDZ-domain interacting protein EPI64, contains TBC domain
comp52219_c4	79.9487588606009	242.794448338844	-1.6026	1.238e-20	1.7968e-17	1391	356950524	AEF79983.1	2277	0	immunoglobulin alpha heavy chain, partial [Anser anser domesticus]	356950523	JF683425.1	1337	0	Anser anser domesticus clone PCR 10-4.2 immunoglobulin alpha heavy chain mRNA, partial cds	K06856	IGH	immunoglobulin heavy chain	http://www.genome.jp/dbget-bin/www_bget?ko:K06856	P03988	605	1.15252e-70	Ig mu chain C region secreted form OS=Oryctolagus cuniculus PE=2 SV=1	--	--	--	--	--	--	--	--	--	--
comp52272_c0	72.9146293808331	11.5893016868282	2.6534	2.689e-12	1.9107e-09	3332	118083014	XP_416398.2	1527	0	PREDICTED: ubl carboxyl-terminal hydrolase 18 [Gallus gallus]	45426547	CR354286.1	763	0	Gallus gallus finished cDNA, clone ChEST302b16	K11846	USP18_41	ubiquitin carboxyl-terminal hydrolase 18/41	http://www.genome.jp/dbget-bin/www_bget?ko:K11846	Q9UMW8	987	1.92748e-121	Ubl carboxyl-terminal hydrolase 18 OS=Homo sapiens GN=USP18 PE=1 SV=1	PF13423//PF00443	Ubiquitin carboxyl-terminal hydrolase//Ubiquitin carboxyl-terminal hydrolase	GO:0006511//GO:0016579	ubiquitin-dependent protein catabolic process//protein deubiquitination	GO:0004221	ubiquitin thiolesterase activity	--	--	KOG1863	Ubiquitin carboxyl-terminal hydrolase
comp52285_c0	22.8375980987686	65.9722776022956	-1.5304	2.6619e-06	0.000776	3660	363739571	XP_414830.3	166	5.58419e-09	PREDICTED: voltage-dependent T-type calcium channel subunit alpha-1H [Gallus gallus]	363739570	XM_414830.3	833	0	PREDICTED: Gallus gallus calcium channel, voltage-dependent, T type, alpha 1H subunit (CACNA1H), mRNA	K04855	CACNA1H	voltage-dependent calcium channel T type alpha-1H	http://www.genome.jp/dbget-bin/www_bget?ko:K04855	O95180	139	6.51296e-07	Voltage-dependent T-type calcium channel subunit alpha-1H OS=Homo sapiens GN=CACNA1H PE=1 SV=4	PF09182//PF05162//PF04145//PF00520	Bacterial purine repressor, N-terminal//Ribosomal protein L41//Ctr copper transporter family//Ion transport protein	GO:0035434//GO:0006355//GO:0006412//GO:0042254//GO:0055085//GO:0006825//GO:0006811	copper ion transmembrane transport//regulation of transcription, DNA-dependent//translation//ribosome biogenesis//transmembrane transport//copper ion transport//ion transport	GO:0005375//GO:0005216//GO:0003735//GO:0003677	copper ion transmembrane transporter activity//ion channel activity//structural constituent of ribosome//DNA binding	GO:0005840//GO:0016020//GO:0016021	ribosome//membrane//integral to membrane	KOG2302	T-type voltage-gated Ca2+ channel, pore-forming alpha1I subunit
comp52299_c0	135.882962360938	268.347792058145	-0.98174	2.1085e-11	1.3075e-08	4554	326917495	XP_003205034.1	3200	0	PREDICTED: GREB1-like protein-like [Meleagris gallopavo]	363730855	XM_419152.3	1766	0	PREDICTED: Gallus gallus growth regulation by estrogen in breast cancer-like (GREB1L), mRNA	--	--	--	--	B9EJV3	2898	0	GREB1-like protein OS=Mus musculus GN=Greb1l PE=2 SV=1	--	--	--	--	--	--	--	--	--	--
comp52358_c0	84.3341747569527	41.2216529998307	1.0327	0.00011346	0.022176	2707	50760172	XP_417919.1	1097	1.4514e-140	PREDICTED: maternal B9.10 protein [Gallus gallus]	363742592	XM_417919.3	639	0	PREDICTED: Gallus gallus B-cell translocation gene 4 (BTG4), mRNA	K14443	TOB	protein Tob/BTG	http://www.genome.jp/dbget-bin/www_bget?ko:K14443	P40744	798	1.81872e-97	Maternal B9.10 protein OS=Xenopus laevis PE=2 SV=1	PF08210	APOBEC-like N-terminal domain	GO:0045930//GO:0006807	negative regulation of mitotic cell cycle//nitrogen compound metabolic process	GO:0016814//GO:0008270	hydrolase activity, acting on carbon-nitrogen (but not peptide) bonds, in cyclic amidines//zinc ion binding	--	--	--	--
comp52361_c0	1331.06328375099	2092.49534556367	-0.65265	6.5494e-40	1.4892e-36	1094	212807	AAA49109.1	794	4.09034e-101	alpha-tropomyosin (smooth muscle) [Gallus gallus]	212806	K02446.1	890	0	Chicken smooth-muscle alpha-tropomyosin gene, complete cds	K10374	TPM2	tropomyosin 2	http://www.genome.jp/dbget-bin/www_bget?ko:K10374	P19352	620	3.89832e-76	Tropomyosin beta chain OS=Gallus gallus GN=TPM2 PE=1 SV=1	PF04513//PF04111//PF00669//PF13851//PF08702//PF02831//PF06009//PF10473//PF06008//PF05557	Baculovirus polyhedron envelope protein, PEP, C terminus//Autophagy protein Apg6//Bacterial flagellin N-terminal helical region//Growth-arrest specific micro-tubule binding//Fibrinogen alpha/beta chain family//gpW//Laminin Domain II//Leucine-rich repeats of kinetochore protein Cenp-F/LEK1//Laminin Domain I//Mitotic checkpoint protein	GO:0030168//GO:0001539//GO:0007155//GO:0051258//GO:0019058//GO:0030155//GO:0007165//GO:0048870//GO:0030334//GO:0045995//GO:0007094//GO:0006914	platelet activation//ciliary or bacterial-type flagellar motility//cell adhesion//protein polymerization//viral infectious cycle//regulation of cell adhesion//signal transduction//cell motility//regulation of cell migration//regulation of embryonic development//mitotic spindle assembly checkpoint//autophagy	GO:0008134//GO:0042803//GO:0005102//GO:0030674//GO:0005198//GO:0003779//GO:0045502	transcription factor binding//protein homodimerization activity//receptor binding//protein binding, bridging//structural molecule activity//actin binding//dynein binding	GO:0031514//GO:0019031//GO:0005606//GO:0005856//GO:0005737//GO:0005667//GO:0019028//GO:0005604//GO:0009288//GO:0030286//GO:0005577	motile cilium//viral envelope//laminin-1 complex//cytoskeleton//cytoplasm//transcription factor complex//viral capsid//basement membrane//bacterial-type flagellum//dynein complex//fibrinogen complex	KOG1003	Actin filament-coating protein tropomyosin
comp52370_c0	284.577369459244	197.062210682496	0.53017	7.969e-05	0.016423	2510	61098432	NP_001012963.1	1712	0	dnaJ homolog subfamily A member 1 [Gallus gallus]	61098431	NM_001012945.1	1374	0	Gallus gallus DnaJ (Hsp40) homolog, subfamily A, member 1 (DNAJA1), mRNA gi|53133321|emb|AJ720331.1| Gallus gallus mRNA for hypothetical protein, clone 15h2	K09502	DNAJA1	DnaJ homolog subfamily A member 1	http://www.genome.jp/dbget-bin/www_bget?ko:K09502	P31689	1658	0	DnaJ homolog subfamily A member 1 OS=Homo sapiens GN=DNAJA1 PE=1 SV=2	PF01155//PF00684	Hydrogenase expression/synthesis hypA family//DnaJ central domain	GO:0030317//GO:0009408//GO:0006464//GO:0007283//GO:0030521//GO:0006457//GO:0007165	sperm motility//response to heat//cellular protein modification process//spermatogenesis//androgen receptor signaling pathway//protein folding//signal transduction	GO:0016151//GO:0051082//GO:0031072//GO:0050750//GO:0046872//GO:0005524	nickel cation binding//unfolded protein binding//heat shock protein binding//low-density lipoprotein particle receptor binding//metal ion binding//ATP binding	--	--	KOG0712	Molecular chaperone (DnaJ superfamily)
comp52418_c0	749.10456336249	437.762763716573	0.77502	2.0826e-19	2.583e-16	4469	257357669	BAI23208.1	3399	0	heat shock protein 90kDa beta (Grp94), member 1 [Coturnix japonica]	326912164	XM_003202376.1	2126	0	PREDICTED: Meleagris gallopavo endoplasmin-like (LOC100543656), mRNA	--	--	--	--	P08110	3395	0	Endoplasmin OS=Gallus gallus GN=HSP90B1 PE=1 SV=1	PF02518//PF05454//PF00183//PF03165	Histidine kinase-, DNA gyrase B-, and HSP90-like ATPase//Dystroglycan (Dystrophin-associated glycoprotein 1)//Hsp90 protein//MH1 domain	GO:0006355//GO:0006950//GO:0006457//GO:0007016	regulation of transcription, DNA-dependent//response to stress//protein folding//cytoskeletal anchoring at plasma membrane	GO:0051082//GO:0005524	unfolded protein binding//ATP binding	GO:0005622//GO:0016010	intracellular//dystrophin-associated glycoprotein complex	KOG0020	Endoplasmic reticulum glucose-regulated protein (GRP94/endoplasmin), HSP90 family
comp52487_c1	1936.74847737995	1016.20756290948	0.93044	1.5767e-64	7.6825e-61	1274	110278361	BAE97673.1	475	4.7585e-55	beta2-microglobulin [Anas platyrhynchos]	110278360	AB246408.1	508	0	Anas platyrhynchos b2m mRNA for beta2-microglobulin, complete cds	K08055	B2M	beta-2-microglobulin	http://www.genome.jp/dbget-bin/www_bget?ko:K08055	P21612	377	3.87251e-42	Beta-2-microglobulin OS=Meleagris gallopavo GN=B2M PE=1 SV=1	--	--	--	--	--	--	--	--	--	--
comp52544_c0	195.145783100507	369.68237080744	-0.92173	8.4979e-14	6.7405e-11	2186	--	--	--	--	--	--	--	--	--	--	--	--	--	--	--	--	--	--	PF01731	Arylesterase	--	--	GO:0004064	arylesterase activity	--	--	--	--
comp52544_c2	297.548528117956	609.324244687426	-1.0341	6.0848e-26	1.0124e-22	2675	25008762	Q9DE65.1	1196	2.45501e-154	RecName: Full=Mimecan; AltName: Full=Osteoglycin; Flags: Precursor	45383705	NM_204209.1	933	0	Gallus gallus osteoglycin (OGN), mRNA gi|4455120|gb|AF126963.1|AF126963 Gallus gallus osteoglycin mRNA, complete cds	K08126	OGN	osteoglycin (osteoinductive factor, mimecan)	http://www.genome.jp/dbget-bin/www_bget?ko:K08126	Q9DE65	1196	1.65814e-155	Mimecan OS=Coturnix coturnix japonica GN=OGN PE=2 SV=1	PF00560	Leucine Rich Repeat	GO:0040007//GO:0008283//GO:0007165	growth//cell proliferation//signal transduction	GO:0008083//GO:0005515	growth factor activity//protein binding	GO:0005578	proteinaceous extracellular matrix	KOG0619	FOG: Leucine rich repeat
comp52670_c5	87.9247526802591	145.632018196808	-0.72799	0.00012657	0.024051	3503	363732364	XP_419931.3	4285	0	PREDICTED: peroxidasin homolog [Gallus gallus]	363732363	XM_419931.3	2759	0	PREDICTED: Gallus gallus peroxidasin homolog (Drosophila) (PXDN), mRNA	--	--	--	--	Q3UQ28	3784	0	Peroxidasin homolog OS=Mus musculus GN=Pxdn PE=2 SV=2	PF00093//PF03098//PF00039	von Willebrand factor type C domain//Animal haem peroxidase//Fibronectin type I domain	GO:0055114//GO:0006804//GO:0006979	oxidation-reduction process//peroxidase reaction//response to oxidative stress	GO:0020037//GO:0004601//GO:0005515	heme binding//peroxidase activity//protein binding	GO:0005576	extracellular region	KOG2408	Peroxidase/oxygenase
comp52718_c0	291.040558986542	473.993195989929	-0.70365	1.8765e-11	1.1744e-08	4739	94536813	NP_001001876.1	383	3.88107e-34	basement membrane-specific heparan sulfate proteoglycan core protein precursor [Gallus gallus]	94536812	NM_001001876.1	66	1.95324e-23	Gallus gallus heparan sulfate proteoglycan 2 (HSPG2), mRNA gi|47846180|emb|AJ584653.1| Gallus gallus mRNA for basement membrane-specific heparan sulfate proteoglycan core protein precursor (HSPG gene)	K06255	HSPG2	heparan sulfate proteoglycan 2 (perlecan)	http://www.genome.jp/dbget-bin/www_bget?ko:K06255	P98160	448	5.71027e-43	Basement membrane-specific heparan sulfate proteoglycan core protein OS=Homo sapiens GN=HSPG2 PE=1 SV=4	PF05790//PF00008	Immunoglobulin C2-set domain//EGF-like domain	GO:0030198//GO:0008104//GO:0007155	extracellular matrix organization//protein localization//cell adhesion	GO:0008022//GO:0005515	protein C-terminus binding//protein binding	GO:0016021//GO:0005605//GO:0005615	integral to membrane//basal lamina//extracellular space	KOG3509	Basement membrane-specific heparan sulfate proteoglycan (HSPG) core protein
comp52750_c0	79.1106339369108	28.5111041498044	1.4723	7.4538e-07	0.00024563	2063	363736170	XP_422160.3	1313	1.36976e-173	PREDICTED: N-myc-interactor [Gallus gallus]	363736169	XM_422160.3	660	0	PREDICTED: Gallus gallus N-myc (and STAT) interactor (NMI), mRNA	--	--	--	--	Q3ZCL3	528	2.60579e-59	N-myc-interactor OS=Bos taurus GN=NMI PE=2 SV=1	PF13851//PF02403	Growth-arrest specific micro-tubule binding//Seryl-tRNA synthetase N-terminal domain	GO:0006563//GO:0006434//GO:0006544//GO:0048870//GO:0006566	L-serine metabolic process//seryl-tRNA aminoacylation//glycine metabolic process//cell motility//threonine metabolic process	GO:0004828//GO:0005524//GO:0000166	serine-tRNA ligase activity//ATP binding//nucleotide binding	GO:0031514//GO:0005737	motile cilium//cytoplasm	--	--
comp52820_c3	25.4557122860392	283.55821727203	-3.4776	7.592e-56	3.0464e-52	2966	326913799	XP_003203221.1	522	2.97769e-57	PREDICTED: ashwin-like [Meleagris gallopavo]	71895194	NM_001030813.1	1143	0	Gallus gallus chromosome 1 open reading frame, human C2orf49 (C1H2orf49), mRNA gi|53132064|emb|AJ720210.1| Gallus gallus mRNA for hypothetical protein, clone 12m8	K15432	ASW	ashwin	http://www.genome.jp/dbget-bin/www_bget?ko:K15432	Q5ZK74	513	3.62879e-57	Ashwin OS=Gallus gallus GN=RCJMB04_12m8 PE=2 SV=1	PF15323	Developmental protein	GO:0048598	embryonic morphogenesis	--	--	GO:0072669	tRNA-splicing ligase complex	--	--
comp52822_c1	38.2119288449984	9.95329044870603	1.9408	2.8475e-05	0.0066521	2428	363735175	XP_003641518.1	1973	0	PREDICTED: storkhead-box protein 1-like [Gallus gallus]	363735174	XM_003641470.1	746	0	PREDICTED: Gallus gallus storkhead-box protein 1-like (LOC100858074), mRNA	--	--	--	--	Q6ZVD7	669	7.44567e-73	Storkhead-box protein 1 OS=Homo sapiens GN=STOX1 PE=1 SV=2	--	--	--	--	--	--	--	--	--	--
comp52922_c0	532.566817049401	375.74933469049	0.50319	2.6987e-07	9.6383e-05	1540	44969651	AAS49610.1	1622	0	calreticulin [Gallus gallus]	44969650	AY393845.1	796	0	Gallus gallus calreticulin mRNA, partial cds	K08057	CALR	calreticulin	http://www.genome.jp/dbget-bin/www_bget?ko:K08057	P18418	1501	0	Calreticulin OS=Rattus norvegicus GN=Calr PE=1 SV=1	PF01698//PF00262//PF07267//PF12235	Floricaula / Leafy protein//Calreticulin family//Nucleopolyhedrovirus capsid protein P87//Fragile X-related 1 protein C terminal	GO:0006355//GO:0006457	regulation of transcription, DNA-dependent//protein folding	GO:0003723//GO:0003677//GO:0051082//GO:0005509	RNA binding//DNA binding//unfolded protein binding//calcium ion binding	GO:0005783//GO:0019028	endoplasmic reticulum//viral capsid	KOG0674	Calreticulin
comp53050_c0	425.724920610662	645.544722959334	-0.6006	8.9808e-12	5.8346e-09	2810	326926778	XP_003209574.1	2341	0	PREDICTED: lactadherin-like [Meleagris gallopavo]	363737778	XM_413867.3	997	0	PREDICTED: Gallus gallus milk fat globule-EGF factor 8 protein (MFGE8), mRNA	--	--	--	--	P21956	306	5.37612e-28	Lactadherin OS=Mus musculus GN=Mfge8 PE=1 SV=3	PF07645//PF00754//PF00008	Calcium-binding EGF domain//F5/8 type C domain//EGF-like domain	GO:0007155	cell adhesion	GO:0005509//GO:0005515	calcium ion binding//protein binding	--	--	KOG1217	Fibrillins and related proteins containing Ca2+-binding EGF-like domains
comp53058_c0	227.634132212844	339.149893363424	-0.57521	1.9508e-06	0.00057859	6905	363729636	XP_418577.3	1059	7.94298e-114	PREDICTED: supervillin [Gallus gallus]	224044726	XM_002188927.1	4664	0	PREDICTED: Taeniopygia guttata similar to supervillin (LOC100229610), mRNA	K10369	SVIL	supervillin	http://www.genome.jp/dbget-bin/www_bget?ko:K10369	O95425	578	5.42997e-58	Supervillin OS=Homo sapiens GN=SVIL PE=1 SV=2	PF02209	Villin headpiece domain	GO:0007010	cytoskeleton organization	GO:0003779	actin binding	--	--	KOG0445	Actin regulatory protein supervillin (gelsolin/villin family)
comp53221_c1	60.7278601208726	128.046852637279	-1.0762	6.1453e-07	0.0002065	1380	22651976	AAN03532.1	552	1.39515e-122	c-fos proto-oncogene [Coturnix coturnix]	211467	M18043.1	127	6.88325e-58	Chicken c-fos proto-oncogene, complete cds	K04379	FOS	proto-oncogene protein c-fos	http://www.genome.jp/dbget-bin/www_bget?ko:K04379	P11939	551	7.72099e-119	Proto-oncogene c-Fos OS=Gallus gallus GN=FOS PE=1 SV=1	PF00170//PF05363//PF07716	bZIP transcription factor//Herpesvirus US12 family//Basic region leucine zipper	GO:0006355//GO:0019049	regulation of transcription, DNA-dependent//evasion or tolerance of host defenses by virus	GO:0043565//GO:0003700	sequence-specific DNA binding//sequence-specific DNA binding transcription factor activity	GO:0005667	transcription factor complex	--	--
comp53305_c0	248.968628266811	389.60672670744	-0.64605	1.5959e-08	6.9785e-06	463	345642		518	4.83804e-60	Ig Y heavy chain (7.8S) - duck	62442	X65219.1	309	1.48023e-159	A.plathyrhynchos mRNA for immunoglobulin heavy chain (clone 3.1)	K06856	IGH	immunoglobulin heavy chain	http://www.genome.jp/dbget-bin/www_bget?ko:K06856	P01764	376	6.78643e-45	Ig heavy chain V-III region VH26 OS=Homo sapiens PE=1 SV=1	--	--	--	--	--	--	--	--	--	--
comp53400_c0	145.103829175	74.83418289215	0.95532	2.0932e-06	0.00061813	5978	224052553	XP_002188710.1	5819	0	PREDICTED: kinesin-like protein KIF20B [Taeniopygia guttata]	224052552	XM_002188674.1	334	2.58175e-172	PREDICTED: Taeniopygia guttata similar to M-phase phosphoprotein 1 (LOC100217953), mRNA	--	--	--	--	Q96Q89	3453	0	Kinesin-like protein KIF20B OS=Homo sapiens GN=KIF20B PE=1 SV=3	PF00225	Kinesin motor domain	GO:0006200//GO:0007017//GO:0007018	ATP catabolic process//microtubule-based process//microtubule-based movement	GO:0050699//GO:0016887//GO:0005524//GO:0003777//GO:0008017	WW domain binding//ATPase activity//ATP binding//microtubule motor activity//microtubule binding	GO:0005730//GO:0005654//GO:0005875//GO:0005874//GO:0045298//GO:0005813	nucleolus//nucleoplasm//microtubule associated complex//microtubule//tubulin complex//centrosome	KOG0247	Kinesin-like protein
comp53507_c2	411.396193620523	632.192852015962	-0.61984	3.8785e-12	2.6195e-09	6229	326922461	XP_003207467.1	582	1.33838e-57	PREDICTED: collagen alpha-2(V) chain-like [Meleagris gallopavo]	449507445	XM_002191958.2	4376	0	PREDICTED: Taeniopygia guttata collagen, type V, alpha 2 (COL5A2), mRNA	K06236	COL1AS	collagen, type I/II/III/V/XI/XXIV/XXVII, alpha	http://www.genome.jp/dbget-bin/www_bget?ko:K06236	P05997	208	9.64908e-15	Collagen alpha-2(V) chain OS=Homo sapiens GN=COL5A2 PE=1 SV=3	PF00093//PF01410	von Willebrand factor type C domain//Fibrillar collagen C-terminal domain	--	--	GO:0005201//GO:0005515	extracellular matrix structural constituent//protein binding	GO:0005578//GO:0005581	proteinaceous extracellular matrix//collagen	KOG3544	Collagens (type IV and type XIII), and related proteins
comp53581_c1	244.463053766083	379.602955251386	-0.63487	3.9506e-08	1.5946e-05	5071	363732332	XP_426183.3	360	2.60055e-35	PREDICTED: sialomucin core protein 24 [Gallus gallus]	363732331	XM_426183.3	385	0	PREDICTED: Gallus gallus CD164 molecule, sialomucin (CD164), mRNA	--	--	--	--	Q9QX82	223	2.76942e-18	Sialomucin core protein 24 OS=Rattus norvegicus GN=Cd164 PE=1 SV=1	--	--	--	--	--	--	--	--	--	--
comp53638_c1	171.885764069585	105.103590297876	0.70964	6.5507e-05	0.013835	4336	45383091	NP_989875.1	168	1.66938e-09	female expressed transcript 1 [Gallus gallus]	--	--	--	--	--	--	--	--	--	P61552	132	3.06974e-06	ERV-BabFcenv provirus ancestral Env polyprotein OS=Papio anubis PE=3 SV=1	PF01673//PF00666	Herpesvirus putative major envelope glycoprotein//Cathelicidin	GO:0006952	defense response	--	--	GO:0005576//GO:0019031	extracellular region//viral envelope	--	--
comp53638_c2	139.66758523541	68.9513680359036	1.0183	9.1092e-07	0.00029731	4720	363740769	XP_415653.3	1958	0	PREDICTED: E3 ubiquitin/ISG15 ligase TRIM25 [Gallus gallus]	363740768	XM_415653.3	865	0	PREDICTED: Gallus gallus tripartite motif containing 25 (TRIM25), mRNA	--	--	--	--	Q61510	1304	4.71301e-160	E3 ubiquitin/ISG15 ligase TRIM25 OS=Mus musculus GN=Trim25 PE=2 SV=2	PF00038//PF00622//PF00643	Intermediate filament protein//SPRY domain//B-box zinc finger	--	--	GO:0005198//GO:0008270//GO:0005515	structural molecule activity//zinc ion binding//protein binding	GO:0005882//GO:0005622	intermediate filament//intracellular	--	--
comp53688_c1	230.741090411705	391.564820992441	-0.76298	5.9438e-11	3.5257e-08	5740	288875	CAA50063.1	304	7.86119e-25	collagen XIV [Gallus gallus]	288874	X70792.1	92	8.3411e-38	G.domesticus mRNA for collagen XIV (shorter splice variant)	K08133	COL14A	collagen, type XIV, alpha	http://www.genome.jp/dbget-bin/www_bget?ko:K08133	P32018	336	8.38227e-30	Collagen alpha-1(XIV) chain OS=Gallus gallus GN=COL14A1 PE=1 SV=2	PF00041	Fibronectin type III domain	GO:0007155	cell adhesion	GO:0005515	protein binding	GO:0005615//GO:0005581	extracellular space//collagen	KOG3544	Collagens (type IV and type XIII), and related proteins
comp53710_c0	43.6601140123517	12.4425018110119	1.811	1.968e-05	0.0048639	2669	363743602	XP_003642879.1	3015	0	PREDICTED: probable ATP-dependent RNA helicase DHX58 [Gallus gallus]	363743601	XM_003642831.1	1231	0	PREDICTED: Gallus gallus DEXH (Asp-Glu-X-His) box polypeptide 58 (DHX58), mRNA	--	--	--	--	Q96C10	1824	0	Probable ATP-dependent RNA helicase DHX58 OS=Homo sapiens GN=DHX58 PE=1 SV=1	PF00271//PF11648//PF00176//PF00270//PF04851//PF00643	Helicase conserved C-terminal domain//C-terminal domain of RIG-I//SNF2 family N-terminal domain//DEAD/DEAH box helicase//Type III restriction enzyme, res subunit//B-box zinc finger	GO:1900245//GO:1900246//GO:0039536//GO:0039534//GO:0032480//GO:0032481//GO:0045824	positive regulation of MDA-5 signaling pathway//positive regulation of RIG-I signaling pathway//negative regulation of RIG-I signaling pathway//negative regulation of MDA-5 signaling pathway//negative regulation of type I interferon production//positive regulation of type I interferon production//negative regulation of innate immune response	GO:0008026//GO:0003725//GO:0003677//GO:0016787//GO:0005524//GO:0016817//GO:0003727//GO:0003676//GO:0008270//GO:0004386	ATP-dependent helicase activity//double-stranded RNA binding//DNA binding//hydrolase activity//ATP binding//hydrolase activity, acting on acid anhydrides//single-stranded RNA binding//nucleic acid binding//zinc ion binding//helicase activity	GO:0005622//GO:0005737	intracellular//cytoplasm	KOG0354	DEAD-box like helicase
comp53767_c0	90.2309022921935	46.2889507373782	0.96295	0.00016575	0.030232	2711	53136376	CAG32517.1	2643	0	hypothetical protein RCJMB04_27p20 [Gallus gallus]	53136375	AJ720858.1	263	3.42041e-133	Gallus gallus mRNA for hypothetical protein, clone 27p20	--	--	--	--	Q9ULW0	1574	0	Targeting protein for Xklp2 OS=Homo sapiens GN=TPX2 PE=1 SV=2	PF10186	UV radiation resistance protein and autophagy-related subunit 14	GO:0010508//GO:0060236//GO:0032147	positive regulation of autophagy//regulation of mitotic spindle organization//activation of protein kinase activity	GO:0019901	protein kinase binding	GO:0000922//GO:0005634	spindle pole//nucleus	--	--
comp53797_c0	136.740491779745	71.356681385998	0.93832	5.7267e-06	0.0015752	2156	50759065	XP_425725.1	1804	0	PREDICTED: aurora kinase A [Gallus gallus]	363741702	XM_425725.3	1165	0	PREDICTED: Gallus gallus aurora kinase A (AURKA), mRNA	K11481	AURKA	aurora kinase A	http://www.genome.jp/dbget-bin/www_bget?ko:K11481	O14965	1400	0	Aurora kinase A OS=Homo sapiens GN=AURKA PE=1 SV=2	PF08121//PF05132//PF03153//PF00069//PF06293//PF07714	Waglerin family//RNA polymerase III RPC4//Transcription factor IIA, alpha/beta subunit//Protein kinase domain//Lipopolysaccharide kinase (Kdo/WaaP) family//Protein tyrosine kinase	GO:0006144//GO:0007165//GO:0006468//GO:0006367//GO:0006351//GO:0000278//GO:0006206//GO:0009103//GO:0031647//GO:0006383//GO:0016310//GO:0009069//GO:0007268	purine nucleobase metabolic process//signal transduction//protein phosphorylation//transcription initiation from RNA polymerase II promoter//transcription, DNA-dependent//mitotic cell cycle//pyrimidine nucleobase metabolic process//lipopolysaccharide biosynthetic process//regulation of protein stability//transcription from RNA polymerase III promoter//phosphorylation//serine family amino acid met…	GO:0004674//GO:0016773//GO:0019901//GO:0004672//GO:0003899//GO:0005524//GO:0031625//GO:0030550//GO:0003677	protein serine/threonine kinase activity//phosphotransferase activity, alcohol group as acceptor//protein kinase binding//protein kinase activity//DNA-directed RNA polymerase activity//ATP binding//ubiquitin protein ligase binding//acetylcholine receptor inhibitor activity//DNA binding	GO:0005876//GO:0005666//GO:0031616//GO:0005576//GO:0016020//GO:0048471//GO:0005672//GO:0005634//GO:0005730	spindle microtubule//DNA-directed RNA polymerase III complex//spindle pole centrosome//extracellular region//membrane//perinuclear region of cytoplasm//transcription factor TFIIA complex//nucleus//nucleolus	KOG0580	Serine/threonine protein kinase
comp53810_c0	92.9176785391075	49.4145071923044	0.91102	0.00026545	0.046194	2875	363728106	XP_003640461.1	2515	0	PREDICTED: wee1-like protein kinase 2-like [Gallus gallus]	363728105	XM_003640413.1	1230	0	PREDICTED: Gallus gallus WEE1 homolog 2 (S. pombe) (WEE2), mRNA	K06632	WEE1	wee1-like protein kinase	http://www.genome.jp/dbget-bin/www_bget?ko:K06632	E1BTE1	2422	0	Wee1-like protein kinase 2 OS=Gallus gallus GN=WEE2 PE=3 SV=1	PF00069//PF07714	Protein kinase domain//Protein tyrosine kinase	GO:0007343//GO:0007143//GO:0007128//GO:0016310//GO:0009069//GO:0060283//GO:0006468//GO:0007067//GO:0035038//GO:0060631//GO:0007137	egg activation//female meiosis//meiotic prophase I//phosphorylation//serine family amino acid metabolic process//negative regulation of oocyte development//protein phosphorylation//mitosis//female pronucleus assembly//regulation of meiosis I//meiotic metaphase II	GO:0000287//GO:0005524//GO:0004715//GO:0004674//GO:0004672	magnesium ion binding//ATP binding//non-membrane spanning protein tyrosine kinase activity//protein serine/threonine kinase activity//protein kinase activity	GO:0005813//GO:0005634//GO:0005737	centrosome//nucleus//cytoplasm	KOG0601	Cyclin-dependent kinase WEE1
comp53815_c0	9.32908419067344	72.5220105556122	-2.9586	1.229e-13	9.5272e-11	2165	28195237	AAO27434.1	1161	3.41113e-145	polymerase [Homo sapiens]	--	--	--	--	--	--	--	--	--	Q9UQG0	1159	2.40462e-143	HERV-K_3q27.3 provirus ancestral Pol protein OS=Homo sapiens PE=2 SV=2	PF00665//PF00075//PF06817//PF02022//PF00552//PF00078	Integrase core domain//RNase H//Reverse transcriptase thumb domain//Integrase Zinc binding domain//Integrase DNA binding domain//Reverse transcriptase (RNA-dependent DNA polymerase)	GO:0051252//GO:0006278//GO:0015074	regulation of RNA metabolic process//RNA-dependent DNA replication//DNA integration	GO:0008270//GO:0004523//GO:0003676//GO:0003723//GO:0003964	zinc ion binding//ribonuclease H activity//nucleic acid binding//RNA binding//RNA-directed DNA polymerase activity	--	--	KOG0017	FOG: Transposon-encoded proteins with TYA, reverse transcriptase, integrase domains in various combinations
comp53840_c0	74.1848774842352	31.1418045327041	1.2523	2.3259e-05	0.0056065	3131	118084209	XP_416866.2	2836	0	PREDICTED: serine/threonine-protein phosphatase 2A regulatory subunit B&apos;&apos; subunit beta [Gallus gallus]	449483407	XM_002195109.2	1501	0	PREDICTED: Taeniopygia guttata protein phosphatase 2, regulatory subunit B&apos;&apos;, beta (PPP2R3B), mRNA	K11583	PPP2R3	protein phosphatase 2 (formerly 2A), regulatory subunit B''	http://www.genome.jp/dbget-bin/www_bget?ko:K11583	Q9Y5P8	2231	0	Serine/threonine-protein phosphatase 2A regulatory subunit B&apos;&apos; subunit beta OS=Homo sapiens GN=PPP2R3B PE=1 SV=2	PF10591//PF13202//PF13499//PF13405//PF00036	Secreted protein acidic and rich in cysteine Ca binding region//EF hand//EF-hand domain pair//EF-hand domain//EF hand	GO:0007165	signal transduction	GO:0005509	calcium ion binding	GO:0005578	proteinaceous extracellular matrix	--	--
comp53852_c0	336.506037371473	507.93634093037	-0.59402	2.0689e-09	1.0153e-06	3403	327274258	XP_003221895.1	159	3.14508e-08	PREDICTED: coiled-coil domain-containing protein 158-like [Anolis carolinensis]	63004117	AC159009.2	39	1.42849e-08	Gallus gallus BAC clone CH261-189M12 from chromosome unknown, complete sequence	--	--	--	--	Q5M9N0	134	1.66609e-06	Coiled-coil domain-containing protein 158 OS=Homo sapiens GN=CCDC158 PE=2 SV=2	PF05427//PF05531//PF06368	Acidic fibroblast growth factor binding (FIBP)//Nucleopolyhedrovirus P10 protein//Methylaspartate mutase E chain (MutE)	GO:0019670	anaerobic glutamate catabolic process	GO:0031419//GO:0017134//GO:0016866	cobalamin binding//fibroblast growth factor binding//intramolecular transferase activity	GO:0019028	viral capsid	--	--
comp53859_c1	72.8355187468962	34.4152490091554	1.0816	0.00019429	0.034787	2965	363734624	XP_421068.3	165	8.93572e-10	PREDICTED: inner centromere protein-like [Gallus gallus]	363734623	XM_421068.3	426	0	PREDICTED: Gallus gallus inner centromere protein-like (LOC423138), mRNA	K11515	INCENP	inner centromere protein	http://www.genome.jp/dbget-bin/www_bget?ko:K11515	P53352	290	3.99789e-25	Inner centromere protein OS=Gallus gallus GN=INCENP PE=2 SV=1	PF14736//PF03938	Protein N-terminal asparagine amidohydrolase//Outer membrane protein (OmpH-like)	GO:0006528	asparagine metabolic process	GO:0008418//GO:0051082	protein-N-terminal asparagine amidohydrolase activity//unfolded protein binding	--	--	--	--
comp53990_c0	405.046445756983	261.064306998031	0.63368	3.0513e-08	1.2615e-05	1696	71895985	NP_001026727.1	1344	0	phosphoglycerate mutase 1 [Gallus gallus]	71895984	NM_001031556.1	936	0	Gallus gallus phosphoglycerate mutase 1 (brain) (PGAM1), mRNA gi|53129114|emb|AJ719703.1| Gallus gallus mRNA for hypothetical protein, clone 5g20	--	--	--	--	Q5ZLN1	1344	0	Phosphoglycerate mutase 1 OS=Gallus gallus GN=PGAM1 PE=1 SV=3	PF09179	TilS substrate binding domain	GO:0008033//GO:0006094//GO:0044281//GO:0006096	tRNA processing//gluconeogenesis//small molecule metabolic process//glycolysis	GO:0004082//GO:0000166//GO:0016879//GO:0004619//GO:0005524//GO:0004083	bisphosphoglycerate mutase activity//nucleotide binding//ligase activity, forming carbon-nitrogen bonds//phosphoglycerate mutase activity//ATP binding//bisphosphoglycerate 2-phosphatase activity	GO:0005737//GO:0005829	cytoplasm//cytosol	KOG0235	Phosphoglycerate mutase
comp54007_c2	120.080240068672	202.448036466405	-0.75355	3.2254e-06	0.00092837	3895	118100259	XP_415848.2	3788	0	PREDICTED: transient receptor potential cation channel subfamily V member 2 [Gallus gallus]	326931532	XM_003211835.1	1918	0	PREDICTED: Meleagris gallopavo transient receptor potential cation channel, subfamily V, member 2 (TRPV2), mRNA	K04971	TRPV2	transient receptor potential cation channel subfamily V member 2	http://www.genome.jp/dbget-bin/www_bget?ko:K04971	Q9WTR1	1908	0	Transient receptor potential cation channel subfamily V member 2 OS=Mus musculus GN=Trpv2 PE=1 SV=2	PF00520//PF00023//PF13606	Ion transport protein//Ankyrin repeat//Ankyrin repeat	GO:0006811//GO:0055085	ion transport//transmembrane transport	GO:0005515//GO:0005216	protein binding//ion channel activity	GO:0016020	membrane	KOG3676	Ca2+-permeable cation channel OSM-9 and related channels (OTRPC family)
comp54049_c0	322.455690253584	477.455055493804	-0.56626	2.5741e-08	1.0839e-05	4885	45382041	NP_990786.1	5188	0	tensin [Gallus gallus]	45382040	NM_205455.1	2859	0	Gallus gallus tensin 1 (TNS1), mRNA gi|212751|gb|M74165.1|CHKTENSI Chicken tensin mRNA, complete cds	--	--	--	--	Q04205	5165	0	Tensin OS=Gallus gallus GN=TNS PE=1 SV=2	PF00017//PF08416	SH2 domain//Phosphotyrosine-binding domain	GO:0007044//GO:0010761	cell-substrate junction assembly//fibroblast migration	GO:0003779//GO:0005515	actin binding//protein binding	GO:0005912//GO:0005737//GO:0005856//GO:0030055	adherens junction//cytoplasm//cytoskeleton//cell-substrate junction	KOG1930	Focal adhesion protein Tensin, contains PTB domain
comp54063_c0	122.248319234585	55.6713081029847	1.1348	5.1602e-07	0.00017426	1688	45382407	NP_990210.1	2211	0	zona pellucida sperm-binding protein 4 [Gallus gallus]	45382406	NM_204879.1	971	0	Gallus gallus zona pellucida glycoprotein 4 (ZP4), mRNA gi|4589385|dbj|AB025428.1| Gallus gallus mRNA for zona pellucida B protein, complete cds	--	--	--	--	Q07287	1293	7.90608e-171	Zona pellucida sperm-binding protein 4 OS=Sus scrofa GN=ZP4 PE=1 SV=1	--	--	GO:0060478//GO:2000344//GO:0045860//GO:0042102//GO:2000360//GO:0007165//GO:0010737//GO:0002922//GO:0070528	acrosomal vesicle exocytosis//positive regulation of acrosome reaction//positive regulation of protein kinase activity//positive regulation of T cell proliferation//negative regulation of binding of sperm to zona pellucida//signal transduction//protein kinase A signaling cascade//positive regulation of humoral immune response//protein kinase C signaling cascade	GO:0032190//GO:0004871	acrosin binding//signal transducer activity	GO:0005622	intracellular	--	--
comp54130_c0	356.205331548499	533.37734663332	-0.58245	1.5943e-09	7.9965e-07	4474	71897051	NP_001026518.1	527	1.09868e-57	cold-inducible RNA-binding protein [Gallus gallus]	326918653	XM_003205555.1	351	0	PREDICTED: Meleagris gallopavo cold-inducible RNA-binding protein-like (LOC100539656), mRNA	K13195	CIRBP	cold-inducible RNA-binding protein	http://www.genome.jp/dbget-bin/www_bget?ko:K13195	Q5RF83	448	1.66213e-48	Cold-inducible RNA-binding protein OS=Pongo abelii GN=CIRBP PE=2 SV=1	PF00076	RNA recognition motif. (a.k.a. RRM, RBD, or RNP domain)	--	--	GO:0000166//GO:0003676	nucleotide binding//nucleic acid binding	--	--	KOG0118	FOG: RRM domain
comp54291_c0	106.426192447203	174.977125468002	-0.71731	3.3505e-05	0.0075932	5358	118089617	XP_420313.2	3207	0	PREDICTED: calpain-5 [Gallus gallus]	363732846	XM_420313.3	1565	0	PREDICTED: Gallus gallus calpain 6 (CAPN6), mRNA	K08574	CAPN5	calpain-5	http://www.genome.jp/dbget-bin/www_bget?ko:K08574	O08688	2048	0	Calpain-5 OS=Mus musculus GN=Capn5 PE=2 SV=1	PF00168//PF00648	C2 domain//Calpain family cysteine protease	GO:0001578//GO:0006508//GO:0051493	microtubule bundle formation//proteolysis//regulation of cytoskeleton organization	GO:0004198//GO:0005515//GO:0008017	calcium-dependent cysteine-type endopeptidase activity//protein binding//microtubule binding	GO:0005876//GO:0005622//GO:0045298//GO:0048471	spindle microtubule//intracellular//tubulin complex//perinuclear region of cytoplasm	KOG0045	Cytosolic Ca2+-dependent cysteine protease (calpain), large subunit (EF-Hand protein superfamily)
comp54298_c2	146.683802873532	241.575083161365	-0.71976	1.0152e-06	0.00032512	1679	--	--	--	--	--	--	--	--	--	--	--	--	--	--	--	--	--	--	--	--	--	--	--	--	--	--	--	--
comp54316_c0	11183.7874773935	17590.2271692657	-0.65337	0	0	7037	63308	CAA23695.1	1466	2.11628e-180	collagen [Gallus gallus]	206597435	NM_205380.2	53	4.89706e-16	Gallus gallus collagen, type III, alpha 1 (COL3A1), mRNA	K06236	COL1AS	collagen, type I/II/III/V/XI/XXIV/XXVII, alpha	http://www.genome.jp/dbget-bin/www_bget?ko:K06236	P02457	257	1.7824e-20	Collagen alpha-1(I) chain OS=Gallus gallus GN=COL1A1 PE=1 SV=3	PF00093//PF01410	von Willebrand factor type C domain//Fibrillar collagen C-terminal domain	GO:0042060//GO:0007179//GO:0071230//GO:0030199//GO:0043206//GO:0034097//GO:0007229//GO:0009314//GO:0018149//GO:0050777//GO:0007160	wound healing//transforming growth factor beta receptor signaling pathway//cellular response to amino acid stimulus//collagen fibril organization//extracellular fibril organization//response to cytokine stimulus//integrin-mediated signaling pathway//response to radiation//peptide cross-linking//negative regulation of immune response//cell-matrix adhesion	GO:0048407//GO:0046332//GO:0046872//GO:0005201//GO:0005515	platelet-derived growth factor binding//SMAD binding//metal ion binding//extracellular matrix structural constituent//protein binding	GO:0005581//GO:0005615//GO:0005578//GO:0005586	collagen//extracellular space//proteinaceous extracellular matrix//collagen type III	KOG3544	Collagens (type IV and type XIII), and related proteins
comp54322_c0	109.710776409055	58.2309084755357	0.91385	7.0906e-05	0.014855	3529	326914719	XP_003203670.1	3043	0	PREDICTED: poly(A) polymerase gamma-like [Meleagris gallopavo]	363731197	XM_003640881.1	107	2.34335e-46	PREDICTED: Gallus gallus poly(A) polymerase gamma-like (LOC100857196), mRNA	K14376	PAP	poly(A) polymerase	http://www.genome.jp/dbget-bin/www_bget?ko:K14376	Q9BWT3	2642	0	Poly(A) polymerase gamma OS=Homo sapiens GN=PAPOLG PE=1 SV=2	PF01909//PF04928//PF04926	Nucleotidyltransferase domain//Poly(A) polymerase central domain//Poly(A) polymerase predicted RNA binding domain	GO:0043631	RNA polyadenylation	GO:0016779//GO:0003723//GO:0004652	nucleotidyltransferase activity//RNA binding//polynucleotide adenylyltransferase activity	GO:0005634	nucleus	KOG2245	Poly(A) polymerase and related nucleotidyltransferases
comp54331_c1	92.2377748832912	157.759546961975	-0.7743	2.589e-05	0.0061322	5211	46396408	Q8AYS8.2	3713	0	RecName: Full=Calcium-activated potassium channel subunit alpha-1; AltName: Full=BK channel; AltName: Full=BKCA alpha; AltName: Full=Calcium-activated potassium channel, subfamily M subunit alpha-1; AltName: Full=K(VCA)alpha; AltName: Full=KCa1.1; AltName: Full=Maxi K channel; Short=MaxiK; AltName: Full=Slo-alpha; AltName: Full=Slo1; AltName: Full=Slowpoke homolog; Short=Slo homolog; Short=cSlo	289688696	GU223622.1	2312	0	Gallus gallus calcium-activated potassium channel variant C3p4-UTR (kcnma1) mRNA, complete cds, alternatively spliced	K04936	KCNMA1	potassium large conductance calcium-activated channel subfamily M alpha member 1	http://www.genome.jp/dbget-bin/www_bget?ko:K04936	Q8AYS8	3713	0	Calcium-activated potassium channel subunit alpha-1 OS=Gallus gallus GN=KCNMA1 PE=1 SV=2	PF04868//PF04517//PF07700//PF03493//PF06899//PF02254//PF02022	Retinal cGMP phosphodiesterase, gamma subunit//Microvirus lysis protein (E), C terminus//Heme NO binding//Calcium-activated BK potassium channel alpha subunit//WzyE protein//TrkA-N domain//Integrase Zinc binding domain	GO:0043065//GO:0045794//GO:0030007//GO:0006970//GO:0051592//GO:0007601//GO:0042391//GO:0019054//GO:0001666//GO:0071805//GO:0006144//GO:0006813//GO:0034465	positive regulation of apoptotic process//negative regulation of cell volume//cellular potassium ion homeostasis//response to osmotic stress//response to calcium ion//visual perception//regulation of membrane potential//modulation by virus of host process//response to hypoxia//potassium ion transmembrane transport//purine nucleobase metabolic process//potassium ion transport//response to carbon m…	GO:0020037//GO:0004114//GO:0008270//GO:0015269//GO:0046872//GO:0005249//GO:0004857//GO:0000166//GO:0003779//GO:0060072//GO:0030553	heme binding//3',5'-cyclic-nucleotide phosphodiesterase activity//zinc ion binding//calcium-activated potassium channel activity//metal ion binding//voltage-gated potassium channel activity//enzyme inhibitor activity//nucleotide binding//actin binding//large conductance calcium-activated potassium channel activity//cGMP binding	GO:0008076//GO:0005901//GO:0016021//GO:0016324//GO:0016020	voltage-gated potassium channel complex//caveola//integral to membrane//apical plasma membrane//membrane	KOG1420	Ca2+-activated K+ channel Slowpoke, alpha subunit
comp54335_c0	96.0522508271738	50.4781633471201	0.92816	0.00016523	0.030217	6046	57530277	NP_001006413.1	2273	0	probable lysosomal cobalamin transporter [Gallus gallus]	57530276	NM_001006413.1	1465	0	Gallus gallus LMBR1 domain containing 1 (LMBRD1), mRNA gi|53136617|emb|AJ720979.1| Gallus gallus mRNA for hypothetical protein, clone 31k18	K14617	LMBRD1	LMBR1 domain-containing protein 1	http://www.genome.jp/dbget-bin/www_bget?ko:K14617	Q5ZI05	2273	0	Probable lysosomal cobalamin transporter OS=Gallus gallus GN=LMBRD1 PE=2 SV=1	PF06667//PF13742	Phage shock protein B//OB-fold nucleic acid binding domain	GO:0009271//GO:0006355//GO:0006810	phage shock//regulation of transcription, DNA-dependent//transport	GO:0031419//GO:0003676	cobalamin binding//nucleic acid binding	GO:0005765//GO:0016021	lysosomal membrane//integral to membrane	--	--
comp54370_c0	221.073173883227	809.074035761101	-1.8717	5.0946e-80	2.8961e-76	3259	224134753	XP_002191516.1	415	9.12233e-44	PREDICTED: osteocrin-like [Taeniopygia guttata]	45421949	CR352395.1	341	1.79898e-176	Gallus gallus finished cDNA, clone ChEST83i24	--	--	--	--	P61364	306	3.54397e-30	Osteocrin OS=Mus musculus GN=Ostn PE=1 SV=1	PF04556//PF01855//PF00212	DpnII restriction endonuclease//Pyruvate flavodoxin/ferredoxin oxidoreductase, thiamine diP-bdg//Atrial natriuretic peptide	GO:0006308//GO:0007165//GO:0055114//GO:0009307	DNA catabolic process//signal transduction//oxidation-reduction process//DNA restriction-modification system	GO:0016491//GO:0009036//GO:0003677//GO:0005179	oxidoreductase activity//Type II site-specific deoxyribonuclease activity//DNA binding//hormone activity	GO:0009359//GO:0005576	Type II site-specific deoxyribonuclease complex//extracellular region	--	--
comp54437_c0	67.7075077489668	30.6433934601601	1.1437	0.00017002	0.030928	3110	326931244	XP_003211743.1	2685	0	PREDICTED: protein deltex-2-like [Meleagris gallopavo]	46240416	CR387657.1	134	2.01902e-61	Gallus gallus finished cDNA, clone ChEST659g1	K06058	DTX	deltex	http://www.genome.jp/dbget-bin/www_bget?ko:K06058	Q86UW9	1839	0	Probable E3 ubiquitin-protein ligase DTX2 OS=Homo sapiens GN=DTX2 PE=1 SV=3	PF12861//PF00628//PF12678//PF14634//PF13639//PF00097	Anaphase-promoting complex subunit 11 RING-H2 finger//PHD-finger//RING-H2 zinc finger//zinc-RING finger domain//Ring finger domain//Zinc finger, C3HC4 type (RING finger)	GO:0016567	protein ubiquitination	GO:0005515//GO:0004842//GO:0046872//GO:0008270	protein binding//ubiquitin-protein ligase activity//metal ion binding//zinc ion binding	GO:0005680	anaphase-promoting complex	--	--
comp54439_c0	95.5999768256099	51.1102424391195	0.9034	0.00023991	0.041963	2172	224095187	XP_002198811.1	671	1.18522e-80	PREDICTED: transcription factor MafF [Taeniopygia guttata]	45382092	NM_204757.1	59	6.91429e-20	Gallus gallus v-maf musculoaponeurotic fibrosarcoma oncogene homolog F (avian) (MAFF), mRNA gi|439705|dbj|D16184.1|CHKMAFFC Gallus gallus mRNA for nuclear b-Zip protein MafF, complete cds	K09037	MAFF_G_K	transcription factor MAFF/G/K	http://www.genome.jp/dbget-bin/www_bget?ko:K09037	Q90595	670	1.21762e-81	Transcription factor MafF OS=Gallus gallus GN=MAFF PE=2 SV=1	PF00170//PF03131//PF04977//PF02183//PF07716	bZIP transcription factor//bZIP Maf transcription factor//Septum formation initiator//Homeobox associated leucine zipper//Basic region leucine zipper	GO:0045604//GO:0006355//GO:0007049	regulation of epidermal cell differentiation//regulation of transcription, DNA-dependent//cell cycle	GO:0003677//GO:0043565//GO:0003700	DNA binding//sequence-specific DNA binding//sequence-specific DNA binding transcription factor activity	GO:0005667//GO:0005634	transcription factor complex//nucleus	KOG4196	bZIP transcription factor MafK
comp54480_c0	87.086627756569	38.1337795503893	1.1914	1.0514e-05	0.0027479	4752	363737573	XP_413842.3	2063	0	PREDICTED: lamin-L(III)-like [Gallus gallus]	449471595	XM_002197153.2	1289	0	PREDICTED: Taeniopygia guttata lamin-L(III)-like (LOC100232247), mRNA	K12641	LMNA	lamin A/C	http://www.genome.jp/dbget-bin/www_bget?ko:K12641	P10999	1261	1.63285e-154	Lamin-L(III) OS=Xenopus laevis PE=2 SV=2	PF09179//PF00997//PF00038//PF06052	TilS substrate binding domain//Kappa casein//Intermediate filament protein//3-hydroxyanthranilic acid dioxygenase	GO:0006568//GO:0008033//GO:0055114	tryptophan metabolic process//tRNA processing//oxidation-reduction process	GO:0000166//GO:0005198//GO:0005506//GO:0000334//GO:0016879//GO:0005524	nucleotide binding//structural molecule activity//iron ion binding//3-hydroxyanthranilate 3,4-dioxygenase activity//ligase activity, forming carbon-nitrogen bonds//ATP binding	GO:0005882//GO:0005576//GO:0005737	intermediate filament//extracellular region//cytoplasm	KOG0977	Nuclear envelope protein lamin, intermediate filament superfamily
comp54481_c0	188.756479919999	331.454028243287	-0.81228	2.1156e-10	1.1733e-07	6847	363731606	XP_419556.3	6044	0	PREDICTED: nidogen-1 [Gallus gallus]	363731605	XM_419556.3	3360	0	PREDICTED: Gallus gallus nidogen 1 (NID1), mRNA	K06826	NID	nidogen (entactin)	http://www.genome.jp/dbget-bin/www_bget?ko:K06826	P14543	4382	0	Nidogen-1 OS=Homo sapiens GN=NID1 PE=1 SV=3	PF00008//PF07645//PF06119//PF01350	EGF-like domain//Calcium-binding EGF domain//Nidogen-like//Flavivirus non-structural protein NS4A	GO:0007160//GO:0016070//GO:0016032	cell-matrix adhesion//RNA metabolic process//viral process	GO:0005515//GO:0005509	protein binding//calcium ion binding	GO:0019012	virion	KOG1214	Nidogen and related basement membrane protein proteins
comp54504_c0	125.293332314421	200.424530171883	-0.67775	2.3777e-05	0.005711	876	--	--	--	--	--	267580118	GU130977.1	103	9.46838e-45	Anser cygnoides clone ZAAS161 microsatellite sequence	--	--	--	--	--	--	--	--	--	--	--	--	--	--	--	--	--	--
comp54528_c6	77.5328992185841	191.425401862056	-1.3039	1.3126e-12	9.5258e-10	2338	45384116	NP_990449.1	1725	0	3 beta-hydroxysteroid dehydrogenase 1 [Gallus gallus]	1019357	D43763.1	767	0	Gallus gallus mRNA for 3beta-hydroxysteroid dehydrogenase/delta5-delta4 isomerase, clone pCDCH3bS, complete cds	K00070	HSD3B	3beta-hydroxy-delta5-steroid dehydrogenase / steroid delta-isomerase	http://www.genome.jp/dbget-bin/www_bget?ko:K00070	Q5IFP1	1004	4.7884e-127	3 beta-hydroxysteroid dehydrogenase/Delta 5--&gt;4-isomerase OS=Canis familiaris GN=HSD3B PE=2 SV=3	PF02719//PF03435//PF01073//PF04321//PF00106//PF01370	Polysaccharide biosynthesis protein//Saccharopine dehydrogenase//3-beta hydroxysteroid dehydrogenase/isomerase family//RmlD substrate binding domain//short chain dehydrogenase//NAD dependent epimerase/dehydratase family	GO:0008209//GO:0008207//GO:0019872//GO:0006694//GO:0045226//GO:0008152//GO:0030639//GO:0044237//GO:0009117//GO:0055114//GO:0009225//GO:0009058//GO:0008210	androgen metabolic process//C21-steroid hormone metabolic process//streptomycin biosynthetic process//steroid biosynthetic process//extracellular polysaccharide biosynthetic process//metabolic process//polyketide biosynthetic process//cellular metabolic process//nucleotide metabolic process//oxidation-reduction process//nucleotide-sugar metabolic process//biosynthetic process//estrogen metabolic …	GO:0050662//GO:0016491//GO:0008831//GO:0003854//GO:0016616//GO:0003824	coenzyme binding//oxidoreductase activity//dTDP-4-dehydrorhamnose reductase activity//3-beta-hydroxy-delta5-steroid dehydrogenase activity//oxidoreductase activity, acting on the CH-OH group of donors, NAD or NADP as acceptor//catalytic activity	--	--	KOG1430	C-3 sterol dehydrogenase/3-beta-hydroxysteroid dehydrogenase and related dehydrogenases
comp54537_c0	45.301286503175	89.755942064019	-0.98646	0.00010068	0.020141	3504	326918454	XP_003205503.1	4551	0	PREDICTED: extracellular matrix protein FRAS1-like [Meleagris gallopavo]	363733277	XM_420470.3	2270	0	PREDICTED: Gallus gallus Fraser syndrome 1 (FRAS1), mRNA	--	--	--	--	Q86XX4	4167	0	Extracellular matrix protein FRAS1 OS=Homo sapiens GN=FRAS1 PE=2 SV=1	--	--	GO:0007154//GO:0015031	cell communication//protein transport	--	--	GO:0016021//GO:0005604	integral to membrane//basement membrane	--	--
comp54584_c0	182.928414444401	282.998660190586	-0.62952	2.5082e-06	0.00073748	2178	224052179	XP_002195094.1	681	2.29536e-81	PREDICTED: DNA damage-inducible transcript 4 protein [Taeniopygia guttata]	76152470	DQ213111.1	59	6.9337e-20	Taeniopygia guttata clone 0058P0019D06 HIF-1 responsive RTP801 probable-like mRNA, complete sequence	--	--	--	--	Q9NX09	557	3.40379e-64	DNA damage-inducible transcript 4 protein OS=Homo sapiens GN=DDIT4 PE=1 SV=1	PF07809//PF00242	RTP801 C-terminal region//DNA polymerase (viral) N-terminal domain	GO:0009968//GO:0006260//GO:0045820//GO:0043241//GO:0032007//GO:0072593//GO:0001666	negative regulation of signal transduction//DNA replication//negative regulation of glycolysis//protein complex disassembly//negative regulation of TOR signaling cascade//reactive oxygen species metabolic process//response to hypoxia	GO:0003887//GO:0003677//GO:0071889	DNA-directed DNA polymerase activity//DNA binding//14-3-3 protein binding	GO:0005739//GO:0042575//GO:0005737	mitochondrion//DNA polymerase complex//cytoplasm	--	--
comp54601_c0	179.777422968159	309.716622079398	-0.78474	2.4797e-09	1.2082e-06	3279	327264505	XP_003217054.1	3267	0	PREDICTED: LOW QUALITY PROTEIN: extended synaptotagmin-1-like [Anolis carolinensis]	345314210	XM_001510719.2	291	1.12865e-148	PREDICTED: Ornithorhynchus anatinus extended synaptotagmin-1-like (LOC100079844), partial mRNA	--	--	--	--	Q5RAG2	2863	0	Extended synaptotagmin-1 OS=Pongo abelii GN=ESYT1 PE=2 SV=2	PF00168//PF12142	C2 domain//Polyphenol oxidase middle domain	GO:0006570//GO:0006118//GO:0055114	tyrosine metabolic process//electron transport//oxidation-reduction process	GO:0005515//GO:0004097	protein binding//catechol oxidase activity	--	--	KOG1012	Ca2+-dependent lipid-binding protein CLB1/vesicle protein vp115/Granuphilin A, contains C2 domain
comp54815_c0	475.493718951067	231.169596646842	1.0405	2.879e-20	3.9278e-17	4858	326922483	XP_003207478.1	3787	0	PREDICTED: signal transducer and activator of transcription 1-like [Meleagris gallopavo]	326922482	XM_003207430.1	1725	0	PREDICTED: Meleagris gallopavo signal transducer and activator of transcription 1-like (LOC100544816), mRNA	K11220	STAT1	signal transducer and activator of transcription 1	http://www.genome.jp/dbget-bin/www_bget?ko:K11220	Q764M5	3331	0	Signal transducer and activator of transcription 1 OS=Sus scrofa GN=STAT1 PE=2 SV=1	PF02864//PF12162//PF09177//PF01017//PF00017//PF02865//PF07825//PF05531	STAT protein, DNA binding domain//STAT1 TAZ2 binding domain//Syntaxin 6, N-terminal//STAT protein, all-alpha domain//SH2 domain//STAT protein, protein interaction domain//Excisionase-like protein//Nucleopolyhedrovirus P10 protein	GO:0006355//GO:0048193//GO:0006310//GO:0007165	regulation of transcription, DNA-dependent//Golgi vesicle transport//DNA recombination//signal transduction	GO:0003677//GO:0005515//GO:0003700//GO:0004871	DNA binding//protein binding//sequence-specific DNA binding transcription factor activity//signal transducer activity	GO:0016020//GO:0005634//GO:0019028//GO:0005667	membrane//nucleus//viral capsid//transcription factor complex	KOG3667	STAT protein
comp54931_c0	131.43410869209	73.9639187654826	0.82945	6.2768e-05	0.013339	1508	54610192	AAV35188.1	1914	0	zona pellucida C [Gallus gallus]	5822710	D89097.2	882	0	Gallus gallus ZPC mRNA for zona pellucida glycoprotein C, complete cds	--	--	--	--	P79762	1875	0	Zona pellucida sperm-binding protein 3 OS=Gallus gallus GN=ZP3 PE=1 SV=4	--	--	GO:0007338	single fertilization	GO:0042802	identical protein binding	GO:0016021//GO:0005578//GO:0005886	integral to membrane//proteinaceous extracellular matrix//plasma membrane	--	--
comp54984_c0	56.1446676396785	22.0175402046632	1.3505	9.4557e-05	0.018971	2298	--	--	--	--	--	48842130	CR523468.1	649	0	Gallus gallus finished cDNA, clone ChEST991i7	--	--	--	--	--	--	--	--	--	--	--	--	--	--	--	--	--	--
comp54996_c0	2844.83556188622	1745.08220899752	0.70505	8.9967e-59	3.8357e-55	9391	259906465	NP_001159385.1	4050	0	uncharacterized protein LOC422926 [Gallus gallus]	237858911	FJ406461.1	6014	0	Gallus gallus endogenous virus Ovex1 complete sequence	--	--	--	--	P03356	696	9.80496e-73	Pol polyprotein OS=AKV murine leukemia virus GN=pol PE=3 SV=2	PF06005//PF00075//PF07945//PF00078//PF00665//PF01586	Protein of unknown function (DUF904)//RNase H//Janus-atracotoxin//Reverse transcriptase (RNA-dependent DNA polymerase)//Integrase core domain//Myogenic Basic domain	GO:0009405//GO:0006355//GO:0000917//GO:0043093//GO:0051252//GO:0007517//GO:0015074//GO:0006278	pathogenesis//regulation of transcription, DNA-dependent//barrier septum assembly//cytokinesis by binary fission//regulation of RNA metabolic process//muscle organ development//DNA integration//RNA-dependent DNA replication	GO:0003964//GO:0003676//GO:0003723//GO:0004523//GO:0003677	RNA-directed DNA polymerase activity//nucleic acid binding//RNA binding//ribonuclease H activity//DNA binding	GO:0005576//GO:0005634//GO:0005737	extracellular region//nucleus//cytoplasm	KOG0017	FOG: Transposon-encoded proteins with TYA, reverse transcriptase, integrase domains in various combinations
comp55052_c7	345.158949540007	607.063264358339	-0.81459	6.7564e-18	6.8789e-15	2500	45383370	NP_989726.1	903	1.56489e-112	regulator of G-protein signaling 2 [Gallus gallus]	71896964	NM_001030741.1	487	0	Gallus gallus solute carrier family 38, member 2 (SLC38A2), mRNA gi|60098470|emb|AJ851432.1| Gallus gallus mRNA for hypothetical protein, clone 2k20	K16449	RGS	regulator of G-protein signaling	http://www.genome.jp/dbget-bin/www_bget?ko:K16449	P41220	769	3.12589e-94	Regulator of G-protein signaling 2 OS=Homo sapiens GN=RGS2 PE=1 SV=1	PF07941//PF00615	Potassium channel Kv1.4 tandem inactivation domain//Regulator of G protein signaling domain	GO:0050873//GO:0071877//GO:0006813//GO:0060452//GO:0038032//GO:0043407//GO:0010614//GO:0043547//GO:0010519	brown fat cell differentiation//regulation of adrenergic receptor signaling pathway//potassium ion transport//positive regulation of cardiac muscle contraction//termination of G-protein coupled receptor signaling pathway//negative regulation of MAP kinase activity//negative regulation of cardiac muscle hypertrophy//positive regulation of GTPase activity//negative regulation of phospholipase activ…	GO:0005249//GO:0030955//GO:0005096	voltage-gated potassium channel activity//potassium ion binding//GTPase activator activity	GO:0005829//GO:0016021//GO:0005886//GO:0008076	cytosol//integral to membrane//plasma membrane//voltage-gated potassium channel complex	KOG3589	G protein signaling regulators
comp55091_c0	252.418150437154	163.202252754163	0.62915	1.4009e-05	0.0035924	2202	45383165	NP_989831.1	1268	1.45062e-167	out at first protein homolog precursor [Gallus gallus]	45383164	NM_204500.1	130	2.38296e-59	Gallus gallus OAF homolog (Drosophila) (OAF), mRNA gi|33339256|gb|AF257773.1| Gallus gallus clone V/NheI 1 unknown mRNA	--	--	--	--	Q71SY6	1268	9.79765e-169	Out at first protein homolog OS=Gallus gallus GN=oaf PE=2 SV=1	--	--	--	--	--	--	--	--	--	--
comp55190_c1	161.180453379103	2975.22970304606	-4.2063	0	0	3441	383087734	NP_001244275.1	349	9.18333e-31	ribosome-binding protein 1 [Gallus gallus]	383087733	NM_001257346.1	2306	0	Gallus gallus ribosome binding protein 1 homolog 180kDa (dog) (RRBP1), mRNA	K14000	RRBP1	ribosome-binding protein 1	http://www.genome.jp/dbget-bin/www_bget?ko:K14000	Q99PL5	199	5.2501e-14	Ribosome-binding protein 1 OS=Mus musculus GN=Rrbp1 PE=2 SV=2	PF05104//PF03137	Ribosome receptor lysine/proline rich region//Organic Anion Transporter Polypeptide (OATP) family	GO:0006810//GO:0015031	transport//protein transport	GO:0005215	transporter activity	GO:0016020//GO:0030176//GO:0005783	membrane//integral to endoplasmic reticulum membrane//endoplasmic reticulum	--	--
comp55256_c0	622.661141549044	1289.43352667765	-1.0502	2.5376e-54	9.6166e-51	8463	7271901	AAF44681.1	147	2.50056e-06	collagen IV a1 chain [Gallus gallus]	326923362	XM_003207858.1	5004	0	PREDICTED: Meleagris gallopavo collagen alpha-1(IV) chain-like (LOC100550138), mRNA	K06237	COL4A	collagen, type IV, alpha	http://www.genome.jp/dbget-bin/www_bget?ko:K06237	Q7SIB2	178	3.07617e-12	Collagen alpha-1(IV) chain (Fragment) OS=Bos taurus GN=COL4A1 PE=1 SV=1	PF15191//PF01413	Synaptonemal complex central element protein 3//C-terminal tandem repeated domain in type 4 procollagen	GO:0007283//GO:0007130//GO:0007131//GO:0071230	spermatogenesis//synaptonemal complex assembly//reciprocal meiotic recombination//cellular response to amino acid stimulus	GO:0048407//GO:0005201	platelet-derived growth factor binding//extracellular matrix structural constituent	GO:0005587//GO:0005578//GO:0005581	collagen type IV//proteinaceous extracellular matrix//collagen	KOG3544	Collagens (type IV and type XIII), and related proteins
comp55330_c0	176.371934075196	103.614756081176	0.76739	1.4731e-05	0.0037495	4083	118100695	XP_425708.2	2008	0	PREDICTED: opioid growth factor receptor [Gallus gallus]	363741476	XM_425708.3	712	0	PREDICTED: Gallus gallus opioid growth factor receptor (OGFR), mRNA	--	--	--	--	Q9NZT2	909	6.09466e-105	Opioid growth factor receptor OS=Homo sapiens GN=OGFR PE=1 SV=3	PF04664	Opioid growth factor receptor (OGFr) conserved region	GO:0007165	signal transduction	GO:0004872	receptor activity	GO:0016020	membrane	--	--
comp55402_c0	82.7683812663901	39.1028726914412	1.0818	7.0992e-05	0.014855	2109	71895031	NP_001026397.1	795	2.96486e-98	peptidyl-prolyl cis-trans isomerase F, mitochondrial [Gallus gallus]	449505211	XM_002192085.2	581	0	PREDICTED: Taeniopygia guttata peptidylprolyl isomerase F (PPIF), partial mRNA	K09565	PPIF	peptidyl-prolyl isomerase F (cyclophilin D)	http://www.genome.jp/dbget-bin/www_bget?ko:K09565	P29117	774	3.11273e-96	Peptidyl-prolyl cis-trans isomerase F, mitochondrial OS=Rattus norvegicus GN=Ppif PE=1 SV=2	PF00160	Cyclophilin type peptidyl-prolyl cis-trans isomerase/CLD	GO:0008637//GO:0006457	apoptotic mitochondrial changes//protein folding	GO:0003755	peptidyl-prolyl cis-trans isomerase activity	GO:0005739	mitochondrion	KOG0865	Cyclophilin type peptidyl-prolyl cis-trans isomerase
comp55415_c0	38.9351194514594	3.0573004449915	3.6707	3.0077e-09	1.4449e-06	2255	301614671	XP_002936811.1	509	4.11707e-55	PREDICTED: hypothetical protein LOC100492954 [Xenopus (Silurana) tropicalis]	363733627	XM_001234831.2	237	8.06555e-119	PREDICTED: Gallus gallus mucin 13, cell surface associated (MUC13), mRNA	--	--	--	--	--	--	--	--	PF00020//PF07562	TNFR/NGFR cysteine-rich region//Nine Cysteines Domain of family 3 GPCR	GO:0007186	G-protein coupled receptor signaling pathway	GO:0005515//GO:0004930	protein binding//G-protein coupled receptor activity	--	--	--	--
comp55481_c3	8137.87059588126	12708.0653266648	-0.64302	6.9626e-229	1.1874e-224	1844	417410384	JAA51666.1	2034	0	Putative actin-related protein, partial [Desmodus rotundus]	151176138	EF667345.1	1662	0	Anas platyrhynchos beta-actin (ACTB) mRNA, complete cds	K05692	ACTB_G1	actin beta/gamma 1	http://www.genome.jp/dbget-bin/www_bget?ko:K05692	P60707	2028	0	Actin, cytoplasmic 1 OS=Trichosurus vulpecula GN=ACTB PE=1 SV=1	PF02305//PF00895	Capsid protein (F protein)//ATP synthase protein 8	GO:0015986//GO:0015992	ATP synthesis coupled proton transport//proton transport	GO:0005198//GO:0015078	structural molecule activity//hydrogen ion transmembrane transporter activity	GO:0000276//GO:0019028	mitochondrial proton-transporting ATP synthase complex, coupling factor F(o)//viral capsid	KOG0676	Actin and related proteins
comp55509_c2	31.7935189218151	7.53660109695578	2.0767	6.5802e-05	0.013854	1785	326921763	XP_003207125.1	1172	5.49597e-141	PREDICTED: sterile alpha motif domain-containing protein 9-like [Meleagris gallopavo]	363729945	XM_418660.3	522	0	PREDICTED: Gallus gallus sterile alpha motif domain containing 9-like (SAMD9L), mRNA	--	--	--	--	Q5K651	581	5.74319e-62	Sterile alpha motif domain-containing protein 9 OS=Homo sapiens GN=SAMD9 PE=1 SV=1	--	--	--	--	--	--	--	--	--	--
comp55530_c0	92.619147845006	45.5786616339953	1.023	5.9878e-05	0.012804	1724	284009818	NP_001165014.1	998	1.29155e-128	ZAR1-like protein [Gallus gallus]	284009817	NM_001171543.1	504	0	Gallus gallus zygote arrest 1-like (ZAR1L), mRNA gi|283099382|gb|FJ914588.1| Gallus gallus zygote arrest 1 (ZAR1) mRNA, complete cds	--	--	--	--	Q7T3U0	750	7.80021e-93	Zygote arrest protein 1 OS=Xenopus laevis GN=zar1 PE=2 SV=1	--	--	--	--	--	--	GO:0005737	cytoplasm	--	--
comp55536_c0	81.3496141426724	39.4605057434949	1.0437	0.00013113	0.02471	6228	363729184	XP_417130.3	6035	0	PREDICTED: probable phospholipid-transporting ATPase IB [Gallus gallus]	363729183	XM_417130.3	3211	0	PREDICTED: Gallus gallus ATPase, aminophospholipid transporter, class I, type 8A, member 2 (ATP8A2), mRNA	--	--	--	--	Q9NTI2	5183	0	Probable phospholipid-transporting ATPase IB OS=Homo sapiens GN=ATP8A2 PE=2 SV=2	PF04838//PF03857//PF00122	Baculoviridae late expression factor 5//Colicin immunity protein//E1-E2 ATPase	GO:0006955//GO:0006355//GO:0030153	immune response//regulation of transcription, DNA-dependent//bacteriocin immunity	GO:0000166//GO:0015643//GO:0046872	nucleotide binding//toxic substance binding//metal ion binding	GO:0019814	immunoglobulin complex	KOG0206	P-type ATPase
comp55561_c0	356.836723966524	227.261940078081	0.65091	1.0077e-07	3.819e-05	6758	326917537	XP_003205055.1	6274	0	PREDICTED: Niemann-Pick C1 protein-like [Meleagris gallopavo]	363730917	XM_419162.3	3370	0	PREDICTED: Gallus gallus Niemann-Pick disease, type C1 (NPC1), mRNA	K12385	NPC1	Niemann-Pick C1 protein	http://www.genome.jp/dbget-bin/www_bget?ko:K12385	P56941	5403	0	Niemann-Pick C1 protein OS=Sus scrofa GN=NPC1 PE=2 SV=1	PF00646//PF15320//PF02460//PF12106//PF03176	F-box domain//mRNA cap methylation, RNMT-activating mini protein//Patched family//Colicin C terminal ribonuclease domain//MMPL family	GO:0032259//GO:0051252//GO:0007165	methylation//regulation of RNA metabolic process//signal transduction	GO:0003723//GO:0004540//GO:0005515//GO:0008158	RNA binding//ribonuclease activity//protein binding//hedgehog receptor activity	GO:0016020//GO:0005845	membrane//mRNA cap binding complex	KOG1933	Cholesterol transport protein (Niemann-Pick C disease protein)
comp55620_c1	281.186807100985	189.018666511754	0.573	2.5365e-05	0.00605	4119	326917035	XP_003204810.1	1026	1.47864e-125	PREDICTED: translocon-associated protein subunit alpha-like [Meleagris gallopavo]	449492366	XM_004175525.1	1133	0	PREDICTED: Taeniopygia guttata signal sequence receptor, alpha, transcript variant 2 (SSR1), mRNA	K13249	SSR1	translocon-associated protein subunit alpha	http://www.genome.jp/dbget-bin/www_bget?ko:K13249	Q5R4X4	1015	6.0624e-125	Translocon-associated protein subunit alpha OS=Pongo abelii GN=SSR1 PE=2 SV=1	PF03896	Translocon-associated protein (TRAP), alpha subunit	--	--	--	--	GO:0005783	endoplasmic reticulum	KOG1631	Translocon-associated complex TRAP, alpha subunit
comp55647_c1	189.491611754224	272.064189599069	-0.52181	9.3429e-05	0.0188	2771	50729102	XP_416431.1	2086	0	PREDICTED: ATP-sensitive inward rectifier potassium channel 8 [Gallus gallus]	118083108	XM_416431.2	1144	0	PREDICTED: Gallus gallus potassium inwardly-rectifying channel, subfamily J, member 8 (KCNJ8), mRNA	K05001	KCNJ8	potassium inwardly-rectifying channel subfamily J member 8	http://www.genome.jp/dbget-bin/www_bget?ko:K05001	Q15842	1865	0	ATP-sensitive inward rectifier potassium channel 8 OS=Homo sapiens GN=KCNJ8 PE=1 SV=1	PF01007	Inward rectifier potassium channel	GO:0034765//GO:0043330//GO:0006813	regulation of ion transmembrane transport//response to exogenous dsRNA//potassium ion transport	GO:0015272//GO:0005242	ATP-activated inward rectifier potassium channel activity//inward rectifier potassium channel activity	GO:0008076//GO:0016021//GO:0030016	voltage-gated potassium channel complex//integral to membrane//myofibril	KOG3827	Inward rectifier K+ channel
comp55679_c0	1464.27290374625	1027.99096762456	0.51036	5.4144e-18	5.7751e-15	4734	302030138	ADK91576.1	1411	1.32309e-179	invariant chain isoform GIi2 [Anser anser]	302030137	HM636053.1	1328	0	Anser anser invariant chain isoform GIi2 (Ii) mRNA, complete cds, alternatively spliced	--	--	--	--	P04233	588	1.35118e-65	HLA class II histocompatibility antigen gamma chain OS=Homo sapiens GN=CD74 PE=1 SV=3	PF09307//PF00428//PF08831	CLIP, MHC2 interacting//60s Acidic ribosomal protein//Class II MHC-associated invariant chain trimerisation domain	GO:0019882//GO:0006886//GO:0042254//GO:0006414//GO:0006955//GO:0007165	antigen processing and presentation//intracellular protein transport//ribosome biogenesis//translational elongation//immune response//signal transduction	GO:0003735//GO:0042289	structural constituent of ribosome//MHC class II protein binding	GO:0005622//GO:0016020//GO:0005840//GO:0042613	intracellular//membrane//ribosome//MHC class II protein complex	--	--
comp55698_c0	127.385286153337	192.30917499069	-0.59423	0.00022617	0.039866	5849	363733993	XP_424260.3	269	6.59737e-21	PREDICTED: formin-binding protein 4 [Gallus gallus]	363733992	XM_424260.3	134	3.81743e-61	PREDICTED: Gallus gallus formin binding protein 4 (FNBP4), mRNA	--	--	--	--	Q8N3X1	153	2.19419e-08	Formin-binding protein 4 OS=Homo sapiens GN=FNBP4 PE=1 SV=3	PF00397//PF04670//PF00158//PF01078	WW domain//Gtr1/RagA G protein conserved region//Sigma-54 interaction domain//Magnesium chelatase, subunit ChlI	GO:0006355//GO:0015995//GO:0015979//GO:0015994	regulation of transcription, DNA-dependent//chlorophyll biosynthetic process//photosynthesis//chlorophyll metabolic process	GO:0016851//GO:0005524//GO:0005525//GO:0008134//GO:0005515	magnesium chelatase activity//ATP binding//GTP binding//transcription factor binding//protein binding	GO:0010007//GO:0005737//GO:0005667//GO:0005634	magnesium chelatase complex//cytoplasm//transcription factor complex//nucleus	--	--
comp55717_c0	44.2601607074958	15.3583132354096	1.527	0.00014256	0.026571	1793	--	--	--	--	--	--	--	--	--	--	--	--	--	--	--	--	--	--	--	--	--	--	--	--	--	--	--	--
comp55798_c1	117.643483278068	245.070359670104	-1.0588	9.8764e-12	6.2381e-09	7204	345322028	XP_001507715.2	274	1.36123e-21	PREDICTED: proto-oncogene tyrosine-protein kinase receptor Ret-like [Ornithorhynchus anatinus]	47022398	CR406864.1	630	0	Gallus gallus finished cDNA, clone ChEST924e6	K05126	RET	proto-oncogene tyrosine-protein kinase Ret	http://www.genome.jp/dbget-bin/www_bget?ko:K05126	P07949	224	1.17638e-16	Proto-oncogene tyrosine-protein kinase receptor Ret OS=Homo sapiens GN=RET PE=1 SV=3	--	--	--	--	--	--	--	--	--	--
comp55824_c0	153.668674788773	79.1307565175183	0.95751	9.9978e-07	0.00032299	3736	75832160	NP_001028815.1	1432	0	complement component (3b/4b) receptor 1-like precursor [Gallus gallus]	--	--	--	--	--	--	--	--	--	P17927	292	5.70223e-25	Complement receptor type 1 OS=Homo sapiens GN=CR1 PE=1 SV=3	PF01607//PF01322	Chitin binding Peritrophin-A domain//Cytochrome C'	GO:0006030//GO:0006118	chitin metabolic process//electron transport	GO:0009055//GO:0008061//GO:0020037//GO:0005506	electron carrier activity//chitin binding//heme binding//iron ion binding	GO:0005576	extracellular region	KOG4297	C-type lectin
comp55998_c0	143.382053396769	214.25277118459	-0.57945	0.00014085	0.026324	5514	363739997	XP_003642253.1	1267	2.35565e-145	PREDICTED: uncharacterized protein KIAA1671-like [Gallus gallus]	119331115	NM_001079738.1	1167	0	Gallus gallus uncharacterized protein KIAA1671 homolog (LOC768701), mRNA gi|53133875|emb|AJ720608.1| Gallus gallus mRNA for hypothetical protein, clone 21h11	--	--	--	--	Q5ZJ26	1180	8.32499e-146	Uncharacterized protein KIAA1671 homolog OS=Gallus gallus GN=RCJMB04_21h11 PE=2 SV=1	--	--	--	--	--	--	--	--	--	--
comp56004_c0	129.081686822569	203.008304547953	-0.65325	3.8118e-05	0.0084699	900	334350167	XP_003342323.1	195	3.87878e-14	PREDICTED: hypothetical protein LOC100617143 [Monodelphis domestica]	--	--	--	--	--	--	--	--	--	Q68D85	156	2.38215e-10	Natural cytotoxicity triggering receptor 3 ligand 1 OS=Homo sapiens GN=NCR3LG1 PE=1 SV=1	PF01140	Matrix protein (MA), p15	--	--	GO:0005198	structural molecule activity	GO:0019028	viral capsid	--	--
comp56019_c0	174.862861416513	255.885382244236	-0.54927	7.2826e-05	0.015146	2549	363735036	XP_421471.3	2981	0	PREDICTED: nidogen-2 [Gallus gallus]	363735035	XM_421471.3	1087	0	PREDICTED: Gallus gallus nidogen 2 (osteonidogen) (NID2), mRNA	K06826	NID	nidogen (entactin)	http://www.genome.jp/dbget-bin/www_bget?ko:K06826	Q14112	703	4.01369e-76	Nidogen-2 OS=Homo sapiens GN=NID2 PE=1 SV=3	PF06119//PF00008//PF07645	Nidogen-like//EGF-like domain//Calcium-binding EGF domain	GO:0007160	cell-matrix adhesion	GO:0005515//GO:0005509	protein binding//calcium ion binding	--	--	KOG1214	Nidogen and related basement membrane protein proteins
comp56089_c0	31.4964808811841	73.2650056637555	-1.2179	3.1582e-05	0.0072782	1058	347227	AAA49027.1	294	2.38765e-26	reverse transcriptase, partial [Gallus gallus]	115312336	AC186869.2	48	4.3202e-14	Gallus gallus BAC clone TAM32-82L14 from chromosome w, complete sequence	--	--	--	--	--	--	--	--	--	--	--	--	--	--	--	--	--	--
comp56097_c0	231.642653107892	404.802220919151	-0.80532	3.1823e-12	2.2151e-09	4186	326919655	XP_003206095.1	5649	0	PREDICTED: uncharacterized protein C20orf194-like [Meleagris gallopavo]	363733674	XM_420883.3	2633	0	PREDICTED: Gallus gallus chromosome 4 open reading frame, human C20orf194 (C4H20orf194), mRNA	--	--	--	--	Q5TEA3	4645	0	Uncharacterized protein C20orf194 OS=Homo sapiens GN=C20orf194 PE=1 SV=1	PF01476	LysM domain	GO:0016998	cell wall macromolecule catabolic process	--	--	--	--	--	--
comp56200_c1	738.69778336611	1316.23680857888	-0.83336	2.59e-38	5.6992e-35	8337	45382993	NP_990865.1	243	1.55519e-17	collagen alpha-3(VI) chain precursor [Gallus gallus]	326922360	XM_003207369.1	393	0	PREDICTED: Meleagris gallopavo collagen alpha-3(VI) chain-like (LOC100549061), mRNA	K06238	COL6A	collagen, type VI, alpha	http://www.genome.jp/dbget-bin/www_bget?ko:K06238	P15989	132	9.56012e-06	Collagen alpha-3(VI) chain OS=Gallus gallus GN=COL6A3 PE=2 SV=2	PF03840//PF00014//PF10034//PF11435//PF00041//PF03153//PF11593	Preprotein translocase SecG subunit//Kunitz/Bovine pancreatic trypsin inhibitor domain//Q-cell neuroblast polarisation//RNA binding protein She2p//Fibronectin type III domain//Transcription factor IIA, alpha/beta subunit//Mediator complex subunit 3 fungal	GO:0006357//GO:0006367//GO:0015031//GO:0007155//GO:0009306	regulation of transcription from RNA polymerase II promoter//transcription initiation from RNA polymerase II promoter//protein transport//cell adhesion//protein secretion	GO:0015450//GO:0001104//GO:0003723//GO:0004867//GO:0005515	P-P-bond-hydrolysis-driven protein transmembrane transporter activity//RNA polymerase II transcription cofactor activity//RNA binding//serine-type endopeptidase inhibitor activity//protein binding	GO:0016592//GO:0005615//GO:0005581//GO:0009941//GO:0016021//GO:0042383//GO:0005672	mediator complex//extracellular space//collagen//chloroplast envelope//integral to membrane//sarcolemma//transcription factor TFIIA complex	KOG3544	Collagens (type IV and type XIII), and related proteins
comp56315_c0	724.925069793735	440.622406132795	0.71829	1.1462e-16	1.1012e-13	4866	74148726	BAE24298.1	155	9.24797e-08	unnamed protein product [Mus musculus]	45426648	CR354333.1	417	0	Gallus gallus finished cDNA, clone ChEST75j21	--	--	--	--	Q9NS56	154	1.36185e-08	E3 ubiquitin-protein ligase Topors OS=Homo sapiens GN=TOPORS PE=1 SV=1	PF00097//PF13639//PF14634//PF12678	Zinc finger, C3HC4 type (RING finger)//Ring finger domain//zinc-RING finger domain//RING-H2 zinc finger	GO:0010604//GO:0006915//GO:0006974//GO:0031325//GO:0032446//GO:0080090	positive regulation of macromolecule metabolic process//apoptotic process//response to DNA damage stimulus//positive regulation of cellular metabolic process//protein modification by small protein conjugation//regulation of primary metabolic process	GO:0003824//GO:0005515//GO:0046872//GO:0008270	catalytic activity//protein binding//metal ion binding//zinc ion binding	GO:0005634//GO:0005929//GO:0005815	nucleus//cilium//microtubule organizing center	--	--
comp56349_c0	135.223955853709	13.9356020283333	3.2785	4.3593e-26	7.4343e-23	7213	462666	P33238.1	881	5.67653e-98	RecName: Full=Interferon-induced GTP-binding protein Mx; AltName: Full=Interferon-inducible Mx protein	62451	Z21549.1	650	0	A.platyrhynchos mRNA (clone 13) for Mx protein	K09633	TMPRSS2	transmembrane protease, serine 2	http://www.genome.jp/dbget-bin/www_bget?ko:K09633	P33238	881	3.83399e-99	Interferon-induced GTP-binding protein Mx OS=Anas platyrhynchos GN=MX PE=2 SV=1	PF00009//PF01926//PF02421//PF02212//PF00057//PF00350//PF00530//PF01031//PF08477//PF00089//PF00005	Elongation factor Tu GTP binding domain//50S ribosome-binding GTPase//Ferrous iron transport protein B//Dynamin GTPase effector domain//Low-density lipoprotein receptor domain class A//Dynamin family//Scavenger receptor cysteine-rich domain//Dynamin central region//Miro-like protein//Trypsin//ABC transporter	GO:0006508//GO:0006184//GO:0007264//GO:0015684//GO:0007165	proteolysis//GTP catabolic process//small GTPase mediated signal transduction//ferrous iron transport//signal transduction	GO:0016887//GO:0015093//GO:0004252//GO:0005515//GO:0005525//GO:0005524//GO:0003924//GO:0005044	ATPase activity//ferrous iron transmembrane transporter activity//serine-type endopeptidase activity//protein binding//GTP binding//ATP binding//GTPase activity//scavenger receptor activity	GO:0005622//GO:0005737//GO:0005634//GO:0016020//GO:0016021	intracellular//cytoplasm//nucleus//membrane//integral to membrane	KOG3627	Trypsin
comp56354_c0	1730.66005168715	2725.06573863458	-0.65497	8.8735e-52	2.7514e-48	8057	327264220	XP_003216913.1	1267	8.35171e-138	PREDICTED: filamin-A-like [Anolis carolinensis]	359324092	XM_862462.3	2874	0	PREDICTED: Canis lupus familiaris filamin A, alpha, transcript variant 10 (FLNA), mRNA	K04437	FLNA	filamin	http://www.genome.jp/dbget-bin/www_bget?ko:K04437	P21333	2382	0	Filamin-A OS=Homo sapiens GN=FLNA PE=1 SV=4	PF00307//PF01105//PF13954	Calponin homology (CH) domain//emp24/gp25L/p24 family/GOLD//PapC N-terminal domain	GO:0043433//GO:0007165//GO:0051220//GO:0006810//GO:0034394//GO:0042993//GO:0090307//GO:0042177//GO:0031532//GO:0007195//GO:0045022//GO:0043123//GO:0051764//GO:0050821//GO:0043113	negative regulation of sequence-specific DNA binding transcription factor activity//signal transduction//cytoplasmic sequestering of protein//transport//protein localization to cell surface//positive regulation of transcription factor import into nucleus//spindle assembly involved in mitosis//negative regulation of protein catabolic process//actin cytoskeleton reorganization//adenylate cyclase-in…	GO:0004871//GO:0051015//GO:0005515//GO:0008134//GO:0048365//GO:0005080//GO:0001948//GO:0042803//GO:0034988//GO:0017160	signal transducer activity//actin filament binding//protein binding//transcription factor binding//Rac GTPase binding//protein kinase C binding//glycoprotein binding//protein homodimerization activity//Fc-gamma receptor I complex binding//Ral GTPase binding	GO:0005634//GO:0015629//GO:0031523//GO:0005802//GO:0005886//GO:0016021//GO:0005667//GO:0005737	nucleus//actin cytoskeleton//Myb complex//trans-Golgi network//plasma membrane//integral to membrane//transcription factor complex//cytoplasm	KOG0035	Ca2+-binding actin-bundling protein (actinin), alpha chain (EF-Hand protein superfamily)
comp56354_c2	5189.13665020014	8127.23314892255	-0.64727	2.8833e-148	3.2781e-144	7920	212450	AAA48986.1	2869	0	nonmuscle myosin heavy chain [Gallus gallus]	45382678	NM_205474.1	523	0	Gallus gallus myosin, heavy chain 10, non-muscle (MYH10), mRNA	K10352	MYH	myosin heavy chain	http://www.genome.jp/dbget-bin/www_bget?ko:K10352	Q9JLT0	2629	0	Myosin-10 OS=Rattus norvegicus GN=Myh10 PE=1 SV=1	PF10473//PF06005//PF00038//PF00769//PF13851//PF02183//PF01576//PF04623//PF07926	Leucine-rich repeats of kinetochore protein Cenp-F/LEK1//Protein of unknown function (DUF904)//Intermediate filament protein//Ezrin/radixin/moesin family//Growth-arrest specific micro-tubule binding//Homeobox associated leucine zipper//Myosin tail//Adenovirus E1B protein N-terminus//TPR/MLP1/MLP2-like protein	GO:0006606//GO:0008360//GO:0000281//GO:0000917//GO:0043093//GO:0006930//GO:0048870//GO:0009605//GO:0006887//GO:0030036//GO:0006355//GO:0008283//GO:0007097//GO:0001778//GO:0030048	protein import into nucleus//regulation of cell shape//mitotic cytokinesis//barrier septum assembly//cytokinesis by binary fission//substrate-dependent cell migration, cell extension//cell motility//response to external stimulus//exocytosis//actin cytoskeleton organization//regulation of transcription, DNA-dependent//cell proliferation//nuclear migration//plasma membrane repair//actin filament-ba…	GO:0003774//GO:0030898//GO:0042803//GO:0000146//GO:0045502//GO:0043531//GO:0008092//GO:0003677//GO:0008134//GO:0005524//GO:0051015//GO:0005198	motor activity//actin-dependent ATPase activity//protein homodimerization activity//microfilament motor activity//dynein binding//ADP binding//cytoskeletal protein binding//DNA binding//transcription factor binding//ATP binding//actin filament binding//structural molecule activity	GO:0005737//GO:0005882//GO:0005884//GO:0019898//GO:0031594//GO:0030426//GO:0016459//GO:0005819//GO:0005643//GO:0005886//GO:0005634//GO:0043025//GO:0001725//GO:0031514//GO:0030286//GO:0032154//GO:0005938//GO:0030424//GO:0016460//GO:0030496//GO:0043197//GO:0005667	cytoplasm//intermediate filament//actin filament//extrinsic to membrane//neuromuscular junction//growth cone//myosin complex//spindle//nuclear pore//plasma membrane//nucleus//neuronal cell body//stress fiber//motile cilium//dynein complex//cleavage furrow//cell cortex//axon//myosin II complex//midbody//dendritic spine//transcription factor complex	KOG0161	Myosin class II heavy chain
comp56374_c0	55.1438434877031	19.3768858203147	1.5089	2.5736e-05	0.006117	2864	118102392	XP_417962.2	2453	0	PREDICTED: NUAK family, SNF1-like kinase, 2 [Gallus gallus]	326933710	XM_003212896.1	886	0	PREDICTED: Meleagris gallopavo NUAK family SNF1-like kinase 2-like (LOC100545348), mRNA	K08800	NUAK	NUAK family, SNF1-like kinase	http://www.genome.jp/dbget-bin/www_bget?ko:K08800	Q9H093	1772	0	NUAK family SNF1-like kinase 2 OS=Homo sapiens GN=NUAK2 PE=1 SV=1	PF07714//PF06293//PF01163//PF00069	Protein tyrosine kinase//Lipopolysaccharide kinase (Kdo/WaaP) family//RIO1 family//Protein kinase domain	GO:0006468//GO:0009103	protein phosphorylation//lipopolysaccharide biosynthetic process	GO:0003824//GO:0005524//GO:0004672//GO:0016773	catalytic activity//ATP binding//protein kinase activity//phosphotransferase activity, alcohol group as acceptor	GO:0016020	membrane	KOG0611	Predicted serine/threonine protein kinase
comp56407_c0	19.7030258107023	59.0094535888533	-1.5825	5.3701e-06	0.0014891	4121	363737584	XP_413852.3	5763	0	PREDICTED: transmembrane protein 2-like [Gallus gallus]	363737583	XM_413852.3	2662	0	PREDICTED: Gallus gallus transmembrane protein 2 (TMEM2), mRNA	--	--	--	--	Q5FWI3	3399	0	Transmembrane protein 2 OS=Mus musculus GN=Tmem2 PE=1 SV=1	--	--	--	--	--	--	--	--	--	--
comp56467_c1	131.088559413667	204.768740804185	-0.64345	4.4657e-05	0.0098268	3458	71895729	NP_001026205.1	4314	0	glycogen phosphorylase, brain form [Gallus gallus]	71895728	NM_001031034.1	2214	0	Gallus gallus phosphorylase, glycogen; brain (PYGB), mRNA gi|53127431|emb|AJ719440.1| Gallus gallus mRNA for hypothetical protein, clone 2f16	--	--	--	--	P11216	4107	0	Glycogen phosphorylase, brain form OS=Homo sapiens GN=PYGB PE=1 SV=5	PF00343//PF10660	Carbohydrate phosphorylase//Iron-containing outer mitochondrial membrane protein N-terminus	GO:0005975	carbohydrate metabolic process	GO:0051537//GO:0008184//GO:0030170	2 iron, 2 sulfur cluster binding//glycogen phosphorylase activity//pyridoxal phosphate binding	GO:0005737//GO:0043231	cytoplasm//intracellular membrane-bounded organelle	KOG2099	Glycogen phosphorylase
comp56472_c0	42.69959150408	104.303715181454	-1.2885	2.1267e-07	7.7996e-05	3246	160333803	NP_001103908.1	712	1.02597e-80	vasopressin V1a receptor [Gallus gallus]	224093943	XM_002187285.1	333	5.01703e-172	PREDICTED: Taeniopygia guttata arginine vasopressin receptor 1A (LOC100221836), mRNA	K04226	AVPR1A	arginine vasopressin receptor 1A	http://www.genome.jp/dbget-bin/www_bget?ko:K04226	P48043	568	2.65886e-62	Vasopressin V1a receptor OS=Ovis aries GN=AVPR1A PE=3 SV=1	PF04973//PF00001	Nicotinamide mononucleotide transporter//7 transmembrane receptor (rhodopsin family)	GO:0007186//GO:0034258//GO:0007187	G-protein coupled receptor signaling pathway//nicotinamide riboside transport//G-protein coupled receptor signaling pathway, coupled to cyclic nucleotide second messenger	GO:0004930//GO:0005000//GO:0034257	G-protein coupled receptor activity//vasopressin receptor activity//nicotinamide riboside transmembrane transporter activity	GO:0016020//GO:0016021	membrane//integral to membrane	KOG3656	FOG: 7 transmembrane receptor
comp56491_c1	195.162948615418	129.195117804409	0.59513	0.00028148	0.04864	817	326919789	XP_003206160.1	385	1.75194e-43	PREDICTED: interferon-induced transmembrane protein 5-like [Meleagris gallopavo]	--	--	--	--	--	K06566	IFITM	interferon induced transmembrane protein	http://www.genome.jp/dbget-bin/www_bget?ko:K06566	A6NNB3	143	6.51591e-10	Interferon-induced transmembrane protein 5 OS=Homo sapiens GN=IFITM5 PE=2 SV=1	PF09293//PF04505	T4 RNase H, C terminal//Interferon-induced transmembrane protein	GO:0009607	response to biotic stimulus	GO:0003677//GO:0003824	DNA binding//catalytic activity	GO:0016021	integral to membrane	--	--
comp56491_c2	259.941123928513	4147.21952162972	-3.9959	0	0	3684	403334965	EJY66653.1	172	1.06042e-09	hypothetical protein OXYTRI_13058 [Oxytricha trifallax]	56968080	AY859626.1	2163	0	Chrysemys sp. JM-2004 internal transcribed spacer 2 and 28S ribosomal RNA gene, partial sequence	--	--	--	--	Q3E811	117	9.41892e-06	Regulator of rDNA transcription protein 15 OS=Saccharomyces cerevisiae (strain ATCC 204508 / S288c) GN=RRT15 PE=2 SV=1	--	--	--	--	--	--	--	--	--	--
comp56502_c0	716.228124347822	489.831434295192	0.54813	1.0818e-10	6.307e-08	1169	383415087	AFH30757.1	1672	0	tubulin alpha-1B chain [Macaca mulatta]	326922905	XM_003207635.1	855	0	PREDICTED: Meleagris gallopavo tubulin alpha-1B chain-like (LOC100539974), mRNA	K07374	TUBA	tubulin alpha	http://www.genome.jp/dbget-bin/www_bget?ko:K07374	Q5R1W4	1675	0	Tubulin alpha-1B chain OS=Pan troglodytes GN=TUBA1B PE=2 SV=1	PF03953	Tubulin C-terminal domain	GO:0051258//GO:0006184//GO:0007018//GO:0000226	protein polymerization//GTP catabolic process//microtubule-based movement//microtubule cytoskeleton organization	GO:0005200//GO:0005525//GO:0003924	structural constituent of cytoskeleton//GTP binding//GTPase activity	GO:0005881//GO:0043234//GO:0005856	cytoplasmic microtubule//protein complex//cytoskeleton	KOG1376	Alpha tubulin
comp56502_c2	272.494339615484	188.422848425033	0.53225	0.00010679	0.021177	629	55775	CAA24536.1	630	1.06686e-80	unnamed protein product [Rattus norvegicus]	350538680	NM_001245180.1	422	0	Taeniopygia guttata tubulin alpha-2 chain-like (LOC100190739), mRNA gi|76160120|gb|DQ216699.1| Taeniopygia guttata clone 0058P0019B08 putative tubulin alpha-2 chain variant 2 mRNA, complete cds	K07374	TUBA	tubulin alpha	http://www.genome.jp/dbget-bin/www_bget?ko:K07374	P02553	621	2.78985e-80	Tubulin alpha chain (Fragment) OS=Lytechinus pictus PE=3 SV=1	PF03953	Tubulin C-terminal domain	GO:0006184//GO:0051258//GO:0071353//GO:0007018//GO:0000226	GTP catabolic process//protein polymerization//cellular response to interleukin-4//microtubule-based movement//microtubule cytoskeleton organization	GO:0005200//GO:0005525//GO:0003924	structural constituent of cytoskeleton//GTP binding//GTPase activity	GO:0005881//GO:0005856//GO:0043234	cytoplasmic microtubule//cytoskeleton//protein complex	KOG1376	Alpha tubulin
comp56517_c0	91.948946436748	179.905067185266	-0.96833	5.8752e-08	2.3301e-05	4379	--	--	--	--	--	--	--	--	--	--	--	--	--	--	--	--	--	--	PF02939//PF05460	UcrQ family//Origin recognition complex subunit 6 (ORC6)	GO:0006118//GO:0006260//GO:0015992//GO:0006119	electron transport//DNA replication//proton transport//oxidative phosphorylation	GO:0008121//GO:0003677	ubiquinol-cytochrome-c reductase activity//DNA binding	GO:0005664	nuclear origin of replication recognition complex	--	--
comp56583_c0	87.2933602622343	160.122911305964	-0.87524	2.5667e-06	0.00075144	4339	363736454	XP_426613.3	4823	0	PREDICTED: complement factor H [Gallus gallus]	363736453	XM_426613.3	1600	0	PREDICTED: Gallus gallus complement factor H (CFH), mRNA	K04004	HF1	complement factor H	http://www.genome.jp/dbget-bin/www_bget?ko:K04004	P08603	1109	7.7467e-127	Complement factor H OS=Homo sapiens GN=CFH PE=1 SV=4	PF06105//PF03821	Aph-1 protein//Golgi 4-transmembrane spanning transporter	GO:0016485//GO:0043085	protein processing//positive regulation of catalytic activity	--	--	GO:0016021	integral to membrane	KOG4297	C-type lectin
comp56594_c0	262.221898431449	496.487106263928	-0.92097	5.503e-18	5.7751e-15	5457	326918072	XP_003205315.1	699	8.69569e-79	PREDICTED: f-box only protein 32-like [Meleagris gallopavo]	449495127	XM_002199384.2	903	0	PREDICTED: Taeniopygia guttata F-box protein 32 (FBXO32), mRNA	K10305	FBXO25_32	F-box protein 25/32	http://www.genome.jp/dbget-bin/www_bget?ko:K10305	Q1A730	675	2.50686e-76	F-box only protein 32 OS=Sus scrofa GN=FBXO32 PE=2 SV=1	PF06881	RNA polymerase II transcription factor SIII (Elongin) subunit A	GO:0006355	regulation of transcription, DNA-dependent	--	--	GO:0005634//GO:0016021	nucleus//integral to membrane	--	--
comp56743_c0	39.6851778203896	12.5121798211536	1.6653	0.00012486	0.023925	2050	363734612	XP_003641424.1	656	4.58597e-164	PREDICTED: plasma protease C1 inhibitor-like [Gallus gallus]	449504021	XM_004174513.1	137	2.84623e-63	PREDICTED: Taeniopygia guttata serpin peptidase inhibitor, clade G (C1 inhibitor), member 1 (SERPING1), mRNA	--	--	--	--	P05155	323	5.68301e-72	Plasma protease C1 inhibitor OS=Homo sapiens GN=SERPING1 PE=1 SV=2	--	--	--	--	GO:0004867	serine-type endopeptidase inhibitor activity	--	--	KOG2392	Serpin
comp56766_c2	106.447835922525	187.492860289673	-0.81669	1.5891e-06	0.0004861	5768	--	--	--	--	--	46430140	CR391495.1	526	0	Gallus gallus finished cDNA, clone ChEST902a18	--	--	--	--	--	--	--	--	--	--	--	--	--	--	--	--	--	--
comp56799_c2	42.3988218297727	98.1898252915746	-1.2115	1.6012e-06	0.00048761	2731	50745860	XP_420272.1	824	2.15406e-97	PREDICTED: uncharacterized protein LOC422293 [Gallus gallus]	363732810	XM_420272.3	262	1.23939e-132	PREDICTED: Gallus gallus uncharacterized LOC422293 (LOC422293), mRNA	--	--	--	--	P20746	195	1.07045e-14	Uncharacterized protein ORF9 OS=Fowl adenovirus A serotype 1 (strain CELO / Phelps) GN=9 PE=4 SV=2	PF02337	Retroviral GAG p10 protein	--	--	GO:0005198	structural molecule activity	GO:0019028	viral capsid	--	--
comp56843_c1	187.983285422276	304.671365345058	-0.69665	9.4489e-08	3.6211e-05	3912	71274115	NP_989828.2	2797	0	neurofibromin 2 (bilateral acoustic neuroma) [Gallus gallus]	71274114	NM_204497.2	57	1.62127e-18	Gallus gallus neurofibromin 2 (bilateral acoustic neuroma) (NF2), mRNA gi|53133707|emb|AJ720524.1| Gallus gallus mRNA for hypothetical protein, clone 19i21	--	--	--	--	P35240	2695	0	Merlin OS=Homo sapiens GN=NF2 PE=1 SV=1	PF02793//PF00060//PF00002//PF00769	Hormone receptor domain//Ligand-gated ion channel//7 transmembrane receptor (Secretin family)//Ezrin/radixin/moesin family	GO:0007268//GO:0045216//GO:0006469//GO:0043409//GO:0042518//GO:0042524//GO:0035330//GO:0022408//GO:0008285//GO:0007186//GO:0006811//GO:0051496//GO:0008156//GO:0007165	synaptic transmission//cell-cell junction organization//negative regulation of protein kinase activity//negative regulation of MAPK cascade//negative regulation of tyrosine phosphorylation of Stat3 protein//negative regulation of tyrosine phosphorylation of Stat5 protein//regulation of hippo signaling cascade//negative regulation of cell-cell adhesion//negative regulation of cell proliferation//G…	GO:0004970//GO:0008092//GO:0004930//GO:0005234	ionotropic glutamate receptor activity//cytoskeletal protein binding//G-protein coupled receptor activity//extracellular-glutamate-gated ion channel activity	GO:0005737//GO:0005730//GO:0048471//GO:0019898//GO:0001726//GO:0005912//GO:0030864//GO:0005886//GO:0030027//GO:0030175//GO:0016020//GO:0032154//GO:0005769//GO:0016021	cytoplasm//nucleolus//perinuclear region of cytoplasm//extrinsic to membrane//ruffle//adherens junction//cortical actin cytoskeleton//plasma membrane//lamellipodium//filopodium//membrane//cleavage furrow//early endosome//integral to membrane	KOG3529	Radixin, moesin and related proteins of the ERM family
comp56843_c3	163.259719663521	299.552164599956	-0.87564	1.2343e-10	7.1351e-08	2789	--	--	--	--	--	--	--	--	--	--	--	--	--	--	--	--	--	--	--	--	--	--	--	--	--	--	--	--
comp56846_c0	4.25406239094709	22.8942033322619	-2.4281	0.00017713	0.031965	579	--	--	--	--	--	--	--	--	--	--	--	--	--	--	--	--	--	--	--	--	--	--	--	--	--	--	--	--
comp56846_c2	38.9582555802523	214.46891521605	-2.4608	6.1865e-31	1.2058e-27	5589	118095878	XP_413850.2	6975	0	PREDICTED: protein KIAA1199 [Gallus gallus]	118095877	XM_413850.2	3173	0	PREDICTED: Gallus gallus KIAA1199 (KIAA1199), mRNA	--	--	--	--	Q8WUJ3	5808	0	Protein KIAA1199 OS=Homo sapiens GN=KIAA1199 PE=1 SV=2	--	--	--	--	--	--	--	--	--	--
comp56856_c2	142.410335987468	86.9581566568	0.71166	0.00026967	0.046808	591	224058776	XP_002192249.1	375	2.38792e-43	PREDICTED: cysteine-rich protein 1 [Taeniopygia guttata]	41635071	BX934543.1	330	4.05955e-171	Gallus gallus finished cDNA, clone ChEST606m15	--	--	--	--	Q56K04	352	3.75581e-41	Cysteine-rich protein 1 OS=Bos taurus GN=CRIP1 PE=3 SV=3	PF00412//PF02069	LIM domain//Prokaryotic metallothionein	GO:0006915//GO:0071236//GO:0071493//GO:0010043	apoptotic process//cellular response to antibiotic//cellular response to UV-B//response to zinc ion	GO:0008270//GO:0046872//GO:0042277//GO:0008301//GO:0003680	zinc ion binding//metal ion binding//peptide binding//DNA binding, bending//AT DNA binding	GO:0005737	cytoplasm	KOG1700	Regulatory protein MLP and related LIM proteins
comp56909_c0	85.7410006529062	32.2794046982823	1.4094	6.195e-07	0.00020715	4162	363740902	XP_420083.3	282	1.95971e-22	PREDICTED: LOW QUALITY PROTEIN: RING finger protein 213 [Gallus gallus]	363740901	XM_420083.3	96	3.60591e-40	PREDICTED: Gallus gallus ring finger protein 213 (RNF213), mRNA	--	--	--	--	Q63HN8	157	5.61115e-09	E3 ubiquitin-protein ligase RNF213 OS=Homo sapiens GN=RNF213 PE=1 SV=3	PF06423//PF03811//PF08046	GWT1//InsA N-terminal domain//IlvGEDA operon leader peptide	GO:0006506//GO:0006313//GO:0009082	GPI anchor biosynthetic process//transposition, DNA-mediated//branched-chain amino acid biosynthetic process	GO:0016746	transferase activity, transferring acyl groups	GO:0016021//GO:0005789	integral to membrane//endoplasmic reticulum membrane	--	--
comp56946_c0	681.170172286006	988.557479884999	-0.53731	2.0498e-14	1.6846e-11	2654	395535801	XP_003769909.1	1582	0	PREDICTED: thioredoxin-interacting protein [Sarcophilus harrisii]	41633577	BX933049.1	574	0	Gallus gallus finished cDNA, clone ChEST995l7	--	--	--	--	Q9H3M7	1541	0	Thioredoxin-interacting protein OS=Homo sapiens GN=TXNIP PE=1 SV=1	--	--	--	--	--	--	--	--	KOG3780	Thioredoxin binding protein TBP-2/VDUP1
comp56969_c4	148.04584916537	251.7992646495	-0.76623	1.3827e-07	5.1824e-05	6774	363730106	XP_418800.3	1910	0	PREDICTED: LIM domain-containing protein 1 [Gallus gallus]	363730105	XM_418800.3	1106	0	PREDICTED: Gallus gallus LIM domains containing 1 (LIMD1), mRNA	--	--	--	--	G5E5X0	1323	2.79018e-159	LIM domain-containing protein 1 OS=Bos taurus GN=LIMD1 PE=3 SV=1	PF05353//PF00412	Delta Atracotoxin//LIM domain	GO:0006810//GO:0009405	transport//pathogenesis	GO:0008270//GO:0019871	zinc ion binding//sodium channel inhibitor activity	GO:0005576	extracellular region	KOG1701	Focal adhesion adaptor protein Paxillin and related LIM proteins
comp56987_c1	377.762232969572	544.580575263955	-0.52767	2.3526e-08	1.003e-05	10137	363732666	XP_420322.3	606	4.75459e-60	PREDICTED: collagen alpha-6(IV) chain [Gallus gallus]	363732665	XM_420322.3	4170	0	PREDICTED: Gallus gallus collagen, type IV, alpha 6 (COL4A6), mRNA	K08342	ATG4	autophagy-related protein 4	http://www.genome.jp/dbget-bin/www_bget?ko:K08342	Q5ZIW7	1701	0	Cysteine protease ATG4A OS=Gallus gallus GN=ATG4A PE=2 SV=1	PF01413//PF06298//PF06769//PF00473	C-terminal tandem repeated domain in type 4 procollagen//Photosystem II protein Y (PsbY)//Plasmid encoded toxin Txe//Corticotropin-releasing factor family	GO:0006401//GO:0015979//GO:0007165	RNA catabolic process//photosynthesis//signal transduction	GO:0005201//GO:0005179//GO:0004519//GO:0030145	extracellular matrix structural constituent//hormone activity//endonuclease activity//manganese ion binding	GO:0009523//GO:0005576//GO:0005581//GO:0005578//GO:0016021	photosystem II//extracellular region//collagen//proteinaceous extracellular matrix//integral to membrane	KOG3544	Collagens (type IV and type XIII), and related proteins
comp57013_c0	143.391009317592	248.225778129377	-0.7917	7.5128e-08	2.9285e-05	5829	326931336	XP_003211788.1	2722	0	PREDICTED: large neutral amino acids transporter small subunit 4-like [Meleagris gallopavo]	363741285	XM_415803.3	1335	0	PREDICTED: Gallus gallus solute carrier family 43, member 2 (SLC43A2), mRNA	K08229	SLC43A2	MFS transporter, LAT3 family, solute carrier family 43, member 2	http://www.genome.jp/dbget-bin/www_bget?ko:K08229	Q0VCM6	2433	0	Large neutral amino acids transporter small subunit 4 OS=Bos taurus GN=SLC43A2 PE=2 SV=1	PF07690	Major Facilitator Superfamily	GO:0055085	transmembrane transport	--	--	GO:0016021	integral to membrane	--	--
comp57072_c1	146.829336586906	236.435974413366	-0.68731	3.3757e-06	0.00096348	4943	66392162	NP_001006220.2	5412	0	unconventional myosin-Ic [Gallus gallus]	66392161	NM_001006220.2	2665	0	Gallus gallus myosin IC (MYO1C), mRNA gi|53130315|emb|AJ719828.1| Gallus gallus mRNA for hypothetical protein, clone 6o17	K10356	MYO1	myosin I	http://www.genome.jp/dbget-bin/www_bget?ko:K10356	Q5ZLA6	5412	0	Unconventional myosin-Ic OS=Gallus gallus GN=MYO1C PE=2 SV=1	PF06414//PF00063//PF00612//PF06221//PF06017//PF12249	Zeta toxin//Myosin head (motor domain)//IQ calmodulin-binding motif//Putative zinc finger motif, C2HC5-type//Myosin tail//Arabinofuranosyltransferase A C terminal	GO:0044038//GO:0006355//GO:0006810	cell wall macromolecule biosynthetic process//regulation of transcription, DNA-dependent//transport	GO:0003774//GO:0016757//GO:0005515//GO:0005524//GO:0003779//GO:0008022//GO:0008270//GO:0016301	motor activity//transferase activity, transferring glycosyl groups//protein binding//ATP binding//actin binding//protein C-terminus binding//zinc ion binding//kinase activity	GO:0016328//GO:0005886//GO:0005737//GO:0060171//GO:0031941//GO:0005634//GO:0045160//GO:0005903//GO:0016459//GO:0009925//GO:0016021	lateral plasma membrane//plasma membrane//cytoplasm//stereocilium membrane//filamentous actin//nucleus//myosin I complex//brush border//myosin complex//basal plasma membrane//integral to membrane	KOG0164	Myosin class I heavy chain
comp57147_c1	204.406951558272	11.1627016247364	4.1947	1.1256e-45	2.8438e-42	2215	326923707	XP_003208076.1	1511	0	PREDICTED: interferon-induced protein with tetratricopeptide repeats 5-like [Meleagris gallopavo]	363735477	XM_421662.3	640	0	PREDICTED: Gallus gallus interferon-induced protein with tetratricopeptide repeats 5 (IFIT5), mRNA	--	--	--	--	Q13325	1040	2.41474e-131	Interferon-induced protein with tetratricopeptide repeats 5 OS=Homo sapiens GN=IFIT5 PE=1 SV=1	PF13181//PF13174//PF13176//PF06552//PF00515	Tetratricopeptide repeat//Tetratricopeptide repeat//Tetratricopeptide repeat//Plant specific mitochondrial import receptor subunit TOM20//Tetratricopeptide repeat	GO:0045040	protein import into mitochondrial outer membrane	GO:0005515	protein binding	GO:0005742	mitochondrial outer membrane translocase complex	--	--
comp57168_c0	94.2610666625645	46.2875287371713	1.026	4.9317e-05	0.010782	3372	326918744	XP_003205648.1	1538	0	PREDICTED: protein phosphatase 1 regulatory subunit 3B-like [Meleagris gallopavo]	363733464	XM_420586.3	832	0	PREDICTED: Gallus gallus protein phosphatase 1, regulatory (inhibitor) subunit 3B (PPP1R3B), mRNA	K07189	PPP1R3	protein phosphatase 1, regulatory (inhibitor) subunit 3	http://www.genome.jp/dbget-bin/www_bget?ko:K07189	Q86XI6	1127	4.74774e-143	Protein phosphatase 1 regulatory subunit 3B OS=Homo sapiens GN=PPP1R3B PE=1 SV=1	PF03423//PF03370	Carbohydrate binding domain (family 25)//Putative phosphatase regulatory subunit	--	--	GO:0005515//GO:2001070	protein binding//starch binding	--	--	--	--
comp57298_c0	153.376114708553	78.1602413762593	0.97257	7.3644e-07	0.00024386	3342	363729141	XP_001233080.2	894	3.62323e-109	PREDICTED: COMM domain-containing protein 6 [Gallus gallus]	363729140	XM_001233079.2	48	1.39273e-13	PREDICTED: Gallus gallus COMM domain containing 6 (COMMD6), mRNA	--	--	--	--	Q28HC7	491	2.6366e-54	COMM domain-containing protein 6 OS=Xenopus tropicalis GN=commd6 PE=2 SV=1	PF01852	START domain	--	--	GO:0008289	lipid binding	--	--	--	--
comp57301_c1	154.490380524288	87.6812437620457	0.81718	1.8406e-05	0.0045656	1854	118084924	XP_417079.2	2423	0	PREDICTED: phosphatidylinositol-3,4,5-trisphosphate 3-phosphatase TPTE2 [Gallus gallus]	118084923	XM_417079.2	1279	0	PREDICTED: Gallus gallus transmembrane phosphatase with tensin homology (TPTE), mRNA	--	--	--	--	Q6XPS3	1347	1.98749e-178	Phosphatidylinositol 3,4,5-trisphosphate 3-phosphatase TPTE2 OS=Homo sapiens GN=TPTE2 PE=1 SV=2	PF00782//PF00102//PF00520//PF10409	Dual specificity phosphatase, catalytic domain//Protein-tyrosine phosphatase//Ion transport protein//C2 domain of PTEN tumour-suppressor protein	GO:0055085//GO:0006570//GO:0006470//GO:0006811	transmembrane transport//tyrosine metabolic process//protein dephosphorylation//ion transport	GO:0005216//GO:0004725//GO:0005515//GO:0008138	ion channel activity//protein tyrosine phosphatase activity//protein binding//protein tyrosine/serine/threonine phosphatase activity	GO:0016020//GO:0016021	membrane//integral to membrane	KOG2283	Clathrin coat dissociation kinase GAK/PTEN/Auxilin and related tyrosine phosphatases
comp57311_c5	84.5924038073505	173.914891313393	-1.0398	1.5896e-08	6.9785e-06	4191	45384228	NP_990619.1	5131	0	integrin alpha-8 precursor [Gallus gallus]	449492432	XM_004175532.1	2728	0	PREDICTED: Taeniopygia guttata integrin, alpha 8 (ITGA8), mRNA	K06584	ITGA8	integrin alpha 8	http://www.genome.jp/dbget-bin/www_bget?ko:K06584	P26009	5131	0	Integrin alpha-8 OS=Gallus gallus GN=ITGA8 PE=1 SV=1	PF04934//PF05326//PF06298	MED6 mediator sub complex component//Seminal vesicle autoantigen (SVA)//Photosystem II protein Y (PsbY)	GO:0015979//GO:0030198//GO:0007229//GO:0006357//GO:0030511//GO:0030030//GO:0045184//GO:0007399//GO:0030154//GO:0007155	photosynthesis//extracellular matrix organization//integrin-mediated signaling pathway//regulation of transcription from RNA polymerase II promoter//positive regulation of transforming growth factor beta receptor signaling pathway//cell projection organization//establishment of protein localization//nervous system development//cell differentiation//cell adhesion	GO:0046872//GO:0030145//GO:0001104	metal ion binding//manganese ion binding//RNA polymerase II transcription cofactor activity	GO:0016021//GO:0045177//GO:0009523//GO:0005576//GO:0016592//GO:0008305	integral to membrane//apical part of cell//photosystem II//extracellular region//mediator complex//integrin complex	KOG3637	Vitronectin receptor, alpha subunit
comp57312_c2	139.116796104793	75.9348110523469	0.87346	1.6705e-05	0.0041741	1861	363735003	XP_421438.3	1709	0	PREDICTED: uncharacterized protein C14orf37 homolog [Gallus gallus]	363735002	XM_421438.3	748	0	PREDICTED: Gallus gallus chromosome 5 open reading frame, human C14orf37 (C5H14orf37), mRNA	--	--	--	--	Q86TY3	149	1.09105e-08	Uncharacterized protein C14orf37 OS=Homo sapiens GN=C14orf37 PE=2 SV=1	PF08170	POPLD (NUC188) domain	GO:0008033//GO:0006396//GO:0051252	tRNA processing//RNA processing//regulation of RNA metabolic process	GO:0004526	ribonuclease P activity	GO:0030677	ribonuclease P complex	--	--
comp57333_c0	54.4131896138896	116.086408896431	-1.0932	1.5242e-06	0.00047046	882	--	--	--	--	--	--	--	--	--	--	--	--	--	--	--	--	--	--	PF03613	PTS system mannose/fructose/sorbose family IID component	GO:0009401	phosphoenolpyruvate-dependent sugar phosphotransferase system	--	--	GO:0016021	integral to membrane	--	--
comp57364_c0	95.7701393212478	288.890007048074	-1.5929	4.743e-24	7.3532e-21	2499	862975	AAA68605.1	1791	0	IgM heavy chain, constant region domains one, two, three and four, partial [Anas platyrhynchos]	392521740	JQ082477.1	960	0	Anser anser domesticus immunoglobulin mu heavy chain constant region mRNA, partial cds	--	--	--	--	P01875	1186	1.7251e-152	Ig mu chain C region OS=Gallus gallus PE=2 SV=2	--	--	--	--	--	--	--	--	--	--
comp57418_c0	119.109268986107	67.7220488569756	0.81459	0.00017636	0.03191	5159	326927961	XP_003210155.1	2187	0	PREDICTED: hypothetical protein LOC100538799, partial [Meleagris gallopavo]	326927960	XM_003210107.1	1044	0	PREDICTED: Meleagris gallopavo hypothetical protein LOC100538799 (LOC100538799), partial mRNA	K06818	PODXL2	podocalyxin-like 2	http://www.genome.jp/dbget-bin/www_bget?ko:K06818	Q8CAE9	882	2.40478e-101	Podocalyxin-like protein 2 OS=Mus musculus GN=Podxl2 PE=1 SV=2	--	--	--	--	--	--	--	--	--	--
comp57468_c1	265.323632343164	183.768641747611	0.52986	0.0001404	0.026311	3181	--	--	--	--	--	--	--	--	--	--	--	--	--	--	--	--	--	--	--	--	--	--	--	--	--	--	--	--
comp57473_c0	209.102093049755	329.075732897125	-0.65421	1.515e-07	5.6166e-05	5246	158519801	NP_001103530.1	1073	2.97881e-131	ras-related protein Rab-23 [Gallus gallus]	326916364	XM_003204430.1	680	0	PREDICTED: Meleagris gallopavo ras-related protein Rab-23-like (LOC100540268), mRNA	K06234	RAB23	Ras-related protein Rab-23	http://www.genome.jp/dbget-bin/www_bget?ko:K06234	Q9ULC3	1012	3.6899e-124	Ras-related protein Rab-23 OS=Homo sapiens GN=RAB23 PE=1 SV=1	PF08477//PF00025//PF00009//PF00071//PF02421//PF01926//PF04670	Miro-like protein//ADP-ribosylation factor family//Elongation factor Tu GTP binding domain//Ras family//Ferrous iron transport protein B//50S ribosome-binding GTPase//Gtr1/RagA G protein conserved region	GO:0045861//GO:0007264//GO:0015684//GO:0008589//GO:0015031	negative regulation of proteolysis//small GTPase mediated signal transduction//ferrous iron transport//regulation of smoothened signaling pathway//protein transport	GO:0015093//GO:0005525//GO:0003924	ferrous iron transmembrane transporter activity//GTP binding//GTPase activity	GO:0005622//GO:0005737//GO:0005634//GO:0016021	intracellular//cytoplasm//nucleus//integral to membrane	KOG0394	Ras-related GTPase
comp57477_c0	172.700006537747	101.957414839949	0.7603	2.1133e-05	0.0051225	4141	224047250	XP_002197016.1	1710	0	PREDICTED: sphingolipid delta(4)-desaturase DES1 [Taeniopygia guttata]	60099064	AJ851729.1	1037	0	Gallus gallus mRNA for hypothetical protein, clone 22e12	K04712	DEGS	sphingolipid delta-4 desaturase	http://www.genome.jp/dbget-bin/www_bget?ko:K04712	Q5F3C1	1692	0	Sphingolipid delta(4)-desaturase DES1 OS=Gallus gallus GN=DEGS1 PE=2 SV=1	PF00487//PF08557	Fatty acid desaturase//Sphingolipid Delta4-desaturase (DES)	GO:0055114//GO:0006629//GO:0006633	oxidation-reduction process//lipid metabolic process//fatty acid biosynthetic process	GO:0016705	oxidoreductase activity, acting on paired donors, with incorporation or reduction of molecular oxygen	GO:0016021	integral to membrane	KOG2987	Fatty acid desaturase
comp57480_c0	137.847294328126	440.061427051145	-1.6746	2.7522e-38	5.867e-35	3221	327279476	XP_003224482.1	3131	0	PREDICTED: integrin alpha-5-like [Anolis carolinensis]	291389301	XM_002711037.1	387	0	PREDICTED: Oryctolagus cuniculus integrin, alpha 5 (fibronectin receptor, alpha polypeptide) (ITGA5), mRNA	K06484	ITGA5	integrin alpha 5	http://www.genome.jp/dbget-bin/www_bget?ko:K06484	P11688	3044	0	Integrin alpha-5 OS=Mus musculus GN=Itga5 PE=1 SV=3	--	--	GO:0044763	single-organism cellular process	--	--	GO:0016021	integral to membrane	KOG3637	Vitronectin receptor, alpha subunit
comp57498_c4	434.568892423421	728.158668983832	-0.74467	2.2881e-18	2.6165e-15	1488	34978361	P26932.2	1439	0	RecName: Full=Calponin-1; AltName: Full=Calponin, smooth muscle	87045820	DQ370107.1	699	0	Coturnix coturnix alpha h1-calponin mRNA, complete cds, alternatively spliced	--	--	--	--	P26932	1439	0	Calponin-1 OS=Gallus gallus GN=CNN1 PE=1 SV=2	PF06112//PF00307	Gammaherpesvirus capsid protein//Calponin homology (CH) domain	GO:0031032	actomyosin structure organization	GO:0005515//GO:0005516//GO:0003779	protein binding//calmodulin binding//actin binding	GO:0019028	viral capsid	KOG2046	Calponin
comp57510_c0	34.853458536356	9.31410135567177	1.9038	7.9481e-05	0.016423	2520	50760081	XP_417891.1	961	8.8373e-121	PREDICTED: transmembrane protein 136-like [Gallus gallus]	50760080	XM_417891.1	387	0	PREDICTED: Gallus gallus transmembrane protein 136 (TMEM136), mRNA	--	--	--	--	Q6ZRR5	720	1.44314e-86	Transmembrane protein 136 OS=Homo sapiens GN=TMEM136 PE=2 SV=2	PF03798	TLC domain	--	--	--	--	GO:0016021	integral to membrane	--	--
comp57519_c3	422.252262311526	896.16657143746	-1.0857	2.6956e-40	6.3406e-37	5899	240849597	NP_001155862.1	5395	0	collagen, type IV, alpha 2 precursor [Gallus gallus]	240849596	NM_001162390.1	3932	0	Gallus gallus collagen, type IV, alpha 2 (COL4A2), mRNA	K06237	COL4A	collagen, type IV, alpha	http://www.genome.jp/dbget-bin/www_bget?ko:K06237	P08122	131	8.26709e-06	Collagen alpha-2(IV) chain OS=Mus musculus GN=Col4a2 PE=2 SV=4	PF08476//PF08290//PF01413	Viral D10 N-terminal//Hepatitis core protein, putative zinc finger//C-terminal tandem repeated domain in type 4 procollagen	GO:0006351//GO:0016525//GO:0009405//GO:0071560	transcription, DNA-dependent//negative regulation of angiogenesis//pathogenesis//cellular response to transforming growth factor beta stimulus	GO:0016791//GO:0005198//GO:0005201	phosphatase activity//structural molecule activity//extracellular matrix structural constituent	GO:0005581//GO:0005578//GO:0005587	collagen//proteinaceous extracellular matrix//collagen type IV	KOG3544	Collagens (type IV and type XIII), and related proteins
comp57530_c0	2529.75955039083	1199.64772260928	1.0764	3.0506e-106	2.6012e-102	1342	38606549	AAR25265.1	1491	0	MHC class I heavy chain, partial [Anser anser]	38606552	AY387650.1	1056	0	Anser anser isolate G3 MHC class I heavy chain mRNA, partial cds	K06751	MHC1	major histocompatibility complex, class I	http://www.genome.jp/dbget-bin/www_bget?ko:K06751	P15979	911	7.48587e-118	Class I histocompatibility antigen, F10 alpha chain OS=Gallus gallus PE=2 SV=1	PF00129//PF00969//PF01299	Class I Histocompatibility antigen, domains alpha 1 and 2//Class II histocompatibility antigen, beta domain//Lysosome-associated membrane glycoprotein (Lamp)	GO:0019882//GO:0006955	antigen processing and presentation//immune response	--	--	GO:0016020//GO:0042613	membrane//MHC class II protein complex	--	--
comp57553_c0	126.20385093143	205.524533914191	-0.70355	9.8257e-06	0.0025779	4753	326927946	XP_003210148.1	1601	0	PREDICTED: monoglyceride lipase-like [Meleagris gallopavo]	326927945	XM_003210100.1	931	0	PREDICTED: Meleagris gallopavo monoglyceride lipase-like (LOC100550608), mRNA	K01054	MGLL	acylglycerol lipase	http://www.genome.jp/dbget-bin/www_bget?ko:K01054	Q99685	1186	7.0069e-148	Monoglyceride lipase OS=Homo sapiens GN=MGLL PE=1 SV=2	PF00326//PF07859//PF01764//PF02230//PF09297//PF07819//PF00975//PF03403//PF01738	Prolyl oligopeptidase family//alpha/beta hydrolase fold//Lipase (class 3)//Phospholipase/Carboxylesterase//NADH pyrophosphatase zinc ribbon domain//PGAP1-like protein//Thioesterase domain//Platelet-activating factor acetylhydrolase, isoform II//Dienelactone hydrolase family	GO:0016042//GO:0046486//GO:0006886//GO:0008152//GO:0009058//GO:0006629//GO:0006508//GO:0006505	lipid catabolic process//glycerolipid metabolic process//intracellular protein transport//metabolic process//biosynthetic process//lipid metabolic process//proteolysis//GPI anchor metabolic process	GO:0046872//GO:0003847//GO:0004806//GO:0008236//GO:0016787//GO:0016788	metal ion binding//1-alkyl-2-acetylglycerophosphocholine esterase activity//triglyceride lipase activity//serine-type peptidase activity//hydrolase activity//hydrolase activity, acting on ester bonds	GO:0008247	1-alkyl-2-acetylglycerophosphocholine esterase complex	KOG1455	Lysophospholipase
comp57612_c0	99.1704039270645	35.7633052053656	1.4714	3.0482e-08	1.2615e-05	4151	--	--	--	--	--	--	--	--	--	--	--	--	--	--	--	--	--	--	--	--	--	--	--	--	--	--	--	--
comp57643_c1	98.4934855781892	234.657763154546	-1.2525	2.684e-14	2.1797e-11	3451	363732762	XP_420218.2	1416	0	PREDICTED: interleukin-13 receptor subunit alpha-1 [Gallus gallus]	363732761	XM_420218.2	56	5.13778e-18	PREDICTED: Gallus gallus interleukin 13 receptor, alpha 1 (IL13RA1), mRNA	K05076	IL13RA1	interleukin 13 receptor alpha-1	http://www.genome.jp/dbget-bin/www_bget?ko:K05076	O09030	496	2.28999e-52	Interleukin-13 receptor subunit alpha-1 OS=Mus musculus GN=Il13ra1 PE=2 SV=1	PF00041//PF08092	Fibronectin type III domain//Magi peptide toxin family	GO:0006810	transport	GO:0019871//GO:0005515	sodium channel inhibitor activity//protein binding	GO:0005576	extracellular region	--	--
comp57659_c0	442.619518916604	640.907580284395	-0.53405	9.1631e-10	4.8082e-07	6787	326924905	XP_003208663.1	409	2.46253e-41	PREDICTED: regulator of G-protein signaling 4-like [Meleagris gallopavo]	46019036	BX950639.2	195	5.45479e-95	Gallus gallus finished cDNA, clone ChEST606e8	K16449	RGS	regulator of G-protein signaling	http://www.genome.jp/dbget-bin/www_bget?ko:K16449	Q7SZC6	400	2.54674e-41	Regulator of G-protein signaling 4 OS=Gallus gallus GN=RGS4 PE=2 SV=1	PF02228//PF00615	Major core protein p19//Regulator of G protein signaling domain	GO:0038032	termination of G-protein coupled receptor signaling pathway	GO:0005198	structural molecule activity	GO:0019013	viral nucleocapsid	KOG3589	G protein signaling regulators
comp57678_c0	113.394645174268	262.348373184927	-1.2101	4.6432e-15	4.0611e-12	8340	363744675	XP_003643101.1	189	1.35372e-12	PREDICTED: HEAT repeat-containing protein 8-like, partial [Gallus gallus]	34148111	AY294419.1	129	3.28016e-58	Anas platyrhynchos MHC class I antigen alpha chain (Anpl-U) mRNA, Anpl-U*05 allele, complete cds	--	--	--	--	--	--	--	--	--	--	--	--	--	--	--	--	--	--
comp57696_c0	864.141873681052	366.448742336784	1.2377	1.8701e-46	4.9064e-43	6744	363733420	XP_427861.3	179	3.54714e-10	PREDICTED: low-density lipoprotein receptor-related protein 2-like [Gallus gallus]	363733419	XM_427861.3	474	0	PREDICTED: Gallus gallus low-density lipoprotein receptor-related protein 2-like (LOC430303), mRNA	--	--	--	--	Q8VI56	144	2.92429e-07	Low-density lipoprotein receptor-related protein 4 OS=Mus musculus GN=Lrp4 PE=1 SV=3	PF00057//PF00008//PF05109//PF07645//PF00225	Low-density lipoprotein receptor domain class A//EGF-like domain//Herpes virus major outer envelope glycoprotein (BLLF1)//Calcium-binding EGF domain//Kinesin motor domain	GO:0007017//GO:0019058//GO:0007018	microtubule-based process//viral infectious cycle//microtubule-based movement	GO:0005509//GO:0003777//GO:0005524//GO:0005515//GO:0008017	calcium ion binding//microtubule motor activity//ATP binding//protein binding//microtubule binding	GO:0005874//GO:0045298//GO:0019031	microtubule//tubulin complex//viral envelope	KOG1215	Low-density lipoprotein receptors containing Ca2+-binding EGF-like domains
comp57713_c0	49.6307278943827	99.8926705394245	-1.0091	2.9163e-05	0.0067665	5189	118099806	XP_415701.2	2505	0	PREDICTED: dynein intermediate chain 2, axonemal [Gallus gallus]	118099805	XM_415701.2	1203	0	PREDICTED: Gallus gallus dynein, axonemal, intermediate chain 2 (DNAI2), mRNA	K11143	DNAI2	dynein intermediate chain 2, axonemal	http://www.genome.jp/dbget-bin/www_bget?ko:K11143	Q66HC9	2033	0	Dynein intermediate chain 2, axonemal OS=Rattus norvegicus GN=Dnai2 PE=2 SV=1	PF00400	WD domain, G-beta repeat	--	--	GO:0005515	protein binding	--	--	KOG1587	Cytoplasmic dynein intermediate chain
comp57744_c0	157.403293771983	281.12944091852	-0.83677	1.9757e-09	9.766e-07	6659	363742375	XP_003642629.1	144	4.62805e-06	PREDICTED: collagen alpha-1(XVI) chain-like [Gallus gallus]	363742374	XM_003642581.1	741	0	PREDICTED: Gallus gallus collagen alpha-1(XVI) chain-like (LOC430477), mRNA	--	--	--	--	Q07092	209	7.81471e-15	Collagen alpha-1(XVI) chain OS=Homo sapiens GN=COL16A1 PE=1 SV=2	--	--	--	--	--	--	--	--	KOG3544	Collagens (type IV and type XIII), and related proteins
comp57766_c1	135.405313250375	209.366778473432	-0.62875	5.2425e-05	0.011389	3698	426246821	XP_004017186.1	700	1.50129e-77	PREDICTED: envelope glycoprotein-like [Ovis aries]	--	--	--	--	--	--	--	--	--	P10272	172	1.29892e-72	Pol polyprotein OS=Baboon endogenous virus (strain M7) GN=pol PE=3 SV=1	PF10717	Occlusion-derived virus envelope protein ODV-E18	--	--	--	--	GO:0019031	viral envelope	KOG0017	FOG: Transposon-encoded proteins with TYA, reverse transcriptase, integrase domains in various combinations
comp57778_c0	265.126602085057	101.728472806626	1.382	5.8207e-18	6.016e-15	3569	363738452	XP_414266.3	486	2.42676e-48	PREDICTED: guanylate-binding protein 4-like [Gallus gallus]	326927667	XM_003209965.1	167	1.04946e-79	PREDICTED: Meleagris gallopavo interferon-induced guanylate-binding protein 1-like (LOC100541369), mRNA	--	--	--	--	P32455	578	8.78134e-62	Interferon-induced guanylate-binding protein 1 OS=Homo sapiens GN=GBP1 PE=1 SV=2	PF02841//PF01926//PF09090//PF02263	Guanylate-binding protein, C-terminal domain//50S ribosome-binding GTPase//MIF4G like//Guanylate-binding protein, N-terminal domain	GO:0016070	RNA metabolic process	GO:0005525//GO:0003924	GTP binding//GTPase activity	--	--	KOG2037	Guanylate-binding protein
comp57796_c0	101.918378966269	50.9111624101433	1.0014	3.5353e-05	0.0079329	3264	--	--	--	--	--	--	--	--	--	--	--	--	--	--	--	--	--	--	PF00448	SRP54-type protein, GTPase domain	GO:0006614	SRP-dependent cotranslational protein targeting to membrane	GO:0005525	GTP binding	--	--	--	--
comp57801_c2	223.736067674613	322.589278953019	-0.5279	1.7164e-05	0.004273	5895	371877365	NP_001243080.1	2139	0	ATR-interacting protein [Gallus gallus]	449473784	XM_002190864.2	693	0	PREDICTED: Taeniopygia guttata ATR-interacting protein-like (LOC100218256), mRNA	K10905	ATRIP	ATR interacting protein	http://www.genome.jp/dbget-bin/www_bget?ko:K10905	Q8WXE1	1055	4.32781e-122	ATR-interacting protein OS=Homo sapiens GN=ATRIP PE=1 SV=1	PF00665//PF02022//PF00517	Integrase core domain//Integrase Zinc binding domain//Retroviral envelope protein	GO:0015074	DNA integration	GO:0008270//GO:0005198	zinc ion binding//structural molecule activity	GO:0019031	viral envelope	KOG0017	FOG: Transposon-encoded proteins with TYA, reverse transcriptase, integrase domains in various combinations
comp57802_c1	2.01508218518546	23.7360274547898	-3.5582	4.3165e-06	0.0012167	1616	--	--	--	--	--	--	--	--	--	--	--	--	--	--	--	--	--	--	--	--	--	--	--	--	--	--	--	--
comp57811_c0	13.5831465816205	107.289915616097	-2.9816	1.4151e-19	1.7877e-16	1055	84795344	ABC65926.1	619	7.29533e-77	transthyretin precursor [Anas platyrhynchos]	84795343	DQ334337.1	602	0	Anas platyrhynchos transthyretin precursor (TTR) mRNA, complete cds	--	--	--	--	P27731	611	5.97362e-77	Transthyretin OS=Gallus gallus GN=TTR PE=1 SV=1	--	--	--	--	--	--	--	--	KOG3006	Transthyretin and related proteins
comp57824_c0	1200.34191709107	773.224699543213	0.63449	1.3188e-21	1.9557e-18	574	115529260	NP_001070167.1	443	1.89885e-53	60S ribosomal protein L37 [Taeniopygia guttata]	170650590	NM_001122763.1	335	6.53967e-174	Gallus gallus ribosomal protein L37 (RPL37), mRNA	--	--	--	--	P61928	426	4.75315e-52	60S ribosomal protein L37 OS=Rattus norvegicus GN=Rpl37 PE=1 SV=2	PF04060//PF01907	Putative Fe-S cluster//Ribosomal protein L37e	GO:0006412//GO:0042254	translation//ribosome biogenesis	GO:0019843//GO:0046872//GO:0051536//GO:0003735	rRNA binding//metal ion binding//iron-sulfur cluster binding//structural constituent of ribosome	GO:0022625//GO:0005840//GO:0005622	cytosolic large ribosomal subunit//ribosome//intracellular	KOG3475	60S ribosomal protein L37
comp57842_c0	908.210228417588	595.254263639534	0.60952	1.1599e-15	1.0411e-12	631	224081761	XP_002196696.1	939	4.02275e-127	PREDICTED: 60S ribosomal protein L11 [Taeniopygia guttata]	326933169	XM_003212633.1	405	0	PREDICTED: Meleagris gallopavo 60S ribosomal protein L11-like (LOC100540304), partial mRNA	--	--	--	--	P62914	925	3.22259e-126	60S ribosomal protein L11 OS=Rattus norvegicus GN=Rpl11 PE=1 SV=2	PF00673//PF00281	ribosomal L5P family C-terminus//Ribosomal protein L5	GO:0006412//GO:0006605//GO:0042273//GO:0042254//GO:0006364	translation//protein targeting//ribosomal large subunit biogenesis//ribosome biogenesis//rRNA processing	GO:0003735	structural constituent of ribosome	GO:0005840//GO:0005730//GO:0022625	ribosome//nucleolus//cytosolic large ribosomal subunit	KOG0397	60S ribosomal protein L11
comp57846_c0	1453.57654897659	901.476320210296	0.68925	1.0736e-29	2.0344e-26	718	118088890	XP_419936.2	1009	3.35957e-135	PREDICTED: 40S ribosomal protein S7 isoform 6 [Gallus gallus]	363732377	XM_001234708.2	596	0	PREDICTED: Gallus gallus ribosomal protein S7, transcript variant 2 (RPS7), mRNA	--	--	--	--	P62083	985	1.3413e-134	40S ribosomal protein S7 OS=Rattus norvegicus GN=Rps7 PE=1 SV=1	PF01251	Ribosomal protein S7e	GO:0006412//GO:0042254	translation//ribosome biogenesis	GO:0003735	structural constituent of ribosome	GO:0005840//GO:0005622	ribosome//intracellular	KOG3320	40S ribosomal protein S7
comp57851_c0	1920.66737521544	759.473246541683	1.3385	5.3938e-114	5.2563e-110	3016	157954047	NP_001103255.1	3354	0	heat shock protein HSP 90-alpha [Gallus gallus]	326921045	XM_003206727.1	2313	0	PREDICTED: Meleagris gallopavo heat shock protein HSP 90-alpha-like (LOC100548090), mRNA	--	--	--	--	P11501	3354	0	Heat shock protein HSP 90-alpha OS=Gallus gallus GN=HSP90AA1 PE=3 SV=3	PF00487//PF08711//PF00183//PF02724//PF00335//PF02518	Fatty acid desaturase//TFIIS helical bundle-like domain//Hsp90 protein//CDC45-like protein//Tetraspanin family//Histidine kinase-, DNA gyrase B-, and HSP90-like ATPase	GO:0045429//GO:0006270//GO:0006457//GO:0006351//GO:0045428//GO:0006629//GO:0006950	positive regulation of nitric oxide biosynthetic process//DNA replication initiation//protein folding//transcription, DNA-dependent//regulation of nitric oxide biosynthetic process//lipid metabolic process//response to stress	GO:0030911//GO:0005524//GO:0003677//GO:0030235//GO:0042803//GO:0051082	TPR domain binding//ATP binding//DNA binding//nitric-oxide synthase regulator activity//protein homodimerization activity//unfolded protein binding	GO:0005634//GO:0016021//GO:0042470	nucleus//integral to membrane//melanosome	KOG0019	Molecular chaperone (HSP90 family)
comp57861_c0	329.876416982213	233.168217937742	0.50055	5.6271e-05	0.012147	1340	126038	P13743.2	1655	0	RecName: Full=L-lactate dehydrogenase B chain; Short=LDH-B; AltName: Full=Epsilon-crystallin	213096	J03869.1	1110	0	Duck lactate dehydrogenase B-4 (Ldh-B)/epsilon crystallin mRNA, 3&apos; end	--	--	--	--	P13743	1655	0	L-lactate dehydrogenase B chain OS=Anas platyrhynchos GN=LDHB PE=1 SV=2	PF02056//PF00056//PF02866	Family 4 glycosyl hydrolase//lactate/malate dehydrogenase, NAD binding domain//lactate/malate dehydrogenase, alpha/beta C-terminal domain	GO:0055114//GO:0006534//GO:0006094//GO:0005975//GO:0007423//GO:0006096//GO:0044262	oxidation-reduction process//cysteine metabolic process//gluconeogenesis//carbohydrate metabolic process//sensory organ development//glycolysis//cellular carbohydrate metabolic process	GO:0004459//GO:0016491//GO:0000166//GO:0005212//GO:0004553//GO:0016616	L-lactate dehydrogenase activity//oxidoreductase activity//nucleotide binding//structural constituent of eye lens//hydrolase activity, hydrolyzing O-glycosyl compounds//oxidoreductase activity, acting on the CH-OH group of donors, NAD or NADP as acceptor	GO:0005737	cytoplasm	KOG1495	Lactate dehydrogenase
comp58162_c0	82.033249432165	34.1344039682783	1.265	7.2987e-06	0.0019757	720	224088667	XP_002192954.1	383	5.67984e-44	PREDICTED: cyclin-dependent kinases regulatory subunit 2 isoform 1 [Taeniopygia guttata]	363744495	XM_001231966.2	276	5.21477e-141	PREDICTED: Gallus gallus CDC28 protein kinase regulatory subunit 2 (CKS2), mRNA	K02219	CKS1	cyclin-dependent kinase regulatory subunit CKS1	http://www.genome.jp/dbget-bin/www_bget?ko:K02219	P33552	379	1.53478e-44	Cyclin-dependent kinases regulatory subunit 2 OS=Homo sapiens GN=CKS2 PE=1 SV=1	PF01111	Cyclin-dependent kinase regulatory subunit	GO:0045859//GO:0007127//GO:0007049	regulation of protein kinase activity//meiosis I//cell cycle	GO:0016538	cyclin-dependent protein serine/threonine kinase regulator activity	--	--	KOG3484	Cyclin-dependent protein kinase CDC28, regulatory subunit CKS1, and related proteins
comp82486_c0	0.671694061728488	30.7152044706122	-5.515	8.005e-09	3.6163e-06	632	--	--	--	--	--	--	--	--	--	--	--	--	--	--	--	--	--	--	--	--	--	--	--	--	--	--	--	--
comp91367_c0	13.2099832139936	0	4.7236	0.00021066	0.037325	502	--	--	--	--	--	--	--	--	--	--	--	--	--	--	--	--	--	--	--	--	--	--	--	--	--	--	--	--
