# Supplementary material for: Transcriptome analysis revealed the possible regulatory pathways initiating female geese broodiness within the hypothalamic-pituitary-gonadal axis
Source: PLoS One. 2018 Feb 6;13(2):e0191213. doi: 10.1371/journal.pone.0191213 (PMC5800542; doi:10.1371/journal.pone.0191213)
Supplement: S6 Table — (XLS) [file pone.0191213.s011.xls]

Gene_id	N_Th_B_readcount	L_Th_B_readcount	log2.Fold_change.	p.value	q.value.Storey.et.al..2003.	Gene Length	NR GI	NR ID	NR Score	NR Evalue	NR Description	NT GI	NT ID	NT Score	NT Evalue	NT Description	KO ID	KO Name	KO Description	Http Link	Swissprot ID	Swissprot Score	Swissprot Evalue	Swissprot Description	PFAM ID	PFAM description	Gene Ontology Biological Pathway	BP Description	Gene Ontology Molecular Function	MF Description	Gene Ontology Cellular Component	CC Description	KOG ID	KOG Description
comp20653_c0	0	19.7672116415687	-5.305	3.8283e-06	0.0015617	809	--	--	--	--	--	--	--	--	--	--	--	--	--	--	--	--	--	--	--	--	--	--	--	--	--	--	--	--
comp20893_c0	712.873570875981	449.303865508242	0.66595	2.3362e-14	2.5467e-11	350	--	--	--	--	--	--	--	--	--	--	--	--	--	--	--	--	--	--	--	--	--	--	--	--	--	--	--	--
comp20898_c0	220.888966057063	113.262654774322	0.96365	4.4007e-09	3.0167e-06	660	254770654	ACT81572.1	786	3.28825e-104	hemoglobin beta A subunit [Anser cygnoides]	212918	J00926.1	574	0	Duck beta-globin mRNA	K13825	HBE	hemoglobin subunit epsilon	http://www.genome.jp/dbget-bin/www_bget?ko:K13825	P02117	779	2.44791e-104	Hemoglobin subunit beta OS=Anser anser anser GN=HBB PE=1 SV=1	PF00042	Globin	--	--	GO:0020037//GO:0005506	heme binding//iron ion binding	--	--	--	--
comp20930_c0	140.110435512228	69.2226944096533	1.0172	1.0026e-06	0.00044742	971	363734039	XP_001233950.2	409	4.71175e-46	PREDICTED: interferon-induced transmembrane protein 1-like isoform 1 [Gallus gallus]	46016794	BX930794.2	189	1.64253e-92	Gallus gallus finished cDNA, clone ChEST379d17	K06566	IFITM	interferon induced transmembrane protein	http://www.genome.jp/dbget-bin/www_bget?ko:K06566	Q91499	201	5.00505e-18	Dispanin subfamily A member 2b OS=Torpedo marmorata PE=2 SV=1	PF04505	Interferon-induced transmembrane protein	GO:0009607	response to biotic stimulus	--	--	GO:0016021	integral to membrane	--	--
comp20975_c0	165.126659087161	96.7552990876782	0.77116	2.85e-05	0.0091551	1652	363730267	XP_418831.3	891	1.58209e-112	PREDICTED: secreted frizzled-related protein 4 [Gallus gallus]	363730266	XM_418831.3	880	0	PREDICTED: Gallus gallus secreted frizzled-related protein 4 (SFRP4), mRNA	K02185	SFRP4	secreted frizzled-related protein 4	http://www.genome.jp/dbget-bin/www_bget?ko:K02185	Q9JLS4	606	4.17032e-71	Secreted frizzled-related protein 4 OS=Rattus norvegicus GN=Sfrp4 PE=1 SV=2	--	--	--	--	--	--	--	--	--	--
comp21001_c0	140.931591616078	228.132349175784	-0.69488	3.5202e-06	0.0014464	2204	363737948	XP_425097.3	1818	0	PREDICTED: gliomedin [Gallus gallus]	363737947	XM_425097.3	1089	0	PREDICTED: Gallus gallus gliomedin (GLDN), mRNA	--	--	--	--	Q80WL1	1229	1.13162e-158	Gliomedin OS=Rattus norvegicus GN=Gldn PE=1 SV=1	PF02191	Olfactomedin-like domain	--	--	GO:0005515	protein binding	--	--	KOG3545	Olfactomedin and related extracellular matrix glycoproteins
comp21031_c0	247.439454983925	350.325622093854	-0.50162	1.5758e-05	0.0055442	1995	50754381	XP_414359.1	1106	4.28908e-145	PREDICTED: ras-related protein Rab-7a isoform 2 [Gallus gallus]	363738554	XM_003641978.1	1655	0	PREDICTED: Gallus gallus RAB7A, member RAS oncogene family, transcript variant 1 (RAB7A), mRNA	K07897	RAB7A	Ras-related protein Rab-7A	http://www.genome.jp/dbget-bin/www_bget?ko:K07897	P51150	1097	6.12151e-145	Ras-related protein Rab-7a OS=Mus musculus GN=Rab7a PE=1 SV=2	PF00735//PF01926//PF10662//PF04670//PF00009//PF00025//PF07728//PF03193//PF03266//PF03029//PF00071//PF00005//PF08477//PF01637	Septin//50S ribosome-binding GTPase//Ethanolamine utilisation - propanediol utilisation//Gtr1/RagA G protein conserved region//Elongation factor Tu GTP binding domain//ADP-ribosylation factor family//AAA domain (dynein-related subfamily)//Protein of unknown function, DUF258//NTPase//Conserved hypothetical ATP binding protein//Ras family//ABC transporter//Miro-like protein//Archaeal ATPase	GO:0006184//GO:0007264//GO:0006576//GO:0007049//GO:0007174//GO:0008333//GO:0015031//GO:0033365//GO:0045022	GTP catabolic process//small GTPase mediated signal transduction//cellular biogenic amine metabolic process//cell cycle//epidermal growth factor catabolic process//endosome to lysosome transport//protein transport//protein localization to organelle//early endosome to late endosome transport	GO:0016887//GO:0019003//GO:0005525//GO:0005524//GO:0000166//GO:0003924	ATPase activity//GDP binding//GTP binding//ATP binding//nucleotide binding//GTPase activity	GO:0005737//GO:0005622//GO:0005794//GO:0005764//GO:0005634//GO:0005770	cytoplasm//intracellular//Golgi apparatus//lysosome//nucleus//late endosome	KOG0394	Ras-related GTPase
comp21110_c0	149.848833681323	69.2906658742454	1.1128	5.0975e-08	2.9474e-05	1748	45384534	NP_990331.1	2260	0	matrix metalloproteinase-27 precursor [Gallus gallus]	45384533	NM_205000.1	1057	0	Gallus gallus matrix metallopeptidase 27 (MMP27), mRNA gi|3511148|gb|AF062392.1|AF062392 Gallus gallus matrix metalloproteinase mRNA, complete cds	K08005	MMP27	matrix metalloproteinase-27	http://www.genome.jp/dbget-bin/www_bget?ko:K08005	Q9GKE1	1537	0	Matrix metalloproteinase-27 OS=Tupaia belangeri GN=MMP27 PE=2 SV=1	PF07998//PF00413//PF01400	Peptidase family M54//Matrixin//Astacin (Peptidase family M12A)	GO:0006508	proteolysis	GO:0008270//GO:0005509//GO:0004222	zinc ion binding//calcium ion binding//metalloendopeptidase activity	GO:0031012	extracellular matrix	KOG1565	Gelatinase A and related matrix metalloproteases
comp21347_c0	58.5478899702151	18.5187561694696	1.6606	3.5239e-06	0.0014464	2098	363729458	XP_417031.3	2794	0	PREDICTED: A-kinase anchor protein 11 [Gallus gallus]	363729457	XM_417031.3	1403	0	PREDICTED: Gallus gallus A kinase (PRKA) anchor protein 11 (AKAP11), mRNA	K16527	AKAP11	A-kinase anchor protein 11	http://www.genome.jp/dbget-bin/www_bget?ko:K16527	Q9UKA4	1654	0	A-kinase anchor protein 11 OS=Homo sapiens GN=AKAP11 PE=1 SV=1	--	--	--	--	--	--	--	--	--	--
comp33233_c0	85.4252206357806	146.761489436233	-0.78074	3.9535e-05	0.012284	1582	169790979	NP_001116120.1	1316	1.18184e-177	type III iodothyronine deiodinase [Gallus gallus]	169790978	NM_001122648.1	392	0	Gallus gallus deiodinase, iodothyronine, type III (DIO3), mRNA	--	--	--	--	O42412	1227	1.37904e-165	Type III iodothyronine deiodinase (Fragment) OS=Gallus gallus GN=DIO3 PE=2 SV=3	PF00837	Iodothyronine deiodinase	GO:0055114//GO:0042446	oxidation-reduction process//hormone biosynthetic process	GO:0033798//GO:0004800	thyroxine 5-deiodinase activity//thyroxine 5'-deiodinase activity	GO:0016021//GO:0010008//GO:0005886	integral to membrane//endosome membrane//plasma membrane	--	--
comp34282_c0	384.251760223783	622.056810700831	-0.69499	1.8485e-14	2.0833e-11	3539	363744118	XP_003642979.1	904	8.85925e-104	PREDICTED: disabled homolog 2-like [Gallus gallus]	363744117	XM_003642931.1	250	7.54772e-126	PREDICTED: Gallus gallus disabled homolog 2-like (LOC427449), mRNA	K12475	DAB2	disabled homolog 2	http://www.genome.jp/dbget-bin/www_bget?ko:K12475	P98082	431	3.11682e-42	Disabled homolog 2 OS=Homo sapiens GN=DAB2 PE=1 SV=3	PF00640//PF07657	Phosphotyrosine interaction domain (PTB/PID)//N terminus of Notch ligand	GO:0007275//GO:0007219	multicellular organismal development//Notch signaling pathway	GO:0005515	protein binding	GO:0016021	integral to membrane	KOG3535	Adaptor protein Disabled
comp34446_c0	1036.01402947641	712.777908340031	0.53952	3.2823e-14	3.4644e-11	837	--	--	--	--	--	363745840	XR_140376.1	68	2.58284e-25	PREDICTED: Gallus gallus uncharacterized LOC100859882, transcript variant 2 (LOC100859882), miscRNA	--	--	--	--	--	--	--	--	--	--	--	--	--	--	--	--	--	--
comp34449_c0	1002.3304221902	682.188668514483	0.55512	1.8311e-14	2.0833e-11	649	--	--	--	--	--	--	--	--	--	--	--	--	--	--	--	--	--	--	PF15360	APJ endogenous ligand	GO:0007165	signal transduction	GO:0031704//GO:0005179	apelin receptor binding//hormone activity	--	--	--	--
comp34465_c0	259.028830850924	437.791718882742	-0.75713	4.633e-12	4.2201e-09	1618	63797	CAA46450.1	746	2.03833e-93	stathmin [Gallus gallus]	326932985	XM_003212543.1	822	0	PREDICTED: Meleagris gallopavo stathmin-like, transcript variant 2 (LOC100538496), mRNA	K04381	STMN1	stathmin	http://www.genome.jp/dbget-bin/www_bget?ko:K04381	P31395	717	2.10061e-90	Stathmin OS=Gallus gallus GN=STMN1 PE=1 SV=1	PF00836//PF03234	Stathmin family//Cdc37 N terminal kinase binding	GO:0007052//GO:0031115//GO:0051272//GO:0031110//GO:0007019	mitotic spindle organization//negative regulation of microtubule polymerization//positive regulation of cellular component movement//regulation of microtubule polymerization or depolymerization//microtubule depolymerization	GO:0019901//GO:0015631	protein kinase binding//tubulin binding	GO:0005874//GO:0005829//GO:0045298	microtubule//cytosol//tubulin complex	--	--
comp34516_c0	181.917815766623	113.678806598355	0.67832	8.9159e-05	0.025336	752	363747068	XP_003643901.1	1015	1.04596e-137	PREDICTED: LOW QUALITY PROTEIN: transgelin-2-like [Gallus gallus]	46017553	BX932771.2	459	0	Gallus gallus finished cDNA, clone ChEST482b4	--	--	--	--	Q5XFX0	888	1.68429e-119	Transgelin-2 OS=Rattus norvegicus GN=Tagln2 PE=1 SV=1	PF00307	Calponin homology (CH) domain	--	--	GO:0005515	protein binding	--	--	KOG2046	Calponin
comp34715_c0	231.33912288854	336.589837555271	-0.54098	6.0159e-06	0.0023257	5048	224054684	XP_002190984.1	960	1.90153e-116	PREDICTED: ras-related protein Ral-B [Taeniopygia guttata]	363736092	XM_003641618.1	1537	0	PREDICTED: Gallus gallus v-ral simian leukemia viral oncogene homolog B (ras related; GTP binding protein), transcript variant 1 (RALB), mRNA	K07835	RALB	Ras-related protein Ral-B	http://www.genome.jp/dbget-bin/www_bget?ko:K07835	Q4R379	944	1.9258e-115	Ras-related protein Ral-B OS=Macaca fascicularis GN=RALB PE=2 SV=1	PF06821//PF00071//PF08477//PF01479//PF01926//PF02421//PF04670//PF00020//PF00009//PF00025//PF01589//PF03193	Serine hydrolase//Ras family//Miro-like protein//S4 domain//50S ribosome-binding GTPase//Ferrous iron transport protein B//Gtr1/RagA G protein conserved region//TNFR/NGFR cysteine-rich region//Elongation factor Tu GTP binding domain//ADP-ribosylation factor family//Alphavirus E1 glycoprotein//Protein of unknown function, DUF258	GO:0015684//GO:0007264//GO:0006184//GO:0000910	ferrous iron transport//small GTPase mediated signal transduction//GTP catabolic process//cytokinesis	GO:0016787//GO:0004252//GO:0015093//GO:0005525//GO:0005515//GO:0003723//GO:0003924	hydrolase activity//serine-type endopeptidase activity//ferrous iron transmembrane transporter activity//GTP binding//protein binding//RNA binding//GTPase activity	GO:0005737//GO:0005622//GO:0005886//GO:0005634//GO:0055036//GO:0016021//GO:0030496//GO:0019028	cytoplasm//intracellular//plasma membrane//nucleus//virion membrane//integral to membrane//midbody//viral capsid	KOG0395	Ras-related GTPase
comp35305_c0	194.339827715898	348.060368998368	-0.84076	1.5936e-11	1.4128e-08	5308	118104250	XP_413980.2	2296	0	PREDICTED: LOW QUALITY PROTEIN: E3 ubiquitin-protein ligase Praja-2 [Gallus gallus]	363744627	XM_413980.3	1188	0	PREDICTED: Gallus gallus praja ring finger 2 (PJA2), mRNA	K10634	PJA2	E3 ubiquitin-protein ligase Praja2	http://www.genome.jp/dbget-bin/www_bget?ko:K10634	O43164	1276	7.33254e-154	E3 ubiquitin-protein ligase Praja-2 OS=Homo sapiens GN=PJA2 PE=1 SV=4	PF12678//PF12861//PF14634//PF01425//PF13639//PF03376//PF00097	RING-H2 zinc finger//Anaphase-promoting complex subunit 11 RING-H2 finger//zinc-RING finger domain//Amidase//Ring finger domain//Adenovirus E3B protein//Zinc finger, C3HC4 type (RING finger)	GO:0016567	protein ubiquitination	GO:0004842//GO:0008270//GO:0016884//GO:0046872//GO:0005515	ubiquitin-protein ligase activity//zinc ion binding//carbon-nitrogen ligase activity, with glutamine as amido-N-donor//metal ion binding//protein binding	GO:0016020//GO:0005680	membrane//anaphase-promoting complex	KOG0800	FOG: Predicted E3 ubiquitin ligase
comp36160_c0	19.5834926082611	2.63632180524921	2.893	0.00015337	0.04005	360	--	--	--	--	--	171474192	EU407546.1	163	1.63185e-78	Ctenosaura bakeri isolate AG 134 5.8S ribosomal RNA gene, partial sequence; internal transcribed spacer 2, complete sequence; and 28S ribosomal RNA gene, partial sequence	--	--	--	--	--	--	--	--	--	--	--	--	--	--	--	--	--	--
comp37735_c1	233.111091323163	134.891452242065	0.78922	3.8741e-07	0.00018667	1464	326921074	XP_003206789.1	1903	0	PREDICTED: creatine kinase B-type-like [Meleagris gallopavo]	326921073	XM_003206741.1	1198	0	PREDICTED: Meleagris gallopavo creatine kinase B-type-like (LOC100550185), mRNA	K00933	E2.7.3.2	creatine kinase	http://www.genome.jp/dbget-bin/www_bget?ko:K00933	P05122	1888	0	Creatine kinase B-type OS=Gallus gallus GN=CKB PE=1 SV=1	PF00217//PF02807	ATP:guanido phosphotransferase, C-terminal catalytic domain//ATP:guanido phosphotransferase, N-terminal domain	GO:0016310	phosphorylation	GO:0005524//GO:0016772//GO:0016301	ATP binding//transferase activity, transferring phosphorus-containing groups//kinase activity	--	--	KOG3581	Creatine kinases
comp37762_c1	634.371452523645	114.499319278073	2.47	4.1885e-87	4.6418e-83	715	422293454	EKU20754.1	282	3.60116e-28	transcript antisense to ribosomal rna protein [Nannochloropsis gaditana CCMP526]	297747482	AC231275.2	419	0	Homo sapiens FOSMID clone ABC12-46987300E12 from chromosome unknown, complete sequence	--	--	--	--	Q8TGM6	116	1.6619e-06	Protein TAR1 OS=Saccharomyces cerevisiae (strain ATCC 204508 / S288c) GN=TAR1 PE=2 SV=1	--	--	--	--	--	--	--	--	--	--
comp37866_c0	267.999421051205	162.616873931891	0.72075	5.1214e-07	0.00024152	731	--	--	--	--	--	7670049	AB034701.1	81	1.33057e-32	Xenopus laevis COL1A1 mRNA for type I collagen alpha 1, complete cds	--	--	--	--	--	--	--	--	PF12300	Protein of unknown function (DUF3628)	--	--	GO:0016817	hydrolase activity, acting on acid anhydrides	--	--	--	--
comp38043_c0	83.1900013070446	30.309724517072	1.4566	5.2063e-07	0.00024379	2395	124358912	NP_001074426.1	1818	0	early growth response protein 1 [Taeniopygia guttata]	148540083	NM_204136.2	1549	0	Gallus gallus early growth response 1 (EGR1), mRNA gi|53128354|emb|AJ719635.1| Gallus gallus mRNA for hypothetical protein, clone 4l24	K09203	EGR1	early growth response protein 1	http://www.genome.jp/dbget-bin/www_bget?ko:K09203	Q6NTY6	1488	0	Early growth response protein 1-B OS=Xenopus laevis GN=egr1-b PE=2 SV=1	PF02207//PF00096//PF02892	Putative zinc finger in N-recognin (UBR box)//Zinc finger, C2H2 type//BED zinc finger	GO:0000122//GO:0032868//GO:0090090//GO:0045944//GO:0071480//GO:0033233//GO:0070498//GO:0016567//GO:0030509//GO:0009749	negative regulation of transcription from RNA polymerase II promoter//response to insulin stimulus//negative regulation of canonical Wnt receptor signaling pathway//positive regulation of transcription from RNA polymerase II promoter//cellular response to gamma radiation//regulation of protein sumoylation//interleukin-1-mediated signaling pathway//protein ubiquitination//BMP signaling pathway//re…	GO:0000976//GO:0046872//GO:0008270//GO:0000982//GO:0004842//GO:0003677//GO:0035035	transcription regulatory region sequence-specific DNA binding//metal ion binding//zinc ion binding//RNA polymerase II core promoter proximal region sequence-specific DNA binding transcription factor activity//ubiquitin-protein ligase activity//DNA binding//histone acetyltransferase binding	GO:0005634	nucleus	KOG1721	FOG: Zn-finger
comp38061_c0	94.1662112675507	161.200570557432	-0.77558	1.8405e-05	0.0063084	2182	326915700	XP_003204151.1	1084	8.72386e-141	PREDICTED: ras-related protein Rab-32-like [Meleagris gallopavo]	46018956	BX950281.2	1076	0	Gallus gallus finished cDNA, clone ChEST645l6	K07918	RAB32	Ras-related protein Rab-32	http://www.genome.jp/dbget-bin/www_bget?ko:K07918	Q13637	958	5.17399e-123	Ras-related protein Rab-32 OS=Homo sapiens GN=RAB32 PE=1 SV=3	PF08477//PF00158//PF03029//PF00071//PF00025//PF10662//PF04670//PF01926//PF00009	Miro-like protein//Sigma-54 interaction domain//Conserved hypothetical ATP binding protein//Ras family//ADP-ribosylation factor family//Ethanolamine utilisation - propanediol utilisation//Gtr1/RagA G protein conserved region//50S ribosome-binding GTPase//Elongation factor Tu GTP binding domain	GO:0007264//GO:0006355//GO:0006576	small GTPase mediated signal transduction//regulation of transcription, DNA-dependent//cellular biogenic amine metabolic process	GO:0000166//GO:0005524//GO:0005525//GO:0003924//GO:0008134	nucleotide binding//ATP binding//GTP binding//GTPase activity//transcription factor binding	GO:0005622//GO:0005737//GO:0005667//GO:0005634	intracellular//cytoplasm//transcription factor complex//nucleus	KOG0078	GTP-binding protein SEC4, small G protein superfamily, and related Ras family GTP-binding proteins
comp38499_c0	121.755300595499	190.522628078799	-0.64598	6.933e-05	0.020398	553	--	--	--	--	--	--	--	--	--	--	--	--	--	--	--	--	--	--	--	--	--	--	--	--	--	--	--	--
comp38792_c0	128.521059645229	235.188203352264	-0.87181	1.1271e-08	7.276e-06	1571	224091395	XP_002186784.1	1162	1.62974e-153	PREDICTED: transmembrane protein 171 [Taeniopygia guttata]	449514602	XM_002186748.2	602	0	PREDICTED: Taeniopygia guttata transmembrane protein 171 (TMEM171), mRNA	--	--	--	--	Q58DS4	546	5.44104e-63	Transmembrane protein 171 OS=Bos taurus GN=TMEM171 PE=2 SV=1	PF02023	SCAN domain	GO:0006355	regulation of transcription, DNA-dependent	GO:0003700	sequence-specific DNA binding transcription factor activity	GO:0005634//GO:0005667	nucleus//transcription factor complex	--	--
comp38793_c0	83.060345080121	41.0998477278749	1.015	0.00017061	0.043972	2049	50751792	XP_426640.1	997	1.75803e-127	PREDICTED: tissue factor [Gallus gallus]	326925096	XM_003208710.1	538	0	PREDICTED: Meleagris gallopavo tissue factor-like (LOC100545065), mRNA	--	--	--	--	P30931	464	1.15464e-50	Tissue factor OS=Bos taurus GN=F3 PE=1 SV=1	--	--	GO:0006919//GO:0007596//GO:0002541//GO:0051897//GO:0001938//GO:0045766//GO:0010641	activation of cysteine-type endopeptidase activity involved in apoptotic process//blood coagulation//activation of plasma proteins involved in acute inflammatory response//positive regulation of protein kinase B signaling cascade//positive regulation of endothelial cell proliferation//positive regulation of angiogenesis//positive regulation of platelet-derived growth factor receptor signaling pat…	GO:0043498//GO:0005543//GO:0002020	cell surface binding//phospholipid binding//protease binding	GO:0016021//GO:0031012//GO:0005615	integral to membrane//extracellular matrix//extracellular space	--	--
comp41293_c0	36.8709895314157	2.98242140557001	3.6279	9.4896e-09	6.31e-06	1604	50731121	XP_417176.1	2196	0	PREDICTED: interstitial collagenase [Gallus gallus]	363729354	XM_417176.2	1048	0	PREDICTED: Gallus gallus matrix metallopeptidase 1 (interstitial collagenase) (MMP1), mRNA	K01388	MMP1	matrix metalloproteinase-1 (interstitial collagenase)	http://www.genome.jp/dbget-bin/www_bget?ko:K01388	P03956	1473	0	Interstitial collagenase OS=Homo sapiens GN=MMP1 PE=1 SV=3	PF01400//PF00413//PF07998	Astacin (Peptidase family M12A)//Matrixin//Peptidase family M54	GO:0006508	proteolysis	GO:0008270//GO:0005509//GO:0004222	zinc ion binding//calcium ion binding//metalloendopeptidase activity	GO:0031012	extracellular matrix	KOG1565	Gelatinase A and related matrix metalloproteases
comp42115_c0	81.131033411783	0.50770522532029	7.3201	1.1391e-19	1.7215e-16	2359	326931897	XP_003212060.1	430	3.15054e-47	PREDICTED: 40S ribosomal protein S21-like [Meleagris gallopavo]	326917544	XM_003205011.1	548	0	PREDICTED: Meleagris gallopavo aquaporin-4-like (LOC100542522), mRNA	--	--	--	--	Q6DDC6	413	5.28102e-46	40S ribosomal protein S21 OS=Xenopus tropicalis GN=rps21 PE=3 SV=1	PF01249	Ribosomal protein S21e	GO:0006412//GO:0042254	translation//ribosome biogenesis	GO:0047485//GO:0003735	protein N-terminus binding//structural constituent of ribosome	GO:0005840//GO:0005622//GO:0022627	ribosome//intracellular//cytosolic small ribosomal subunit	KOG3486	40S ribosomal protein S21
comp42115_c2	150.229698847911	237.434036029295	-0.66036	5.9728e-06	0.0023226	2382	326931897	XP_003212060.1	435	7.35515e-48	PREDICTED: 40S ribosomal protein S21-like [Meleagris gallopavo]	326917544	XM_003205011.1	548	0	PREDICTED: Meleagris gallopavo aquaporin-4-like (LOC100542522), mRNA	--	--	--	--	Q6AZJ9	417	1.68635e-46	40S ribosomal protein S21 OS=Xenopus laevis GN=rps21 PE=3 SV=1	PF01249	Ribosomal protein S21e	GO:0006412//GO:0042254	translation//ribosome biogenesis	GO:0003735//GO:0047485	structural constituent of ribosome//protein N-terminus binding	GO:0005622//GO:0005840//GO:0022627	intracellular//ribosome//cytosolic small ribosomal subunit	KOG3486	40S ribosomal protein S21
comp42401_c1	422.125559635311	227.302819873211	0.89306	2.8739e-14	3.0822e-11	8457	326915736	XP_003204169.1	5379	0	PREDICTED: hypothetical protein LOC100542314 [Meleagris gallopavo]	326915735	XM_003204121.1	778	0	PREDICTED: Meleagris gallopavo hypothetical protein LOC100542314 (LOC100542314), mRNA	K16528	AKAP12	A-kinase anchor protein 12	http://www.genome.jp/dbget-bin/www_bget?ko:K16528	Q02952	188	2.78477e-12	A-kinase anchor protein 12 OS=Homo sapiens GN=AKAP12 PE=1 SV=4	PF03832//PF08449	WSK motif//UAA transporter family	GO:0055085//GO:0006605//GO:0007165	transmembrane transport//protein targeting//signal transduction	--	--	--	--	--	--
comp43047_c2	257.892312986796	146.568672424431	0.81519	3.9835e-08	2.365e-05	301	--	--	--	--	--	--	--	--	--	--	--	--	--	--	--	--	--	--	--	--	--	--	--	--	--	--	--	--
comp43047_c3	683.612456454996	456.321572434186	0.58313	3.5752e-11	3.0874e-08	401	--	--	--	--	--	--	--	--	--	--	--	--	--	--	--	--	--	--	--	--	--	--	--	--	--	--	--	--
comp43208_c0	557.671690784117	881.327720109886	-0.66026	2.6935e-18	3.8107e-15	4011	343409580	AEM23934.1	251	5.03386e-19	very low density lipoprotein receptor transcript variant 1 [Anas platyrhynchos]	343409579	JF950611.1	2911	0	Anas platyrhynchos very low density lipoprotein receptor transcript variant 1 (VLDLR) mRNA, complete cds, alternatively spliced	--	--	--	--	P98165	263	1.28173e-21	Very low-density lipoprotein receptor OS=Gallus gallus GN=VLDLR PE=1 SV=1	PF00651//PF07645//PF00008//PF00057//PF01731	BTB/POZ domain//Calcium-binding EGF domain//EGF-like domain//Low-density lipoprotein receptor domain class A//Arylesterase	--	--	GO:0005509//GO:0005515//GO:0004064	calcium ion binding//protein binding//arylesterase activity	--	--	KOG1215	Low-density lipoprotein receptors containing Ca2+-binding EGF-like domains
comp43249_c0	4001.2323557279	2792.61941373316	0.51883	5.613e-47	2.6659e-43	4627	27819329	NP_777302.1	1164	1.61595e-143	NADH dehydrogenase subunit 1 [Anser albifrons]	27764476	AF363031.1	2753	0	Anser albifrons mitochondrion, complete genome	K03878	ND1	NADH-ubiquinone oxidoreductase chain 1	http://www.genome.jp/dbget-bin/www_bget?ko:K03878	P24968	985	1.81591e-119	NADH-ubiquinone oxidoreductase chain 1 OS=Coturnix coturnix japonica GN=MT-ND1 PE=3 SV=2	PF02671//PF00146	Paired amphipathic helix repeat//NADH dehydrogenase	GO:0055114//GO:0006355	oxidation-reduction process//regulation of transcription, DNA-dependent	GO:0016491	oxidoreductase activity	GO:0005739//GO:0016021//GO:0016020//GO:0005634	mitochondrion//integral to membrane//membrane//nucleus	KOG4770	NADH dehydrogenase subunit 1
comp44165_c0	87.1127774643339	183.232341708114	-1.0727	2.3056e-09	1.631e-06	2234	57525267	NP_001006209.1	2691	0	importin subunit alpha-2 [Gallus gallus]	57525266	NM_001006209.1	1391	0	Gallus gallus karyopherin alpha 2 (RAG cohort 1, importin alpha 1) (KPNA2), mRNA gi|53127501|emb|AJ719475.1| Gallus gallus mRNA for hypothetical protein, clone 2k18	K15043	KPNA2	importin subunit alpha-2	http://www.genome.jp/dbget-bin/www_bget?ko:K15043	P52292	2403	0	Importin subunit alpha-2 OS=Homo sapiens GN=KPNA2 PE=1 SV=1	PF01749//PF11698//PF00514//PF02985	Importin beta binding domain//V-ATPase subunit H//Armadillo/beta-catenin-like repeat//HEAT repeat	GO:0015031//GO:0006606//GO:0006607//GO:0015991	protein transport//protein import into nucleus//NLS-bearing substrate import into nucleus//ATP hydrolysis coupled proton transport	GO:0005515//GO:0016820//GO:0008139//GO:0008565//GO:0042826	protein binding//hydrolase activity, acting on acid anhydrides, catalyzing transmembrane movement of substances//nuclear localization sequence binding//protein transporter activity//histone deacetylase binding	GO:0005634//GO:0000118//GO:0005737//GO:0000221	nucleus//histone deacetylase complex//cytoplasm//vacuolar proton-transporting V-type ATPase, V1 domain	KOG0166	Karyopherin (importin) alpha
comp44301_c0	74.5523304811044	27.1885858368243	1.4553	2.0598e-06	0.00087239	244	--	--	--	--	--	24085430	AF419701.3	63	4.10048e-23	Gallus gallus intergenic spacer region and 5S ribosomal RNA gene, complete sequence	--	--	--	--	--	--	--	--	--	--	--	--	--	--	--	--	--	--
comp44411_c0	883.07775689147	559.186673885042	0.65921	3.9056e-17	5.0921e-14	6323	45642714	NP_990790.1	142	7.76127e-06	myosin light chain kinase, smooth muscle [Gallus gallus]	326923006	XM_003207685.1	750	0	PREDICTED: Meleagris gallopavo myosin light chain kinase, smooth muscle-like (LOC100547989), mRNA	K00907	MYLK	myosin-light-chain kinase	http://www.genome.jp/dbget-bin/www_bget?ko:K00907	P11799	142	5.24205e-07	Myosin light chain kinase, smooth muscle OS=Gallus gallus PE=1 SV=2	PF07714//PF01344//PF02326//PF06293//PF00069//PF00041	Protein tyrosine kinase//Kelch motif//Plant ATP synthase F0//Lipopolysaccharide kinase (Kdo/WaaP) family//Protein kinase domain//Fibronectin type III domain	GO:0071476//GO:0006468//GO:0009103//GO:0015992//GO:0015986//GO:0016310//GO:0009069//GO:0032060//GO:0030335//GO:0051928//GO:0090303	cellular hypotonic response//protein phosphorylation//lipopolysaccharide biosynthetic process//proton transport//ATP synthesis coupled proton transport//phosphorylation//serine family amino acid metabolic process//bleb assembly//positive regulation of cell migration//positive regulation of calcium ion transport//positive regulation of wound healing	GO:0004672//GO:0016773//GO:0015078//GO:0046872//GO:0004687//GO:0005516//GO:0005524//GO:0005515	protein kinase activity//phosphotransferase activity, alcohol group as acceptor//hydrogen ion transmembrane transporter activity//metal ion binding//myosin light chain kinase activity//calmodulin binding//ATP binding//protein binding	GO:0032154//GO:0016020//GO:0005829//GO:0016459//GO:0030027//GO:0000276//GO:0001725	cleavage furrow//membrane//cytosol//myosin complex//lamellipodium//mitochondrial proton-transporting ATP synthase complex, coupling factor F(o)//stress fiber	KOG0613	Projectin/twitchin and related proteins
comp44445_c0	58.5195276705756	116.820059283431	-0.9973	6.8889e-06	0.0026027	1693	45384336	NP_990645.1	1567	0	cyclin-dependent kinase 1 [Gallus gallus]	449504805	XM_002190168.2	790	0	PREDICTED: Taeniopygia guttata cyclin-dependent kinase 1, transcript variant 2 (CDK1), mRNA	--	--	--	--	P13863	1567	0	Cyclin-dependent kinase 1 OS=Gallus gallus GN=CDK1 PE=1 SV=1	PF07714//PF00069//PF01163//PF06293	Protein tyrosine kinase//Protein kinase domain//RIO1 family//Lipopolysaccharide kinase (Kdo/WaaP) family	GO:0009103//GO:0016310//GO:0009069//GO:0000724//GO:0051301//GO:0007067//GO:0006468	lipopolysaccharide biosynthetic process//phosphorylation//serine family amino acid metabolic process//double-strand break repair via homologous recombination//cell division//mitosis//protein phosphorylation	GO:0003824//GO:0005524//GO:0004693//GO:0004672//GO:0016773//GO:0008353	catalytic activity//ATP binding//cyclin-dependent protein serine/threonine kinase activity//protein kinase activity//phosphotransferase activity, alcohol group as acceptor//RNA polymerase II carboxy-terminal domain kinase activity	GO:0005654//GO:0005737//GO:0016020//GO:0005815	nucleoplasm//cytoplasm//membrane//microtubule organizing center	KOG0594	Protein kinase PCTAIRE and related kinases
comp44465_c1	89.7464195737207	42.5383458662824	1.0771	4.049e-05	0.012523	937	326921124	XP_003206814.1	871	6.24968e-109	PREDICTED: heat shock 70 kDa protein-like [Meleagris gallopavo]	280977730	EU680475.2	913	0	Anser cygnoides heat shock protein 70 (Hsp70) gene, complete cds	K03283	HSPA1_8	heat shock 70kDa protein 1/8	http://www.genome.jp/dbget-bin/www_bget?ko:K03283	P08106	847	1.53889e-106	Heat shock 70 kDa protein OS=Gallus gallus PE=1 SV=1	--	--	GO:0070194//GO:0007141//GO:0031662	synaptonemal complex disassembly//male meiosis I//positive regulation of cyclin-dependent protein serine/threonine kinase activity involved in G2/M transition of mitotic cell cycle	GO:0051861//GO:0005524	glycolipid binding//ATP binding	GO:0000795//GO:0005739//GO:0009986//GO:0001673//GO:0036128	synaptonemal complex//mitochondrion//cell surface//male germ cell nucleus//CatSper complex	KOG0101	Molecular chaperones HSP70/HSC70, HSP70 superfamily
comp44815_c0	395.319134718844	586.736618222402	-0.5697	3.9677e-10	3.2174e-07	2120	52138633	NP_001004369.1	1747	0	G2/mitotic-specific cyclin-B2 [Gallus gallus]	52138632	NM_001004369.1	813	0	Gallus gallus cyclin B2 (CCNB2), mRNA gi|63360|emb|X62531.1| G.gallus mRNA for cyclin B2	K05868	CCNB	cyclin B	http://www.genome.jp/dbget-bin/www_bget?ko:K05868	P29332	1747	0	G2/mitotic-specific cyclin-B2 OS=Gallus gallus GN=CCNB2 PE=2 SV=1	PF02984	Cyclin, C-terminal domain	GO:0043029//GO:0007067//GO:0040007//GO:0060317//GO:0051301//GO:0000079	T cell homeostasis//mitosis//growth//cardiac epithelial to mesenchymal transition//cell division//regulation of cyclin-dependent protein serine/threonine kinase activity	GO:0019901	protein kinase binding	GO:0005813//GO:0005634	centrosome//nucleus	KOG0653	Cyclin B and related kinase-activating proteins
comp45318_c0	118.433535073429	206.274668204823	-0.80049	6.4485e-07	0.00029777	1970	326932867	XP_003212533.1	1156	9.9515e-152	PREDICTED: replication protein A 32 kDa subunit-like isoform 1 [Meleagris gallopavo]	71894736	NM_001030892.1	735	0	Gallus gallus replication protein A2, 32kDa (RPA2), mRNA gi|53129872|emb|AJ719763.1| Gallus gallus mRNA for hypothetical protein, clone 6d17	--	--	--	--	P15927	905	2.67338e-115	Replication protein A 32 kDa subunit OS=Homo sapiens GN=RPA2 PE=1 SV=1	PF01336//PF01726//PF05155//PF01445//PF00423	OB-fold nucleic acid binding domain//LexA DNA binding domain//Phage X family//Viral small hydrophobic protein//Haemagglutinin-neuraminidase	GO:0006508//GO:0019058//GO:0005975//GO:0006687//GO:0007165//GO:0006260	proteolysis//viral infectious cycle//carbohydrate metabolic process//glycosphingolipid metabolic process//signal transduction//DNA replication	GO:0004308//GO:0004252//GO:0046789//GO:0003677//GO:0003676	exo-alpha-sialidase activity//serine-type endopeptidase activity//host cell surface receptor binding//DNA binding//nucleic acid binding	GO:0016020//GO:0009986//GO:0019031	membrane//cell surface//viral envelope	KOG3108	Single-stranded DNA-binding replication protein A (RPA), medium (30 kD) subunit
comp45443_c1	171.780994816878	285.527315160045	-0.73306	5.5411e-08	3.1763e-05	1380	54151003	DAA05619.1	572	1.76901e-68	TPA: HN1 [Gallus gallus]	57530210	NM_001006425.1	896	0	Gallus gallus hematological and neurological expressed 1 (HN1), mRNA gi|53127511|emb|AJ719480.1| Gallus gallus mRNA for hypothetical protein, clone 2l14	--	--	--	--	Q3T0T5	450	1.10098e-51	Hematological and neurological expressed 1 protein OS=Bos taurus GN=HN1 PE=2 SV=3	PF00039	Fibronectin type I domain	--	--	--	--	GO:0005576	extracellular region	--	--
comp45459_c0	5.73998921276619	78.106842266385	-3.7663	1.5836e-17	2.149e-14	1607	--	--	--	--	--	--	--	--	--	--	--	--	--	--	--	--	--	--	--	--	--	--	--	--	--	--	KOG3117	Protein involved in rRNA processing
comp45536_c0	154.028221121065	226.155628011627	-0.55412	0.00015114	0.039881	2588	71895173	NP_001025991.1	788	2.74167e-95	NEDD4 family-interacting protein 2 [Gallus gallus]	71895172	NM_001030820.1	254	3.28636e-128	Gallus gallus Nedd4 family interacting protein 2 (NDFIP2), mRNA gi|60098696|emb|AJ851545.1| Gallus gallus mRNA for hypothetical protein, clone 6c16	--	--	--	--	Q9NV92	644	2.41433e-74	NEDD4 family-interacting protein 2 OS=Homo sapiens GN=NDFIP2 PE=1 SV=2	--	--	GO:0043123//GO:0051224//GO:0010629//GO:0032410//GO:0007165//GO:0031398	positive regulation of I-kappaB kinase/NF-kappaB cascade//negative regulation of protein transport//negative regulation of gene expression//negative regulation of transporter activity//signal transduction//positive regulation of protein ubiquitination	GO:0050699//GO:0004871	WW domain binding//signal transducer activity	GO:0005783//GO:0005794//GO:0005739//GO:0048471	endoplasmic reticulum//Golgi apparatus//mitochondrion//perinuclear region of cytoplasm	--	--
comp45628_c0	186.583414057329	277.214682474986	-0.57118	1.6399e-05	0.0057091	2341	71895207	NP_001026073.1	1778	0	stromal membrane-associated protein 2 [Gallus gallus]	71895206	NM_001030902.1	1502	0	Gallus gallus small ArfGAP2 (SMAP2), mRNA gi|60098580|emb|AJ851487.1| Gallus gallus mRNA for hypothetical protein, clone 3n15	K12486	SMAP	stromal membrane-associated protein	http://www.genome.jp/dbget-bin/www_bget?ko:K12486	Q5F413	1778	0	Stromal membrane-associated protein 2 OS=Gallus gallus GN=SMAP2 PE=2 SV=1	PF01412	Putative GTPase activating protein for Arf	GO:0032312	regulation of ARF GTPase activity	GO:0008060//GO:0008270//GO:0046872	ARF GTPase activator activity//zinc ion binding//metal ion binding	GO:0005634//GO:0005737	nucleus//cytoplasm	KOG0703	Predicted GTPase-activating protein
comp45701_c0	2119.10272342599	1189.35428363628	0.83327	5.1137e-58	3.0912e-54	2275	45382789	NP_989998.1	3129	0	matrix metalloproteinase-9 precursor [Gallus gallus]	45382788	NM_204667.1	1499	0	Gallus gallus matrix metallopeptidase 9 (gelatinase B, 92kDa gelatinase, 92kDa type IV collagenase) (MMP9), mRNA gi|12043934|gb|AF222690.1|AF222690 Gallus gallus 75 kDa gelatinase mRNA, complete cds	K01403	MMP9	matrix metalloproteinase-9 (gelatinase B)	http://www.genome.jp/dbget-bin/www_bget?ko:K01403	P41246	2061	0	Matrix metalloproteinase-9 OS=Oryctolagus cuniculus GN=MMP9 PE=2 SV=1	PF01400//PF00413	Astacin (Peptidase family M12A)//Matrixin	GO:0043065//GO:0030198//GO:0051549//GO:0006508	positive regulation of apoptotic process//extracellular matrix organization//positive regulation of keratinocyte migration//proteolysis	GO:0008270//GO:0046872//GO:0004222	zinc ion binding//metal ion binding//metalloendopeptidase activity	GO:0005615//GO:0031012	extracellular space//extracellular matrix	KOG1565	Gelatinase A and related matrix metalloproteases
comp45727_c0	288.407446227559	159.32095148555	0.85617	1.3573e-09	9.9176e-07	626	110831908	P01989.2	743	6.32359e-98	RecName: Full=Hemoglobin subunit alpha-A; AltName: Full=Alpha-A-globin; AltName: Full=Hemoglobin alpha-A chain	62457	X02008.1	471	0	Duck (white Peking) mRNA for alpha-globin	K13822	HBA	hemoglobin subunit alpha	http://www.genome.jp/dbget-bin/www_bget?ko:K13822	P01989	743	4.27102e-99	Hemoglobin subunit alpha-A OS=Anser anser anser GN=HBAA PE=1 SV=2	PF00042//PF01680	Globin//SOR/SNZ family	GO:0015671//GO:0042823	oxygen transport//pyridoxal phosphate biosynthetic process	GO:0005344//GO:0005506//GO:0019825//GO:0020037	oxygen transporter activity//iron ion binding//oxygen binding//heme binding	GO:0005833	hemoglobin complex	--	--
comp46175_c0	97.1064363301841	45.4992660942774	1.0937	1.5333e-05	0.0054522	1604	326919342	XP_003205940.1	1014	1.77701e-132	PREDICTED: extracellular superoxide dismutase [Cu-Zn]-like [Meleagris gallopavo]	120431770	EF191762.1	363	0	Taeniopygia guttata clone 0062P0005C11 superoxide dismutase 3-like mRNA, complete sequence	K16627	SOD3	superoxide dismutase, Cu-Zn family	http://www.genome.jp/dbget-bin/www_bget?ko:K16627	P08294	590	2.27858e-70	Extracellular superoxide dismutase [Cu-Zn] OS=Homo sapiens GN=SOD3 PE=1 SV=2	PF06203//PF00080	CCT motif//Copper/zinc superoxide dismutase (SODC)	GO:0055114//GO:0006801	oxidation-reduction process//superoxide metabolic process	GO:0046872//GO:0005515	metal ion binding//protein binding	--	--	KOG0441	Cu2+/Zn2+ superoxide dismutase SOD1
comp46547_c0	7.42822133416801	40.7260046726186	-2.4549	4.6077e-07	0.00022042	1970	326929573	XP_003210935.1	2643	0	PREDICTED: transmembrane protein 132C-like, partial [Meleagris gallopavo]	363739910	XM_415100.3	174	7.3875e-84	PREDICTED: Gallus gallus transmembrane protein 132C (TMEM132C), mRNA	--	--	--	--	Q8N3T6	2098	0	Transmembrane protein 132C OS=Homo sapiens GN=TMEM132C PE=2 SV=3	PF03636	Glycosyl hydrolase family 65, N-terminal domain	GO:0005975	carbohydrate metabolic process	GO:0003824	catalytic activity	--	--	KOG4789	Uncharacterized conserved protein
comp47059_c0	439.492741114596	303.527962308594	0.53401	9.9201e-07	0.00044569	5836	45382123	NP_990772.1	5097	0	vinculin [Gallus gallus]	45382122	NM_205441.1	2737	0	Gallus gallus vinculin (VCL), mRNA gi|212872|gb|J04126.1|CHKVINX Chicken vinculin mRNA, complete cds	K05700	VCL	vinculin	http://www.genome.jp/dbget-bin/www_bget?ko:K05700	Q64727	4869	0	Vinculin OS=Mus musculus GN=Vcl PE=1 SV=4	PF01044//PF00619//PF07739//PF00531	Vinculin family//Caspase recruitment domain//TipAS antibiotic-recognition domain//Death domain	GO:0030334//GO:0007165//GO:0042981//GO:0034394//GO:0045892//GO:0007155//GO:0030032//GO:0002009//GO:0090136//GO:0034333//GO:0043297	regulation of cell migration//signal transduction//regulation of apoptotic process//protein localization to cell surface//negative regulation of transcription, DNA-dependent//cell adhesion//lamellipodium assembly//morphogenesis of an epithelium//epithelial cell-cell adhesion//adherens junction assembly//apical junction assembly	GO:0045294//GO:0003779//GO:0002162//GO:0005198//GO:0005515//GO:0045296//GO:0008013//GO:0003677	alpha-catenin binding//actin binding//dystroglycan binding//structural molecule activity//protein binding//cadherin binding//beta-catenin binding//DNA binding	GO:0005743//GO:0016342//GO:0005925//GO:0043234//GO:0005622//GO:0005886//GO:0043034//GO:0005916//GO:0015629	mitochondrial inner membrane//catenin complex//focal adhesion//protein complex//intracellular//plasma membrane//costamere//fascia adherens//actin cytoskeleton	--	--
comp47132_c0	1099.51114073373	87.3350089643173	3.6542	7.4426e-217	1.2372e-212	1794	50731119	XP_417175.1	2313	0	PREDICTED: stromelysin-1 [Gallus gallus]	118085091	XM_417175.2	1145	0	PREDICTED: Gallus gallus matrix metallopeptidase 3 (stromelysin 1, progelatinase) (MMP3), mRNA	K01394	MMP3	matrix metalloproteinase-3 (stromelysin 1, progelatinase)	http://www.genome.jp/dbget-bin/www_bget?ko:K01394	P08254	1323	9.06504e-176	Stromelysin-1 OS=Homo sapiens GN=MMP3 PE=1 SV=2	PF01400//PF00413	Astacin (Peptidase family M12A)//Matrixin	GO:0006508	proteolysis	GO:0008270//GO:0005509//GO:0004222	zinc ion binding//calcium ion binding//metalloendopeptidase activity	GO:0031012	extracellular matrix	KOG1565	Gelatinase A and related matrix metalloproteases
comp47484_c0	390.295631218401	188.722077853483	1.0483	5.709e-17	7.3003e-14	4135	363744121	XP_424774.2	3741	0	PREDICTED: complement component C7 [Gallus gallus]	363744120	XM_424774.3	2075	0	PREDICTED: Gallus gallus complement component 7 (C7), mRNA	K03996	C7	complement component 7	http://www.genome.jp/dbget-bin/www_bget?ko:K03996	Q5RAD0	2662	0	Complement component C7 OS=Pongo abelii GN=C7 PE=2 SV=1	PF00057	Low-density lipoprotein receptor domain class A	--	--	GO:0005515	protein binding	--	--	KOG3538	Disintegrin metalloproteinases with thrombospondin repeats
comp47507_c0	705.545968176249	369.778639108278	0.93208	2.0318e-24	4.3582e-21	4270	13124665	P05094.3	4817	0	RecName: Full=Alpha-actinin-1; AltName: Full=Alpha-actinin cytoskeletal isoform; AltName: Full=F-actin cross-linking protein; AltName: Full=Non-muscle alpha-actinin-1	211082	M74143.1	3087	0	Gallus gallus alpha-actinin mRNA, complete cds	K05699	ACTN	actinin alpha	http://www.genome.jp/dbget-bin/www_bget?ko:K05699	P05094	4817	0	Alpha-actinin-1 OS=Gallus gallus GN=ACTN1 PE=1 SV=3	PF00307//PF00036//PF13405//PF13499//PF13202//PF00435//PF03979	Calponin homology (CH) domain//EF hand//EF-hand domain//EF-hand domain pair//EF hand//Spectrin repeat//Sigma-70 factor, region 1.1	GO:0051764//GO:0048041//GO:0006355//GO:0007165//GO:0051271//GO:0051017	actin crosslink formation//focal adhesion assembly//regulation of transcription, DNA-dependent//signal transduction//negative regulation of cellular component movement//actin filament bundle assembly	GO:0044325//GO:0003677//GO:0005178//GO:0005509//GO:0051015//GO:0005515//GO:0017166	ion channel binding//DNA binding//integrin binding//calcium ion binding//actin filament binding//protein binding//vinculin binding	GO:0008305//GO:0005925//GO:0001726//GO:0030018//GO:0005916//GO:0005886//GO:0005856	integrin complex//focal adhesion//ruffle//Z disc//fascia adherens//plasma membrane//cytoskeleton	KOG0035	Ca2+-binding actin-bundling protein (actinin), alpha chain (EF-Hand protein superfamily)
comp47682_c0	933.992136501554	1743.68724008035	-0.90066	1.6228e-57	8.9921e-54	1302	395821561	XP_003784106.1	948	3.05271e-121	PREDICTED: G2/mitotic-specific cyclin-B1-like [Otolemur garnettii]	--	--	--	--	--	K05868	CCNB	cyclin B	http://www.genome.jp/dbget-bin/www_bget?ko:K05868	P14635	928	2.73811e-119	G2/mitotic-specific cyclin-B1 OS=Homo sapiens GN=CCNB1 PE=1 SV=1	PF00937//PF02984	Coronavirus nucleocapsid protein//Cyclin, C-terminal domain	--	--	--	--	GO:0005634//GO:0019013	nucleus//viral nucleocapsid	KOG0653	Cyclin B and related kinase-activating proteins
comp47919_c0	735.303422840926	380.97173600202	0.94866	4.2086e-26	9.9944e-23	3671	440905896	ELR56216.1	824	3.12827e-99	Myosin regulatory light chain 2, smooth muscle major isoform, partial [Bos grunniens mutus]	326931647	XM_003211891.1	503	0	PREDICTED: Meleagris gallopavo myosin regulatory light chain 2, smooth muscle major isoform-like, transcript variant 1 (LOC100549745), mRNA	K12755	MYL9	myosin regulatory light chain 9	http://www.genome.jp/dbget-bin/www_bget?ko:K12755	P02612	815	4.27842e-99	Myosin regulatory light chain 2, smooth muscle major isoform OS=Gallus gallus PE=1 SV=2	PF13202//PF00036//PF13405//PF13499	EF hand//EF hand//EF-hand domain//EF-hand domain pair	--	--	GO:0005509	calcium ion binding	--	--	KOG0031	Myosin regulatory light chain, EF-Hand protein superfamily
comp47969_c0	1829.94705272223	1146.36996173191	0.67473	3.5123e-35	1.2292e-31	7879	426221515	XP_004004955.1	9990	0	PREDICTED: fibronectin isoform 1 [Ovis aries]	311213922	NM_001198712.1	2955	0	Gallus gallus fibronectin 1 (FN1), mRNA	K05717	FN1	fibronectin 1	http://www.genome.jp/dbget-bin/www_bget?ko:K05717	P02751	9912	0	Fibronectin OS=Homo sapiens GN=FN1 PE=1 SV=4	PF06330//PF00039//PF00041	Trichodiene synthase (TRI5)//Fibronectin type I domain//Fibronectin type III domain	GO:0016114//GO:0016106	terpenoid biosynthetic process//sesquiterpenoid biosynthetic process	GO:0045482//GO:0005515	trichodiene synthase activity//protein binding	GO:0005576	extracellular region	KOG4228	Protein tyrosine phosphatase
comp48055_c0	523.835467314134	351.664243794494	0.57492	1.065e-08	6.943e-06	1551	119608027	EAW87621.1	2003	0	heat shock 70kDa protein 5 (glucose-regulated protein, 78kDa), isoform CRA_b [Homo sapiens]	45544520	AB167743.1	1227	0	Numida meleagris hspa5 mRNA for heat shock protein, complete cds	--	--	--	--	Q90593	2023	0	78 kDa glucose-regulated protein OS=Gallus gallus GN=HSPA5 PE=1 SV=1	PF06723//PF02782	MreB/Mbl protein//FGGY family of carbohydrate kinases, C-terminal domain	GO:0043066//GO:0030512//GO:0002576//GO:0030433//GO:0000902//GO:0021589//GO:0060904//GO:0021680//GO:0006983//GO:0042149//GO:0006987//GO:0031398//GO:0006200//GO:0030168//GO:0005975	negative regulation of apoptotic process//negative regulation of transforming growth factor beta receptor signaling pathway//platelet degranulation//ER-associated protein catabolic process//cell morphogenesis//cerebellum structural organization//regulation of protein folding in endoplasmic reticulum//cerebellar Purkinje cell layer development//ER overload response//cellular response to glucose st…	GO:0051787//GO:0019904//GO:0051087//GO:0016773//GO:0051082//GO:0030674//GO:0031625//GO:0016887//GO:0005524//GO:0005509//GO:0043022	misfolded protein binding//protein domain specific binding//chaperone binding//phosphotransferase activity, alcohol group as acceptor//unfolded protein binding//protein binding, bridging//ubiquitin protein ligase binding//ATPase activity//ATP binding//calcium ion binding//ribosome binding	GO:0030176//GO:0008180//GO:0005788//GO:0034663//GO:0030496//GO:0042470//GO:0005793//GO:0009986	integral to endoplasmic reticulum membrane//COP9 signalosome//endoplasmic reticulum lumen//endoplasmic reticulum chaperone complex//midbody//melanosome//endoplasmic reticulum-Golgi intermediate compartment//cell surface	KOG0100	Molecular chaperones GRP78/BiP/KAR2, HSP70 superfamily
comp48055_c1	322.162634555715	205.603276595383	0.64793	5.6395e-07	0.00026223	824	45382769	NP_990822.1	1334	5.77602e-179	78 kDa glucose-regulated protein precursor [Gallus gallus]	45544520	AB167743.1	589	0	Numida meleagris hspa5 mRNA for heat shock protein, complete cds	--	--	--	--	Q90593	1334	3.90119e-180	78 kDa glucose-regulated protein OS=Gallus gallus GN=HSPA5 PE=1 SV=1	PF06723//PF01968//PF06455	MreB/Mbl protein//Hydantoinase/oxoprolinase//NADH dehydrogenase subunit 5 C-terminus	GO:0043066//GO:0042773//GO:0006744//GO:0006120//GO:0030512//GO:0055114//GO:0051603//GO:0006814//GO:0031398//GO:0015992//GO:0000902//GO:0006983//GO:0042149//GO:0006987	negative regulation of apoptotic process//ATP synthesis coupled electron transport//ubiquinone biosynthetic process//mitochondrial electron transport, NADH to ubiquinone//negative regulation of transforming growth factor beta receptor signaling pathway//oxidation-reduction process//proteolysis involved in cellular protein catabolic process//sodium ion transport//positive regulation of protein ubi…	GO:0043027//GO:0051787//GO:0019904//GO:0008137//GO:0016787//GO:0031625//GO:0005524//GO:0043022	cysteine-type endopeptidase inhibitor activity involved in apoptotic process//misfolded protein binding//protein domain specific binding//NADH dehydrogenase (ubiquinone) activity//hydrolase activity//ubiquitin protein ligase binding//ATP binding//ribosome binding	GO:0034663//GO:0030176//GO:0030496//GO:0008180//GO:0005788//GO:0048471//GO:0005793//GO:0009986	endoplasmic reticulum chaperone complex//integral to endoplasmic reticulum membrane//midbody//COP9 signalosome//endoplasmic reticulum lumen//perinuclear region of cytoplasm//endoplasmic reticulum-Golgi intermediate compartment//cell surface	KOG0100	Molecular chaperones GRP78/BiP/KAR2, HSP70 superfamily
comp48305_c0	102.560776668009	165.562535259672	-0.6909	8.4468e-05	0.024195	2317	118100422	XP_415902.2	1057	1.47782e-136	PREDICTED: dual specificity protein phosphatase 14 [Gallus gallus]	363741205	XM_415902.3	90	4.31957e-37	PREDICTED: Gallus gallus dual specificity phosphatase 14 (DUSP14), mRNA	--	--	--	--	O95147	941	2.41891e-120	Dual specificity protein phosphatase 14 OS=Homo sapiens GN=DUSP14 PE=1 SV=1	PF00102//PF00782	Protein-tyrosine phosphatase//Dual specificity phosphatase, catalytic domain	GO:0006570//GO:0035335//GO:0006470	tyrosine metabolic process//peptidyl-tyrosine dephosphorylation//protein dephosphorylation	GO:0017017//GO:0008138//GO:0004725	MAP kinase tyrosine/serine/threonine phosphatase activity//protein tyrosine/serine/threonine phosphatase activity//protein tyrosine phosphatase activity	--	--	KOG1716	Dual specificity phosphatase
comp48320_c0	143.551052575645	84.1993049702285	0.76968	9.7987e-05	0.027376	3083	224085035	XP_002196014.1	202	8.89373e-14	PREDICTED: leiomodin-1 [Taeniopygia guttata]	326933622	XM_003212852.1	315	4.83021e-162	PREDICTED: Meleagris gallopavo leiomodin-1-like (LOC100551280), mRNA	--	--	--	--	P29536	228	7.80602e-18	Leiomodin-1 OS=Homo sapiens GN=LMOD1 PE=1 SV=3	PF02205//PF03250	WH2 motif//Tropomodulin	--	--	GO:0005523//GO:0003779	tropomyosin binding//actin binding	GO:0005856	cytoskeleton	--	--
comp48370_c0	175.934721128375	89.6585233151684	0.97253	1.3065e-07	7.006e-05	4079	326912643	XP_003202658.1	2292	0	PREDICTED: solute carrier family 2, facilitated glucose transporter member 3-like [Meleagris gallopavo]	46048650	NM_205511.1	1174	0	Gallus gallus solute carrier family 2 (facilitated glucose transporter), member 3 (SLC2A3), mRNA gi|211438|gb|M37785.1|CHKCEFGTC Chicken glucose transporter type 3 (CEF-GT3) mRNA, complete cds	--	--	--	--	P28568	2283	0	Solute carrier family 2, facilitated glucose transporter member 3 OS=Gallus gallus GN=SLC2A3 PE=2 SV=1	PF07690//PF00083	Major Facilitator Superfamily//Sugar (and other) transporter	GO:0015758//GO:0070837//GO:0055085	glucose transport//dehydroascorbic acid transport//transmembrane transport	GO:0005355//GO:0022857	glucose transmembrane transporter activity//transmembrane transporter activity	GO:0016021//GO:0002080//GO:0005886	integral to membrane//acrosomal membrane//plasma membrane	KOG0569	Permease of the major facilitator superfamily
comp48430_c0	31.91434002298	74.0056660405396	-1.2134	2.8362e-05	0.0091549	1093	326925683	XP_003209040.1	823	3.39959e-106	PREDICTED: endothelial protein C receptor-like [Meleagris gallopavo]	77736626	NM_001034820.1	401	0	Gallus gallus protein C receptor, endothelial (PROCR), mRNA gi|73486708|dbj|AB204800.1| Gallus gallus PROCR mRNA for endothelial protein C receptor, complete cds	K06557	PROCR	protein C receptor, endothelial (EPCR)	http://www.genome.jp/dbget-bin/www_bget?ko:K06557	Q9UNN8	329	4.25569e-34	Endothelial protein C receptor OS=Homo sapiens GN=PROCR PE=1 SV=1	PF00129	Class I Histocompatibility antigen, domains alpha 1 and 2	GO:0019882//GO:0006955	antigen processing and presentation//immune response	--	--	--	--	--	--
comp48572_c0	361.188483566888	185.252065227421	0.96326	6.2887e-14	6.4332e-11	1570	5107470	1B8T	766	4.21763e-96	Chain A, Solution Structure Of The Chicken Crp1	45382596	NM_205248.1	641	0	Gallus gallus cysteine and glycine-rich protein 1 (CSRP1), mRNA gi|313286|emb|X73831.1| G.gallus mRNA for cysteine-rich protein	K09377	CSRP	cysteine and glycine-rich protein	http://www.genome.jp/dbget-bin/www_bget?ko:K09377	P67967	764	4.82555e-97	Cysteine and glycine-rich protein 1 OS=Coturnix coturnix japonica GN=CSRP1 PE=2 SV=2	PF00412	LIM domain	--	--	GO:0046872//GO:0008270	metal ion binding//zinc ion binding	GO:0005737//GO:0005856	cytoplasm//cytoskeleton	KOG1700	Regulatory protein MLP and related LIM proteins
comp48714_c0	154.182863183385	63.800236142503	1.273	7.4167e-10	5.6042e-07	2723	326914891	XP_003203756.1	437	2.12487e-47	PREDICTED: protein LBH-like [Meleagris gallopavo]	71895660	NM_001031038.1	628	0	Gallus gallus limb bud and heart development homolog (mouse) (LBH), mRNA gi|53127735|emb|AJ719538.1| Gallus gallus mRNA for hypothetical protein, clone 3c23	--	--	--	--	Q5ZM46	433	4.44083e-48	Protein LBH OS=Gallus gallus GN=LBH PE=3 SV=1	PF02083	Urotensin II	GO:0045893//GO:0008217//GO:0042312//GO:0007165	positive regulation of transcription, DNA-dependent//regulation of blood pressure//regulation of vasodilation//signal transduction	GO:0005179	hormone activity	GO:0005576//GO:0005730	extracellular region//nucleolus	--	--
comp48767_c0	116.881712107436	44.6482356141298	1.3884	9.7448e-09	6.4155e-06	2581	326923580	XP_003208013.1	1911	0	PREDICTED: urokinase-type plasminogen activator-like [Meleagris gallopavo]	212858	J05187.1	915	0	Chicken urokinase-type plasminogen activator (uPA) mRNA, complete cds	K01348	PLAU	urokinase plasminogen activator	http://www.genome.jp/dbget-bin/www_bget?ko:K01348	P15120	1894	0	Urokinase-type plasminogen activator OS=Gallus gallus GN=PLAU PE=2 SV=1	PF00089	Trypsin	GO:0001666//GO:0006508//GO:0014910//GO:0010469//GO:0033628//GO:2000097//GO:0042127	response to hypoxia//proteolysis//regulation of smooth muscle cell migration//regulation of receptor activity//regulation of cell adhesion mediated by integrin//regulation of smooth muscle cell-matrix adhesion//regulation of cell proliferation	GO:0004252	serine-type endopeptidase activity	GO:0005615//GO:0009986	extracellular space//cell surface	KOG3627	Trypsin
comp48951_c0	896.05080780517	526.48199562066	0.7672	2.7972e-22	5.1666e-19	751	--	--	--	--	--	--	--	--	--	--	--	--	--	--	--	--	--	--	--	--	--	--	--	--	--	--	--	--
comp49113_c0	249.318119688621	373.512908142601	-0.58317	3.5019e-07	0.00017249	1941	118095485	XP_425052.2	2382	0	PREDICTED: sorting nexin-1 [Gallus gallus]	363737465	XM_425052.3	1589	0	PREDICTED: Gallus gallus sorting nexin 1 (SNX1), mRNA	--	--	--	--	Q05B62	2061	0	Sorting nexin-1 OS=Bos taurus GN=SNX1 PE=2 SV=1	PF06456//PF00787//PF00367//PF02185//PF03700//PF02895//PF02011//PF04632//PF03280	Arfaptin-like domain//PX domain//phosphotransferase system, EIIB//Hr1 repeat//Sorting nexin, N-terminal domain//Signal transducing histidine kinase, homodimeric domain//Glycosyl hydrolase family 48//Fusaric acid resistance protein family//Proteobacterial lipase chaperone protein	GO:0016310//GO:0005975//GO:0006935//GO:0005985//GO:0030245//GO:0006886//GO:0006810//GO:0006457//GO:0005982//GO:0000160//GO:0007165//GO:0008643	phosphorylation//carbohydrate metabolic process//chemotaxis//sucrose metabolic process//cellulose catabolic process//intracellular protein transport//transport//protein folding//starch metabolic process//phosphorelay signal transduction system//signal transduction//carbohydrate transport	GO:0004673//GO:0000155//GO:0008982//GO:0004553//GO:0019904//GO:0051082//GO:0035091//GO:0008810	protein histidine kinase activity//phosphorelay sensor kinase activity//protein-N(PI)-phosphohistidine-sugar phosphotransferase activity//hydrolase activity, hydrolyzing O-glycosyl compounds//protein domain specific binding//unfolded protein binding//phosphatidylinositol binding//cellulase activity	GO:0005886//GO:0005737//GO:0009365//GO:0016020//GO:0009357	plasma membrane//cytoplasm//protein histidine kinase complex//membrane//protein-N(PI)-phosphohistidine-sugar phosphotransferase complex	KOG2273	Membrane coat complex Retromer, subunit VPS5/SNX1, Sorting nexins, and related PX domain-containing proteins
comp49115_c0	37.7846607555184	4.57767006436327	3.0451	6.9751e-08	3.8975e-05	1190	--	--	--	--	--	--	--	--	--	--	--	--	--	--	--	--	--	--	PF05328	CybS	--	--	--	--	GO:0005740//GO:0016021	mitochondrial envelope//integral to membrane	--	--
comp49542_c0	260.65898778735	156.605560833734	0.73503	4.6633e-07	0.00022149	1719	327290042	XP_003229733.1	1592	0	PREDICTED: EH domain-containing protein 2-like, partial [Anolis carolinensis]	335289880	XM_003355959.1	559	0	PREDICTED: Sus scrofa EH-domain containing 2 (EHD2), mRNA	K12469	EHD2	EH domain-containing protein 2	http://www.genome.jp/dbget-bin/www_bget?ko:K12469	Q4V8H8	1549	0	EH domain-containing protein 2 OS=Rattus norvegicus GN=Ehd2 PE=1 SV=1	PF00036//PF13499//PF05887//PF13202	EF hand//EF-hand domain pair//Procyclic acidic repetitive protein (PARP)//EF hand	--	--	GO:0005509	calcium ion binding	GO:0016020	membrane	KOG1954	Endocytosis/signaling protein EHD1
comp49577_c0	92.0403893802815	152.174237494156	-0.72539	8.4779e-05	0.024195	1530	53126949	CAG30998.1	160	4.29676e-09	hypothetical protein RCJMB04_1i4 [Gallus gallus]	53126948	AJ719339.1	144	2.71289e-67	Gallus gallus mRNA for hypothetical protein, clone 1i4	K11291	NASP	nuclear autoantigenic sperm protein	http://www.genome.jp/dbget-bin/www_bget?ko:K11291	P49321	417	2.50746e-42	Nuclear autoantigenic sperm protein OS=Homo sapiens GN=NASP PE=1 SV=2	PF00515//PF13181	Tetratricopeptide repeat//Tetratricopeptide repeat	--	--	GO:0005515//GO:0042393	protein binding//histone binding	GO:0005634	nucleus	KOG4563	Cell cycle-regulated histone H1-binding protein
comp49612_c4	2.45536479736681	18.9307464752623	-2.9467	0.000153	0.04005	2343	--	--	--	--	--	118445375	AC189005.3	182	3.14659e-88	Gallus gallus BAC clone TAM32-25O14 from chromosome unknown, complete sequence	--	--	--	--	--	--	--	--	--	--	--	--	--	--	--	--	--	--
comp49654_c0	200.393828103245	88.0958732159244	1.1857	3.2892e-11	2.8778e-08	4291	363728558	XP_001232472.2	143	3.45912e-06	PREDICTED: target of Nesh-SH3 [Gallus gallus]	363728557	XM_001232471.2	207	7.34212e-102	PREDICTED: Gallus gallus ABI family, member 3 (NESH) binding protein (ABI3BP), mRNA	--	--	--	--	Q2Q0I9	731	6.25956e-77	Fibronectin type III domain-containing protein 1 OS=Rattus norvegicus GN=Fndc1 PE=2 SV=2	PF00041	Fibronectin type III domain	--	--	GO:0005515	protein binding	--	--	--	--
comp49680_c0	26.1338332393002	3.95344232831373	2.7247	2.2404e-05	0.0074354	2551	359367789	AEV42168.1	2233	0	serotonin receptor subtype 2b [Gallus gallus]	449509804	XM_002190856.2	1156	0	PREDICTED: Taeniopygia guttata 5-hydroxytryptamine (serotonin) receptor 2B, G protein-coupled (HTR2B), mRNA	K04157	HTR2	5-hydroxytryptamine receptor 2	http://www.genome.jp/dbget-bin/www_bget?ko:K04157	P41595	1611	0	5-hydroxytryptamine receptor 2B OS=Homo sapiens GN=HTR2B PE=1 SV=1	PF00001	7 transmembrane receptor (rhodopsin family)	GO:0007186	G-protein coupled receptor signaling pathway	GO:0004930	G-protein coupled receptor activity	GO:0016021	integral to membrane	KOG3656	FOG: 7 transmembrane receptor
comp49853_c0	290.290162689346	188.470305999943	0.62316	4.5632e-06	0.0018279	1204	--	--	--	--	--	46238608	CR385849.1	116	7.79472e-52	Gallus gallus finished cDNA, clone ChEST200a15	--	--	--	--	--	--	--	--	--	--	--	--	--	--	--	--	--	--
comp50040_c1	142.36658891927	84.7354472368577	0.74857	0.00015359	0.04005	1741	326930139	XP_003211209.1	829	5.92247e-105	PREDICTED: lipocalin-like [Meleagris gallopavo]	326930138	XM_003211161.1	412	0	PREDICTED: Meleagris gallopavo lipocalin-like (LOC100545080), mRNA	--	--	--	--	Q01584	566	3.20495e-67	Lipocalin OS=Bufo marinus PE=1 SV=1	PF03973	Triabin	GO:0006629//GO:0006810//GO:0030682	lipid metabolic process//transport//evasion or tolerance of host defense response	GO:0005504//GO:0005215//GO:0036094	fatty acid binding//transporter activity//small molecule binding	GO:0005791//GO:0005615	rough endoplasmic reticulum//extracellular space	--	--
comp50352_c0	33.4945252886121	9.22469876606538	1.8604	0.00014539	0.038669	558	--	--	--	--	--	--	--	--	--	--	--	--	--	--	--	--	--	--	--	--	--	--	--	--	--	--	--	--
comp50380_c0	908.605852445611	548.634450800311	0.72781	1.0655e-20	1.6476e-17	3870	326912363	XP_003202522.1	1267	2.77703e-157	PREDICTED: caldesmon-like isoform 1 [Meleagris gallopavo]	45383799	NM_204158.1	65	5.72731e-23	Gallus gallus caldesmon 1 (CALD1), mRNA gi|212656|gb|J04968.1|CHKSMCA Chicken smooth muscle caldesmon mRNA, complete cds	K12327	CALD1	caldesmon	http://www.genome.jp/dbget-bin/www_bget?ko:K12327	P12957	223	5.10273e-17	Caldesmon OS=Gallus gallus GN=CALD1 PE=1 SV=2	--	--	GO:0006936	muscle contraction	GO:0005516//GO:0003779//GO:0017022	calmodulin binding//actin binding//myosin binding	GO:0016459	myosin complex	--	--
comp50465_c2	1284.12810201605	835.786145246832	0.61958	8.4324e-22	1.4755e-18	2087	45383590	NP_989605.1	1582	0	connective tissue growth factor precursor [Gallus gallus]	18390048	AF463517.1	1476	0	Gallus gallus connective tissue growth factor/hypertrophic chondrocyte-specific protein 24 mRNA, complete cds	K06827	CTGF	connective tissue growth factor	http://www.genome.jp/dbget-bin/www_bget?ko:K06827	O19113	1543	0	Connective tissue growth factor OS=Sus scrofa GN=CTGF PE=2 SV=1	PF00219//PF00093	Insulin-like growth factor binding protein//von Willebrand factor type C domain	GO:0070374//GO:0016477//GO:0072593//GO:0045597//GO:0001558//GO:0008543//GO:0007160//GO:0046330//GO:0051496//GO:0007165//GO:0007229	positive regulation of ERK1 and ERK2 cascade//cell migration//reactive oxygen species metabolic process//positive regulation of cell differentiation//regulation of cell growth//fibroblast growth factor receptor signaling pathway//cell-matrix adhesion//positive regulation of JNK cascade//positive regulation of stress fiber assembly//signal transduction//integrin-mediated signaling pathway	GO:0008201//GO:0005178//GO:0005515//GO:0005520	heparin binding//integrin binding//protein binding//insulin-like growth factor binding	GO:0005794//GO:0016942//GO:0005576//GO:0008305//GO:0005578	Golgi apparatus//insulin-like growth factor binding protein complex//extracellular region//integrin complex//proteinaceous extracellular matrix	--	--
comp50482_c0	40.787688053068	10.3843751823707	1.9737	1.2853e-05	0.004696	1758	45382967	NP_989931.1	999	5.63331e-130	suppressor of cytokine signaling 3 [Gallus gallus]	45382966	NM_204600.1	153	3.10431e-72	Gallus gallus suppressor of cytokine signaling 3 (SOCS3), mRNA	--	--	--	--	Q90X67	999	3.8048e-131	Suppressor of cytokine signaling 3 OS=Gallus gallus GN=SOCS3 PE=2 SV=1	PF00017//PF07525	SH2 domain//SOCS box	GO:0035556//GO:0001932//GO:0046627//GO:0045597//GO:0016567//GO:0040008	intracellular signal transduction//regulation of protein phosphorylation//negative regulation of insulin receptor signaling pathway//positive regulation of cell differentiation//protein ubiquitination//regulation of growth	GO:0005515	protein binding	GO:0005622	intracellular	--	--
comp50510_c0	271.513645035115	180.125074755334	0.59203	2.3347e-05	0.0076771	1672	45383544	NP_989629.1	1042	1.33175e-136	metalloproteinase inhibitor 2 precursor [Gallus gallus]	45383543	NM_204298.1	586	0	Gallus gallus TIMP metallopeptidase inhibitor 2 (TIMP2), mRNA gi|2352472|gb|AF004664.1|AF004664 Gallus gallus tissue inhibitor of metalloproteinase-2 precursor (TIMP-2) mRNA, complete cds	--	--	--	--	O42146	1042	8.99477e-138	Metalloproteinase inhibitor 2 OS=Gallus gallus GN=TIMP2 PE=2 SV=1	PF00965	Tissue inhibitor of metalloproteinase	--	--	GO:0046872//GO:0008191	metal ion binding//metalloendopeptidase inhibitor activity	GO:0005576	extracellular region	KOG4745	Metalloproteinase inhibitor TIMP and related proteins
comp50533_c0	138.907738948942	217.924838518627	-0.6497	1.8988e-05	0.0064749	834	432112898	ELK35486.1	699	4.5778e-86	hypothetical protein MDA_GLEAN10002615 [Myotis davidii]	--	--	--	--	--	--	--	--	--	P31792	728	1.16772e-86	Pol polyprotein (Fragment) OS=Feline endogenous virus ECE1 GN=pol PE=3 SV=1	PF00078	Reverse transcriptase (RNA-dependent DNA polymerase)	GO:0006278	RNA-dependent DNA replication	GO:0003964//GO:0003723	RNA-directed DNA polymerase activity//RNA binding	--	--	KOG0017	FOG: Transposon-encoded proteins with TYA, reverse transcriptase, integrase domains in various combinations
comp50569_c0	1488.19147145837	887.040791067486	0.74649	2.6104e-34	8.6787e-31	2689	114326309	NP_001041541.1	2175	0	vimentin [Gallus gallus]	224044833	XR_054429.1	1568	0	PREDICTED: Taeniopygia guttata misc_RNA (LOC100226733), miscRNA	K07606	VIM	vimentin	http://www.genome.jp/dbget-bin/www_bget?ko:K07606	P09654	2175	0	Vimentin OS=Gallus gallus GN=VIM PE=3 SV=2	PF01576//PF02185//PF04732//PF07926//PF10186//PF04513//PF00170//PF10473//PF00769//PF00038//PF13851//PF02183//PF06009//PF08702	Myosin tail//Hr1 repeat//Intermediate filament head (DNA binding) region//TPR/MLP1/MLP2-like protein//UV radiation resistance protein and autophagy-related subunit 14//Baculovirus polyhedron envelope protein, PEP, C terminus//bZIP transcription factor//Leucine-rich repeats of kinetochore protein Cenp-F/LEK1//Ezrin/radixin/moesin family//Intermediate filament protein//Growth-arrest specific micro-…	GO:0051258//GO:0010508//GO:0045109//GO:0006606//GO:0007423//GO:0048870//GO:0007155//GO:0030168//GO:0006355//GO:0007165	protein polymerization//positive regulation of autophagy//intermediate filament organization//protein import into nucleus//sensory organ development//cell motility//cell adhesion//platelet activation//regulation of transcription, DNA-dependent//signal transduction	GO:0005212//GO:0042803//GO:0003774//GO:0005200//GO:0045502//GO:0008022//GO:0042802//GO:0005102//GO:0030674//GO:0008092//GO:0003677//GO:0008134//GO:0043565//GO:0005198//GO:0003700	structural constituent of eye lens//protein homodimerization activity//motor activity//structural constituent of cytoskeleton//dynein binding//protein C-terminus binding//identical protein binding//receptor binding//protein binding, bridging//cytoskeletal protein binding//DNA binding//transcription factor binding//sequence-specific DNA binding//structural molecule activity//sequence-specific DNA …	GO:0005882//GO:0005737//GO:0019898//GO:0042995//GO:0005777//GO:0005643//GO:0005604//GO:0005829//GO:0016459//GO:0005886//GO:0019031//GO:0031252//GO:0031514//GO:0005634//GO:0005856//GO:0005577//GO:0030286//GO:0005667//GO:0019028	intermediate filament//cytoplasm//extrinsic to membrane//cell projection//peroxisome//nuclear pore//basement membrane//cytosol//myosin complex//plasma membrane//viral envelope//cell leading edge//motile cilium//nucleus//cytoskeleton//fibrinogen complex//dynein complex//transcription factor complex//viral capsid	KOG0977	Nuclear envelope protein lamin, intermediate filament superfamily
comp50569_c1	122.005158949467	68.8016874810066	0.82643	0.00013219	0.035466	520	--	--	--	--	--	--	--	--	--	--	--	--	--	--	--	--	--	--	PF01213	Adenylate cyclase associated (CAP) N terminal	GO:0007010	cytoskeleton organization	GO:0003779	actin binding	--	--	--	--
comp50584_c0	222.910792845654	334.427928829419	-0.58523	1.3302e-06	0.00057809	1862	45383121	NP_989856.1	1072	2.54073e-140	ras-related protein Rab-5C [Gallus gallus]	326934182	XM_003213125.1	1289	0	PREDICTED: Meleagris gallopavo ras-related protein Rab-5C-like (LOC100545454), mRNA	K07889	RAB5C	Ras-related protein Rab-5C	http://www.genome.jp/dbget-bin/www_bget?ko:K07889	Q98932	1072	1.71604e-141	Ras-related protein Rab-5C OS=Gallus gallus GN=RAB5C PE=1 SV=1	PF03193//PF00025//PF08477//PF04670//PF01926//PF00009//PF00071	Protein of unknown function, DUF258//ADP-ribosylation factor family//Miro-like protein//Gtr1/RagA G protein conserved region//50S ribosome-binding GTPase//Elongation factor Tu GTP binding domain//Ras family	GO:0015031//GO:0007264//GO:0007032//GO:0030100	protein transport//small GTPase mediated signal transduction//endosome organization//regulation of endocytosis	GO:0003924//GO:0005525//GO:0019003//GO:0030742	GTPase activity//GTP binding//GDP binding//GTP-dependent protein binding	GO:0030139//GO:0005634//GO:0031901//GO:0005886//GO:0005622//GO:0005737	endocytic vesicle//nucleus//early endosome membrane//plasma membrane//intracellular//cytoplasm	KOG0092	GTPase Rab5/YPT51 and related small G protein superfamily GTPases
comp50598_c1	281.252718497058	524.682138981717	-0.89958	2.0245e-18	2.9265e-15	3416	45384300	NP_990358.1	1629	0	tropomodulin-1 [Gallus gallus]	45384299	NM_205027.1	1074	0	Gallus gallus tropomodulin 1 (TMOD1), mRNA gi|562262|gb|L36678.1|CHKTMOD1A Gallus domesticus tropomodulin mRNA, complete cds	K10370	TMOD	tropomodulin	http://www.genome.jp/dbget-bin/www_bget?ko:K10370	P49813	1472	0	Tropomodulin-1 OS=Mus musculus GN=Tmod1 PE=2 SV=2	PF03250//PF08343	Tropomodulin//Ribonucleotide reductase N-terminal	GO:0006144//GO:0009186//GO:0055114//GO:0006260//GO:0006206	purine nucleobase metabolic process//deoxyribonucleoside diphosphate metabolic process//oxidation-reduction process//DNA replication//pyrimidine nucleobase metabolic process	GO:0004748//GO:0005523	ribonucleoside-diphosphate reductase activity, thioredoxin disulfide as acceptor//tropomyosin binding	GO:0030016//GO:0008180//GO:0016020//GO:0005856//GO:0030863//GO:0005971	myofibril//COP9 signalosome//membrane//cytoskeleton//cortical cytoskeleton//ribonucleoside-diphosphate reductase complex	--	--
comp50631_c0	32.481586015771	5.89548417380118	2.4619	7.9155e-06	0.0029569	1411	118116650	XP_001236025.1	968	1.50613e-125	PREDICTED: proto-oncogene Mas-like [Gallus gallus]	118116649	XM_001236024.1	350	0	PREDICTED: Gallus gallus proto-oncogene Mas-like (LOC776507), mRNA	K04303	MAS1	MAS1 oncogene	http://www.genome.jp/dbget-bin/www_bget?ko:K04303	Q99MT8	408	1.06889e-43	Mas-related G-protein coupled receptor member H OS=Mus musculus GN=Mrgprh PE=2 SV=1	PF05109//PF00001	Herpes virus major outer envelope glycoprotein (BLLF1)//7 transmembrane receptor (rhodopsin family)	GO:0019058//GO:0007186	viral infectious cycle//G-protein coupled receptor signaling pathway	GO:0004930	G-protein coupled receptor activity	GO:0019031//GO:0016021	viral envelope//integral to membrane	--	--
comp50795_c0	139.788996116314	213.827823811022	-0.6132	5.6331e-05	0.016978	3797	324983853	ADY68767.1	2744	0	aldehyde dehydrogenase 1 family member A2 [Anser anser]	324983852	HQ260987.1	3269	0	Anser anser aldehyde dehydrogenase 1 family member A2 (ALDH1A2) mRNA, complete cds	K07249	E1.2.1.36	retinal dehydrogenase	http://www.genome.jp/dbget-bin/www_bget?ko:K07249	O93344	2736	0	Retinal dehydrogenase 2 OS=Gallus gallus GN=ALDH1A2 PE=2 SV=2	PF00171//PF05893//PF08715	Aldehyde dehydrogenase family//Acyl-CoA reductase (LuxC)//Papain like viral protease	GO:0006508//GO:0008218//GO:0008152//GO:0006118//GO:0055114	proteolysis//bioluminescence//metabolic process//electron transport//oxidation-reduction process	GO:0004197//GO:0003995//GO:0008242//GO:0016740//GO:0016491	cysteine-type endopeptidase activity//acyl-CoA dehydrogenase activity//omega peptidase activity//transferase activity//oxidoreductase activity	--	--	KOG2450	Aldehyde dehydrogenase
comp50849_c0	72.6588093337401	16.5073556866433	2.138	8.6119e-10	6.4341e-07	1473	118100703	XP_417434.2	1000	4.45769e-130	PREDICTED: tumor necrosis factor receptor superfamily member 6B [Gallus gallus]	41632318	BX931790.1	440	0	Gallus gallus finished cDNA, clone ChEST546m10	--	--	--	--	O95407	700	3.20675e-86	Tumor necrosis factor receptor superfamily member 6B OS=Homo sapiens GN=TNFRSF6B PE=1 SV=1	PF00020	TNFR/NGFR cysteine-rich region	--	--	GO:0005515	protein binding	--	--	--	--
comp50954_c0	114.86731354018	185.854791785896	-0.69421	2.8822e-05	0.009214	3867	45382645	NP_990046.1	3686	0	furin precursor [Gallus gallus]	45382644	NM_204715.1	1841	0	Gallus gallus furin (paired basic amino acid cleaving enzyme) (FURIN), mRNA gi|1071676|emb|Z68093.1| G.gallus mRNA for trans Golgi network protease furin	--	--	--	--	P09958	3076	0	Furin OS=Homo sapiens GN=FURIN PE=1 SV=2	PF00082//PF01483	Subtilase family//Proprotein convertase P-domain	GO:0009966//GO:0006465//GO:0006508//GO:0019067//GO:0032911//GO:0016486//GO:0043043//GO:0032804//GO:0032940//GO:0008283	regulation of signal transduction//signal peptide processing//proteolysis//viral assembly, maturation, egress, and release//negative regulation of transforming growth factor beta1 production//peptide hormone processing//peptide biosynthetic process//negative regulation of low-density lipoprotein particle receptor catabolic process//secretion by cell//cell proliferation	GO:0004867//GO:0002020//GO:0004252//GO:0048406//GO:0042277	serine-type endopeptidase inhibitor activity//protease binding//serine-type endopeptidase activity//nerve growth factor binding//peptide binding	GO:0009986//GO:0005802//GO:0030140//GO:0045121	cell surface//trans-Golgi network//trans-Golgi network transport vesicle//membrane raft	KOG3525	Subtilisin-like proprotein convertase
comp50982_c0	103.827626051909	176.396354411998	-0.76463	9.5607e-06	0.0035516	2700	326923430	XP_003207939.1	1695	0	PREDICTED: vacuolar protein sorting-associated protein 26A-like [Meleagris gallopavo]	363735100	XM_421577.3	1695	0	PREDICTED: Gallus gallus vacuolar protein sorting 26 homolog A (S. pombe) (VPS26A), mRNA	--	--	--	--	Q0VD53	1681	0	Vacuolar protein sorting-associated protein 26A OS=Bos taurus GN=VPS26A PE=2 SV=1	PF02963	Restriction endonuclease EcoRI	GO:0009307//GO:0006308	DNA restriction-modification system//DNA catabolic process	GO:0003677//GO:0000287//GO:0009036	DNA binding//magnesium ion binding//Type II site-specific deoxyribonuclease activity	GO:0009359	Type II site-specific deoxyribonuclease complex	KOG3063	Membrane coat complex Retromer, subunit VPS26
comp51030_c0	289.061804997814	496.284632096077	-0.77979	4.3053e-14	4.4731e-11	6277	45382873	NP_989963.1	2145	0	pol-like protein ENS-3 [Gallus gallus]	--	--	--	--	--	--	--	--	--	P23074	583	2.40878e-59	Pro-Pol polyprotein OS=Simian foamy virus type 1 GN=pol PE=1 SV=3	PF00665//PF04988//PF00075//PF07757//PF00078	Integrase core domain//A-kinase anchoring protein 95 (AKAP95)//RNase H//Predicted AdoMet-dependent methyltransferase//Reverse transcriptase (RNA-dependent DNA polymerase)	GO:0015074//GO:0006278//GO:0051252	DNA integration//RNA-dependent DNA replication//regulation of RNA metabolic process	GO:0003677//GO:0003676//GO:0003723//GO:0008168//GO:0003964//GO:0004523	DNA binding//nucleic acid binding//RNA binding//methyltransferase activity//RNA-directed DNA polymerase activity//ribonuclease H activity	GO:0005634	nucleus	KOG0017	FOG: Transposon-encoded proteins with TYA, reverse transcriptase, integrase domains in various combinations
comp51228_c0	1101.87736687509	695.300225317017	0.66426	2.8958e-21	4.8139e-18	2499	326926444	XP_003209410.1	1084	1.81287e-138	PREDICTED: tropomyosin alpha-1 chain-like isoform 1 [Meleagris gallopavo]	326926443	XM_003209362.1	1353	0	PREDICTED: Meleagris gallopavo tropomyosin alpha-1 chain-like, transcript variant 1 (LOC100549276), mRNA	K10373	TPM1	tropomyosin 1	http://www.genome.jp/dbget-bin/www_bget?ko:K10373	P58773	940	2.47723e-118	Tropomyosin alpha-1 chain OS=Coturnix coturnix japonica GN=TPM1 PE=2 SV=1	PF13851//PF00769//PF08702//PF02831//PF06009//PF06008//PF10473//PF06160//PF00700//PF00669	Growth-arrest specific micro-tubule binding//Ezrin/radixin/moesin family//Fibrinogen alpha/beta chain family//gpW//Laminin Domain II//Laminin Domain I//Leucine-rich repeats of kinetochore protein Cenp-F/LEK1//Septation ring formation regulator, EzrA//Bacterial flagellin C-terminal helical region//Bacterial flagellin N-terminal helical region	GO:0048870//GO:0007165//GO:0030334//GO:0045995//GO:0000921//GO:0030168//GO:0001539//GO:0007155//GO:0030155//GO:0051258//GO:0019058	cell motility//signal transduction//regulation of cell migration//regulation of embryonic development//septin ring assembly//platelet activation//ciliary or bacterial-type flagellar motility//cell adhesion//regulation of cell adhesion//protein polymerization//viral infectious cycle	GO:0005198//GO:0045502//GO:0008134//GO:0008092//GO:0042803//GO:0030674//GO:0005102	structural molecule activity//dynein binding//transcription factor binding//cytoskeletal protein binding//protein homodimerization activity//protein binding, bridging//receptor binding	GO:0016021//GO:0005667//GO:0005604//GO:0009288//GO:0030286//GO:0005577//GO:0019898//GO:0031514//GO:0005606//GO:0005940//GO:0005737	integral to membrane//transcription factor complex//basement membrane//bacterial-type flagellum//dynein complex//fibrinogen complex//extrinsic to membrane//motile cilium//laminin-1 complex//septin ring//cytoplasm	KOG1003	Actin filament-coating protein tropomyosin
comp51275_c0	62.9413452429512	16.5767143239821	1.9248	9.8571e-08	5.4168e-05	1647	1944138	BAA19574.1	1630	0	2&apos;,5&apos;-oligo adenylate synthetase A [Gallus gallus]	1944137	AB002585.1	433	0	Gallus gallus mRNA for 2&apos;,5&apos;-oligo adenylate synthetase A, partial cds	K14216	OAS	2'-5'-oligoadenylate synthetase	http://www.genome.jp/dbget-bin/www_bget?ko:K14216	Q9Z2F2	917	4.83664e-115	2&apos;-5&apos;-oligoadenylate synthase-like protein 2 OS=Mus musculus GN=Oasl2 PE=1 SV=2	PF00240//PF01909//PF05374	Ubiquitin family//Nucleotidyltransferase domain//Mu-Conotoxin	GO:0050896//GO:0002376//GO:0006810//GO:0009405	response to stimulus//immune system process//transport//pathogenesis	GO:0016779//GO:1901363//GO:0019871//GO:0005515//GO:0097159	nucleotidyltransferase activity//heterocyclic compound binding//sodium channel inhibitor activity//protein binding//organic cyclic compound binding	GO:0005576	extracellular region	KOG0001	Ubiquitin and ubiquitin-like proteins
comp51296_c0	125.439698377247	191.638608553581	-0.61139	0.00014289	0.038157	3344	326925195	XP_003208805.1	1526	0	PREDICTED: elongation of very long chain fatty acids protein 1-like [Meleagris gallopavo]	326925194	XM_003208757.1	1418	0	PREDICTED: Meleagris gallopavo elongation of very long chain fatty acids protein 1-like (LOC100539668), mRNA	K10247	ELOVL1	elongation of very long chain fatty acids protein 1	http://www.genome.jp/dbget-bin/www_bget?ko:K10247	Q9JLJ5	1146	6.28643e-146	Elongation of very long chain fatty acids protein 1 OS=Mus musculus GN=Elovl1 PE=2 SV=1	PF01151//PF03099	GNS1/SUR4 family//Biotin/lipoate A/B protein ligase family	GO:0042967//GO:0034625//GO:0006633//GO:0006464//GO:0019367//GO:0042761//GO:0030148	acyl-carrier-protein biosynthetic process//fatty acid elongation, monounsaturated fatty acid//fatty acid biosynthetic process//cellular protein modification process//fatty acid elongation, saturated fatty acid//very long-chain fatty acid biosynthetic process//sphingolipid biosynthetic process	GO:0003824//GO:0009922	catalytic activity//fatty acid elongase activity	GO:0005783//GO:0009923//GO:0016021	endoplasmic reticulum//fatty acid elongase complex//integral to membrane	KOG3071	Fatty acyl-CoA elongase/Polyunsaturated fatty acid specific elongation enzyme
comp51379_c0	777.168878280297	492.769536355745	0.65732	3.4327e-15	4.2269e-12	4639	49225581	NP_990438.1	3981	0	collagen alpha-1(VI) chain precursor [Gallus gallus]	49225580	NM_205107.1	2854	0	Gallus gallus collagen, type VI, alpha 1 (COL6A1), mRNA gi|576463|gb|J04598.1|CHKC6A1A Chicken alpha-1 type VI collagen mRNA, complete cds	K06238	COL6A	collagen, type VI, alpha	http://www.genome.jp/dbget-bin/www_bget?ko:K06238	P20785	3981	0	Collagen alpha-1(VI) chain OS=Gallus gallus GN=COL6A1 PE=2 SV=1	--	--	GO:0071230//GO:0007155//GO:0070208	cellular response to amino acid stimulus//cell adhesion//protein heterotrimerization	GO:0048407	platelet-derived growth factor binding	GO:0005581//GO:0042383//GO:0043234	collagen//sarcolemma//protein complex	KOG3544	Collagens (type IV and type XIII), and related proteins
comp51439_c0	43.6914473018791	7.69880874461096	2.5046	1.67e-07	8.8834e-05	1690	359051974	AEV12203.1	1958	0	cytochrome P450 family 1 subfamily C polypeptide 1 [Gallus gallus]	359051973	JN656933.1	910	0	Gallus gallus cytochrome P450 family 1 subfamily C polypeptide 1 (CYP1C1) mRNA, complete cds	K07410	CYP1B1	cytochrome P450, family 1, subfamily B, polypeptide 1	http://www.genome.jp/dbget-bin/www_bget?ko:K07410	Q16678	1212	1.31685e-158	Cytochrome P450 1B1 OS=Homo sapiens GN=CYP1B1 PE=1 SV=2	PF00067//PF00841	Cytochrome P450//Sperm histone P2	GO:0055114//GO:0007283	oxidation-reduction process//spermatogenesis	GO:0020037//GO:0005506//GO:0016705//GO:0003677	heme binding//iron ion binding//oxidoreductase activity, acting on paired donors, with incorporation or reduction of molecular oxygen//DNA binding	GO:0005634//GO:0000786	nucleus//nucleosome	KOG0156	Cytochrome P450 CYP2 subfamily
comp51466_c0	80.3402654861184	24.8511997585055	1.6928	3.632e-08	2.1955e-05	3895	45382897	NP_989957.1	1105	9.25134e-138	cytokine-inducible SH2-containing protein [Gallus gallus]	449473466	XM_002190732.2	1021	0	PREDICTED: Taeniopygia guttata cytokine inducible SH2-containing protein (CISH), mRNA	K04701	CISH	cytokine inducible SH2-containing protein	http://www.genome.jp/dbget-bin/www_bget?ko:K04701	Q9PW70	1105	6.24846e-139	Cytokine-inducible SH2-containing protein OS=Gallus gallus GN=CISH PE=2 SV=1	PF00017//PF07525	SH2 domain//SOCS box	GO:0009968//GO:0040008//GO:0016567//GO:0007205//GO:0035556	negative regulation of signal transduction//regulation of growth//protein ubiquitination//protein kinase C-activating G-protein coupled receptor signaling pathway//intracellular signal transduction	GO:0005515	protein binding	GO:0005622//GO:0005886	intracellular//plasma membrane	KOG4637	Adaptor for phosphoinositide 3-kinase
comp51564_c0	60.5062392310412	112.915861587627	-0.90009	4.8397e-05	0.014762	3989	363731999	XP_419867.3	4011	0	PREDICTED: dual specificity protein kinase TTK [Gallus gallus]	363731998	XM_419867.3	2007	0	PREDICTED: Gallus gallus TTK protein kinase (TTK), mRNA	--	--	--	--	P33981	2446	0	Dual specificity protein kinase TTK OS=Homo sapiens GN=TTK PE=1 SV=2	PF06293//PF01163//PF00069//PF07714	Lipopolysaccharide kinase (Kdo/WaaP) family//RIO1 family//Protein kinase domain//Protein tyrosine kinase	GO:0006468//GO:0009103	protein phosphorylation//lipopolysaccharide biosynthetic process	GO:0003824//GO:0016773//GO:0004672//GO:0005524	catalytic activity//phosphotransferase activity, alcohol group as acceptor//protein kinase activity//ATP binding	GO:0016020	membrane	KOG4717	Serine/threonine protein kinase
comp51674_c0	115.475077103884	201.547877070181	-0.80354	7.9829e-07	0.00036608	4392	363731439	XP_425260.3	2678	0	PREDICTED: leucine-rich repeat neuronal protein 4 [Gallus gallus]	363731438	XM_425260.3	1094	0	PREDICTED: Gallus gallus leucine rich repeat neuronal 4 (LRRN4), mRNA	--	--	--	--	Q8WUT4	1112	6.10111e-132	Leucine-rich repeat neuronal protein 4 OS=Homo sapiens GN=LRRN4 PE=1 SV=3	PF00560//PF05083//PF00041	Leucine Rich Repeat//LST-1 protein//Fibronectin type III domain	GO:0000902//GO:0006955	cell morphogenesis//immune response	GO:0005515	protein binding	GO:0016020	membrane	KOG0619	FOG: Leucine rich repeat
comp52241_c0	159.094268070968	243.510546246551	-0.6141	1.6794e-05	0.0057951	2710	118094652	XP_001235373.1	779	1.49977e-94	PREDICTED: thioredoxin domain-containing protein 12 [Gallus gallus]	363736794	XM_001235372.2	876	0	PREDICTED: Gallus gallus thioredoxin domain containing 12 (endoplasmic reticulum) (TXNDC12), mRNA	K05360	TXNDC12	protein-disulfide reductase (glutathione)	http://www.genome.jp/dbget-bin/www_bget?ko:K05360	O95881	666	1.51541e-79	Thioredoxin domain-containing protein 12 OS=Homo sapiens GN=TXNDC12 PE=1 SV=1	PF00085//PF02272//PF00578	Thioredoxin//DHHA1 domain//AhpC/TSA family	GO:0055114//GO:0045454	oxidation-reduction process//cell redox homeostasis	GO:0003676//GO:0016209//GO:0016491	nucleic acid binding//antioxidant activity//oxidoreductase activity	--	--	--	--
comp52361_c0	600.462972718865	360.704448585238	0.73526	1.9756e-14	2.1894e-11	1094	212807	AAA49109.1	794	4.09034e-101	alpha-tropomyosin (smooth muscle) [Gallus gallus]	212806	K02446.1	890	0	Chicken smooth-muscle alpha-tropomyosin gene, complete cds	K10374	TPM2	tropomyosin 2	http://www.genome.jp/dbget-bin/www_bget?ko:K10374	P19352	620	3.89832e-76	Tropomyosin beta chain OS=Gallus gallus GN=TPM2 PE=1 SV=1	PF04513//PF04111//PF00669//PF13851//PF08702//PF02831//PF06009//PF10473//PF06008//PF05557	Baculovirus polyhedron envelope protein, PEP, C terminus//Autophagy protein Apg6//Bacterial flagellin N-terminal helical region//Growth-arrest specific micro-tubule binding//Fibrinogen alpha/beta chain family//gpW//Laminin Domain II//Leucine-rich repeats of kinetochore protein Cenp-F/LEK1//Laminin Domain I//Mitotic checkpoint protein	GO:0030168//GO:0001539//GO:0007155//GO:0051258//GO:0019058//GO:0030155//GO:0007165//GO:0048870//GO:0030334//GO:0045995//GO:0007094//GO:0006914	platelet activation//ciliary or bacterial-type flagellar motility//cell adhesion//protein polymerization//viral infectious cycle//regulation of cell adhesion//signal transduction//cell motility//regulation of cell migration//regulation of embryonic development//mitotic spindle assembly checkpoint//autophagy	GO:0008134//GO:0042803//GO:0005102//GO:0030674//GO:0005198//GO:0003779//GO:0045502	transcription factor binding//protein homodimerization activity//receptor binding//protein binding, bridging//structural molecule activity//actin binding//dynein binding	GO:0031514//GO:0019031//GO:0005606//GO:0005856//GO:0005737//GO:0005667//GO:0019028//GO:0005604//GO:0009288//GO:0030286//GO:0005577	motile cilium//viral envelope//laminin-1 complex//cytoskeleton//cytoplasm//transcription factor complex//viral capsid//basement membrane//bacterial-type flagellum//dynein complex//fibrinogen complex	KOG1003	Actin filament-coating protein tropomyosin
comp52372_c0	92.6542305796232	14.903090404996	2.6362	4.4468e-15	5.3761e-12	2691	118101318	XP_425760.2	1229	5.16694e-160	PREDICTED: stanniocalcin-1 [Gallus gallus]	118101317	XM_425760.2	624	0	PREDICTED: Gallus gallus stanniocalcin 1 (STC1), mRNA	--	--	--	--	P52823	1119	1.02898e-144	Stanniocalcin-1 OS=Homo sapiens GN=STC1 PE=1 SV=1	PF12567//PF03298	Leukocyte receptor CD45//Stanniocalcin family	GO:0006570//GO:0050852//GO:0007165//GO:0006470	tyrosine metabolic process//T cell receptor signaling pathway//signal transduction//protein dephosphorylation	GO:0005179//GO:0004725	hormone activity//protein tyrosine phosphatase activity	GO:0005576	extracellular region	--	--
comp52476_c0	2378.05929794212	1602.49802356792	0.56946	1.192e-33	3.7742e-30	1140	--	--	--	--	--	--	--	--	--	--	--	--	--	--	--	--	--	--	PF12166	Protein of unknown function (DUF3595)	GO:0006811	ion transport	GO:0008381	mechanically-gated ion channel activity	GO:0016021	integral to membrane	--	--
comp52544_c2	122.69800941209	67.41659549335	0.86394	6.7854e-05	0.020053	2675	25008762	Q9DE65.1	1196	2.45501e-154	RecName: Full=Mimecan; AltName: Full=Osteoglycin; Flags: Precursor	45383705	NM_204209.1	933	0	Gallus gallus osteoglycin (OGN), mRNA gi|4455120|gb|AF126963.1|AF126963 Gallus gallus osteoglycin mRNA, complete cds	K08126	OGN	osteoglycin (osteoinductive factor, mimecan)	http://www.genome.jp/dbget-bin/www_bget?ko:K08126	Q9DE65	1196	1.65814e-155	Mimecan OS=Coturnix coturnix japonica GN=OGN PE=2 SV=1	PF00560	Leucine Rich Repeat	GO:0040007//GO:0008283//GO:0007165	growth//cell proliferation//signal transduction	GO:0008083//GO:0005515	growth factor activity//protein binding	GO:0005578	proteinaceous extracellular matrix	KOG0619	FOG: Leucine rich repeat
comp52718_c0	397.814341794276	270.463312716423	0.55666	1.3101e-06	0.00057313	4739	94536813	NP_001001876.1	383	3.88107e-34	basement membrane-specific heparan sulfate proteoglycan core protein precursor [Gallus gallus]	94536812	NM_001001876.1	66	1.95324e-23	Gallus gallus heparan sulfate proteoglycan 2 (HSPG2), mRNA gi|47846180|emb|AJ584653.1| Gallus gallus mRNA for basement membrane-specific heparan sulfate proteoglycan core protein precursor (HSPG gene)	K06255	HSPG2	heparan sulfate proteoglycan 2 (perlecan)	http://www.genome.jp/dbget-bin/www_bget?ko:K06255	P98160	448	5.71027e-43	Basement membrane-specific heparan sulfate proteoglycan core protein OS=Homo sapiens GN=HSPG2 PE=1 SV=4	PF05790//PF00008	Immunoglobulin C2-set domain//EGF-like domain	GO:0030198//GO:0008104//GO:0007155	extracellular matrix organization//protein localization//cell adhesion	GO:0008022//GO:0005515	protein C-terminus binding//protein binding	GO:0016021//GO:0005605//GO:0005615	integral to membrane//basal lamina//extracellular space	KOG3509	Basement membrane-specific heparan sulfate proteoglycan (HSPG) core protein
comp52765_c0	1919.8082720802	1354.79266693511	0.50289	3.8255e-22	6.875e-19	1492	--	--	--	--	--	46427911	CR389266.1	98	9.85183e-42	Gallus gallus finished cDNA, clone ChEST130h23	--	--	--	--	--	--	--	--	--	--	--	--	--	--	--	--	--	--
comp52820_c3	217.879861123876	429.981936318389	-0.98074	1.7164e-17	2.2826e-14	2966	326913799	XP_003203221.1	522	2.97769e-57	PREDICTED: ashwin-like [Meleagris gallopavo]	71895194	NM_001030813.1	1143	0	Gallus gallus chromosome 1 open reading frame, human C2orf49 (C1H2orf49), mRNA gi|53132064|emb|AJ720210.1| Gallus gallus mRNA for hypothetical protein, clone 12m8	K15432	ASW	ashwin	http://www.genome.jp/dbget-bin/www_bget?ko:K15432	Q5ZK74	513	3.62879e-57	Ashwin OS=Gallus gallus GN=RCJMB04_12m8 PE=2 SV=1	PF15323	Developmental protein	GO:0048598	embryonic morphogenesis	--	--	GO:0072669	tRNA-splicing ligase complex	--	--
comp53254_c0	178.979616582535	110.067302352121	0.70141	6.1988e-05	0.018567	2890	45383197	NP_989814.1	3781	0	integrin beta-5 precursor [Gallus gallus]	45383196	NM_204483.1	2078	0	Gallus gallus integrin, beta 5 (ITGB5), mRNA gi|38045634|gb|AY434090.1| Gallus gallus integrin beta-5 mRNA, complete cds	K06588	ITGB5	integrin beta 5	http://www.genome.jp/dbget-bin/www_bget?ko:K06588	O70309	3084	0	Integrin beta-5 OS=Mus musculus GN=Itgb5 PE=1 SV=2	PF05104	Ribosome receptor lysine/proline rich region	GO:0007165//GO:0007275//GO:0015031//GO:0007229//GO:0007160	signal transduction//multicellular organismal development//protein transport//integrin-mediated signaling pathway//cell-matrix adhesion	GO:0005178//GO:0004872	integrin binding//receptor activity	GO:0005925//GO:0008305//GO:0030176//GO:0031252	focal adhesion//integrin complex//integral to endoplasmic reticulum membrane//cell leading edge	KOG1226	Integrin beta subunit (N-terminal portion of extracellular region)
comp53400_c0	161.08705726707	275.711680803853	-0.77532	2.1366e-08	1.3403e-05	5978	224052553	XP_002188710.1	5819	0	PREDICTED: kinesin-like protein KIF20B [Taeniopygia guttata]	224052552	XM_002188674.1	334	2.58175e-172	PREDICTED: Taeniopygia guttata similar to M-phase phosphoprotein 1 (LOC100217953), mRNA	--	--	--	--	Q96Q89	3453	0	Kinesin-like protein KIF20B OS=Homo sapiens GN=KIF20B PE=1 SV=3	PF00225	Kinesin motor domain	GO:0006200//GO:0007017//GO:0007018	ATP catabolic process//microtubule-based process//microtubule-based movement	GO:0050699//GO:0016887//GO:0005524//GO:0003777//GO:0008017	WW domain binding//ATPase activity//ATP binding//microtubule motor activity//microtubule binding	GO:0005730//GO:0005654//GO:0005875//GO:0005874//GO:0045298//GO:0005813	nucleolus//nucleoplasm//microtubule associated complex//microtubule//tubulin complex//centrosome	KOG0247	Kinesin-like protein
comp53410_c3	368.472867524313	252.520233236866	0.54516	4.9447e-06	0.0019688	2156	13543854	AAH06075.1	1785	0	Myh9 protein, partial [Mus musculus]	326912095	XR_118051.1	1706	0	PREDICTED: Meleagris gallopavo myosin-9-like (LOC100551398), miscRNA	K10352	MYH	myosin heavy chain	http://www.genome.jp/dbget-bin/www_bget?ko:K10352	P14105	1890	0	Myosin-9 OS=Gallus gallus GN=MYH9 PE=2 SV=1	PF01576	Myosin tail	GO:0051295//GO:0000212//GO:0006200//GO:0050766//GO:0007132//GO:0032796//GO:0001701//GO:0015031//GO:0001768//GO:0030048//GO:0001525//GO:0030220//GO:0043534//GO:0008360//GO:0031532//GO:0000910//GO:0006509//GO:0010524//GO:0016337//GO:0007520	establishment of meiotic spindle localization//meiotic spindle organization//ATP catabolic process//positive regulation of phagocytosis//meiotic metaphase I//uropod organization//in utero embryonic development//protein transport//establishment of T cell polarity//actin filament-based movement//angiogenesis//platelet formation//blood vessel endothelial cell migration//regulation of cell shape//act…	GO:0005524//GO:0031762//GO:0005516//GO:0051015//GO:0000146//GO:0003774//GO:0030898//GO:0042803//GO:0043531//GO:0019901//GO:0043495	ATP binding//follicle-stimulating hormone receptor binding//calmodulin binding//actin filament binding//microfilament motor activity//motor activity//actin-dependent ATPase activity//protein homodimerization activity//ADP binding//protein kinase binding//protein anchor	GO:0005634//GO:0001725//GO:0070062//GO:0001931//GO:0016328//GO:0001772//GO:0045335//GO:0005768//GO:0016460//GO:0005826//GO:0005913//GO:0032154//GO:0030863//GO:0005884//GO:0031594//GO:0016459//GO:0005829//GO:0005819//GO:0001726	nucleus//stress fiber//extracellular vesicular exosome//uropod//lateral plasma membrane//immunological synapse//phagocytic vesicle//endosome//myosin II complex//actomyosin contractile ring//cell-cell adherens junction//cleavage furrow//cortical cytoskeleton//actin filament//neuromuscular junction//myosin complex//cytosol//spindle//ruffle	KOG0161	Myosin class II heavy chain
comp53450_c0	1561.5384042048	778.322514211605	1.0045	8.7896e-59	6.4939e-55	6015	326920647	XP_003206580.1	5726	0	PREDICTED: thrombospondin-1-like [Meleagris gallopavo]	313661363	NM_001199453.1	4169	0	Gallus gallus thrombospondin 1 (THBS1), mRNA	K04659	THBS	thrombospondin	http://www.genome.jp/dbget-bin/www_bget?ko:K04659	P07996	5084	0	Thrombospondin-1 OS=Homo sapiens GN=THBS1 PE=1 SV=2	PF02412//PF00093//PF00008//PF05735//PF05851//PF07645	Thrombospondin type 3 repeat//von Willebrand factor type C domain//EGF-like domain//Thrombospondin C-terminal region//Lentivirus virion infectivity factor (VIF)//Calcium-binding EGF domain	GO:0043652//GO:0042493//GO:0043154//GO:0032026//GO:0040037//GO:0007155//GO:0032695//GO:0019058//GO:0051592//GO:2000379//GO:0010751//GO:0051918//GO:0043537//GO:0010811//GO:0007165//GO:0045727//GO:0010763//GO:0030511//GO:0045766//GO:0010748//GO:0051897//GO:0043032//GO:0050921//GO:0002605//GO:0009749//GO:0000187//GO:0007050//GO:0043536//GO:0042535//GO:0006955//GO:0018149//GO:0006917//GO:0001937//GO:…	engulfment of apoptotic cell//response to drug//negative regulation of cysteine-type endopeptidase activity involved in apoptotic process//response to magnesium ion//negative regulation of fibroblast growth factor receptor signaling pathway//cell adhesion//negative regulation of interleukin-12 production//viral infectious cycle//response to calcium ion//positive regulation of reactive oxygen spec…	GO:0005515//GO:0017134//GO:0005509//GO:0008201//GO:0030169//GO:0070051//GO:0043499//GO:0070052//GO:0005178//GO:0001968//GO:0043236//GO:0001786	protein binding//fibroblast growth factor binding//calcium ion binding//heparin binding//low-density lipoprotein particle binding//fibrinogen binding//eukaryotic cell surface binding//collagen V binding//integrin binding//fibronectin binding//laminin binding//phosphatidylserine binding	GO:0031091//GO:0031012//GO:0005577//GO:0005576//GO:0009897//GO:0008305	platelet alpha granule//extracellular matrix//fibrinogen complex//extracellular region//external side of plasma membrane//integrin complex	KOG3538	Disintegrin metalloproteinases with thrombospondin repeats
comp53507_c1	1540.63876583469	1086.58836503682	0.50372	3.9668e-18	5.4952e-15	7120	363740670	XP_001233565.2	4452	0	PREDICTED: ATP-dependent DNA helicase Q5 [Gallus gallus]	363740669	XM_001233564.2	2443	0	PREDICTED: Gallus gallus RecQ protein-like 5 (RECQL5), mRNA	--	--	--	--	Q90827	4104	0	Protein NEL OS=Gallus gallus GN=NEL PE=2 SV=1	PF00008//PF00093//PF07645//PF00967//PF05392//PF04851//PF08880//PF00271//PF03650//PF00270	EGF-like domain//von Willebrand factor type C domain//Calcium-binding EGF domain//Barwin family//Cytochrome C oxidase chain VIIB//Type III restriction enzyme, res subunit//QLQ//Helicase conserved C-terminal domain//Uncharacterised protein family (UPF0041)//DEAD/DEAH box helicase	GO:0050832//GO:0006355//GO:0006850//GO:0042742//GO:0006123//GO:0015992	defense response to fungus//regulation of transcription, DNA-dependent//mitochondrial pyruvate transport//defense response to bacterium//mitochondrial electron transport, cytochrome c to oxygen//proton transport	GO:0004386//GO:0004129//GO:0003676//GO:0016818//GO:0005524//GO:0005509//GO:0005515//GO:0016787//GO:0003677//GO:0008026	helicase activity//cytochrome-c oxidase activity//nucleic acid binding//hydrolase activity, acting on acid anhydrides, in phosphorus-containing anhydrides//ATP binding//calcium ion binding//protein binding//hydrolase activity//DNA binding//ATP-dependent helicase activity	GO:0005743//GO:0005746//GO:0005634//GO:0045277	mitochondrial inner membrane//mitochondrial respiratory chain//nucleus//respiratory chain complex IV	KOG1217	Fibrillins and related proteins containing Ca2+-binding EGF-like domains
comp53546_c0	571.455768408939	838.962077250578	-0.55396	2.917e-13	2.895e-10	2768	50740230	XP_419401.1	3270	0	PREDICTED: HHIP-like 2 [Gallus gallus]	363731741	XM_419401.3	1500	0	PREDICTED: Gallus gallus HHIP-like 2 (HHIPL2), mRNA	--	--	--	--	Q6UWX4	2585	0	HHIP-like protein 2 OS=Homo sapiens GN=HHIPL2 PE=2 SV=1	PF07995	Glucose / Sorbosone dehydrogenase	GO:0005975	carbohydrate metabolic process	GO:0016901//GO:0048038	oxidoreductase activity, acting on the CH-OH group of donors, quinone or similar compound as acceptor//quinone binding	--	--	--	--
comp53633_c0	48.9600821063499	92.5521656649447	-0.91866	0.00018294	0.046968	2374	193527479	ACF19804.1	1495	0	aquaporin water channel protein [Coturnix coturnix]	363744069	XM_424500.3	798	0	PREDICTED: Gallus gallus aquaporin 3 (Gill blood group) (AQP3), mRNA	K09876	AQP3	aquaporin-3	http://www.genome.jp/dbget-bin/www_bget?ko:K09876	Q08DE6	1297	5.5257e-172	Aquaporin-3 OS=Bos taurus GN=AQP3 PE=2 SV=1	PF00230	Major intrinsic protein	GO:0006810	transport	GO:0005215	transporter activity	GO:0016020	membrane	KOG0224	Aquaporin (major intrinsic protein family)
comp53731_c2	113.178406125929	57.3457213517508	0.98084	2.0116e-05	0.0067972	4275	134085730	NP_001076829.1	1368	3.25134e-171	tumor necrosis factor receptor superfamily member 27 [Gallus gallus]	134085729	NM_001083360.1	495	0	Gallus gallus ectodysplasin A2 receptor (EDA2R), mRNA gi|87197842|gb|DQ360501.1| Gallus gallus xedar mRNA, complete cds	--	--	--	--	--	--	--	--	--	--	GO:0051092//GO:0007165//GO:0046330	positive regulation of NF-kappaB transcription factor activity//signal transduction//positive regulation of JNK cascade	GO:0004872	receptor activity	GO:0005887	integral to plasma membrane	--	--
comp53797_c0	52.1670478441648	98.7112126606334	-0.92008	0.00010933	0.029917	2156	50759065	XP_425725.1	1804	0	PREDICTED: aurora kinase A [Gallus gallus]	363741702	XM_425725.3	1165	0	PREDICTED: Gallus gallus aurora kinase A (AURKA), mRNA	K11481	AURKA	aurora kinase A	http://www.genome.jp/dbget-bin/www_bget?ko:K11481	O14965	1400	0	Aurora kinase A OS=Homo sapiens GN=AURKA PE=1 SV=2	PF08121//PF05132//PF03153//PF00069//PF06293//PF07714	Waglerin family//RNA polymerase III RPC4//Transcription factor IIA, alpha/beta subunit//Protein kinase domain//Lipopolysaccharide kinase (Kdo/WaaP) family//Protein tyrosine kinase	GO:0006144//GO:0007165//GO:0006468//GO:0006367//GO:0006351//GO:0000278//GO:0006206//GO:0009103//GO:0031647//GO:0006383//GO:0016310//GO:0009069//GO:0007268	purine nucleobase metabolic process//signal transduction//protein phosphorylation//transcription initiation from RNA polymerase II promoter//transcription, DNA-dependent//mitotic cell cycle//pyrimidine nucleobase metabolic process//lipopolysaccharide biosynthetic process//regulation of protein stability//transcription from RNA polymerase III promoter//phosphorylation//serine family amino acid met…	GO:0004674//GO:0016773//GO:0019901//GO:0004672//GO:0003899//GO:0005524//GO:0031625//GO:0030550//GO:0003677	protein serine/threonine kinase activity//phosphotransferase activity, alcohol group as acceptor//protein kinase binding//protein kinase activity//DNA-directed RNA polymerase activity//ATP binding//ubiquitin protein ligase binding//acetylcholine receptor inhibitor activity//DNA binding	GO:0005876//GO:0005666//GO:0031616//GO:0005576//GO:0016020//GO:0048471//GO:0005672//GO:0005634//GO:0005730	spindle microtubule//DNA-directed RNA polymerase III complex//spindle pole centrosome//extracellular region//membrane//perinuclear region of cytoplasm//transcription factor TFIIA complex//nucleus//nucleolus	KOG0580	Serine/threonine protein kinase
comp53852_c0	423.117564829847	280.073645506093	0.59525	1.1115e-07	6.058e-05	3403	327274258	XP_003221895.1	159	3.14508e-08	PREDICTED: coiled-coil domain-containing protein 158-like [Anolis carolinensis]	63004117	AC159009.2	39	1.42849e-08	Gallus gallus BAC clone CH261-189M12 from chromosome unknown, complete sequence	--	--	--	--	Q5M9N0	134	1.66609e-06	Coiled-coil domain-containing protein 158 OS=Homo sapiens GN=CCDC158 PE=2 SV=2	PF05427//PF05531//PF06368	Acidic fibroblast growth factor binding (FIBP)//Nucleopolyhedrovirus P10 protein//Methylaspartate mutase E chain (MutE)	GO:0019670	anaerobic glutamate catabolic process	GO:0031419//GO:0017134//GO:0016866	cobalamin binding//fibroblast growth factor binding//intramolecular transferase activity	GO:0019028	viral capsid	--	--
comp53933_c0	84.7533042514627	142.365539001698	-0.74826	9.4562e-05	0.026531	3721	45382161	NP_990122.1	2884	0	DNA topoisomerase 2-alpha [Gallus gallus]	45382160	NM_204791.1	1434	0	Gallus gallus topoisomerase (DNA) II alpha 170kDa (TOP2A), mRNA gi|6714552|dbj|AB007445.2| Gallus gallus mRNA for DNA topoisomeraseII_alpha, complete cds	K03164	TOP2	DNA topoisomerase II	http://www.genome.jp/dbget-bin/www_bget?ko:K03164	O42130	2884	0	DNA topoisomerase 2-alpha OS=Gallus gallus GN=TOP2A PE=2 SV=2	PF08070//PF00521	DTHCT (NUC029) region//DNA gyrase/topoisomerase IV, subunit A	GO:0045944//GO:0006974//GO:0006265//GO:0006312//GO:0000819//GO:0030263//GO:0006261//GO:0045870//GO:0043065//GO:0000712//GO:0006266	positive regulation of transcription from RNA polymerase II promoter//response to DNA damage stimulus//DNA topological change//mitotic recombination//sister chromatid segregation//apoptotic chromosome condensation//DNA-dependent DNA replication//positive regulation of retroviral genome replication//positive regulation of apoptotic process//resolution of meiotic recombination intermediates//DNA li…	GO:0003918//GO:0008022//GO:0046982//GO:0008301//GO:0000287//GO:0008144//GO:0042803//GO:0042826//GO:0003682//GO:0043130//GO:0005524//GO:0005080//GO:0003677	DNA topoisomerase type II (ATP-hydrolyzing) activity//protein C-terminus binding//protein heterodimerization activity//DNA binding, bending//magnesium ion binding//drug binding//protein homodimerization activity//histone deacetylase binding//chromatin binding//ubiquitin binding//ATP binding//protein kinase C binding//DNA binding	GO:0009330//GO:0000795//GO:0000118//GO:0005814//GO:0000785//GO:0005730//GO:0005654//GO:0009295//GO:0005634	DNA topoisomerase complex (ATP-hydrolyzing)//synaptonemal complex//histone deacetylase complex//centriole//chromatin//nucleolus//nucleoplasm//nucleoid//nucleus	KOG0355	DNA topoisomerase type II
comp53957_c0	47.2029701143949	96.4737030200826	-1.0313	2.6754e-05	0.0086778	6423	326917033	XP_003204809.1	8481	0	PREDICTED: desmoplakin-like [Meleagris gallopavo]	363730416	XM_418957.3	5100	0	PREDICTED: Gallus gallus desmoplakin, transcript variant 2 (DSP), mRNA	K10381	DSP	desmoplakin	http://www.genome.jp/dbget-bin/www_bget?ko:K10381	P15924	6811	0	Desmoplakin OS=Homo sapiens GN=DSP PE=1 SV=3	PF00681//PF01576	Plectin repeat//Myosin tail	GO:0016337//GO:0034332//GO:0018149	cell-cell adhesion//adherens junction organization//peptide cross-linking	GO:0003774//GO:0030674//GO:0005198	motor activity//protein binding, bridging//structural molecule activity	GO:0001533//GO:0016459//GO:0005856//GO:0005739//GO:0016323//GO:0030057	cornified envelope//myosin complex//cytoskeleton//mitochondrion//basolateral plasma membrane//desmosome	--	--
comp53985_c0	173.213966241524	56.9059875910226	1.6059	6.9223e-15	8.2195e-12	1936	149423935	XP_001518019.1	692	2.18725e-159	PREDICTED: protein CYR61-like [Ornithorhynchus anatinus]	71896014	NM_001031563.1	525	0	Gallus gallus cysteine-rich, angiogenic inducer, 61 (CYR61), mRNA gi|211435|gb|J04496.1|CHKCEF Chicken CEF-10 protein mRNA, complete cds	K06829	CYR61	cysteine rich protein 61	http://www.genome.jp/dbget-bin/www_bget?ko:K06829	P19336	788	1.58155e-96	Protein CYR61 OS=Gallus gallus GN=CYR61 PE=2 SV=1	PF05463//PF00219//PF00093	Sclerostin (SOST)//Insulin-like growth factor binding protein//von Willebrand factor type C domain	GO:0010518//GO:0030513//GO:0016337//GO:0043066//GO:0010811//GO:0033690//GO:0045669//GO:2000304//GO:0007165//GO:0045944//GO:0061036//GO:0030198//GO:0070372//GO:0043280//GO:0045860//GO:0072593//GO:0001558//GO:0044319//GO:0043065//GO:0030335	positive regulation of phospholipase activity//positive regulation of BMP signaling pathway//cell-cell adhesion//negative regulation of apoptotic process//positive regulation of cell-substrate adhesion//positive regulation of osteoblast proliferation//positive regulation of osteoblast differentiation//positive regulation of ceramide biosynthetic process//signal transduction//positive regulation o…	GO:0005178//GO:0005515//GO:0005520//GO:0050840	integrin binding//protein binding//insulin-like growth factor binding//extracellular matrix binding	GO:0005576//GO:0005615//GO:0008305//GO:0016942	extracellular region//extracellular space//integrin complex//insulin-like growth factor binding protein complex	--	--
comp54049_c0	173.545535030167	97.0570091601022	0.83841	3.9061e-06	0.0015837	4885	45382041	NP_990786.1	5188	0	tensin [Gallus gallus]	45382040	NM_205455.1	2859	0	Gallus gallus tensin 1 (TNS1), mRNA gi|212751|gb|M74165.1|CHKTENSI Chicken tensin mRNA, complete cds	--	--	--	--	Q04205	5165	0	Tensin OS=Gallus gallus GN=TNS PE=1 SV=2	PF00017//PF08416	SH2 domain//Phosphotyrosine-binding domain	GO:0007044//GO:0010761	cell-substrate junction assembly//fibroblast migration	GO:0003779//GO:0005515	actin binding//protein binding	GO:0005912//GO:0005737//GO:0005856//GO:0030055	adherens junction//cytoplasm//cytoskeleton//cell-substrate junction	KOG1930	Focal adhesion protein Tensin, contains PTB domain
comp54157_c0	113.761183854237	184.416293647488	-0.69696	2.9075e-05	0.0092502	3553	118087894	XP_001234270.1	2094	0	PREDICTED: potassium channel subfamily K member 2 [Gallus gallus]	118087893	XM_001234269.1	1697	0	PREDICTED: Gallus gallus potassium channel, subfamily K, member 2 (KCNK2), mRNA	K04913	KCNK2	potassium channel subfamily K member 2	http://www.genome.jp/dbget-bin/www_bget?ko:K04913	O95069	2005	0	Potassium channel subfamily K member 2 OS=Homo sapiens GN=KCNK2 PE=2 SV=2	PF05767//PF03131	Poxvirus virion envelope protein A14//bZIP Maf transcription factor	GO:0006813//GO:0007186//GO:0006355	potassium ion transport//G-protein coupled receptor signaling pathway//regulation of transcription, DNA-dependent	GO:0003677//GO:0005249	DNA binding//voltage-gated potassium channel activity	GO:0019031//GO:0005634//GO:0008076	viral envelope//nucleus//voltage-gated potassium channel complex	KOG1418	Tandem pore domain K+ channel
comp54162_c0	1597.43832261998	980.066676225455	0.70481	2.661e-33	7.6929e-30	4977	326933377	XP_003212782.1	3281	0	PREDICTED: proprotein convertase subtilisin/kexin type 7-like [Meleagris gallopavo]	71896356	NM_001030357.1	110	7.12403e-48	Gallus gallus proprotein convertase subtilisin/kexin type 7 (PCSK7), mRNA	K08673	PCSK7	proprotein convertase subtilisin/kexin type 7	http://www.genome.jp/dbget-bin/www_bget?ko:K08673	Q16549	2726	0	Proprotein convertase subtilisin/kexin type 7 OS=Homo sapiens GN=PCSK7 PE=1 SV=2	PF00082//PF01483//PF00307	Subtilase family//Proprotein convertase P-domain//Calponin homology (CH) domain	GO:0006508	proteolysis	GO:0004252//GO:0005515	serine-type endopeptidase activity//protein binding	GO:0030173	integral to Golgi membrane	KOG3525	Subtilisin-like proprotein convertase
comp54269_c3	398.351199608882	232.761344631778	0.77519	6.5416e-11	5.5767e-08	2807	395504153	XP_003756421.1	1249	4.4703e-161	PREDICTED: zinc finger protein 36, C3H1 type-like 1 [Sarcophilus harrisii]	449502444	XM_004174461.1	1760	0	PREDICTED: Taeniopygia guttata zinc finger protein 36, C3H1 type-like 2-like (LOC100232515), mRNA	--	--	--	--	P17431	1235	3.21569e-160	Zinc finger protein 36, C3H1 type-like 1 OS=Rattus norvegicus GN=Zfp36l1 PE=1 SV=1	PF00642	Zinc finger C-x8-C-x5-C-x3-H type (and similar)	--	--	GO:0008270//GO:0003676//GO:0046872	zinc ion binding//nucleic acid binding//metal ion binding	--	--	KOG1677	CCCH-type Zn-finger protein
comp54316_c0	21795.7573824888	14532.6618754559	0.58475	0	0	7037	63308	CAA23695.1	1466	2.11628e-180	collagen [Gallus gallus]	206597435	NM_205380.2	53	4.89706e-16	Gallus gallus collagen, type III, alpha 1 (COL3A1), mRNA	K06236	COL1AS	collagen, type I/II/III/V/XI/XXIV/XXVII, alpha	http://www.genome.jp/dbget-bin/www_bget?ko:K06236	P02457	257	1.7824e-20	Collagen alpha-1(I) chain OS=Gallus gallus GN=COL1A1 PE=1 SV=3	PF00093//PF01410	von Willebrand factor type C domain//Fibrillar collagen C-terminal domain	GO:0042060//GO:0007179//GO:0071230//GO:0030199//GO:0043206//GO:0034097//GO:0007229//GO:0009314//GO:0018149//GO:0050777//GO:0007160	wound healing//transforming growth factor beta receptor signaling pathway//cellular response to amino acid stimulus//collagen fibril organization//extracellular fibril organization//response to cytokine stimulus//integrin-mediated signaling pathway//response to radiation//peptide cross-linking//negative regulation of immune response//cell-matrix adhesion	GO:0048407//GO:0046332//GO:0046872//GO:0005201//GO:0005515	platelet-derived growth factor binding//SMAD binding//metal ion binding//extracellular matrix structural constituent//protein binding	GO:0005581//GO:0005615//GO:0005578//GO:0005586	collagen//extracellular space//proteinaceous extracellular matrix//collagen type III	KOG3544	Collagens (type IV and type XIII), and related proteins
comp54335_c0	195.092103949194	277.107870173484	-0.50629	0.000108	0.029675	6046	57530277	NP_001006413.1	2273	0	probable lysosomal cobalamin transporter [Gallus gallus]	57530276	NM_001006413.1	1465	0	Gallus gallus LMBR1 domain containing 1 (LMBRD1), mRNA gi|53136617|emb|AJ720979.1| Gallus gallus mRNA for hypothetical protein, clone 31k18	K14617	LMBRD1	LMBR1 domain-containing protein 1	http://www.genome.jp/dbget-bin/www_bget?ko:K14617	Q5ZI05	2273	0	Probable lysosomal cobalamin transporter OS=Gallus gallus GN=LMBRD1 PE=2 SV=1	PF06667//PF13742	Phage shock protein B//OB-fold nucleic acid binding domain	GO:0009271//GO:0006355//GO:0006810	phage shock//regulation of transcription, DNA-dependent//transport	GO:0031419//GO:0003676	cobalamin binding//nucleic acid binding	GO:0005765//GO:0016021	lysosomal membrane//integral to membrane	--	--
comp54349_c0	42.0491350941794	83.7151816816034	-0.99341	0.00014777	0.039147	1746	224054865	XP_002196450.1	1476	0	PREDICTED: inhibin alpha chain [Taeniopygia guttata]	1234820	U48438.1	777	0	Gallus gallus inhibin alpha-subunit precursor mRNA, complete cds	K05500	INHA	inhibin, alpha	http://www.genome.jp/dbget-bin/www_bget?ko:K05500	P43031	1415	0	Inhibin alpha chain OS=Gallus gallus GN=INHA PE=3 SV=2	PF00019	Transforming growth factor beta like domain	GO:0006917//GO:0007165//GO:0051726//GO:0042127//GO:0040007//GO:0042541//GO:0008283	induction of apoptosis//signal transduction//regulation of cell cycle//regulation of cell proliferation//growth//hemoglobin biosynthetic process//cell proliferation	GO:0008083	growth factor activity	GO:0034673//GO:0043512	inhibin-betaglycan-ActRII complex//inhibin A complex	KOG3900	Transforming growth factor beta, bone morphogenetic protein and related proteins
comp54359_c0	39.6234831821493	86.9722632910352	-1.1342	1.682e-05	0.0057951	1546	45382239	NP_990152.1	2026	0	sonic hedgehog protein precursor [Gallus gallus]	453526	L28099.1	1210	0	Gallus gallus sonic hedgehog mRNA, complete cds	K11988	SHH	sonic hedgehog	http://www.genome.jp/dbget-bin/www_bget?ko:K11988	Q91035	2026	0	Sonic hedgehog protein OS=Gallus gallus GN=SHH PE=1 SV=1	PF01085//PF06003//PF01079	Hedgehog amino-terminal signalling domain//Survival motor neuron protein (SMN)//Hint module	GO:0001708//GO:0048589//GO:0000122//GO:0046639//GO:0060685//GO:0016539//GO:0007228//GO:2000729//GO:0006397//GO:2000357//GO:0090090//GO:0006897//GO:2000063//GO:0033089//GO:0060782//GO:0033092//GO:0008209//GO:0009949//GO:0051781//GO:0034244//GO:2000358//GO:0006508//GO:0030177//GO:0007165//GO:0048643//GO:0071285//GO:0097190//GO:0042307//GO:0045880//GO:0021938//GO:0061189//GO:2000062//GO:0046638//GO:…	cell fate specification//developmental growth//negative regulation of transcription from RNA polymerase II promoter//negative regulation of alpha-beta T cell differentiation//regulation of prostatic bud formation//intein-mediated protein splicing//positive regulation of hh target transcription factor activity//positive regulation of mesenchymal cell proliferation involved in ureter development//m…	GO:0005539//GO:0003723//GO:0005113//GO:0005509//GO:0004871//GO:0008233//GO:0016015//GO:0043237//GO:0008270//GO:0001948	glycosaminoglycan binding//RNA binding//patched binding//calcium ion binding//signal transducer activity//peptidase activity//morphogen activity//laminin-1 binding//zinc ion binding//glycoprotein binding	GO:0005886//GO:0009986//GO:0005634//GO:0031012//GO:0005615//GO:0045121//GO:0005737	plasma membrane//cell surface//nucleus//extracellular matrix//extracellular space//membrane raft//cytoplasm	KOG3638	Sonic hedgehog and related proteins
comp54439_c0	63.6659344694569	25.3159026286757	1.3305	4.2116e-05	0.012965	2172	224095187	XP_002198811.1	671	1.18522e-80	PREDICTED: transcription factor MafF [Taeniopygia guttata]	45382092	NM_204757.1	59	6.91429e-20	Gallus gallus v-maf musculoaponeurotic fibrosarcoma oncogene homolog F (avian) (MAFF), mRNA gi|439705|dbj|D16184.1|CHKMAFFC Gallus gallus mRNA for nuclear b-Zip protein MafF, complete cds	K09037	MAFF_G_K	transcription factor MAFF/G/K	http://www.genome.jp/dbget-bin/www_bget?ko:K09037	Q90595	670	1.21762e-81	Transcription factor MafF OS=Gallus gallus GN=MAFF PE=2 SV=1	PF00170//PF03131//PF04977//PF02183//PF07716	bZIP transcription factor//bZIP Maf transcription factor//Septum formation initiator//Homeobox associated leucine zipper//Basic region leucine zipper	GO:0045604//GO:0006355//GO:0007049	regulation of epidermal cell differentiation//regulation of transcription, DNA-dependent//cell cycle	GO:0003677//GO:0043565//GO:0003700	DNA binding//sequence-specific DNA binding//sequence-specific DNA binding transcription factor activity	GO:0005667//GO:0005634	transcription factor complex//nucleus	KOG4196	bZIP transcription factor MafK
comp54446_c0	48.6906402597742	125.340767880507	-1.3641	2.5139e-09	1.7596e-06	1400	--	--	--	--	--	46429902	CR391257.1	665	0	Gallus gallus finished cDNA, clone ChEST206h11	--	--	--	--	--	--	--	--	--	--	--	--	--	--	--	--	--	--
comp54446_c2	58.7673601459974	144.890193400831	-1.3019	6.2126e-10	4.8035e-07	1469	45383928	NP_990537.1	1840	0	inhibin beta B chain precursor [Gallus gallus]	3064061	AF055478.1	1335	0	Gallus gallus inhibin/activin beta B subunit precursor, mRNA, complete cds	K04667	INHB	inhibin, beta	http://www.genome.jp/dbget-bin/www_bget?ko:K04667	P27093	1840	0	Inhibin beta B chain OS=Gallus gallus GN=INHBB PE=2 SV=2	PF00019//PF08272//PF00688	Transforming growth factor beta like domain//Topoisomerase I zinc-ribbon-like//TGF-beta propeptide	GO:0032869//GO:0032924//GO:0060279//GO:0040007//GO:0006265//GO:0048178//GO:0046676//GO:0046882//GO:0046881//GO:0008283//GO:0009267//GO:0007165//GO:0045444	cellular response to insulin stimulus//activin receptor signaling pathway//positive regulation of ovulation//growth//DNA topological change//negative regulation of hepatocyte growth factor biosynthetic process//negative regulation of insulin secretion//negative regulation of follicle-stimulating hormone secretion//positive regulation of follicle-stimulating hormone secretion//cell proliferation//…	GO:0005179//GO:0003677//GO:0042803//GO:0003918//GO:0008083	hormone activity//DNA binding//protein homodimerization activity//DNA topoisomerase type II (ATP-hydrolyzing) activity//growth factor activity	GO:0048471//GO:0005576//GO:0005694	perinuclear region of cytoplasm//extracellular region//chromosome	KOG3900	Transforming growth factor beta, bone morphogenetic protein and related proteins
comp54517_c0	32.7834419190777	70.2596060378689	-1.0997	0.00016066	0.04173	1829	--	--	--	--	--	224074608	XM_002198705.1	65	2.68178e-23	PREDICTED: Taeniopygia guttata hypothetical protein LOC100229736 (LOC100229736), mRNA	--	--	--	--	--	--	--	--	--	--	--	--	--	--	--	--	--	--
comp54538_c1	1789.8677468673	1086.20481177233	0.72056	1.5443e-38	6.0406e-35	10119	224048537	XP_002190467.1	151	1.17967e-06	PREDICTED: collagen alpha-1(XII) chain [Taeniopygia guttata]	45384317	NM_205021.1	292	9.74982e-149	Gallus gallus collagen, type XII, alpha 1 (COL12A1), mRNA gi|2326441|emb|X61024.1| G.domesticus mRNA for collagen type XII alpha 1 chain	K08132	COL12A	collagen, type XII, alpha	http://www.genome.jp/dbget-bin/www_bget?ko:K08132	P13944	158	1.23902e-08	Collagen alpha-1(XII) chain OS=Gallus gallus GN=COL12A1 PE=1 SV=3	PF07953//PF00041//PF05732//PF08001//PF07527//PF02018//PF01404	Clostridium neurotoxin, N-terminal receptor binding//Fibronectin type III domain//Firmicute plasmid replication protein (RepL)//CMV US//Hairy Orange//Carbohydrate binding domain//Ephrin receptor ligand binding domain	GO:0007165//GO:0051609//GO:0009405//GO:0006355//GO:0048013//GO:0006260//GO:0030683//GO:0006276	signal transduction//inhibition of neurotransmitter uptake//pathogenesis//regulation of transcription, DNA-dependent//ephrin receptor signaling pathway//DNA replication//evasion or tolerance by virus of host immune response//plasmid maintenance	GO:0016798//GO:0050827//GO:0004222//GO:0005515//GO:0003677	hydrolase activity, acting on glycosyl bonds//toxin receptor binding//metalloendopeptidase activity//protein binding//DNA binding	GO:0005615//GO:0005576//GO:0044386//GO:0031012	extracellular space//extracellular region//integral to host endoplasmic reticulum membrane//extracellular matrix	KOG3544	Collagens (type IV and type XIII), and related proteins
comp54775_c0	284.950622135776	165.79141876289	0.78134	2.6686e-08	1.643e-05	2598	363729030	XP_416924.2	102	1.23714e-09	PREDICTED: four and a half LIM domains protein 2 [Gallus gallus]	363729029	XM_416924.3	51	2.32002e-15	PREDICTED: Gallus gallus four and a half LIM domains 2 (FHL2), mRNA	K14380	FHL2	four and a half LIM domains protein 2	http://www.genome.jp/dbget-bin/www_bget?ko:K14380	Q14192	169	1.234e-11	Four and a half LIM domains protein 2 OS=Homo sapiens GN=FHL2 PE=1 SV=3	PF04115//PF00412	Ureidoglycolate hydrolase//LIM domain	GO:0006144//GO:0006807//GO:0000256	purine nucleobase metabolic process//nitrogen compound metabolic process//allantoin catabolic process	GO:0008270//GO:0004848	zinc ion binding//ureidoglycolate hydrolase activity	--	--	KOG1704	FOG: LIM domain
comp54931_c0	327.306340183202	497.260508123435	-0.60336	1.3922e-09	1.0062e-06	1508	54610192	AAV35188.1	1914	0	zona pellucida C [Gallus gallus]	5822710	D89097.2	882	0	Gallus gallus ZPC mRNA for zona pellucida glycoprotein C, complete cds	--	--	--	--	P79762	1875	0	Zona pellucida sperm-binding protein 3 OS=Gallus gallus GN=ZP3 PE=1 SV=4	--	--	GO:0007338	single fertilization	GO:0042802	identical protein binding	GO:0016021//GO:0005578//GO:0005886	integral to membrane//proteinaceous extracellular matrix//plasma membrane	--	--
comp55087_c0	89.8463629153077	43.8436754209993	1.0351	7.0716e-05	0.020715	2540	363729458	XP_417031.3	3033	0	PREDICTED: A-kinase anchor protein 11 [Gallus gallus]	40445466	AC147448.2	1376	0	Gallus gallus BAC clone CH261-2D18 from chromosome unknown, complete sequence	K16527	AKAP11	A-kinase anchor protein 11	http://www.genome.jp/dbget-bin/www_bget?ko:K16527	Q9UKA4	1405	6.92273e-170	A-kinase anchor protein 11 OS=Homo sapiens GN=AKAP11 PE=1 SV=1	--	--	--	--	--	--	--	--	--	--
comp55190_c1	3133.35544085754	168.956946971035	4.213	0	0	3441	383087734	NP_001244275.1	349	9.18333e-31	ribosome-binding protein 1 [Gallus gallus]	383087733	NM_001257346.1	2306	0	Gallus gallus ribosome binding protein 1 homolog 180kDa (dog) (RRBP1), mRNA	K14000	RRBP1	ribosome-binding protein 1	http://www.genome.jp/dbget-bin/www_bget?ko:K14000	Q99PL5	199	5.2501e-14	Ribosome-binding protein 1 OS=Mus musculus GN=Rrbp1 PE=2 SV=2	PF05104//PF03137	Ribosome receptor lysine/proline rich region//Organic Anion Transporter Polypeptide (OATP) family	GO:0006810//GO:0015031	transport//protein transport	GO:0005215	transporter activity	GO:0016020//GO:0030176//GO:0005783	membrane//integral to endoplasmic reticulum membrane//endoplasmic reticulum	--	--
comp55256_c0	2153.50011525313	1472.81540499	0.54811	1.191e-28	3.046e-25	8463	7271901	AAF44681.1	147	2.50056e-06	collagen IV a1 chain [Gallus gallus]	326923362	XM_003207858.1	5004	0	PREDICTED: Meleagris gallopavo collagen alpha-1(IV) chain-like (LOC100550138), mRNA	K06237	COL4A	collagen, type IV, alpha	http://www.genome.jp/dbget-bin/www_bget?ko:K06237	Q7SIB2	178	3.07617e-12	Collagen alpha-1(IV) chain (Fragment) OS=Bos taurus GN=COL4A1 PE=1 SV=1	PF15191//PF01413	Synaptonemal complex central element protein 3//C-terminal tandem repeated domain in type 4 procollagen	GO:0007283//GO:0007130//GO:0007131//GO:0071230	spermatogenesis//synaptonemal complex assembly//reciprocal meiotic recombination//cellular response to amino acid stimulus	GO:0048407//GO:0005201	platelet-derived growth factor binding//extracellular matrix structural constituent	GO:0005587//GO:0005578//GO:0005581	collagen type IV//proteinaceous extracellular matrix//collagen	KOG3544	Collagens (type IV and type XIII), and related proteins
comp55368_c3	361.896865765028	522.790035355114	-0.53065	2.9336e-08	1.7896e-05	4405	118103033	XP_418130.2	1631	0	PREDICTED: synaptic vesicle membrane protein VAT-1 homolog [Gallus gallus]	118103032	XM_418130.2	1591	0	PREDICTED: Gallus gallus vesicle amine transport protein 1 homolog (T. californica) (VAT1), mRNA	K00540	E1.-.-.-	--	http://www.genome.jp/dbget-bin/www_bget?ko:K00540	Q99536	1375	1.1223e-174	Synaptic vesicle membrane protein VAT-1 homolog OS=Homo sapiens GN=VAT1 PE=1 SV=2	PF05656//PF05577//PF00107//PF08240//PF02527	Protein of unknown function (DUF805)//Serine carboxypeptidase S28//Zinc-binding dehydrogenase//Alcohol dehydrogenase GroES-like domain//rRNA small subunit methyltransferase G	GO:0055114//GO:0000154//GO:0006508//GO:0006396//GO:0006364	oxidation-reduction process//rRNA modification//proteolysis//RNA processing//rRNA processing	GO:0016491//GO:0008236//GO:0008649//GO:0008270	oxidoreductase activity//serine-type peptidase activity//rRNA methyltransferase activity//zinc ion binding	GO:0016021//GO:0005737	integral to membrane//cytoplasm	KOG1197	Predicted quinone oxidoreductase
comp55369_c0	160.211202442487	265.219106147234	-0.72721	1.9892e-07	0.00010498	5029	363727977	XP_416362.3	3969	0	PREDICTED: plakophilin-2 [Gallus gallus]	363727976	XM_416362.3	2264	0	PREDICTED: Gallus gallus plakophilin 2 (PKP2), mRNA	K12642	PKP2	plakophilin 2	http://www.genome.jp/dbget-bin/www_bget?ko:K12642	Q99959	2468	0	Plakophilin-2 OS=Homo sapiens GN=PKP2 PE=1 SV=2	PF00249//PF02985//PF00514	Myb-like DNA-binding domain//HEAT repeat//Armadillo/beta-catenin-like repeat	GO:0016337	cell-cell adhesion	GO:0005515//GO:0003682	protein binding//chromatin binding	GO:0005912//GO:0000785	adherens junction//chromatin	KOG1048	Neural adherens junction protein Plakophilin and related Armadillo repeat proteins
comp55392_c1	78.2556364626114	144.781300340209	-0.88761	5.419e-06	0.0021321	6844	88853839	NP_001034688.1	861	3.3141e-95	collectin-12 [Gallus gallus]	449493997	XM_002194625.2	2307	0	PREDICTED: Taeniopygia guttata collectin sub-family member 12 (COLEC12), mRNA	K10062	COLEC12	collectin sub-family member 12	http://www.genome.jp/dbget-bin/www_bget?ko:K10062	Q2LK54	861	2.23838e-96	Collectin-12 OS=Gallus gallus GN=COLEC12 PE=2 SV=1	PF08702//PF09142//PF00123//PF00038//PF00059	Fibrinogen alpha/beta chain family//tRNA Pseudouridine synthase II, C terminal//Peptide hormone//Intermediate filament protein//Lectin C-type domain	GO:0030168//GO:0051258//GO:0007165//GO:0006955//GO:0009451//GO:0001522	platelet activation//protein polymerization//signal transduction//immune response//RNA modification//pseudouridine synthesis	GO:0008329//GO:0009982//GO:0005179//GO:0005102//GO:0030674//GO:0030246//GO:0030169//GO:0046872//GO:0005198//GO:0003723	signaling pattern recognition receptor activity//pseudouridine synthase activity//hormone activity//receptor binding//protein binding, bridging//carbohydrate binding//low-density lipoprotein particle binding//metal ion binding//structural molecule activity//RNA binding	GO:0005882//GO:0016021//GO:0005577//GO:0005576//GO:0005581	intermediate filament//integral to membrane//fibrinogen complex//extracellular region//collagen	KOG4297	C-type lectin
comp55402_c0	86.3017507532125	185.788901080424	-1.1062	7.0001e-10	5.3502e-07	2109	71895031	NP_001026397.1	795	2.96486e-98	peptidyl-prolyl cis-trans isomerase F, mitochondrial [Gallus gallus]	449505211	XM_002192085.2	581	0	PREDICTED: Taeniopygia guttata peptidylprolyl isomerase F (PPIF), partial mRNA	K09565	PPIF	peptidyl-prolyl isomerase F (cyclophilin D)	http://www.genome.jp/dbget-bin/www_bget?ko:K09565	P29117	774	3.11273e-96	Peptidyl-prolyl cis-trans isomerase F, mitochondrial OS=Rattus norvegicus GN=Ppif PE=1 SV=2	PF00160	Cyclophilin type peptidyl-prolyl cis-trans isomerase/CLD	GO:0008637//GO:0006457	apoptotic mitochondrial changes//protein folding	GO:0003755	peptidyl-prolyl cis-trans isomerase activity	GO:0005739	mitochondrion	KOG0865	Cyclophilin type peptidyl-prolyl cis-trans isomerase
comp55415_c0	28.1597117849824	1.73396593347094	4.0215	2.0452e-07	0.00010708	2255	301614671	XP_002936811.1	509	4.11707e-55	PREDICTED: hypothetical protein LOC100492954 [Xenopus (Silurana) tropicalis]	363733627	XM_001234831.2	237	8.06555e-119	PREDICTED: Gallus gallus mucin 13, cell surface associated (MUC13), mRNA	--	--	--	--	--	--	--	--	PF00020//PF07562	TNFR/NGFR cysteine-rich region//Nine Cysteines Domain of family 3 GPCR	GO:0007186	G-protein coupled receptor signaling pathway	GO:0005515//GO:0004930	protein binding//G-protein coupled receptor activity	--	--	--	--
comp55536_c0	114.74035848465	181.265330753185	-0.65973	7.7368e-05	0.022465	6228	363729184	XP_417130.3	6035	0	PREDICTED: probable phospholipid-transporting ATPase IB [Gallus gallus]	363729183	XM_417130.3	3211	0	PREDICTED: Gallus gallus ATPase, aminophospholipid transporter, class I, type 8A, member 2 (ATP8A2), mRNA	--	--	--	--	Q9NTI2	5183	0	Probable phospholipid-transporting ATPase IB OS=Homo sapiens GN=ATP8A2 PE=2 SV=2	PF04838//PF03857//PF00122	Baculoviridae late expression factor 5//Colicin immunity protein//E1-E2 ATPase	GO:0006955//GO:0006355//GO:0030153	immune response//regulation of transcription, DNA-dependent//bacteriocin immunity	GO:0000166//GO:0015643//GO:0046872	nucleotide binding//toxic substance binding//metal ion binding	GO:0019814	immunoglobulin complex	KOG0206	P-type ATPase
comp55561_c0	617.940902225314	930.578594897822	-0.59066	4.1764e-16	5.2397e-13	6758	326917537	XP_003205055.1	6274	0	PREDICTED: Niemann-Pick C1 protein-like [Meleagris gallopavo]	363730917	XM_419162.3	3370	0	PREDICTED: Gallus gallus Niemann-Pick disease, type C1 (NPC1), mRNA	K12385	NPC1	Niemann-Pick C1 protein	http://www.genome.jp/dbget-bin/www_bget?ko:K12385	P56941	5403	0	Niemann-Pick C1 protein OS=Sus scrofa GN=NPC1 PE=2 SV=1	PF00646//PF15320//PF02460//PF12106//PF03176	F-box domain//mRNA cap methylation, RNMT-activating mini protein//Patched family//Colicin C terminal ribonuclease domain//MMPL family	GO:0032259//GO:0051252//GO:0007165	methylation//regulation of RNA metabolic process//signal transduction	GO:0003723//GO:0004540//GO:0005515//GO:0008158	RNA binding//ribonuclease activity//protein binding//hedgehog receptor activity	GO:0016020//GO:0005845	membrane//mRNA cap binding complex	KOG1933	Cholesterol transport protein (Niemann-Pick C disease protein)
comp55602_c3	68.2120059259677	15.1201829398666	2.1736	1.9161e-09	1.37e-06	3096	363742508	XP_001232457.2	192	2.74195e-12	PREDICTED: A disintegrin and metalloproteinase with thrombospondin motifs 8 [Gallus gallus]	46429656	CR391011.1	188	1.92631e-91	Gallus gallus finished cDNA, clone ChEST196k16	--	--	--	--	--	--	--	--	--	--	--	--	--	--	--	--	--	--
comp55677_c0	214.816732762805	315.899462450722	-0.55636	6.9743e-06	0.0026201	4675	--	--	--	--	--	363738742	XM_414440.3	1409	0	PREDICTED: Gallus gallus ADP-ribosylation factor-like 8B (ARL8B), mRNA	--	--	--	--	--	--	--	--	--	--	--	--	--	--	--	--	--	--
comp55804_c0	20.6639611659583	57.2902344418797	-1.4712	2.0138e-05	0.0067972	3433	118098348	XP_424610.2	1174	4.85188e-148	PREDICTED: thiomorpholine-carboxylate dehydrogenase [Gallus gallus]	449476430	XM_002192651.2	579	0	PREDICTED: Taeniopygia guttata crystallin, mu (CRYM), mRNA	--	--	--	--	O54983	1117	7.42218e-141	Thiomorpholine-carboxylate dehydrogenase OS=Mus musculus GN=Crym PE=1 SV=1	PF14634//PF03446	zinc-RING finger domain//NAD binding domain of 6-phosphogluconate dehydrogenase	GO:0006098//GO:0019521//GO:0042403//GO:0000122//GO:0055114//GO:0070327	pentose-phosphate shunt//D-gluconate metabolic process//thyroid hormone metabolic process//negative regulation of transcription from RNA polymerase II promoter//oxidation-reduction process//thyroid hormone transport	GO:0003714//GO:0042803//GO:0005515//GO:0004616//GO:0008270//GO:0050661//GO:0070324	transcription corepressor activity//protein homodimerization activity//protein binding//phosphogluconate dehydrogenase (decarboxylating) activity//zinc ion binding//NADP binding//thyroid hormone binding	GO:0005886//GO:0005634//GO:0005739//GO:0005667	plasma membrane//nucleus//mitochondrion//transcription factor complex	KOG3007	Mu-crystallin
comp55808_c0	216.351673407583	142.332246855775	0.60412	0.00011975	0.0325	5495	363729624	XP_003640681.1	3646	0	PREDICTED: extended synaptotagmin-2 [Gallus gallus]	363729623	XM_003640633.1	2408	0	PREDICTED: Gallus gallus non-SMC condensin II complex, subunit G2 (NCAPG2), mRNA	--	--	--	--	Q3TZZ7	3476	0	Extended synaptotagmin-2 OS=Mus musculus GN=Esyt2 PE=1 SV=1	PF04043//PF00168	Plant invertase/pectin methylesterase inhibitor//C2 domain	GO:0005985//GO:0005982	sucrose metabolic process//starch metabolic process	GO:0035064//GO:0004857//GO:0030599//GO:0005515	methylated histone residue binding//enzyme inhibitor activity//pectinesterase activity//protein binding	GO:0005634	nucleus	KOG1012	Ca2+-dependent lipid-binding protein CLB1/vesicle protein vp115/Granuphilin A, contains C2 domain
comp55888_c5	65.4318252684432	16.7847902359987	1.9628	3.6856e-08	2.2078e-05	2415	--	--	--	--	--	--	--	--	--	--	--	--	--	--	--	--	--	--	--	--	--	--	--	--	--	--	--	--
comp55891_c0	10.8046855769716	45.9847765556492	-2.0895	1.1601e-06	0.00051279	3618	157168357	NP_989976.2	1886	0	centromere protein F [Gallus gallus]	157168356	NM_204645.2	812	0	Gallus gallus centromere protein F, 350/400kDa (mitosin) (CENPF), mRNA	K11499	CENPF	centromere protein F	http://www.genome.jp/dbget-bin/www_bget?ko:K11499	P49454	656	2.82304e-68	Centromere protein F OS=Homo sapiens GN=CENPF PE=1 SV=2	--	--	--	--	--	--	--	--	--	--
comp55982_c1	569.205017344686	348.33502920223	0.70847	5.6834e-13	5.477e-10	2800	--	--	--	--	--	363741061	XM_003642386.1	217	1.31688e-107	PREDICTED: Gallus gallus elastin (supravalvular aortic stenosis, Williams-Beuren syndrome), transcript variant 1 (ELN), mRNA	--	--	--	--	--	--	--	--	PF00612	IQ calmodulin-binding motif	--	--	GO:0005515	protein binding	--	--	--	--
comp56004_c0	160.387453875961	235.616839731018	-0.55488	0.0001078	0.029675	900	334350167	XP_003342323.1	195	3.87878e-14	PREDICTED: hypothetical protein LOC100617143 [Monodelphis domestica]	--	--	--	--	--	--	--	--	--	Q68D85	156	2.38215e-10	Natural cytotoxicity triggering receptor 3 ligand 1 OS=Homo sapiens GN=NCR3LG1 PE=1 SV=1	PF01140	Matrix protein (MA), p15	--	--	GO:0005198	structural molecule activity	GO:0019028	viral capsid	--	--
comp56024_c6	192.708995486624	119.604114986211	0.68816	4.3996e-05	0.013481	3038	--	--	--	--	--	--	--	--	--	--	--	--	--	--	--	--	--	--	PF01569	PAP2 superfamily	--	--	GO:0003824	catalytic activity	GO:0016020	membrane	--	--
comp56060_c0	411.734153281659	288.572852925594	0.51278	5.1072e-06	0.0020214	9621	166797011	AAI59135.1	329	1.69315e-27	LOC100145182 protein [Xenopus (Silurana) tropicalis]	449470855	XM_004175043.1	4185	0	PREDICTED: Taeniopygia guttata plectin-like (LOC100223531), partial mRNA	K10388	PLEC	plectin	http://www.genome.jp/dbget-bin/www_bget?ko:K10388	P30427	165	1.8066e-09	Plectin OS=Rattus norvegicus GN=Plec PE=1 SV=2	PF00307//PF00681	Calponin homology (CH) domain//Plectin repeat	--	--	GO:0003779//GO:0005515	actin binding//protein binding	GO:0005856	cytoskeleton	KOG0516	Dystonin, GAS (Growth-arrest-specific protein), and related proteins
comp56080_c0	260.725166486509	762.512212830218	-1.5482	1.1678e-58	7.7653e-55	5312	62860561	AAY16522.1	2963	0	anti-Mullerian hormone [Anas platyrhynchos]	62860560	AY904047.1	2683	0	Anas platyrhynchos anti-Mullerian hormone mRNA, complete cds	K04665	AMH	anti-Mullerian hormone	http://www.genome.jp/dbget-bin/www_bget?ko:K04665	P79295	622	6.76414e-67	Muellerian-inhibiting factor OS=Sus scrofa GN=AMH PE=2 SV=2	PF04709//PF00019	Anti-Mullerian hormone, N terminal region//Transforming growth factor beta like domain	GO:0040007//GO:0008283//GO:0007165//GO:0008406	growth//cell proliferation//signal transduction//gonad development	GO:0008083	growth factor activity	--	--	KOG3900	Transforming growth factor beta, bone morphogenetic protein and related proteins
comp56140_c0	108.155577918335	59.1261575722388	0.87124	0.00016494	0.042675	4611	327292152	XP_003230784.1	153	1.38858e-08	PREDICTED: tropomyosin alpha-1 chain-like, partial [Anolis carolinensis]	62669	X16239.1	391	0	Quail gene for alpha-tropomyosin, exon 11	K10373	TPM1	tropomyosin 1	http://www.genome.jp/dbget-bin/www_bget?ko:K10373	Q5KR49	149	1.15363e-08	Tropomyosin alpha-1 chain OS=Bos taurus GN=TPM1 PE=2 SV=1	PF06221//PF00122	Putative zinc finger motif, C2HC5-type//E1-E2 ATPase	GO:0006355	regulation of transcription, DNA-dependent	GO:0046872//GO:0000166//GO:0008270	metal ion binding//nucleotide binding//zinc ion binding	GO:0005634	nucleus	--	--
comp56146_c0	191.282101697615	120.80956810316	0.66297	8.2904e-05	0.023864	4141	--	--	--	--	--	45426319	CR354197.1	321	3.00599e-165	Gallus gallus finished cDNA, clone ChEST64l3	--	--	--	--	--	--	--	--	PF09228	Prokaryotic Transcriptional repressor TraM	GO:0045892	negative regulation of transcription, DNA-dependent	--	--	--	--	--	--
comp56200_c1	704.80854838562	391.44211589469	0.84843	5.3875e-21	8.7374e-18	8337	45382993	NP_990865.1	243	1.55519e-17	collagen alpha-3(VI) chain precursor [Gallus gallus]	326922360	XM_003207369.1	393	0	PREDICTED: Meleagris gallopavo collagen alpha-3(VI) chain-like (LOC100549061), mRNA	K06238	COL6A	collagen, type VI, alpha	http://www.genome.jp/dbget-bin/www_bget?ko:K06238	P15989	132	9.56012e-06	Collagen alpha-3(VI) chain OS=Gallus gallus GN=COL6A3 PE=2 SV=2	PF03840//PF00014//PF10034//PF11435//PF00041//PF03153//PF11593	Preprotein translocase SecG subunit//Kunitz/Bovine pancreatic trypsin inhibitor domain//Q-cell neuroblast polarisation//RNA binding protein She2p//Fibronectin type III domain//Transcription factor IIA, alpha/beta subunit//Mediator complex subunit 3 fungal	GO:0006357//GO:0006367//GO:0015031//GO:0007155//GO:0009306	regulation of transcription from RNA polymerase II promoter//transcription initiation from RNA polymerase II promoter//protein transport//cell adhesion//protein secretion	GO:0015450//GO:0001104//GO:0003723//GO:0004867//GO:0005515	P-P-bond-hydrolysis-driven protein transmembrane transporter activity//RNA polymerase II transcription cofactor activity//RNA binding//serine-type endopeptidase inhibitor activity//protein binding	GO:0016592//GO:0005615//GO:0005581//GO:0009941//GO:0016021//GO:0042383//GO:0005672	mediator complex//extracellular space//collagen//chloroplast envelope//integral to membrane//sarcolemma//transcription factor TFIIA complex	KOG3544	Collagens (type IV and type XIII), and related proteins
comp56277_c0	582.239519907605	277.632915058139	1.0684	2.833e-25	6.2792e-22	386	5732940	AAD49349.1	684	8.21277e-90	alpha actin [Cavia porcellus]	71895042	NM_001031229.1	325	1.55062e-168	Gallus gallus actin, alpha 2, smooth muscle, aorta (ACTA2), mRNA	K12313	ACTA2	actin, aortic smooth muscle	http://www.genome.jp/dbget-bin/www_bget?ko:K12313	P62738	687	9.79158e-89	Actin, aortic smooth muscle OS=Rattus norvegicus GN=Acta2 PE=1 SV=1	--	--	--	--	--	--	--	--	KOG0676	Actin and related proteins
comp56277_c1	314.046965101712	152.091700715723	1.046	6.6129e-14	6.6624e-11	275	221043180	BAH13267.1	469	3.44347e-58	unnamed protein product [Homo sapiens]	326923692	XM_003208021.1	233	1.47783e-117	PREDICTED: Meleagris gallopavo actin, aortic smooth muscle-like (LOC100549984), mRNA	K12313	ACTA2	actin, aortic smooth muscle	http://www.genome.jp/dbget-bin/www_bget?ko:K12313	P08023	474	1.73019e-57	Actin, aortic smooth muscle OS=Gallus gallus GN=ACTA2 PE=1 SV=2	--	--	--	--	--	--	--	--	KOG0676	Actin and related proteins
comp56277_c4	722.435042318752	1285.3577350952	-0.83123	1.0925e-37	4.0358e-34	8315	363739017	XP_414602.3	5988	0	PREDICTED: TBC1 domain family member 9B isoform 3 [Gallus gallus]	363739016	XM_414602.3	3833	0	PREDICTED: Gallus gallus TBC1 domain family, member 9B (with GRAM domain), transcript variant 3 (TBC1D9B), mRNA	--	--	--	--	Q66K14	4798	0	TBC1 domain family member 9B OS=Homo sapiens GN=TBC1D9B PE=1 SV=3	PF00566//PF09029//PF00067//PF00036//PF13405//PF13499	Rab-GTPase-TBC domain//5-aminolevulinate synthase presequence//Cytochrome P450//EF hand//EF-hand domain//EF-hand domain pair	GO:0006563//GO:0055114//GO:0032313//GO:0006778//GO:0006544//GO:0006566//GO:0006783//GO:0042967	L-serine metabolic process//oxidation-reduction process//regulation of Rab GTPase activity//porphyrin-containing compound metabolic process//glycine metabolic process//threonine metabolic process//heme biosynthetic process//acyl-carrier-protein biosynthetic process	GO:0005509//GO:0020037//GO:0005506//GO:0005097//GO:0030170//GO:0003870//GO:0016705	calcium ion binding//heme binding//iron ion binding//Rab GTPase activator activity//pyridoxal phosphate binding//5-aminolevulinate synthase activity//oxidoreductase activity, acting on paired donors, with incorporation or reduction of molecular oxygen	GO:0005759	mitochondrial matrix	KOG4347	GTPase-activating protein VRP
comp56277_c5	1486.82400344004	678.255340190998	1.1323	6.4488e-68	5.3601e-64	1813	193786474	BAG51757.1	852	4.49906e-108	unnamed protein product [Homo sapiens]	211204	M13756.1	124	4.23268e-56	Gallus gallus alpha-actin (asma) gene, complete cds	K12314	ACTC1	actin, alpha cardiac muscle	http://www.genome.jp/dbget-bin/www_bget?ko:K12314	Q6P640	850	4.25278e-106	Actin, alpha cardiac muscle 1 OS=Xenopus tropicalis GN=actc1 PE=2 SV=1	--	--	GO:0055008//GO:0042493//GO:0006915//GO:0006200//GO:0045471//GO:0030240//GO:0055003//GO:0030049//GO:0060048	cardiac muscle tissue morphogenesis//response to drug//apoptotic process//ATP catabolic process//response to ethanol//skeletal muscle thin filament assembly//cardiac myofibril assembly//muscle filament sliding//cardiac muscle contraction	GO:0005524//GO:0017022//GO:0016887	ATP binding//myosin binding//ATPase activity	GO:0070062//GO:0031674//GO:0016459//GO:0005829//GO:0042643	extracellular vesicular exosome//I band//myosin complex//cytosol//actomyosin, actin part	KOG0676	Actin and related proteins
comp56354_c0	877.352624121372	489.943865470561	0.84054	2.3493e-25	5.3868e-22	8057	327264220	XP_003216913.1	1267	8.35171e-138	PREDICTED: filamin-A-like [Anolis carolinensis]	359324092	XM_862462.3	2874	0	PREDICTED: Canis lupus familiaris filamin A, alpha, transcript variant 10 (FLNA), mRNA	K04437	FLNA	filamin	http://www.genome.jp/dbget-bin/www_bget?ko:K04437	P21333	2382	0	Filamin-A OS=Homo sapiens GN=FLNA PE=1 SV=4	PF00307//PF01105//PF13954	Calponin homology (CH) domain//emp24/gp25L/p24 family/GOLD//PapC N-terminal domain	GO:0043433//GO:0007165//GO:0051220//GO:0006810//GO:0034394//GO:0042993//GO:0090307//GO:0042177//GO:0031532//GO:0007195//GO:0045022//GO:0043123//GO:0051764//GO:0050821//GO:0043113	negative regulation of sequence-specific DNA binding transcription factor activity//signal transduction//cytoplasmic sequestering of protein//transport//protein localization to cell surface//positive regulation of transcription factor import into nucleus//spindle assembly involved in mitosis//negative regulation of protein catabolic process//actin cytoskeleton reorganization//adenylate cyclase-in…	GO:0004871//GO:0051015//GO:0005515//GO:0008134//GO:0048365//GO:0005080//GO:0001948//GO:0042803//GO:0034988//GO:0017160	signal transducer activity//actin filament binding//protein binding//transcription factor binding//Rac GTPase binding//protein kinase C binding//glycoprotein binding//protein homodimerization activity//Fc-gamma receptor I complex binding//Ral GTPase binding	GO:0005634//GO:0015629//GO:0031523//GO:0005802//GO:0005886//GO:0016021//GO:0005667//GO:0005737	nucleus//actin cytoskeleton//Myb complex//trans-Golgi network//plasma membrane//integral to membrane//transcription factor complex//cytoplasm	KOG0035	Ca2+-binding actin-bundling protein (actinin), alpha chain (EF-Hand protein superfamily)
comp56354_c1	357.593899733999	240.202139245488	0.57407	2.3662e-06	0.00099583	3628	212449	AAA48985.1	5799	0	nonmuscle myosin heavy chain [Gallus gallus]	327264632	XM_003217069.1	1924	0	PREDICTED: Anolis carolinensis myosin-10-like, transcript variant 1 (LOC100552510), mRNA	K10352	MYH	myosin heavy chain	http://www.genome.jp/dbget-bin/www_bget?ko:K10352	P35580	5702	0	Myosin-10 OS=Homo sapiens GN=MYH10 PE=1 SV=3	PF01576//PF00063//PF00612//PF02736	Myosin tail//Myosin head (motor domain)//IQ calmodulin-binding motif//Myosin N-terminal SH3-like domain	GO:0001778//GO:0006930//GO:0030048//GO:0008283//GO:0007097//GO:0000281//GO:0006887//GO:0030036//GO:0008360	plasma membrane repair//substrate-dependent cell migration, cell extension//actin filament-based movement//cell proliferation//nuclear migration//mitotic cytokinesis//exocytosis//actin cytoskeleton organization//regulation of cell shape	GO:0043531//GO:0005524//GO:0051015//GO:0005515//GO:0000146//GO:0030898//GO:0003774	ADP binding//ATP binding//actin filament binding//protein binding//microfilament motor activity//actin-dependent ATPase activity//motor activity	GO:0030496//GO:0016460//GO:0005819//GO:0043197//GO:0016459//GO:0030426//GO:0005938//GO:0032154//GO:0030424//GO:0031594//GO:0005884//GO:0043025//GO:0001725//GO:0005886	midbody//myosin II complex//spindle//dendritic spine//myosin complex//growth cone//cell cortex//cleavage furrow//axon//neuromuscular junction//actin filament//neuronal cell body//stress fiber//plasma membrane	KOG0161	Myosin class II heavy chain
comp56354_c2	1677.42203348206	992.038670616512	0.75778	1.8926e-39	7.8654e-36	7920	212450	AAA48986.1	2869	0	nonmuscle myosin heavy chain [Gallus gallus]	45382678	NM_205474.1	523	0	Gallus gallus myosin, heavy chain 10, non-muscle (MYH10), mRNA	K10352	MYH	myosin heavy chain	http://www.genome.jp/dbget-bin/www_bget?ko:K10352	Q9JLT0	2629	0	Myosin-10 OS=Rattus norvegicus GN=Myh10 PE=1 SV=1	PF10473//PF06005//PF00038//PF00769//PF13851//PF02183//PF01576//PF04623//PF07926	Leucine-rich repeats of kinetochore protein Cenp-F/LEK1//Protein of unknown function (DUF904)//Intermediate filament protein//Ezrin/radixin/moesin family//Growth-arrest specific micro-tubule binding//Homeobox associated leucine zipper//Myosin tail//Adenovirus E1B protein N-terminus//TPR/MLP1/MLP2-like protein	GO:0006606//GO:0008360//GO:0000281//GO:0000917//GO:0043093//GO:0006930//GO:0048870//GO:0009605//GO:0006887//GO:0030036//GO:0006355//GO:0008283//GO:0007097//GO:0001778//GO:0030048	protein import into nucleus//regulation of cell shape//mitotic cytokinesis//barrier septum assembly//cytokinesis by binary fission//substrate-dependent cell migration, cell extension//cell motility//response to external stimulus//exocytosis//actin cytoskeleton organization//regulation of transcription, DNA-dependent//cell proliferation//nuclear migration//plasma membrane repair//actin filament-ba…	GO:0003774//GO:0030898//GO:0042803//GO:0000146//GO:0045502//GO:0043531//GO:0008092//GO:0003677//GO:0008134//GO:0005524//GO:0051015//GO:0005198	motor activity//actin-dependent ATPase activity//protein homodimerization activity//microfilament motor activity//dynein binding//ADP binding//cytoskeletal protein binding//DNA binding//transcription factor binding//ATP binding//actin filament binding//structural molecule activity	GO:0005737//GO:0005882//GO:0005884//GO:0019898//GO:0031594//GO:0030426//GO:0016459//GO:0005819//GO:0005643//GO:0005886//GO:0005634//GO:0043025//GO:0001725//GO:0031514//GO:0030286//GO:0032154//GO:0005938//GO:0030424//GO:0016460//GO:0030496//GO:0043197//GO:0005667	cytoplasm//intermediate filament//actin filament//extrinsic to membrane//neuromuscular junction//growth cone//myosin complex//spindle//nuclear pore//plasma membrane//nucleus//neuronal cell body//stress fiber//motile cilium//dynein complex//cleavage furrow//cell cortex//axon//myosin II complex//midbody//dendritic spine//transcription factor complex	KOG0161	Myosin class II heavy chain
comp56358_c1	177.775569433552	257.993323309274	-0.53728	8.2104e-05	0.023736	6256	363728383	XP_416561.3	2513	0	PREDICTED: fatty acid amide hydrolase-like [Gallus gallus]	363728384	XM_416562.3	1484	0	PREDICTED: Gallus gallus transmembrane protein 39A (TMEM39A), mRNA	--	--	--	--	Q6GL42	2202	0	Transmembrane protein 39A OS=Xenopus tropicalis GN=tmem39a PE=2 SV=1	PF01425//PF00641	Amidase//Zn-finger in Ran binding protein and others	--	--	GO:0008270//GO:0016884	zinc ion binding//carbon-nitrogen ligase activity, with glutamine as amido-N-donor	--	--	KOG1211	Amidases
comp56475_c1	1247.27804656294	448.750383582278	1.4748	1.0101e-85	9.5953e-82	3103	2148922	AAB58463.1	3340	0	tissue transglutaminase [Gallus gallus]	2148921	U47273.1	269	1.81161e-136	Gallus gallus tissue transglutaminase mRNA, complete cds	K05625	TGM2	transglutaminase 2	http://www.genome.jp/dbget-bin/www_bget?ko:K05625	Q01841	3328	0	Protein-glutamine gamma-glutamyltransferase 2 OS=Gallus gallus GN=TGL2 PE=1 SV=3	PF00868//PF00927	Transglutaminase family//Transglutaminase family, C-terminal ig like domain	GO:0018149//GO:0045785//GO:0043277	peptide cross-linking//positive regulation of cell adhesion//apoptotic cell clearance	GO:0046872//GO:0003810	metal ion binding//protein-glutamine gamma-glutamyltransferase activity	--	--	--	--
comp56489_c0	141.815549954844	212.731263754695	-0.58502	0.00011576	0.031546	4172	363741860	XP_417616.3	4564	0	PREDICTED: pleckstrin homology domain-containing family M member 2 [Gallus gallus]	363741859	XM_417616.3	2347	0	PREDICTED: Gallus gallus pleckstrin homology domain containing, family M (with RUN domain) member 2 (PLEKHM2), mRNA	--	--	--	--	Q8IWE5	3754	0	Pleckstrin homology domain-containing family M member 2 OS=Homo sapiens GN=PLEKHM2 PE=1 SV=2	--	--	--	--	--	--	--	--	KOG4381	RUN domain-containing protein
comp56491_c2	4477.11392728004	308.208976742592	3.8606	0	0	3684	403334965	EJY66653.1	172	1.06042e-09	hypothetical protein OXYTRI_13058 [Oxytricha trifallax]	56968080	AY859626.1	2163	0	Chrysemys sp. JM-2004 internal transcribed spacer 2 and 28S ribosomal RNA gene, partial sequence	--	--	--	--	Q3E811	117	9.41892e-06	Regulator of rDNA transcription protein 15 OS=Saccharomyces cerevisiae (strain ATCC 204508 / S288c) GN=RRT15 PE=2 SV=1	--	--	--	--	--	--	--	--	--	--
comp56503_c0	221.501456670707	140.958945836466	0.65204	3.0163e-05	0.0095506	4232	326934205	XP_003213184.1	3959	0	PREDICTED: signal transducer and activator of transcription 3-like [Meleagris gallopavo]	326934204	XM_003213136.1	1882	0	PREDICTED: Meleagris gallopavo signal transducer and activator of transcription 3-like (LOC100547142), mRNA	K04692	STAT3	signal transducer and activator of transcription 3	http://www.genome.jp/dbget-bin/www_bget?ko:K04692	Q6DV79	3959	0	Signal transducer and activator of transcription 3 OS=Gallus gallus GN=STAT3 PE=1 SV=2	PF04513//PF08702//PF02865//PF01017//PF09177//PF02864//PF00017	Baculovirus polyhedron envelope protein, PEP, C terminus//Fibrinogen alpha/beta chain family//STAT protein, protein interaction domain//STAT protein, all-alpha domain//Syntaxin 6, N-terminal//STAT protein, DNA binding domain//SH2 domain	GO:0030168//GO:0001754//GO:0007165//GO:0060397//GO:0006355//GO:0019953//GO:0045893//GO:0042755//GO:0001659//GO:0051258//GO:0042593//GO:0040014//GO:0048193//GO:0006357	platelet activation//eye photoreceptor cell differentiation//signal transduction//JAK-STAT cascade involved in growth hormone signaling pathway//regulation of transcription, DNA-dependent//sexual reproduction//positive regulation of transcription, DNA-dependent//eating behavior//temperature homeostasis//protein polymerization//glucose homeostasis//regulation of multicellular organism growth//Golg…	GO:0005509//GO:0004871//GO:0005515//GO:0008134//GO:0003677//GO:0030674//GO:0005102//GO:0003700//GO:0005198//GO:0019901//GO:0046983	calcium ion binding//signal transducer activity//protein binding//transcription factor binding//DNA binding//protein binding, bridging//receptor binding//sequence-specific DNA binding transcription factor activity//structural molecule activity//protein kinase binding//protein dimerization activity	GO:0019031//GO:0005634//GO:0005886//GO:0005667//GO:0019028//GO:0016020//GO:0005577//GO:0005737	viral envelope//nucleus//plasma membrane//transcription factor complex//viral capsid//membrane//fibrinogen complex//cytoplasm	KOG3667	STAT protein
comp56524_c0	256.2250149437	147.428719527433	0.79739	7.9138e-08	4.3852e-05	3454	363743239	XP_418053.3	690	5.15804e-81	PREDICTED: protein BTG2 [Gallus gallus]	363743238	XM_418053.3	229	3.47525e-114	PREDICTED: Gallus gallus BTG family, member 2 (BTG2), mRNA	K14443	TOB	protein Tob/BTG	http://www.genome.jp/dbget-bin/www_bget?ko:K14443	P27049	591	1.33612e-68	Protein BTG2 OS=Rattus norvegicus GN=Btg2 PE=1 SV=1	--	--	GO:2000178//GO:0060213//GO:0006479//GO:0006974	negative regulation of neural precursor cell proliferation//positive regulation of nuclear-transcribed mRNA poly(A) tail shortening//protein methylation//response to DNA damage stimulus	--	--	--	--	--	--
comp56594_c0	144.950934650712	83.9024500024183	0.78878	6.3387e-05	0.018901	5457	326918072	XP_003205315.1	699	8.69569e-79	PREDICTED: f-box only protein 32-like [Meleagris gallopavo]	449495127	XM_002199384.2	903	0	PREDICTED: Taeniopygia guttata F-box protein 32 (FBXO32), mRNA	K10305	FBXO25_32	F-box protein 25/32	http://www.genome.jp/dbget-bin/www_bget?ko:K10305	Q1A730	675	2.50686e-76	F-box only protein 32 OS=Sus scrofa GN=FBXO32 PE=2 SV=1	PF06881	RNA polymerase II transcription factor SIII (Elongin) subunit A	GO:0006355	regulation of transcription, DNA-dependent	--	--	GO:0005634//GO:0016021	nucleus//integral to membrane	--	--
comp56602_c0	355.645679865902	243.040294685394	0.54925	6.2407e-06	0.0023987	3415	327290092	XP_003229758.1	544	1.40037e-53	PREDICTED: neuroblast differentiation-associated protein AHNAK-like [Anolis carolinensis]	397517240	XM_003828777.1	89	2.29919e-36	PREDICTED: Pan paniscus AHNAK nucleoprotein (AHNAK), mRNA	--	--	--	--	Q09666	335	5.62929e-30	Neuroblast differentiation-associated protein AHNAK OS=Homo sapiens GN=AHNAK PE=1 SV=2	PF00634	BRCA2 repeat	GO:0006302	double-strand break repair	GO:0005515	protein binding	--	--	--	--
comp56638_c1	322.264603775848	461.999270486743	-0.51964	3.1076e-07	0.00015536	4826	61097999	NP_001012893.1	2110	0	saccharopine dehydrogenase-like oxidoreductase [Gallus gallus]	118096198	XM_414041.2	1187	0	PREDICTED: Gallus gallus ATPase, H+ transporting, lysosomal 38kDa, V0 subunit d1 (ATP6V0D1), mRNA	--	--	--	--	P51863	1824	0	V-type proton ATPase subunit d 1 OS=Mus musculus GN=Atp6v0d1 PE=1 SV=2	PF03435	Saccharopine dehydrogenase	GO:0055114	oxidation-reduction process	GO:0016491//GO:0000166	oxidoreductase activity//nucleotide binding	GO:0030496//GO:0005811//GO:0005739	midbody//lipid particle//mitochondrion	KOG2957	Vacuolar H+-ATPase V0 sector, subunit d
comp56662_c5	104.201062997163	48.2736115878309	1.1101	5.793e-06	0.0022659	3573	363727433	XP_003640381.1	1370	4.25749e-177	PREDICTED: coiled-coil domain-containing protein 3 [Gallus gallus]	363727432	XM_003640333.1	1526	0	PREDICTED: Gallus gallus coiled-coil domain containing 3 (CCDC3), mRNA	--	--	--	--	Q9D6Y1	1070	3.32597e-134	Coiled-coil domain-containing protein 3 OS=Mus musculus GN=Ccdc3 PE=1 SV=1	PF08336//PF03528//PF04977//PF10186//PF01025//PF01576//PF08702//PF01496//PF06005//PF06009//PF07851//PF01763//PF06008//PF01105	Prolyl 4-Hydroxylase alpha-subunit, N-terminal region//Rabaptin//Septum formation initiator//UV radiation resistance protein and autophagy-related subunit 14//GrpE//Myosin tail//Fibrinogen alpha/beta chain family//V-type ATPase 116kDa subunit family//Protein of unknown function (DUF904)//Laminin Domain II//TMPIT-like protein//Herpesvirus UL6 like//Laminin Domain I//emp24/gp25L/p24 family/GOLD	GO:0018401//GO:0007165//GO:0006525//GO:0045995//GO:0030334//GO:0008283//GO:0006810//GO:0040007//GO:0030168//GO:0006560//GO:0007155//GO:0030155//GO:0015991//GO:0006457//GO:0055114//GO:0000917//GO:0006323//GO:0043093//GO:0007049//GO:0010508//GO:0051258//GO:0015992	peptidyl-proline hydroxylation to 4-hydroxy-L-proline//signal transduction//arginine metabolic process//regulation of embryonic development//regulation of cell migration//cell proliferation//transport//growth//platelet activation//proline metabolic process//cell adhesion//regulation of cell adhesion//ATP hydrolysis coupled proton transport//protein folding//oxidation-reduction process//barrier se…	GO:0008083//GO:0016702//GO:0000774//GO:0030674//GO:0005102//GO:0015078//GO:0005096//GO:0003774//GO:0004656//GO:0051087//GO:0042803	growth factor activity//oxidoreductase activity, acting on single donors with incorporation of molecular oxygen, incorporation of two atoms of oxygen//adenyl-nucleotide exchange factor activity//protein binding, bridging//receptor binding//hydrogen ion transmembrane transporter activity//GTPase activator activity//motor activity//procollagen-proline 4-dioxygenase activity//chaperone binding//prot…	GO:0016021//GO:0005577//GO:0005783//GO:0005606//GO:0033179//GO:0016459//GO:0005604//GO:0005737	integral to membrane//fibrinogen complex//endoplasmic reticulum//laminin-1 complex//proton-transporting V-type ATPase, V0 domain//myosin complex//basement membrane//cytoplasm	--	--
comp56778_c0	41.0476757997639	83.9066115206586	-1.0315	8.9624e-05	0.025359	3642	52138697	NP_001004404.1	3641	0	glycosyltransferase-like protein LARGE2 [Gallus gallus]	402745710	NM_001004404.2	1864	0	Gallus gallus glycosyltransferase-like 1B (GYLTL1B), mRNA	K09668	LARGE	glycosyltransferase-like protein LARGE	http://www.genome.jp/dbget-bin/www_bget?ko:K09668	Q66PG4	3641	0	Glycosyltransferase-like protein LARGE2 OS=Gallus gallus GN=GYLTL1B PE=2 SV=1	PF01501	Glycosyl transferase family 8	--	--	GO:0016757	transferase activity, transferring glycosyl groups	GO:0000139//GO:0016021	Golgi membrane//integral to membrane	KOG3765	Predicted glycosyltransferase
comp56820_c3	321.887115073502	195.664877451101	0.71817	4.1116e-08	2.4194e-05	5619	71896681	NP_001026320.1	2643	0	PDZ and LIM domain protein 5 [Gallus gallus]	71896680	NM_001031149.1	216	9.56518e-107	Gallus gallus PDZ and LIM domain 5 (PDLIM5), mRNA gi|60098984|emb|AJ851689.1| Gallus gallus mRNA for hypothetical protein, clone 18a15	--	--	--	--	Q96HC4	2059	0	PDZ and LIM domain protein 5 OS=Homo sapiens GN=PDLIM5 PE=1 SV=5	PF00412//PF01563//PF13180//PF00595	LIM domain//Alphavirus E3 glycoprotein//PDZ domain//PDZ domain (Also known as DHR or GLGF)	--	--	GO:0005515//GO:0008270//GO:0046872//GO:0004252	protein binding//zinc ion binding//metal ion binding//serine-type endopeptidase activity	GO:0019028//GO:0030018//GO:0055036//GO:0015629	viral capsid//Z disc//virion membrane//actin cytoskeleton	KOG1703	Adaptor protein Enigma and related PDZ-LIM proteins
comp56846_c2	152.507461626106	75.6702733366717	1.0111	3.8328e-07	0.00018603	5589	118095878	XP_413850.2	6975	0	PREDICTED: protein KIAA1199 [Gallus gallus]	118095877	XM_413850.2	3173	0	PREDICTED: Gallus gallus KIAA1199 (KIAA1199), mRNA	--	--	--	--	Q8WUJ3	5808	0	Protein KIAA1199 OS=Homo sapiens GN=KIAA1199 PE=1 SV=2	--	--	--	--	--	--	--	--	--	--
comp56963_c0	192.86093637755	293.813591562916	-0.60734	2.8422e-06	0.0011886	5509	363733732	XP_003641286.1	3698	0	PREDICTED: NF-X1-type zinc finger protein NFXL1 [Gallus gallus]	363733731	XM_003641238.1	2114	0	PREDICTED: Gallus gallus nuclear transcription factor, X-box binding-like 1 (NFXL1), mRNA	--	--	--	--	Q6ZNB6	3091	0	NF-X1-type zinc finger protein NFXL1 OS=Homo sapiens GN=NFXL1 PE=1 SV=2	PF01422	NF-X1 type zinc finger	GO:0006355	regulation of transcription, DNA-dependent	GO:0003700//GO:0008270	sequence-specific DNA binding transcription factor activity//zinc ion binding	GO:0005634//GO:0005667	nucleus//transcription factor complex	KOG1952	Transcription factor NF-X1, contains NFX-type Zn2+-binding and R3H domains
comp57017_c0	22.0773490979959	83.9669535351434	-1.9273	4.4888e-10	3.5961e-07	4156	157168357	NP_989976.2	4200	0	centromere protein F [Gallus gallus]	157168356	NM_204645.2	420	0	Gallus gallus centromere protein F, 350/400kDa (mitosin) (CENPF), mRNA	K11499	CENPF	centromere protein F	http://www.genome.jp/dbget-bin/www_bget?ko:K11499	P49454	879	1.36895e-94	Centromere protein F OS=Homo sapiens GN=CENPF PE=1 SV=2	PF10473	Leucine-rich repeats of kinetochore protein Cenp-F/LEK1	--	--	GO:0045502//GO:0008134//GO:0042803	dynein binding//transcription factor binding//protein homodimerization activity	GO:0030286//GO:0005667	dynein complex//transcription factor complex	--	--
comp57055_c0	79.0767925664613	174.22889699516	-1.1397	9.6987e-10	7.1656e-07	1831	224081608	XP_002191568.1	1997	0	PREDICTED: counting factor associated protein D-like [Taeniopygia guttata]	326932937	XR_118537.1	1022	0	PREDICTED: Meleagris gallopavo counting factor associated protein D-like (LOC100547653), miscRNA	--	--	--	--	Q54TR1	725	8.07707e-86	Counting factor associated protein D OS=Dictyostelium discoideum GN=cfaD PE=1 SV=1	PF00112//PF01033//PF03051	Papain family cysteine protease//Somatomedin B domain//Peptidase C1-like family	GO:0006508//GO:0006955//GO:0007165	proteolysis//immune response//signal transduction	GO:0030247//GO:0008234//GO:0004197//GO:0005044	polysaccharide binding//cysteine-type peptidase activity//cysteine-type endopeptidase activity//scavenger receptor activity	--	--	KOG1543	Cysteine proteinase Cathepsin L
comp57082_c1	126.470870556999	65.1971190985072	0.95593	1.0329e-05	0.0038157	4881	13936302	AAK40246.1	1908	0	T cell antigen CD44 isoform a [Anas platyrhynchos]	253970460	NM_204860.2	283	4.72102e-144	Gallus gallus CD44 molecule (Indian blood group) (CD44), mRNA	K06256	CD44	CD44 antigen	http://www.genome.jp/dbget-bin/www_bget?ko:K06256	P14745	722	7.83254e-83	CD44 antigen OS=Papio hamadryas GN=CD44 PE=1 SV=1	PF00898//PF00512//PF04995//PF00193	Orbivirus outer capsid protein VP2//His Kinase A (phospho-acceptor) domain//Heme exporter protein D (CcmD)//Extracellular link domain	GO:0015886//GO:0016310//GO:0007155//GO:0017004//GO:0007165//GO:0000160	heme transport//phosphorylation//cell adhesion//cytochrome complex assembly//signal transduction//phosphorelay signal transduction system	GO:0005198//GO:0000155//GO:0005540	structural molecule activity//phosphorelay sensor kinase activity//hyaluronic acid binding	GO:0009365//GO:0016020//GO:0016021//GO:0019028	protein histidine kinase complex//membrane//integral to membrane//viral capsid	--	--
comp57094_c0	193.794191094261	357.272583209712	-0.8825	1.1567e-12	1.0988e-09	4079	363732082	XP_003641059.1	177	3.14016e-12	PREDICTED: uncharacterized protein LOC100859742 [Gallus gallus]	363732081	XM_003641011.1	940	0	PREDICTED: Gallus gallus uncharacterized LOC100859742 (LOC100859742), mRNA	--	--	--	--	--	--	--	--	PF00612	IQ calmodulin-binding motif	--	--	GO:0005515	protein binding	--	--	--	--
comp57204_c0	255.739479385585	116.385874213689	1.1358	4.5879e-13	4.4863e-10	2376	5802821	AAD51797.1	168	1.02536e-24	Gag-Pro-Pol protein [Homo sapiens]	112382275	DQ836035.1	92	3.42553e-38	Anser anser clone goosePiSSHFmixE03 pituitary gland-expressed unknown gene 6 mRNA sequence	--	--	--	--	P62685	84	2.63492e-16	HERV-K_8p23.1 provirus ancestral Gag polyprotein OS=Homo sapiens PE=1 SV=2	PF03708//PF00692//PF00607	Avian retrovirus envelope protein, gp85//dUTPase//gag gene protein p24 (core nucleocapsid protein)	GO:0046080//GO:0016032	dUTP metabolic process//viral process	GO:0016787	hydrolase activity	GO:0019031	viral envelope	--	--
comp57230_c1	267.03037581352	613.736548565664	-1.2006	5.8993e-33	1.6345e-29	3661	--	--	--	--	--	46428509	CR389864.1	157	3.90027e-74	Gallus gallus finished cDNA, clone ChEST268l13	--	--	--	--	--	--	--	--	PF04926	Poly(A) polymerase predicted RNA binding domain	GO:0043631	RNA polyadenylation	GO:0003723//GO:0004652	RNA binding//polynucleotide adenylyltransferase activity	GO:0005634	nucleus	--	--
comp57301_c0	147.429934697778	75.4559551472946	0.96632	1.5444e-06	0.00066254	5433	224048744	XP_002198276.1	6468	0	PREDICTED: rho-associated protein kinase 2 [Taeniopygia guttata]	326916517	XM_003204506.1	4351	0	PREDICTED: Meleagris gallopavo rho-associated protein kinase 2-like (LOC100538826), mRNA	K04514	ROCK	Rho-associated protein kinase	http://www.genome.jp/dbget-bin/www_bget?ko:K04514	Q28021	6000	0	Rho-associated protein kinase 2 OS=Bos taurus GN=ROCK2 PE=1 SV=1	PF01576//PF07714//PF02185//PF00433//PF08912//PF00069//PF00130//PF05337	Myosin tail//Protein tyrosine kinase//Hr1 repeat//Protein kinase C terminal domain//Rho Binding//Protein kinase domain//Phorbol esters/diacylglycerol binding domain (C1 domain)//Macrophage colony stimulating factor-1 (CSF-1)	GO:0030036//GO:0040007//GO:0010825//GO:0016310//GO:0009069//GO:0007165//GO:0000910//GO:0006468//GO:0045616//GO:0008283//GO:0035556//GO:0016525	actin cytoskeleton organization//growth//positive regulation of centrosome duplication//phosphorylation//serine family amino acid metabolic process//signal transduction//cytokinesis//protein phosphorylation//regulation of keratinocyte differentiation//cell proliferation//intracellular signal transduction//negative regulation of angiogenesis	GO:0005125//GO:0005524//GO:0005543//GO:0017048//GO:0003774//GO:0004674//GO:0046872//GO:0008083//GO:0004672	cytokine activity//ATP binding//phospholipid binding//Rho GTPase binding//motor activity//protein serine/threonine kinase activity//metal ion binding//growth factor activity//protein kinase activity	GO:0016021//GO:0016459//GO:0031616	integral to membrane//myosin complex//spindle pole centrosome	KOG0612	Rho-associated, coiled-coil containing protein kinase
comp57301_c2	128.202321420709	222.769539336745	-0.79713	2.5486e-07	0.00013036	8633	363733943	XP_420670.3	8100	0	PREDICTED: centromere-associated protein E [Gallus gallus]	363733942	XM_420670.3	1616	0	PREDICTED: Gallus gallus centromere protein E, 312kDa (CENPE), mRNA	K11498	CENPE	centromeric protein E	http://www.genome.jp/dbget-bin/www_bget?ko:K11498	Q02224	865	2.11009e-91	Centromere-associated protein E OS=Homo sapiens GN=CENPE PE=1 SV=2	PF00225//PF08053	Kinesin motor domain//Tryptophanese operon leader peptide	GO:0007018//GO:0031556//GO:0031554//GO:0007017	microtubule-based movement//transcriptional attenuation by ribosome//regulation of DNA-dependent transcription, termination//microtubule-based process	GO:0003777//GO:0005524//GO:0008017	microtubule motor activity//ATP binding//microtubule binding	GO:0045298//GO:0005874	tubulin complex//microtubule	KOG0242	Kinesin-like protein
comp57370_c2	226.275777110032	141.611610613825	0.67614	1.3158e-05	0.0047552	3843	--	--	--	--	--	--	--	--	--	--	--	--	--	--	--	--	--	--	--	--	--	--	--	--	--	--	--	--
comp57389_c0	204.184922155065	126.759845600459	0.68778	2.631e-05	0.0085759	7292	45383550	NP_989628.1	3910	0	hypoxia-inducible factor 1-alpha [Gallus gallus]	45383549	NM_204297.1	360	0	Gallus gallus hypoxia inducible factor 1, alpha subunit (basic helix-loop-helix transcription factor) (HIF1A), mRNA gi|9944271|dbj|AB013746.3| Gallus gallus mRNA for hypoxia-inducible factor-1 alpha, complete cds	K08268	HIF1A	hypoxia-inducible factor 1 alpha	http://www.genome.jp/dbget-bin/www_bget?ko:K08268	Q9YIB9	3910	0	Hypoxia-inducible factor 1-alpha OS=Gallus gallus GN=HIF1A PE=2 SV=2	PF00989//PF04863//PF00010//PF08447//PF01325//PF13426	PAS fold//Alliinase EGF-like domain//Helix-loop-helix DNA-binding domain//PAS fold//Iron dependent repressor, N-terminal DNA binding domain//PAS domain	GO:0010575//GO:0035774//GO:0006355//GO:0006110//GO:0030502//GO:0045893//GO:0045648//GO:0045926//GO:0007165//GO:0010870//GO:0010634//GO:0001922//GO:0071456//GO:0032364//GO:0014850//GO:0046886//GO:0006089//GO:0051541//GO:0006879//GO:0042541//GO:0030949//GO:0043524//GO:0006357//GO:0046716//GO:0019896//GO:0043619//GO:0071347//GO:0032909//GO:0032007//GO:0050790//GO:2001054//GO:0042127	positive regulation vascular endothelial growth factor production//positive regulation of insulin secretion involved in cellular response to glucose stimulus//regulation of transcription, DNA-dependent//regulation of glycolysis//negative regulation of bone mineralization//positive regulation of transcription, DNA-dependent//positive regulation of erythrocyte differentiation//negative regulation o…	GO:0000988//GO:0042826//GO:0001077//GO:0044212//GO:0051879//GO:0003677//GO:0031625//GO:0003705//GO:0004871//GO:0005515//GO:0043565//GO:0008134//GO:0016846//GO:0046983//GO:0019901//GO:0035035	protein binding transcription factor activity//histone deacetylase binding//RNA polymerase II core promoter proximal region sequence-specific DNA binding transcription factor activity involved in positive regulation of transcription//transcription regulatory region DNA binding//Hsp90 protein binding//DNA binding//ubiquitin protein ligase binding//RNA polymerase II distal enhancer sequence-specifi…	GO:0005667//GO:0000118//GO:0005730//GO:0005737	transcription factor complex//histone deacetylase complex//nucleolus//cytoplasm	KOG3558	Hypoxia-inducible factor 1/Neuronal PAS domain protein NPAS1
comp57392_c0	248.831908837657	361.664372126007	-0.53948	2.8702e-06	0.0011928	8412	326926776	XP_003209573.1	2139	0	PREDICTED: abhydrolase domain-containing protein 2-like [Meleagris gallopavo]	449471248	XM_002199529.2	1351	0	PREDICTED: Taeniopygia guttata abhydrolase domain containing 2 (ABHD2), mRNA	K13697	ABHD2	abhydrolase domain-containing protein 2	http://www.genome.jp/dbget-bin/www_bget?ko:K13697	Q9QXM0	1981	0	Abhydrolase domain-containing protein 2 OS=Mus musculus GN=Abhd2 PE=2 SV=1	PF01083//PF01764//PF01738	Cutinase//Lipase (class 3)//Dienelactone hydrolase family	GO:0006629//GO:0008152//GO:0030336//GO:0009611//GO:0016042//GO:0046486	lipid metabolic process//metabolic process//negative regulation of cell migration//response to wounding//lipid catabolic process//glycerolipid metabolic process	GO:0016787//GO:0004091//GO:0004806	hydrolase activity//carboxylesterase activity//triglyceride lipase activity	--	--	KOG1838	Alpha/beta hydrolase
comp57472_c0	86.302426046061	150.351492504891	-0.80087	2.1286e-05	0.0071125	6752	363742529	XP_001232946.2	298	4.30612e-24	PREDICTED: sortilin-related receptor [Gallus gallus]	363742528	XM_001232945.2	2199	0	PREDICTED: Gallus gallus sortilin-related receptor, L(DLR class) A repeats containing (SORL1), mRNA	--	--	--	--	Q92673	217	8.2296e-16	Sortilin-related receptor OS=Homo sapiens GN=SORL1 PE=1 SV=2	PF00057//PF00041//PF06387//PF02072	Low-density lipoprotein receptor domain class A//Fibronectin type III domain//D1 dopamine receptor-interacting protein (calcyon)//Prepro-orexin	GO:0048268//GO:0007631//GO:0007212//GO:0007218	clathrin coat assembly//feeding behavior//dopamine receptor signaling pathway//neuropeptide signaling pathway	GO:0032051//GO:0005515	clathrin light chain binding//protein binding	GO:0016021	integral to membrane	KOG1215	Low-density lipoprotein receptors containing Ca2+-binding EGF-like domains
comp57498_c4	108.905152980237	53.7078608233288	1.0199	1.5503e-05	0.0054833	1488	34978361	P26932.2	1439	0	RecName: Full=Calponin-1; AltName: Full=Calponin, smooth muscle	87045820	DQ370107.1	699	0	Coturnix coturnix alpha h1-calponin mRNA, complete cds, alternatively spliced	--	--	--	--	P26932	1439	0	Calponin-1 OS=Gallus gallus GN=CNN1 PE=1 SV=2	PF06112//PF00307	Gammaherpesvirus capsid protein//Calponin homology (CH) domain	GO:0031032	actomyosin structure organization	GO:0005515//GO:0005516//GO:0003779	protein binding//calmodulin binding//actin binding	GO:0019028	viral capsid	KOG2046	Calponin
comp57505_c0	126.719378325269	38.0543099623265	1.7355	1.9111e-12	1.7898e-09	6246	396077163	BAM33593.1	2053	0	Gag-Pol precursor polyprotein [Felis catus]	--	--	--	--	--	--	--	--	--	P03355	2037	0	Gag-Pol polyprotein OS=Moloney murine leukemia virus (isolate Shinnick) GN=gag-pol PE=1 SV=4	PF00098//PF00665//PF00078//PF02093//PF00075	Zinc knuckle//Integrase core domain//Reverse transcriptase (RNA-dependent DNA polymerase)//Gag P30 core shell protein//RNase H	GO:0015074//GO:0006278//GO:0051252//GO:0019068	DNA integration//RNA-dependent DNA replication//regulation of RNA metabolic process//virion assembly	GO:0003723//GO:0003676//GO:0003964//GO:0008270//GO:0004523	RNA binding//nucleic acid binding//RNA-directed DNA polymerase activity//zinc ion binding//ribonuclease H activity	--	--	KOG0017	FOG: Transposon-encoded proteins with TYA, reverse transcriptase, integrase domains in various combinations
comp57519_c3	1378.65762083613	916.978753288422	0.5883	2.5069e-21	4.2741e-18	5899	240849597	NP_001155862.1	5395	0	collagen, type IV, alpha 2 precursor [Gallus gallus]	240849596	NM_001162390.1	3932	0	Gallus gallus collagen, type IV, alpha 2 (COL4A2), mRNA	K06237	COL4A	collagen, type IV, alpha	http://www.genome.jp/dbget-bin/www_bget?ko:K06237	P08122	131	8.26709e-06	Collagen alpha-2(IV) chain OS=Mus musculus GN=Col4a2 PE=2 SV=4	PF08476//PF08290//PF01413	Viral D10 N-terminal//Hepatitis core protein, putative zinc finger//C-terminal tandem repeated domain in type 4 procollagen	GO:0006351//GO:0016525//GO:0009405//GO:0071560	transcription, DNA-dependent//negative regulation of angiogenesis//pathogenesis//cellular response to transforming growth factor beta stimulus	GO:0016791//GO:0005198//GO:0005201	phosphatase activity//structural molecule activity//extracellular matrix structural constituent	GO:0005581//GO:0005578//GO:0005587	collagen//proteinaceous extracellular matrix//collagen type IV	KOG3544	Collagens (type IV and type XIII), and related proteins
comp57530_c0	1206.94820706119	618.402997685821	0.96474	6.218e-43	2.7564e-39	1342	38606549	AAR25265.1	1491	0	MHC class I heavy chain, partial [Anser anser]	38606552	AY387650.1	1056	0	Anser anser isolate G3 MHC class I heavy chain mRNA, partial cds	K06751	MHC1	major histocompatibility complex, class I	http://www.genome.jp/dbget-bin/www_bget?ko:K06751	P15979	911	7.48587e-118	Class I histocompatibility antigen, F10 alpha chain OS=Gallus gallus PE=2 SV=1	PF00129//PF00969//PF01299	Class I Histocompatibility antigen, domains alpha 1 and 2//Class II histocompatibility antigen, beta domain//Lysosome-associated membrane glycoprotein (Lamp)	GO:0019882//GO:0006955	antigen processing and presentation//immune response	--	--	GO:0016020//GO:0042613	membrane//MHC class II protein complex	--	--
comp57553_c0	182.254786898055	262.353900838766	-0.52556	9.8421e-05	0.027382	4753	326927946	XP_003210148.1	1601	0	PREDICTED: monoglyceride lipase-like [Meleagris gallopavo]	326927945	XM_003210100.1	931	0	PREDICTED: Meleagris gallopavo monoglyceride lipase-like (LOC100550608), mRNA	K01054	MGLL	acylglycerol lipase	http://www.genome.jp/dbget-bin/www_bget?ko:K01054	Q99685	1186	7.0069e-148	Monoglyceride lipase OS=Homo sapiens GN=MGLL PE=1 SV=2	PF00326//PF07859//PF01764//PF02230//PF09297//PF07819//PF00975//PF03403//PF01738	Prolyl oligopeptidase family//alpha/beta hydrolase fold//Lipase (class 3)//Phospholipase/Carboxylesterase//NADH pyrophosphatase zinc ribbon domain//PGAP1-like protein//Thioesterase domain//Platelet-activating factor acetylhydrolase, isoform II//Dienelactone hydrolase family	GO:0016042//GO:0046486//GO:0006886//GO:0008152//GO:0009058//GO:0006629//GO:0006508//GO:0006505	lipid catabolic process//glycerolipid metabolic process//intracellular protein transport//metabolic process//biosynthetic process//lipid metabolic process//proteolysis//GPI anchor metabolic process	GO:0046872//GO:0003847//GO:0004806//GO:0008236//GO:0016787//GO:0016788	metal ion binding//1-alkyl-2-acetylglycerophosphocholine esterase activity//triglyceride lipase activity//serine-type peptidase activity//hydrolase activity//hydrolase activity, acting on ester bonds	GO:0008247	1-alkyl-2-acetylglycerophosphocholine esterase complex	KOG1455	Lysophospholipase
comp57586_c1	719.001178183821	498.608146446928	0.52809	5.8359e-10	4.5653e-07	2236	--	--	--	--	--	161408072	AB306277.1	46	1.2001e-12	Alligator mississippiensis HSP47 mRNA for heat shock protein 47, complete cds	--	--	--	--	--	--	--	--	--	--	--	--	--	--	--	--	--	--
comp57588_c2	226.622202341343	327.026668638992	-0.52912	1.2183e-05	0.0044757	3936	395823068	XP_003784822.1	764	1.05643e-87	PREDICTED: protein SSXT isoform 2 [Otolemur garnettii]	118405151	NM_001079479.1	657	0	Gallus gallus synovial sarcoma translocation, chromosome 18 (SS18), mRNA gi|53127503|emb|AJ719476.1| Gallus gallus mRNA for hypothetical protein, clone 2k22	--	--	--	--	Q15532	739	4.31063e-85	Protein SSXT OS=Homo sapiens GN=SS18 PE=1 SV=3	--	--	--	--	--	--	--	--	KOG3227	Calcium-responsive transcription coactivator
comp57594_c0	284.538018205306	192.824641252075	0.56133	3.7343e-05	0.011768	3560	65434	CAA79882.1	1929	0	type V collagen, alpha 1 chain, NH2-terminal domain [Gallus gallus]	46048884	NM_204790.1	2629	0	Gallus gallus collagen, type V, alpha 1 (COL5A1), mRNA gi|6759902|gb|AF137273.1|AF137273 Gallus gallus alpha 1 (V) collagen mRNA, complete cds	K06236	COL1AS	collagen, type I/II/III/V/XI/XXIV/XXVII, alpha	http://www.genome.jp/dbget-bin/www_bget?ko:K06236	P20908	184	2.97649e-12	Collagen alpha-1(V) chain OS=Homo sapiens GN=COL5A1 PE=1 SV=3	--	--	GO:0051128//GO:0045112//GO:0007155//GO:0030199//GO:0043206//GO:0035313	regulation of cellular component organization//integrin biosynthetic process//cell adhesion//collagen fibril organization//extracellular fibril organization//wound healing, spreading of epidermal cells	GO:0048407//GO:0043394//GO:0005201//GO:0008201	platelet-derived growth factor binding//proteoglycan binding//extracellular matrix structural constituent//heparin binding	GO:0005604//GO:0005578//GO:0005588	basement membrane//proteinaceous extracellular matrix//collagen type V	KOG3544	Collagens (type IV and type XIII), and related proteins
comp57696_c0	434.995290743181	641.846217106348	-0.56123	1.0694e-10	8.8883e-08	6744	363733420	XP_427861.3	179	3.54714e-10	PREDICTED: low-density lipoprotein receptor-related protein 2-like [Gallus gallus]	363733419	XM_427861.3	474	0	PREDICTED: Gallus gallus low-density lipoprotein receptor-related protein 2-like (LOC430303), mRNA	--	--	--	--	Q8VI56	144	2.92429e-07	Low-density lipoprotein receptor-related protein 4 OS=Mus musculus GN=Lrp4 PE=1 SV=3	PF00057//PF00008//PF05109//PF07645//PF00225	Low-density lipoprotein receptor domain class A//EGF-like domain//Herpes virus major outer envelope glycoprotein (BLLF1)//Calcium-binding EGF domain//Kinesin motor domain	GO:0007017//GO:0019058//GO:0007018	microtubule-based process//viral infectious cycle//microtubule-based movement	GO:0005509//GO:0003777//GO:0005524//GO:0005515//GO:0008017	calcium ion binding//microtubule motor activity//ATP binding//protein binding//microtubule binding	GO:0005874//GO:0045298//GO:0019031	microtubule//tubulin complex//viral envelope	KOG1215	Low-density lipoprotein receptors containing Ca2+-binding EGF-like domains
comp57705_c0	133.063079344649	227.909014363553	-0.77635	3.4398e-07	0.00017069	2810	167583500	NP_001107976.1	940	8.56243e-116	uncharacterized protein LOC428124 precursor [Gallus gallus]	45382346	NM_204855.1	125	1.83498e-56	Gallus gallus ADP-ribosyltransferase (CHAT2), mRNA gi|1644375|dbj|D31865.1|CHKCHAT2B Gallus gallus mRNA for ADP-ribosyltransferase, complete cds	K06716	ART1	ADP-ribosyltransferase 1	http://www.genome.jp/dbget-bin/www_bget?ko:K06716	Q92080	866	3.26911e-106	Erythroblast NAD(P)(+)--arginine ADP-ribosyltransferase OS=Gallus gallus GN=MADPRT PE=2 SV=1	PF03496//PF01129	ADP-ribosyltransferase exoenzyme//NAD:arginine ADP-ribosyltransferase	GO:0006471//GO:0009405	protein ADP-ribosylation//pathogenesis	GO:0003956	NAD(P)+-protein-arginine ADP-ribosyltransferase activity	GO:0005576	extracellular region	--	--
comp57706_c0	300.487759995461	435.027083598416	-0.5338	3.6781e-07	0.00017983	7317	363737130	XP_001234730.2	806	8.84253e-84	PREDICTED: collagen alpha-3(IV) chain [Gallus gallus]	363737129	XM_001234729.2	240	5.67857e-120	PREDICTED: Gallus gallus collagen, type IV, alpha 3 (Goodpasture antigen) (COL4A3), mRNA	K06237	COL4A	collagen, type IV, alpha	http://www.genome.jp/dbget-bin/www_bget?ko:K06237	Q28084	1127	4.25659e-135	Collagen alpha-3(IV) chain (Fragment) OS=Bos taurus GN=COL4A3 PE=1 SV=1	PF00237//PF01413//PF02700	Ribosomal protein L22p/L17e//C-terminal tandem repeated domain in type 4 procollagen//Phosphoribosylformylglycinamidine (FGAM) synthase	GO:0006412//GO:0042254	translation//ribosome biogenesis	GO:0005201//GO:0016879//GO:0003735	extracellular matrix structural constituent//ligase activity, forming carbon-nitrogen bonds//structural constituent of ribosome	GO:0005578//GO:0005840//GO:0005581	proteinaceous extracellular matrix//ribosome//collagen	KOG3544	Collagens (type IV and type XIII), and related proteins
comp57738_c0	203.500175206624	117.284068567227	0.79502	1.8212e-06	0.00077628	5520	326930677	XP_003211469.1	815	1.536e-96	PREDICTED: cytoglobin-like isoform 1 [Meleagris gallopavo]	449479125	XM_002195407.2	492	0	PREDICTED: Taeniopygia guttata cytoglobin (CYGB), mRNA	--	--	--	--	Q8WWM9	649	4.13476e-75	Cytoglobin OS=Homo sapiens GN=CYGB PE=1 SV=1	PF00042	Globin	GO:0015671	oxygen transport	GO:0020037//GO:0005506//GO:0019825//GO:0005344	heme binding//iron ion binding//oxygen binding//oxygen transporter activity	GO:0043025//GO:0043005	neuronal cell body//neuron projection	KOG3378	Globins and related hemoproteins
comp57744_c0	288.540478918725	193.514759693597	0.57633	2.0954e-05	0.007037	6659	363742375	XP_003642629.1	144	4.62805e-06	PREDICTED: collagen alpha-1(XVI) chain-like [Gallus gallus]	363742374	XM_003642581.1	741	0	PREDICTED: Gallus gallus collagen alpha-1(XVI) chain-like (LOC430477), mRNA	--	--	--	--	Q07092	209	7.81471e-15	Collagen alpha-1(XVI) chain OS=Homo sapiens GN=COL16A1 PE=1 SV=2	--	--	--	--	--	--	--	--	KOG3544	Collagens (type IV and type XIII), and related proteins
comp57766_c1	951.564607006802	491.813080746842	0.95219	1.7058e-33	5.1557e-30	3698	426246821	XP_004017186.1	700	1.50129e-77	PREDICTED: envelope glycoprotein-like [Ovis aries]	--	--	--	--	--	--	--	--	--	P10272	172	1.29892e-72	Pol polyprotein OS=Baboon endogenous virus (strain M7) GN=pol PE=3 SV=1	PF10717	Occlusion-derived virus envelope protein ODV-E18	--	--	--	--	GO:0019031	viral envelope	KOG0017	FOG: Transposon-encoded proteins with TYA, reverse transcriptase, integrase domains in various combinations
comp57778_c0	233.668883216074	79.7298343801138	1.5513	1.1815e-18	1.7458e-15	3569	363738452	XP_414266.3	486	2.42676e-48	PREDICTED: guanylate-binding protein 4-like [Gallus gallus]	326927667	XM_003209965.1	167	1.04946e-79	PREDICTED: Meleagris gallopavo interferon-induced guanylate-binding protein 1-like (LOC100541369), mRNA	--	--	--	--	P32455	578	8.78134e-62	Interferon-induced guanylate-binding protein 1 OS=Homo sapiens GN=GBP1 PE=1 SV=2	PF02841//PF01926//PF09090//PF02263	Guanylate-binding protein, C-terminal domain//50S ribosome-binding GTPase//MIF4G like//Guanylate-binding protein, N-terminal domain	GO:0016070	RNA metabolic process	GO:0005525//GO:0003924	GTP binding//GTPase activity	--	--	KOG2037	Guanylate-binding protein
comp57801_c2	1752.97177150049	936.06625028407	0.90512	1.9995e-55	1.0227e-51	5895	371877365	NP_001243080.1	2139	0	ATR-interacting protein [Gallus gallus]	449473784	XM_002190864.2	693	0	PREDICTED: Taeniopygia guttata ATR-interacting protein-like (LOC100218256), mRNA	K10905	ATRIP	ATR interacting protein	http://www.genome.jp/dbget-bin/www_bget?ko:K10905	Q8WXE1	1055	4.32781e-122	ATR-interacting protein OS=Homo sapiens GN=ATRIP PE=1 SV=1	PF00665//PF02022//PF00517	Integrase core domain//Integrase Zinc binding domain//Retroviral envelope protein	GO:0015074	DNA integration	GO:0008270//GO:0005198	zinc ion binding//structural molecule activity	GO:0019031	viral envelope	KOG0017	FOG: Transposon-encoded proteins with TYA, reverse transcriptase, integrase domains in various combinations
comp58162_c0	55.1011952711612	105.008976931	-0.93036	5.643e-05	0.016978	720	224088667	XP_002192954.1	383	5.67984e-44	PREDICTED: cyclin-dependent kinases regulatory subunit 2 isoform 1 [Taeniopygia guttata]	363744495	XM_001231966.2	276	5.21477e-141	PREDICTED: Gallus gallus CDC28 protein kinase regulatory subunit 2 (CKS2), mRNA	K02219	CKS1	cyclin-dependent kinase regulatory subunit CKS1	http://www.genome.jp/dbget-bin/www_bget?ko:K02219	P33552	379	1.53478e-44	Cyclin-dependent kinases regulatory subunit 2 OS=Homo sapiens GN=CKS2 PE=1 SV=1	PF01111	Cyclin-dependent kinase regulatory subunit	GO:0045859//GO:0007127//GO:0007049	regulation of protein kinase activity//meiosis I//cell cycle	GO:0016538	cyclin-dependent protein serine/threonine kinase regulator activity	--	--	KOG3484	Cyclin-dependent protein kinase CDC28, regulatory subunit CKS1, and related proteins
comp58430_c0	105.278155090617	176.874929009636	-0.74852	1.3426e-05	0.0048257	1971	207079919	NP_001128920.1	220	2.25199e-18	DKFZP459D0510 protein [Pongo abelii]	45382382	NM_205391.1	1414	0	Gallus gallus chromosome Z open reading frame, human C5orf13 (NREP), mRNA gi|963089|gb|U30520.1|GGU30520 Gallus gallus P311 POU (3.1) mRNA, complete cds	--	--	--	--	Q90667	173	1.9794e-13	Neuronal regeneration-related protein OS=Gallus gallus GN=NREP PE=4 SV=1	--	--	--	--	--	--	--	--	--	--
comp58564_c0	65.0259742664582	116.247156939012	-0.83811	0.00010276	0.028471	858	363744765	XP_430508.3	262	1.14037e-24	PREDICTED: uncharacterized protein LOC427378 [Gallus gallus]	363744764	XM_430508.3	218	1.09334e-108	PREDICTED: Gallus gallus hemogen (HEMGN), mRNA	--	--	--	--	--	--	--	--	--	--	--	--	--	--	--	--	--	--
