# Supplementary material for: Transcriptome analysis revealed the possible regulatory pathways initiating female geese broodiness within the hypothalamic-pituitary-gonadal axis
Source: PLoS One. 2018 Feb 6;13(2):e0191213. doi: 10.1371/journal.pone.0191213 (PMC5800542; doi:10.1371/journal.pone.0191213)
Supplement: S7 Table — (XLS) [file pone.0191213.s012.xls]

GO_accession	Description	Term_type	Over_represented_pValue	Corrected_pValue	DEG_item	DEG_list	Bg_item	Bg_list	Gene_names
GO:0022627	cytosolic small ribosomal subunit	cellular_component	3.1015e-05	0.3943	2	16	13	24334	comp42115_c0,comp42115_c2
GO:0015935	small ribosomal subunit	cellular_component	9.2614e-05	0.45717	2	16	22	24334	comp42115_c0,comp42115_c2
GO:0007218	neuropeptide signaling pathway	biological_process	0.00012984	0.45717	3	16	157	24334	comp44327_c0,comp50257_c0,comp42138_c0
GO:0005615	extracellular space	cellular_component	0.00014384	0.45717	4	16	403	24334	comp50569_c0,comp50040_c1,comp50540_c1,comp55038_c1
GO:0022626	cytosolic ribosome	cellular_component	0.00025196	0.55157	2	16	37	24334	comp42115_c0,comp42115_c2
GO:0005184	neuropeptide hormone activity	molecular_function	0.00026032	0.55157	2	16	39	24334	comp44327_c0,comp50257_c0
GO:0044421	extracellular region part	cellular_component	0.00035382	0.64259	5	16	952	24334	comp50040_c1,comp56277_c5,comp50569_c0,comp50540_c1,comp55038_c1
GO:0005179	hormone activity	molecular_function	0.00050744	0.65783	3	16	243	24334	comp44327_c0,comp50540_c1,comp50257_c0
GO:0005829	cytosol	cellular_component	0.000532	0.65783	4	16	566	24334	comp42115_c2,comp56277_c5,comp42115_c0,comp50569_c0
GO:0005102	receptor binding	molecular_function	0.00061604	0.65783	5	16	1098	24334	comp55038_c1,comp50540_c1,comp44327_c0,comp50569_c0,comp50257_c0
GO:0047485	protein N-terminus binding	molecular_function	0.00069604	0.65783	2	16	57	24334	comp42115_c0,comp42115_c2
GO:0019031	viral envelope	cellular_component	0.00083105	0.65783	3	16	253	24334	comp55038_c1,comp50569_c0,comp57799_c1
GO:0036338	viral membrane	cellular_component	0.00083105	0.65783	3	16	253	24334	comp57799_c1,comp50569_c0,comp55038_c1
GO:0044707	single-multicellular organism process	biological_process	0.00086816	0.65783	6	16	1881	24334	comp56277_c5,comp50569_c0,comp55144_c0,comp44327_c0,comp50540_c1,comp55038_c1
GO:0044391	ribosomal subunit	cellular_component	0.00092824	0.65783	2	16	69	24334	comp42115_c0,comp42115_c2
GO:0004074	biliverdin reductase activity	molecular_function	0.0011262	0.65783	1	16	2	24334	comp44327_c0
GO:0042167	heme catabolic process	biological_process	0.0011262	0.65783	1	16	2	24334	comp44327_c0
GO:0042643	actomyosin, actin part	cellular_component	0.001251	0.65783	1	16	2	24334	comp56277_c5
GO:0032501	multicellular organismal process	biological_process	0.001252	0.65783	6	16	2013	24334	comp56277_c5,comp50569_c0,comp50540_c1,comp55038_c1,comp55144_c0,comp44327_c0
GO:0005198	structural molecule activity	molecular_function	0.0013194	0.65783	5	16	1284	24334	comp50569_c0,comp57799_c1,comp42115_c0,comp42115_c2,comp55038_c1
GO:0032277	negative regulation of gonadotropin secretion	biological_process	0.0013551	0.65783	1	16	2	24334	comp44327_c0
GO:0046882	negative regulation of follicle-stimulating hormone secretion	biological_process	0.0013551	0.65783	1	16	2	24334	comp44327_c0
GO:0045502	dynein binding	molecular_function	0.0016549	0.65783	2	16	84	24334	comp55038_c1,comp50569_c0
GO:0005777	peroxisome	cellular_component	0.0016779	0.65783	2	16	80	24334	comp50540_c1,comp50569_c0
GO:0042579	microbody	cellular_component	0.0016779	0.65783	2	16	80	24334	comp50540_c1,comp50569_c0
GO:0014866	skeletal myofibril assembly	biological_process	0.0017046	0.65783	1	16	3	24334	comp56277_c5
GO:0030240	skeletal muscle thin filament assembly	biological_process	0.0017046	0.65783	1	16	3	24334	comp56277_c5
GO:0055003	cardiac myofibril assembly	biological_process	0.0017046	0.65783	1	16	3	24334	comp56277_c5
GO:0006707	cholesterol catabolic process	biological_process	0.0017566	0.65783	1	16	2	24334	comp57603_c0
GO:0016127	sterol catabolic process	biological_process	0.0017566	0.65783	1	16	2	24334	comp57603_c0
GO:0031779	melanocortin receptor binding	molecular_function	0.0017856	0.65783	1	16	2	24334	comp50540_c1
GO:0031781	type 3 melanocortin receptor binding	molecular_function	0.0017856	0.65783	1	16	2	24334	comp50540_c1
GO:0031782	type 4 melanocortin receptor binding	molecular_function	0.0017856	0.65783	1	16	2	24334	comp50540_c1
GO:0070996	type 1 melanocortin receptor binding	molecular_function	0.0017856	0.65783	1	16	2	24334	comp50540_c1
GO:0005577	fibrinogen complex	cellular_component	0.0018111	0.65783	2	16	84	24334	comp55038_c1,comp50569_c0
GO:0050896	response to stimulus	biological_process	0.0021372	0.73801	10	16	6039	24334	comp57530_c0,comp55144_c0,comp44327_c0,comp55038_c1,comp50569_c0,comp42138_c0,comp50040_c1,comp50540_c1,comp56277_c5,comp50257_c0
GO:0007267	cell-cell signaling	biological_process	0.0021479	0.73801	3	16	410	24334	comp50540_c1,comp55144_c0,comp44327_c0
GO:0030049	muscle filament sliding	biological_process	0.0022316	0.74659	1	16	3	24334	comp56277_c5
GO:0005576	extracellular region	cellular_component	0.0023922	0.7798	6	16	2226	24334	comp50540_c1,comp55038_c1,comp56277_c5,comp50257_c0,comp50040_c1,comp50569_c0
GO:0006706	steroid catabolic process	biological_process	0.0025038	0.79162	1	16	3	24334	comp57603_c0
GO:0055013	cardiac muscle cell development	biological_process	0.0026244	0.79162	1	16	5	24334	comp56277_c5
GO:0033275	actin-myosin filament sliding	biological_process	0.0027029	0.79162	1	16	4	24334	comp56277_c5
GO:0030168	platelet activation	biological_process	0.0027679	0.79162	2	16	109	24334	comp55038_c1,comp50569_c0
GO:0032276	regulation of gonadotropin secretion	biological_process	0.0028039	0.79162	1	16	4	24334	comp44327_c0
GO:0046880	regulation of follicle-stimulating hormone secretion	biological_process	0.0028039	0.79162	1	16	4	24334	comp44327_c0
GO:0010508	positive regulation of autophagy	biological_process	0.0028644	0.79162	2	16	111	24334	comp50569_c0,comp55038_c1
GO:0005643	nuclear pore	cellular_component	0.0032467	0.87819	2	16	111	24334	comp50569_c0,comp55038_c1
GO:0032274	gonadotropin secretion	biological_process	0.0036373	0.92675	1	16	5	24334	comp44327_c0
GO:0046884	follicle-stimulating hormone secretion	biological_process	0.0036373	0.92675	1	16	5	24334	comp44327_c0
GO:0046930	pore complex	cellular_component	0.0036449	0.92675	2	16	119	24334	comp55038_c1,comp50569_c0
GO:0005882	intermediate filament	cellular_component	0.0037337	0.92768	2	16	126	24334	comp50569_c0,comp55038_c1
GO:0030286	dynein complex	cellular_component	0.0038429	0.92768	2	16	135	24334	comp50569_c0,comp55038_c1
GO:0030239	myofibril assembly	biological_process	0.0039109	0.92768	1	16	7	24334	comp56277_c5
GO:0055006	cardiac cell development	biological_process	0.0039405	0.92768	1	16	7	24334	comp56277_c5
GO:0055008	cardiac muscle tissue morphogenesis	biological_process	0.0040775	0.92979	1	16	8	24334	comp56277_c5
GO:0046514	ceramide catabolic process	biological_process	0.004161	0.92979	1	16	5	24334	comp57603_c0
GO:0031331	positive regulation of cellular catabolic process	biological_process	0.0042235	0.92979	2	16	135	24334	comp55038_c1,comp50569_c0
GO:0010506	regulation of autophagy	biological_process	0.004327	0.92979	2	16	138	24334	comp55038_c1,comp50569_c0
GO:0003008	system process	biological_process	0.0043325	0.92979	3	16	531	24334	comp44327_c0,comp55144_c0,comp56277_c5
GO:0005782	peroxisomal matrix	cellular_component	0.004575	0.92979	1	16	6	24334	comp50540_c1
GO:0031907	microbody lumen	cellular_component	0.004575	0.92979	1	16	6	24334	comp50540_c1
GO:0060415	muscle tissue morphogenesis	biological_process	0.0045889	0.92979	1	16	9	24334	comp56277_c5
GO:0030674	protein binding, bridging	molecular_function	0.0046354	0.92979	2	16	139	24334	comp55038_c1,comp50569_c0
GO:0007596	blood coagulation	biological_process	0.0046808	0.92979	2	16	144	24334	comp55038_c1,comp50569_c0
GO:0060090	binding, bridging	molecular_function	0.0048062	0.94003	2	16	143	24334	comp50569_c0,comp55038_c1
GO:0045109	intermediate filament organization	biological_process	0.0051317	0.97823	1	16	6	24334	comp50569_c0
GO:0007599	hemostasis	biological_process	0.0052005	0.97823	2	16	153	24334	comp50569_c0,comp55038_c1
GO:0045111	intermediate filament cytoskeleton	cellular_component	0.0052324	0.97823	2	16	149	24334	comp55038_c1,comp50569_c0
GO:0048644	muscle organ morphogenesis	biological_process	0.0053673	0.97977	1	16	10	24334	comp56277_c5
GO:0009896	positive regulation of catabolic process	biological_process	0.0055486	0.97977	2	16	156	24334	comp50569_c0,comp55038_c1
GO:0050817	coagulation	biological_process	0.0055633	0.97977	2	16	158	24334	comp50569_c0,comp55038_c1
GO:0032720	negative regulation of tumor necrosis factor production	biological_process	0.0056311	0.97977	1	16	9	24334	comp50540_c1
GO:0044060	regulation of endocrine process	biological_process	0.0057063	0.97977	1	16	8	24334	comp44327_c0
GO:0044085	cellular component biogenesis	biological_process	0.0057761	0.97977	5	16	1783	24334	comp55038_c1,comp42115_c0,comp56277_c5,comp42115_c2,comp50569_c0
GO:0030149	sphingolipid catabolic process	biological_process	0.0058572	0.97977	1	16	7	24334	comp57603_c0
GO:0046466	membrane lipid catabolic process	biological_process	0.0058572	0.97977	1	16	7	24334	comp57603_c0
GO:0050878	regulation of body fluid levels	biological_process	0.0060559	0.99923	2	16	169	24334	comp55038_c1,comp50569_c0
GO:0044445	cytosolic part	cellular_component	0.0061307	0.99923	2	16	172	24334	comp42115_c2,comp42115_c0
GO:0004594	pantothenate kinase activity	molecular_function	0.0062506	1	1	16	6	24334	comp55144_c0
GO:0046888	negative regulation of hormone secretion	biological_process	0.0063343	1	1	16	9	24334	comp44327_c0
GO:0005504	fatty acid binding	molecular_function	0.0064239	1	1	16	10	24334	comp50040_c1
GO:0006606	protein import into nucleus	biological_process	0.0065653	1	2	16	167	24334	comp55038_c1,comp50569_c0
GO:0044744	protein targeting to nucleus	biological_process	0.0065653	1	2	16	167	24334	comp50569_c0,comp55038_c1
GO:0051170	nuclear import	biological_process	0.0066376	1	2	16	168	24334	comp55038_c1,comp50569_c0
GO:0032098	regulation of appetite	biological_process	0.0069375	1	1	16	10	24334	comp50540_c1
GO:0051258	protein polymerization	biological_process	0.0069429	1	2	16	174	24334	comp50569_c0,comp55038_c1
GO:0043230	extracellular organelle	cellular_component	0.0071571	1	1	16	10	24334	comp56277_c5
GO:0065010	extracellular membrane-bounded organelle	cellular_component	0.0071571	1	1	16	10	24334	comp56277_c5
GO:0070062	extracellular vesicular exosome	cellular_component	0.0071571	1	1	16	10	24334	comp56277_c5
GO:0005185	neurohypophyseal hormone activity	molecular_function	0.0072786	1	1	16	13	24334	comp50257_c0
GO:0016459	myosin complex	cellular_component	0.0073119	1	2	16	196	24334	comp50569_c0,comp56277_c5
GO:0060986	endocrine hormone secretion	biological_process	0.0073903	1	1	16	10	24334	comp44327_c0
GO:0044248	cellular catabolic process	biological_process	0.007741	1	5	16	1846	24334	comp56277_c5,comp57603_c0,comp50569_c0,comp55038_c1,comp44327_c0
GO:0055007	cardiac muscle cell differentiation	biological_process	0.0077923	1	1	16	13	24334	comp56277_c5
GO:0070252	actin-mediated cell contraction	biological_process	0.0081386	1	1	16	13	24334	comp56277_c5
GO:0050886	endocrine process	biological_process	0.0083076	1	1	16	12	24334	comp44327_c0
GO:0005875	microtubule associated complex	cellular_component	0.0085887	1	2	16	203	24334	comp55038_c1,comp50569_c0
GO:0046149	pigment catabolic process	biological_process	0.0087847	1	1	16	13	24334	comp44327_c0
GO:0034504	protein localization to nucleus	biological_process	0.0088594	1	2	16	198	24334	comp55038_c1,comp50569_c0
GO:0031032	actomyosin structure organization	biological_process	0.009155	1	1	16	15	24334	comp56277_c5
GO:0045103	intermediate filament-based process	biological_process	0.0092697	1	1	16	13	24334	comp50569_c0
GO:0045104	intermediate filament cytoskeleton organization	biological_process	0.0092697	1	1	16	13	24334	comp50569_c0
GO:0017038	protein import	biological_process	0.010158	1	2	16	207	24334	comp55038_c1,comp50569_c0
GO:0032640	tumor necrosis factor production	biological_process	0.010342	1	1	16	15	24334	comp50540_c1
GO:0032680	regulation of tumor necrosis factor production	biological_process	0.010342	1	1	16	15	24334	comp50540_c1
GO:0071706	tumor necrosis factor superfamily cytokine production	biological_process	0.010342	1	1	16	15	24334	comp50540_c1
GO:0005212	structural constituent of eye lens	molecular_function	0.010749	1	1	16	19	24334	comp50569_c0
GO:0046164	alcohol catabolic process	biological_process	0.010797	1	1	16	13	24334	comp57603_c0
GO:0042060	wound healing	biological_process	0.010883	1	2	16	231	24334	comp55038_c1,comp50569_c0
GO:0035051	cardiocyte differentiation	biological_process	0.011592	1	1	16	20	24334	comp56277_c5
GO:0033059	cellular pigmentation	biological_process	0.012014	1	1	16	17	24334	comp50540_c1
GO:0060048	cardiac muscle contraction	biological_process	0.012042	1	1	16	18	24334	comp56277_c5
GO:0006787	porphyrin-containing compound catabolic process	biological_process	0.012073	1	1	16	17	24334	comp44327_c0
GO:0033015	tetrapyrrole catabolic process	biological_process	0.012073	1	1	16	17	24334	comp44327_c0
GO:0045471	response to ethanol	biological_process	0.012111	1	1	16	23	24334	comp56277_c5
GO:0006913	nucleocytoplasmic transport	biological_process	0.012256	1	2	16	231	24334	comp50569_c0,comp55038_c1
GO:0051169	nuclear transport	biological_process	0.012372	1	2	16	232	24334	comp55038_c1,comp50569_c0
GO:0009056	catabolic process	biological_process	0.012564	1	5	16	2070	24334	comp44327_c0,comp55038_c1,comp56277_c5,comp50569_c0,comp57603_c0
GO:0071822	protein complex subunit organization	biological_process	0.012659	1	3	16	717	24334	comp50569_c0,comp56277_c5,comp55038_c1
GO:0005856	cytoskeleton	cellular_component	0.01279	1	4	16	1359	24334	comp55007_c0,comp50569_c0,comp56277_c5,comp55038_c1
GO:0015937	coenzyme A biosynthetic process	biological_process	0.013159	1	1	16	15	24334	comp55144_c0
GO:0044423	virion part	cellular_component	0.013162	1	3	16	710	24334	comp55038_c1,comp50569_c0,comp57799_c1
GO:1901616	organic hydroxy compound catabolic process	biological_process	0.01327	1	1	16	17	24334	comp57603_c0
GO:0030682	evasion or tolerance of host defense response	biological_process	0.013646	1	1	16	20	24334	comp50040_c1
GO:0051807	evasion or tolerance of defense response of other organism involved in symbiotic interaction	biological_process	0.013646	1	1	16	20	24334	comp50040_c1
GO:0033866	nucleoside bisphosphate biosynthetic process	biological_process	0.014093	1	1	16	16	24334	comp55144_c0
GO:0034030	ribonucleoside bisphosphate biosynthetic process	biological_process	0.014093	1	1	16	16	24334	comp55144_c0
GO:0034033	purine nucleoside bisphosphate biosynthetic process	biological_process	0.014093	1	1	16	16	24334	comp55144_c0
GO:0033293	monocarboxylic acid binding	molecular_function	0.014247	1	1	16	22	24334	comp50040_c1
GO:0051187	cofactor catabolic process	biological_process	0.014817	1	1	16	21	24334	comp44327_c0
GO:0005635	nuclear envelope	cellular_component	0.015451	1	2	16	261	24334	comp50569_c0,comp55038_c1
GO:0065008	regulation of biological quality	biological_process	0.015597	1	4	16	1470	24334	comp50540_c1,comp55038_c1,comp44327_c0,comp50569_c0
GO:0015936	coenzyme A metabolic process	biological_process	0.015695	1	1	16	18	24334	comp55144_c0
GO:0042613	MHC class II protein complex	cellular_component	0.015846	1	1	16	22	24334	comp57530_c0
GO:0044444	cytoplasmic part	cellular_component	0.015851	1	7	16	4078	24334	comp50540_c1,comp50297_c0,comp50569_c0,comp56277_c5,comp50040_c1,comp42115_c2,comp42115_c0
GO:0043228	non-membrane-bounded organelle	cellular_component	0.016132	1	6	16	3187	24334	comp56277_c5,comp42115_c2,comp42115_c0,comp50569_c0,comp55007_c0,comp55038_c1
GO:0043232	intracellular non-membrane-bounded organelle	cellular_component	0.016132	1	6	16	3187	24334	comp55038_c1,comp50569_c0,comp55007_c0,comp56277_c5,comp42115_c2,comp42115_c0
GO:0001775	cell activation	biological_process	0.016286	1	2	16	284	24334	comp50569_c0,comp55038_c1
GO:0019012	virion	cellular_component	0.016991	1	3	16	787	24334	comp57799_c1,comp50569_c0,comp55038_c1
GO:0044413	avoidance of host defenses	biological_process	0.01731	1	1	16	26	24334	comp50040_c1
GO:0044415	evasion or tolerance of host defenses	biological_process	0.01731	1	1	16	26	24334	comp50040_c1
GO:0051832	avoidance of defenses of other organism involved in symbiotic interaction	biological_process	0.01731	1	1	16	26	24334	comp50040_c1
GO:0051834	evasion or tolerance of defenses of other organism involved in symbiotic interaction	biological_process	0.01731	1	1	16	26	24334	comp50040_c1
GO:0052173	response to defenses of other organism involved in symbiotic interaction	biological_process	0.01731	1	1	16	26	24334	comp50040_c1
GO:0052200	response to host defenses	biological_process	0.01731	1	1	16	26	24334	comp50040_c1
GO:0075136	response to host	biological_process	0.01731	1	1	16	26	24334	comp50040_c1
GO:0006914	autophagy	biological_process	0.017467	1	2	16	282	24334	comp50569_c0,comp55038_c1
GO:0033865	nucleoside bisphosphate metabolic process	biological_process	0.017481	1	1	16	21	24334	comp55144_c0
GO:0033875	ribonucleoside bisphosphate metabolic process	biological_process	0.017481	1	1	16	21	24334	comp55144_c0
GO:0034032	purine nucleoside bisphosphate metabolic process	biological_process	0.017481	1	1	16	21	24334	comp55144_c0
GO:0000746	conjugation	biological_process	0.017805	1	1	16	26	24334	comp55038_c1
GO:0005791	rough endoplasmic reticulum	cellular_component	0.017942	1	1	16	24	24334	comp50040_c1
GO:0006941	striated muscle contraction	biological_process	0.018004	1	1	16	28	24334	comp56277_c5
GO:0044765	single-organism transport	biological_process	0.018166	1	6	16	3262	24334	comp55038_c1,comp55144_c0,comp44327_c0,comp50297_c0,comp57799_c1,comp50569_c0
GO:0051649	establishment of localization in cell	biological_process	0.018328	1	4	16	1452	24334	comp44327_c0,comp55038_c1,comp57799_c1,comp50569_c0
GO:0048738	cardiac muscle tissue development	biological_process	0.018446	1	1	16	32	24334	comp56277_c5
GO:0071855	neuropeptide receptor binding	molecular_function	0.018716	1	1	16	27	24334	comp50540_c1
GO:0007631	feeding behavior	biological_process	0.018769	1	1	16	28	24334	comp42138_c0
GO:0043933	macromolecular complex subunit organization	biological_process	0.018821	1	3	16	827	24334	comp50569_c0,comp56277_c5,comp55038_c1
GO:0007186	G-protein coupled receptor signaling pathway	biological_process	0.018998	1	3	16	885	24334	comp42138_c0,comp50257_c0,comp44327_c0
GO:0000221	vacuolar proton-transporting V-type ATPase, V1 domain	cellular_component	0.020477	1	1	16	25	24334	comp50297_c0
GO:0006810	transport	biological_process	0.020727	1	7	16	4360	24334	comp55144_c0,comp44327_c0,comp55038_c1,comp50040_c1,comp50569_c0,comp57799_c1,comp50297_c0
GO:0001818	negative regulation of cytokine production	biological_process	0.021169	1	1	16	30	24334	comp50540_c1
GO:0006672	ceramide metabolic process	biological_process	0.021322	1	1	16	28	24334	comp57603_c0
GO:0005200	structural constituent of cytoskeleton	molecular_function	0.021523	1	1	16	32	24334	comp50569_c0
GO:0043623	cellular protein complex assembly	biological_process	0.021742	1	2	16	321	24334	comp50569_c0,comp55038_c1
GO:0051234	establishment of localization	biological_process	0.021749	1	7	16	4401	24334	comp44327_c0,comp55144_c0,comp55038_c1,comp50040_c1,comp50297_c0,comp57799_c1,comp50569_c0
GO:0007165	signal transduction	biological_process	0.021754	1	7	16	4501	24334	comp55038_c1,comp50540_c1,comp44327_c0,comp55144_c0,comp42138_c0,comp50569_c0,comp50257_c0
GO:0042611	MHC protein complex	cellular_component	0.022425	1	1	16	31	24334	comp57530_c0
GO:0003007	heart morphogenesis	biological_process	0.022478	1	1	16	34	24334	comp56277_c5
GO:0004523	ribonuclease H activity	molecular_function	0.022546	1	1	16	31	24334	comp57799_c1
GO:0032940	secretion by cell	biological_process	0.023013	1	2	16	346	24334	comp44327_c0,comp57799_c1
GO:0009611	response to wounding	biological_process	0.023446	1	2	16	359	24334	comp55038_c1,comp50569_c0
GO:1901565	organonitrogen compound catabolic process	biological_process	0.024041	1	3	16	908	24334	comp56277_c5,comp57603_c0,comp44327_c0
GO:0017022	myosin binding	molecular_function	0.024079	1	1	16	37	24334	comp56277_c5
GO:0005884	actin filament	cellular_component	0.024802	1	1	16	36	24334	comp56277_c5
GO:1901361	organic cyclic compound catabolic process	biological_process	0.024814	1	3	16	918	24334	comp56277_c5,comp57603_c0,comp44327_c0
GO:0008134	transcription factor binding	molecular_function	0.024993	1	2	16	357	24334	comp55038_c1,comp50569_c0
GO:0023052	signaling	biological_process	0.025177	1	7	16	4634	24334	comp42138_c0,comp50569_c0,comp50257_c0,comp50540_c1,comp55038_c1,comp55144_c0,comp44327_c0
GO:0044700	single organism signaling	biological_process	0.025177	1	7	16	4634	24334	comp50257_c0,comp42138_c0,comp50569_c0,comp44327_c0,comp55144_c0,comp50540_c1,comp55038_c1
GO:0016471	vacuolar proton-transporting V-type ATPase complex	cellular_component	0.025335	1	1	16	33	24334	comp50297_c0
GO:0042641	actomyosin	cellular_component	0.025713	1	1	16	36	24334	comp56277_c5
GO:0006605	protein targeting	biological_process	0.025715	1	2	16	339	24334	comp55038_c1,comp50569_c0
GO:0015629	actin cytoskeleton	cellular_component	0.025813	1	2	16	364	24334	comp56277_c5,comp50569_c0
GO:0033180	proton-transporting V-type ATPase, V1 domain	cellular_component	0.025976	1	1	16	32	24334	comp50297_c0
GO:0016628	oxidoreductase activity, acting on the CH-CH group of donors, NAD or NADP as acceptor	molecular_function	0.026204	1	1	16	35	24334	comp44327_c0
GO:0046961	proton-transporting ATPase activity, rotational mechanism	molecular_function	0.026448	1	1	16	36	24334	comp50297_c0
GO:0010927	cellular component assembly involved in morphogenesis	biological_process	0.027005	1	1	16	42	24334	comp56277_c5
GO:0004970	ionotropic glutamate receptor activity	molecular_function	0.027666	1	1	16	45	24334	comp55144_c0
GO:0007154	cell communication	biological_process	0.027738	1	7	16	4719	24334	comp50257_c0,comp42138_c0,comp50569_c0,comp44327_c0,comp55144_c0,comp50540_c1,comp55038_c1
GO:0042803	protein homodimerization activity	molecular_function	0.027837	1	2	16	375	24334	comp55038_c1,comp50569_c0
GO:0005234	extracellular-glutamate-gated ion channel activity	molecular_function	0.028267	1	1	16	46	24334	comp55144_c0
GO:0046903	secretion	biological_process	0.028326	1	2	16	390	24334	comp44327_c0,comp57799_c1
GO:0030048	actin filament-based movement	biological_process	0.028424	1	1	16	43	24334	comp56277_c5
GO:0033365	protein localization to organelle	biological_process	0.028437	1	2	16	355	24334	comp50569_c0,comp55038_c1
GO:0051641	cellular localization	biological_process	0.029366	1	4	16	1679	24334	comp55038_c1,comp44327_c0,comp50569_c0,comp57799_c1
GO:0008066	glutamate receptor activity	molecular_function	0.029379	1	1	16	48	24334	comp55144_c0
GO:0055002	striated muscle cell development	biological_process	0.029391	1	1	16	48	24334	comp56277_c5
GO:0031988	membrane-bounded vesicle	cellular_component	0.030377	1	2	16	382	24334	comp56277_c5,comp50540_c1
GO:0044769	ATPase activity, coupled to transmembrane movement of ions, rotational mechanism	molecular_function	0.030745	1	1	16	42	24334	comp50297_c0
GO:0051048	negative regulation of secretion	biological_process	0.031141	1	1	16	49	24334	comp44327_c0
GO:0005737	cytoplasm	cellular_component	0.031432	1	8	16	5775	24334	comp50569_c0,comp42115_c2,comp50040_c1,comp55144_c0,comp50297_c0,comp42115_c0,comp56277_c5,comp50540_c1
GO:0097305	response to alcohol	biological_process	0.031708	1	1	16	51	24334	comp56277_c5
GO:0043229	intracellular organelle	cellular_component	0.032178	1	10	16	8441	24334	comp55038_c1,comp42115_c2,comp50040_c1,comp55007_c0,comp57603_c0,comp50569_c0,comp50540_c1,comp42115_c0,comp56277_c5,comp50297_c0
GO:0008203	cholesterol metabolic process	biological_process	0.032384	1	1	16	48	24334	comp57603_c0
GO:0055001	muscle cell development	biological_process	0.032387	1	1	16	53	24334	comp56277_c5
GO:0043226	organelle	cellular_component	0.032462	1	10	16	8452	24334	comp50297_c0,comp56277_c5,comp42115_c0,comp50540_c1,comp50569_c0,comp57603_c0,comp55007_c0,comp42115_c2,comp50040_c1,comp55038_c1
GO:0006936	muscle contraction	biological_process	0.032975	1	1	16	53	24334	comp56277_c5
GO:0042168	heme metabolic process	biological_process	0.033316	1	1	16	45	24334	comp44327_c0
GO:0019882	antigen processing and presentation	biological_process	0.035022	1	1	16	48	24334	comp57530_c0
GO:0003012	muscle system process	biological_process	0.03517	1	1	16	56	24334	comp56277_c5
GO:0005515	protein binding	molecular_function	0.035727	1	9	16	7096	24334	comp44327_c0,comp55038_c1,comp42115_c2,comp50569_c0,comp50540_c1,comp50257_c0,comp56277_c5,comp42115_c0,comp50297_c0
GO:0044430	cytoskeletal part	cellular_component	0.035923	1	3	16	1062	24334	comp50569_c0,comp56277_c5,comp55038_c1
GO:0044424	intracellular part	cellular_component	0.036148	1	11	16	9995	24334	comp50540_c1,comp50297_c0,comp42115_c0,comp56277_c5,comp55038_c1,comp55144_c0,comp55007_c0,comp57603_c0,comp50569_c0,comp42115_c2,comp50040_c1
GO:0003015	heart process	biological_process	0.036158	1	1	16	56	24334	comp56277_c5
GO:0060047	heart contraction	biological_process	0.036158	1	1	16	56	24334	comp56277_c5
GO:0044438	microbody part	cellular_component	0.036536	1	1	16	49	24334	comp50540_c1
GO:0044439	peroxisomal part	cellular_component	0.036536	1	1	16	49	24334	comp50540_c1
GO:0005623	cell	cellular_component	0.036616	1	12	16	11594	24334	comp42115_c2,comp50040_c1,comp50569_c0,comp57603_c0,comp55007_c0,comp55144_c0,comp55038_c1,comp57530_c0,comp56277_c5,comp42115_c0,comp50297_c0,comp50540_c1
GO:0044464	cell part	cellular_component	0.036616	1	12	16	11594	24334	comp42115_c2,comp50040_c1,comp50569_c0,comp57603_c0,comp55007_c0,comp55144_c0,comp55038_c1,comp57530_c0,comp56277_c5,comp42115_c0,comp50297_c0,comp50540_c1
GO:0031325	positive regulation of cellular metabolic process	biological_process	0.037111	1	3	16	1110	24334	comp50540_c1,comp55038_c1,comp50569_c0
GO:0034622	cellular macromolecular complex assembly	biological_process	0.037443	1	2	16	432	24334	comp50569_c0,comp55038_c1
GO:0015939	pantothenate metabolic process	biological_process	0.037595	1	1	16	45	24334	comp55144_c0
GO:0015940	pantothenate biosynthetic process	biological_process	0.037595	1	1	16	45	24334	comp55144_c0
GO:0051179	localization	biological_process	0.038691	1	7	16	4922	24334	comp50040_c1,comp50297_c0,comp57799_c1,comp50569_c0,comp55038_c1,comp44327_c0,comp55144_c0
GO:0031982	vesicle	cellular_component	0.039027	1	2	16	440	24334	comp50540_c1,comp56277_c5
GO:0003735	structural constituent of ribosome	molecular_function	0.03997	1	2	16	487	24334	comp42115_c2,comp42115_c0
GO:0043473	pigmentation	biological_process	0.039972	1	1	16	62	24334	comp50540_c1
GO:0005231	excitatory extracellular ligand-gated ion channel activity	molecular_function	0.041085	1	1	16	66	24334	comp55144_c0
GO:0016125	sterol metabolic process	biological_process	0.041237	1	1	16	60	24334	comp57603_c0
GO:0051146	striated muscle cell differentiation	biological_process	0.041391	1	1	16	66	24334	comp56277_c5
GO:0015074	DNA integration	biological_process	0.041407	1	1	16	55	24334	comp57799_c1
GO:0022607	cellular component assembly	biological_process	0.041955	1	3	16	1130	24334	comp55038_c1,comp50569_c0,comp56277_c5
GO:0009893	positive regulation of metabolic process	biological_process	0.042369	1	3	16	1168	24334	comp50569_c0,comp55038_c1,comp50540_c1
GO:0046883	regulation of hormone secretion	biological_process	0.043913	1	1	16	71	24334	comp44327_c0
GO:0031674	I band	cellular_component	0.044637	1	1	16	73	24334	comp56277_c5
GO:0016891	endoribonuclease activity, producing 5'-phosphomonoesters	molecular_function	0.046131	1	1	16	67	24334	comp57799_c1
GO:0051716	cellular response to stimulus	biological_process	0.047378	1	7	16	5221	24334	comp55038_c1,comp50540_c1,comp55144_c0,comp44327_c0,comp42138_c0,comp50569_c0,comp50257_c0
GO:0019028	viral capsid	cellular_component	0.047969	1	2	16	493	24334	comp50569_c0,comp55038_c1
GO:0015031	protein transport	biological_process	0.049429	1	3	16	1138	24334	comp57799_c1,comp50569_c0,comp55038_c1
GO:0016482	cytoplasmic transport	biological_process	0.051693	1	2	16	505	24334	comp55038_c1,comp50569_c0
GO:0045184	establishment of protein localization	biological_process	0.051912	1	3	16	1161	24334	comp50569_c0,comp57799_c1,comp55038_c1
GO:0048513	organ development	biological_process	0.052638	1	2	16	572	24334	comp50569_c0,comp56277_c5
GO:0033178	proton-transporting two-sector ATPase complex, catalytic domain	cellular_component	0.052654	1	1	16	72	24334	comp50297_c0
GO:0007507	heart development	biological_process	0.052843	1	1	16	86	24334	comp56277_c5
GO:0042692	muscle cell differentiation	biological_process	0.053118	1	1	16	83	24334	comp56277_c5
GO:0008289	lipid binding	molecular_function	0.053271	1	2	16	537	24334	comp50040_c1,comp55038_c1
GO:0030141	secretory granule	cellular_component	0.053818	1	1	16	77	24334	comp50540_c1
GO:0031406	carboxylic acid binding	molecular_function	0.05458	1	1	16	82	24334	comp50040_c1
GO:0004521	endoribonuclease activity	molecular_function	0.054651	1	1	16	80	24334	comp57799_c1
GO:0006091	generation of precursor metabolites and energy	biological_process	0.054716	1	2	16	564	24334	comp50297_c0,comp50540_c1
GO:0014706	striated muscle tissue development	biological_process	0.055149	1	1	16	90	24334	comp56277_c5
GO:0044446	intracellular organelle part	cellular_component	0.055207	1	7	16	5300	24334	comp50540_c1,comp55038_c1,comp42115_c2,comp56277_c5,comp42115_c0,comp50569_c0,comp50297_c0
GO:0060537	muscle tissue development	biological_process	0.055593	1	1	16	91	24334	comp56277_c5
GO:0019829	cation-transporting ATPase activity	molecular_function	0.055647	1	1	16	82	24334	comp50297_c0
GO:0005622	intracellular	cellular_component	0.05574	1	11	16	10599	24334	comp55144_c0,comp55038_c1,comp50569_c0,comp55007_c0,comp57603_c0,comp42115_c2,comp50040_c1,comp50540_c1,comp50297_c0,comp56277_c5,comp42115_c0
GO:0006200	ATP catabolic process	biological_process	0.056165	1	1	16	90	24334	comp56277_c5
GO:0030017	sarcomere	cellular_component	0.056171	1	1	16	91	24334	comp56277_c5
GO:0005774	vacuolar membrane	cellular_component	0.056793	1	1	16	76	24334	comp50297_c0
GO:0042802	identical protein binding	molecular_function	0.057333	1	2	16	550	24334	comp55038_c1,comp50569_c0
GO:0044422	organelle part	cellular_component	0.05791	1	7	16	5355	24334	comp55038_c1,comp50540_c1,comp50569_c0,comp50297_c0,comp42115_c2,comp56277_c5,comp42115_c0
GO:0044437	vacuolar part	cellular_component	0.058197	1	1	16	78	24334	comp50297_c0
GO:0044449	contractile fiber part	cellular_component	0.058318	1	1	16	93	24334	comp56277_c5
GO:0008022	protein C-terminus binding	molecular_function	0.058418	1	1	16	86	24334	comp50569_c0
GO:0031667	response to nutrient levels	biological_process	0.058827	1	1	16	88	24334	comp50540_c1
GO:0046879	hormone secretion	biological_process	0.058962	1	1	16	96	24334	comp44327_c0
GO:0005230	extracellular ligand-gated ion channel activity	molecular_function	0.059153	1	1	16	95	24334	comp55144_c0
GO:0044237	cellular metabolic process	biological_process	0.059374	1	11	16	10746	24334	comp42115_c0,comp56277_c5,comp50297_c0,comp57799_c1,comp50540_c1,comp42115_c2,comp57603_c0,comp50569_c0,comp55038_c1,comp55144_c0,comp44327_c0
GO:0007517	muscle organ development	biological_process	0.059678	1	1	16	96	24334	comp56277_c5
GO:0009914	hormone transport	biological_process	0.059797	1	1	16	97	24334	comp44327_c0
GO:0051186	cofactor metabolic process	biological_process	0.060321	1	2	16	552	24334	comp44327_c0,comp55144_c0
GO:0007423	sensory organ development	biological_process	0.06224	1	1	16	106	24334	comp50569_c0
GO:0017111	nucleoside-triphosphatase activity	molecular_function	0.062758	1	3	16	1303	24334	comp56277_c5,comp50297_c0,comp50569_c0
GO:0042493	response to drug	biological_process	0.063469	1	1	16	102	24334	comp56277_c5
GO:0001817	regulation of cytokine production	biological_process	0.063807	1	1	16	95	24334	comp50540_c1
GO:0005840	ribosome	cellular_component	0.063944	1	2	16	620	24334	comp42115_c0,comp42115_c2
GO:0006665	sphingolipid metabolic process	biological_process	0.064875	1	1	16	93	24334	comp57603_c0
GO:0006461	protein complex assembly	biological_process	0.065069	1	2	16	603	24334	comp50569_c0,comp55038_c1
GO:0001816	cytokine production	biological_process	0.065347	1	1	16	98	24334	comp50540_c1
GO:0030016	myofibril	cellular_component	0.065394	1	1	16	105	24334	comp56277_c5
GO:0070271	protein complex biogenesis	biological_process	0.065497	1	2	16	605	24334	comp50569_c0,comp55038_c1
GO:0008152	metabolic process	biological_process	0.065728	1	12	16	12463	24334	comp50540_c1,comp42115_c0,comp56277_c5,comp57799_c1,comp50297_c0,comp55038_c1,comp55144_c0,comp44327_c0,comp50040_c1,comp42115_c2,comp57603_c0,comp50569_c0
GO:0016462	pyrophosphatase activity	molecular_function	0.066136	1	3	16	1331	24334	comp50297_c0,comp50569_c0,comp56277_c5
GO:0043292	contractile fiber	cellular_component	0.066488	1	1	16	106	24334	comp56277_c5
GO:0003013	circulatory system process	biological_process	0.067244	1	1	16	107	24334	comp56277_c5
GO:0008015	blood circulation	biological_process	0.067244	1	1	16	107	24334	comp56277_c5
GO:0044763	single-organism cellular process	biological_process	0.068594	1	10	16	9534	24334	comp50569_c0,comp42138_c0,comp55144_c0,comp44327_c0,comp55038_c1,comp50257_c0,comp56277_c5,comp50297_c0,comp57799_c1,comp50540_c1
GO:0042254	ribosome biogenesis	biological_process	0.069673	1	2	16	648	24334	comp42115_c2,comp42115_c0
GO:0009306	protein secretion	biological_process	0.070191	1	1	16	102	24334	comp57799_c1
GO:0016818	hydrolase activity, acting on acid anhydrides, in phosphorus-containing anhydrides	molecular_function	0.070479	1	3	16	1367	24334	comp50297_c0,comp50569_c0,comp56277_c5
GO:0042625	ATPase activity, coupled to transmembrane movement of ions	molecular_function	0.070639	1	1	16	109	24334	comp50297_c0
GO:0031329	regulation of cellular catabolic process	biological_process	0.071298	1	2	16	624	24334	comp55038_c1,comp50569_c0
GO:0001664	G-protein coupled receptor binding	molecular_function	0.07174	1	1	16	105	24334	comp50540_c1
GO:0048729	tissue morphogenesis	biological_process	0.073959	1	1	16	117	24334	comp56277_c5
GO:0043604	amide biosynthetic process	biological_process	0.075447	1	1	16	98	24334	comp55144_c0
GO:0061061	muscle structure development	biological_process	0.076987	1	1	16	124	24334	comp56277_c5
GO:0022613	ribonucleoprotein complex biogenesis	biological_process	0.077118	1	2	16	686	24334	comp42115_c2,comp42115_c0
GO:0016887	ATPase activity	molecular_function	0.077588	1	2	16	649	24334	comp56277_c5,comp50297_c0
GO:0009991	response to extracellular stimulus	biological_process	0.077889	1	1	16	116	24334	comp50540_c1
GO:0015630	microtubule cytoskeleton	cellular_component	0.077947	1	2	16	652	24334	comp50569_c0,comp55038_c1
GO:0071840	cellular component organization or biogenesis	biological_process	0.078329	1	5	16	3446	24334	comp55038_c1,comp50569_c0,comp42115_c0,comp56277_c5,comp42115_c2
GO:0046983	protein dimerization activity	molecular_function	0.078929	1	2	16	678	24334	comp55038_c1,comp50569_c0
GO:0009894	regulation of catabolic process	biological_process	0.080571	1	2	16	669	24334	comp50569_c0,comp55038_c1
GO:0051241	negative regulation of multicellular organismal process	biological_process	0.081719	1	1	16	125	24334	comp50540_c1
GO:0016893	endonuclease activity, active with either ribo- or deoxyribonucleic acids and producing 5'-phosphomonoesters	molecular_function	0.082036	1	1	16	122	24334	comp57799_c1
GO:0016627	oxidoreductase activity, acting on the CH-CH group of donors	molecular_function	0.082449	1	1	16	114	24334	comp44327_c0
GO:0003001	generation of a signal involved in cell-cell signaling	biological_process	0.082628	1	1	16	136	24334	comp44327_c0
GO:0023061	signal release	biological_process	0.082628	1	1	16	136	24334	comp44327_c0
GO:0007015	actin filament organization	biological_process	0.083029	1	1	16	127	24334	comp56277_c5
GO:0004540	ribonuclease activity	molecular_function	0.083503	1	1	16	118	24334	comp57799_c1
GO:0016817	hydrolase activity, acting on acid anhydrides	molecular_function	0.085077	1	3	16	1486	24334	comp50569_c0,comp50297_c0,comp56277_c5
GO:0065003	macromolecular complex assembly	biological_process	0.08534	1	2	16	701	24334	comp55038_c1,comp50569_c0
GO:0007010	cytoskeleton organization	biological_process	0.086813	1	2	16	711	24334	comp56277_c5,comp50569_c0
GO:0008104	protein localization	biological_process	0.086917	1	3	16	1455	24334	comp55038_c1,comp50569_c0,comp57799_c1
GO:0051051	negative regulation of transport	biological_process	0.092684	1	1	16	137	24334	comp44327_c0
GO:0048731	system development	biological_process	0.093322	1	2	16	790	24334	comp56277_c5,comp50569_c0
GO:0008092	cytoskeletal protein binding	molecular_function	0.094321	1	2	16	740	24334	comp56277_c5,comp50569_c0
GO:0006928	cellular component movement	biological_process	0.094579	1	2	16	757	24334	comp56277_c5,comp50569_c0
GO:0015994	chlorophyll metabolic process	biological_process	0.094828	1	1	16	132	24334	comp44327_c0
GO:0032991	macromolecular complex	cellular_component	0.098243	1	7	16	6103	24334	comp55038_c1,comp57530_c0,comp42115_c0,comp42115_c2,comp56277_c5,comp50569_c0,comp50297_c0
GO:0042398	cellular modified amino acid biosynthetic process	biological_process	0.098376	1	1	16	140	24334	comp55144_c0
GO:0044242	cellular lipid catabolic process	biological_process	0.098725	1	1	16	142	24334	comp57603_c0
GO:0031514	motile cilium	cellular_component	0.099106	1	1	16	138	24334	comp50569_c0
GO:0042364	water-soluble vitamin biosynthetic process	biological_process	0.099768	1	1	16	142	24334	comp55144_c0
GO:0015276	ligand-gated ion channel activity	molecular_function	0.1007	1	1	16	161	24334	comp55144_c0
GO:0022834	ligand-gated channel activity	molecular_function	0.1007	1	1	16	161	24334	comp55144_c0
GO:0031967	organelle envelope	cellular_component	0.10154	1	2	16	771	24334	comp50569_c0,comp55038_c1
GO:0009110	vitamin biosynthetic process	biological_process	0.10345	1	1	16	147	24334	comp55144_c0
GO:0007610	behavior	biological_process	0.10357	1	1	16	165	24334	comp42138_c0
GO:0006869	lipid transport	biological_process	0.1063	1	1	16	167	24334	comp55038_c1
GO:0051239	regulation of multicellular organismal process	biological_process	0.10676	1	2	16	831	24334	comp44327_c0,comp50540_c1
GO:0005604	basement membrane	cellular_component	0.10717	1	1	16	153	24334	comp50569_c0
GO:0048522	positive regulation of cellular process	biological_process	0.10754	1	3	16	1708	24334	comp50569_c0,comp55038_c1,comp50540_c1
GO:0006412	translation	biological_process	0.1079	1	2	16	820	24334	comp42115_c0,comp42115_c2
GO:0010876	lipid localization	biological_process	0.10951	1	1	16	173	24334	comp55038_c1
GO:0031975	envelope	cellular_component	0.11022	1	2	16	813	24334	comp50569_c0,comp55038_c1
GO:0007166	cell surface receptor signaling pathway	biological_process	0.11034	1	3	16	1781	24334	comp44327_c0,comp50257_c0,comp42138_c0
GO:0031252	cell leading edge	cellular_component	0.1105	1	1	16	171	24334	comp50569_c0
GO:0070925	organelle assembly	biological_process	0.11058	1	1	16	167	24334	comp56277_c5
GO:0033036	macromolecule localization	biological_process	0.1126	1	3	16	1639	24334	comp57799_c1,comp50569_c0,comp55038_c1
GO:0008202	steroid metabolic process	biological_process	0.11262	1	1	16	168	24334	comp57603_c0
GO:0005773	vacuole	cellular_component	0.11378	1	1	16	166	24334	comp50297_c0
GO:0009887	organ morphogenesis	biological_process	0.11382	1	1	16	188	24334	comp56277_c5
GO:0051046	regulation of secretion	biological_process	0.1146	1	1	16	186	24334	comp44327_c0
GO:0033176	proton-transporting V-type ATPase complex	cellular_component	0.11554	1	1	16	162	24334	comp50297_c0
GO:0042440	pigment metabolic process	biological_process	0.11731	1	1	16	163	24334	comp44327_c0
GO:0071702	organic substance transport	biological_process	0.11817	1	3	16	1680	24334	comp55038_c1,comp50569_c0,comp57799_c1
GO:0050794	regulation of cellular process	biological_process	0.11873	1	8	16	7707	24334	comp50569_c0,comp42138_c0,comp55038_c1,comp44327_c0,comp55144_c0,comp50257_c0,comp57799_c1,comp50540_c1
GO:0006643	membrane lipid metabolic process	biological_process	0.11968	1	1	16	175	24334	comp57603_c0
GO:0042626	ATPase activity, coupled to transmembrane movement of substances	molecular_function	0.11988	1	1	16	187	24334	comp50297_c0
GO:0006066	alcohol metabolic process	biological_process	0.12028	1	1	16	174	24334	comp57603_c0
GO:0006886	intracellular protein transport	biological_process	0.12035	1	2	16	804	24334	comp50569_c0,comp55038_c1
GO:0043492	ATPase activity, coupled to movement of substances	molecular_function	0.12107	1	1	16	190	24334	comp50297_c0
GO:0051707	response to other organism	biological_process	0.12208	1	1	16	198	24334	comp50040_c1
GO:0010817	regulation of hormone levels	biological_process	0.12218	1	1	16	196	24334	comp44327_c0
GO:0006778	porphyrin-containing compound metabolic process	biological_process	0.12294	1	1	16	176	24334	comp44327_c0
GO:0012505	endomembrane system	cellular_component	0.1243	1	2	16	835	24334	comp55038_c1,comp50569_c0
GO:0015988	energy coupled proton transmembrane transport, against electrochemical gradient	biological_process	0.12457	1	1	16	176	24334	comp50297_c0
GO:0015991	ATP hydrolysis coupled proton transport	biological_process	0.12457	1	1	16	176	24334	comp50297_c0
GO:0015399	primary active transmembrane transporter activity	molecular_function	0.126	1	1	16	197	24334	comp50297_c0
GO:0015405	P-P-bond-hydrolysis-driven transmembrane transporter activity	molecular_function	0.126	1	1	16	197	24334	comp50297_c0
GO:0030529	ribonucleoprotein complex	cellular_component	0.12682	1	2	16	905	24334	comp42115_c0,comp42115_c2
GO:0006950	response to stress	biological_process	0.12775	1	3	16	1835	24334	comp55038_c1,comp50040_c1,comp50569_c0
GO:0048518	positive regulation of biological process	biological_process	0.12787	1	3	16	1844	24334	comp50569_c0,comp55038_c1,comp50540_c1
GO:0072358	cardiovascular system development	biological_process	0.12921	1	1	16	203	24334	comp56277_c5
GO:0072359	circulatory system development	biological_process	0.12921	1	1	16	203	24334	comp56277_c5
GO:0044270	cellular nitrogen compound catabolic process	biological_process	0.12986	1	2	16	898	24334	comp56277_c5,comp44327_c0
GO:0019439	aromatic compound catabolic process	biological_process	0.1306	1	2	16	902	24334	comp56277_c5,comp44327_c0
GO:0046700	heterocycle catabolic process	biological_process	0.13071	1	2	16	901	24334	comp44327_c0,comp56277_c5
GO:0016787	hydrolase activity	molecular_function	0.13173	1	5	16	3962	24334	comp50569_c0,comp57799_c1,comp50297_c0,comp57603_c0,comp56277_c5
GO:1901575	organic substance catabolic process	biological_process	0.13273	1	3	16	1799	24334	comp56277_c5,comp57603_c0,comp44327_c0
GO:0044699	single-organism process	biological_process	0.13297	1	10	16	10665	24334	comp42138_c0,comp50569_c0,comp55038_c1,comp44327_c0,comp55144_c0,comp56277_c5,comp50257_c0,comp57799_c1,comp50297_c0,comp50540_c1
GO:0006767	water-soluble vitamin metabolic process	biological_process	0.13402	1	1	16	193	24334	comp55144_c0
GO:0019898	extrinsic to membrane	cellular_component	0.13638	1	1	16	212	24334	comp50569_c0
GO:0050789	regulation of biological process	biological_process	0.13691	1	8	16	7937	24334	comp50540_c1,comp50257_c0,comp57799_c1,comp55038_c1,comp55144_c0,comp44327_c0,comp50569_c0,comp42138_c0
GO:0044057	regulation of system process	biological_process	0.13818	1	1	16	225	24334	comp44327_c0
GO:0016042	lipid catabolic process	biological_process	0.13928	1	1	16	202	24334	comp57603_c0
GO:0004519	endonuclease activity	molecular_function	0.14047	1	1	16	211	24334	comp57799_c1
GO:0006766	vitamin metabolic process	biological_process	0.14127	1	1	16	205	24334	comp55144_c0
GO:0009607	response to biotic stimulus	biological_process	0.14157	1	1	16	232	24334	comp50040_c1
GO:0033013	tetrapyrrole metabolic process	biological_process	0.14285	1	1	16	207	24334	comp44327_c0
GO:0016820	hydrolase activity, acting on acid anhydrides, catalyzing transmembrane movement of substances	molecular_function	0.14407	1	1	16	226	24334	comp50297_c0
GO:0042278	purine nucleoside metabolic process	biological_process	0.14491	1	2	16	954	24334	comp55144_c0,comp56277_c5
GO:0046128	purine ribonucleoside metabolic process	biological_process	0.14491	1	2	16	954	24334	comp55144_c0,comp56277_c5
GO:0005929	cilium	cellular_component	0.14568	1	1	16	220	24334	comp50569_c0
GO:0009150	purine ribonucleotide metabolic process	biological_process	0.14613	1	2	16	976	24334	comp56277_c5,comp55144_c0
GO:0030246	carbohydrate binding	molecular_function	0.14665	1	1	16	232	24334	comp57799_c1
GO:1901615	organic hydroxy compound metabolic process	biological_process	0.14805	1	1	16	221	24334	comp57603_c0
GO:0009119	ribonucleoside metabolic process	biological_process	0.15	1	2	16	974	24334	comp55144_c0,comp56277_c5
GO:0009259	ribonucleotide metabolic process	biological_process	0.15115	1	2	16	997	24334	comp55144_c0,comp56277_c5
GO:0006163	purine nucleotide metabolic process	biological_process	0.15119	1	2	16	997	24334	comp56277_c5,comp55144_c0
GO:0019693	ribose phosphate metabolic process	biological_process	0.15167	1	2	16	999	24334	comp55144_c0,comp56277_c5
GO:0044282	small molecule catabolic process	biological_process	0.1517	1	1	16	222	24334	comp57603_c0
GO:0044712	single-organism catabolic process	biological_process	0.1517	1	1	16	222	24334	comp57603_c0
GO:0043603	cellular amide metabolic process	biological_process	0.15284	1	1	16	221	24334	comp55144_c0
GO:0005215	transporter activity	molecular_function	0.15634	1	3	16	2032	24334	comp50297_c0,comp50040_c1,comp55144_c0
GO:0007268	synaptic transmission	biological_process	0.15661	1	1	16	262	24334	comp55144_c0
GO:0044767	single-organism developmental process	biological_process	0.15676	1	2	16	1067	24334	comp50569_c0,comp56277_c5
GO:0009116	nucleoside metabolic process	biological_process	0.1575	1	2	16	1005	24334	comp55144_c0,comp56277_c5
GO:0044420	extracellular matrix part	cellular_component	0.1582	1	1	16	232	24334	comp50569_c0
GO:0051701	interaction with host	biological_process	0.15828	1	1	16	253	24334	comp50040_c1
GO:0030036	actin cytoskeleton organization	biological_process	0.15955	1	1	16	248	24334	comp56277_c5
GO:0006119	oxidative phosphorylation	biological_process	0.16122	1	1	16	258	24334	comp50297_c0
GO:0042451	purine nucleoside biosynthetic process	biological_process	0.16273	1	1	16	252	24334	comp55144_c0
GO:0046129	purine ribonucleoside biosynthetic process	biological_process	0.16273	1	1	16	252	24334	comp55144_c0
GO:0003774	motor activity	molecular_function	0.16484	1	1	16	261	24334	comp50569_c0
GO:0009987	cellular process	biological_process	0.16534	1	13	16	15765	24334	comp42115_c0,comp50257_c0,comp56277_c5,comp50297_c0,comp57799_c1,comp50540_c1,comp42115_c2,comp57603_c0,comp50569_c0,comp42138_c0,comp55038_c1,comp55144_c0,comp44327_c0
GO:0009108	coenzyme biosynthetic process	biological_process	0.1659	1	1	16	249	24334	comp55144_c0
GO:1901657	glycosyl compound metabolic process	biological_process	0.16643	1	2	16	1038	24334	comp56277_c5,comp55144_c0
GO:0065007	biological regulation	biological_process	0.16649	1	8	16	8280	24334	comp50540_c1,comp50257_c0,comp57799_c1,comp55144_c0,comp44327_c0,comp55038_c1,comp42138_c0,comp50569_c0
GO:1901360	organic cyclic compound metabolic process	biological_process	0.16736	1	7	16	6893	24334	comp56277_c5,comp57603_c0,comp57799_c1,comp50569_c0,comp50540_c1,comp55144_c0,comp44327_c0
GO:0006575	cellular modified amino acid metabolic process	biological_process	0.16752	1	1	16	244	24334	comp55144_c0
GO:0007275	multicellular organismal development	biological_process	0.16884	1	2	16	1140	24334	comp56277_c5,comp50569_c0
GO:0019226	transmission of nerve impulse	biological_process	0.16926	1	1	16	285	24334	comp55144_c0
GO:0009163	nucleoside biosynthetic process	biological_process	0.17302	1	1	16	269	24334	comp55144_c0
GO:0042455	ribonucleoside biosynthetic process	biological_process	0.17302	1	1	16	269	24334	comp55144_c0
GO:0035637	multicellular organismal signaling	biological_process	0.17312	1	1	16	292	24334	comp55144_c0
GO:0071704	organic substance metabolic process	biological_process	0.1744	1	10	16	11082	24334	comp44327_c0,comp55144_c0,comp57603_c0,comp50569_c0,comp50040_c1,comp42115_c2,comp50540_c1,comp57799_c1,comp42115_c0,comp56277_c5
GO:0048856	anatomical structure development	biological_process	0.1778	1	2	16	1157	24334	comp56277_c5,comp50569_c0
GO:1901700	response to oxygen-containing compound	biological_process	0.17874	1	1	16	294	24334	comp56277_c5
GO:0030029	actin filament-based process	biological_process	0.17879	1	1	16	283	24334	comp56277_c5
GO:0008236	serine-type peptidase activity	molecular_function	0.17882	1	1	16	285	24334	comp57603_c0
GO:0017171	serine hydrolase activity	molecular_function	0.17882	1	1	16	285	24334	comp57603_c0
GO:0032989	cellular component morphogenesis	biological_process	0.1808	1	1	16	296	24334	comp56277_c5
GO:0048646	anatomical structure formation involved in morphogenesis	biological_process	0.18391	1	1	16	306	24334	comp56277_c5
GO:0005488	binding	molecular_function	0.18429	1	12	16	14210	24334	comp50540_c1,comp42115_c0,comp50257_c0,comp56277_c5,comp57799_c1,comp50297_c0,comp55038_c1,comp55144_c0,comp44327_c0,comp42115_c2,comp50040_c1,comp50569_c0
GO:0034613	cellular protein localization	biological_process	0.18542	1	2	16	1065	24334	comp50569_c0,comp55038_c1
GO:0070727	cellular macromolecule localization	biological_process	0.1861	1	2	16	1067	24334	comp55038_c1,comp50569_c0
GO:0006629	lipid metabolic process	biological_process	0.1882	1	2	16	1099	24334	comp57603_c0,comp50040_c1
GO:0060341	regulation of cellular localization	biological_process	0.19083	1	1	16	313	24334	comp44327_c0
GO:1901659	glycosyl compound biosynthetic process	biological_process	0.19497	1	1	16	303	24334	comp55144_c0
GO:0046034	ATP metabolic process	biological_process	0.19616	1	1	16	319	24334	comp56277_c5
GO:0055085	transmembrane transport	biological_process	0.19695	1	2	16	1168	24334	comp57799_c1,comp50297_c0
GO:0008652	cellular amino acid biosynthetic process	biological_process	0.1993	1	1	16	306	24334	comp55144_c0
GO:0009117	nucleotide metabolic process	biological_process	0.20293	1	2	16	1194	24334	comp56277_c5,comp55144_c0
GO:0046907	intracellular transport	biological_process	0.20328	1	2	16	1132	24334	comp50569_c0,comp55038_c1
GO:0009152	purine ribonucleotide biosynthetic process	biological_process	0.20379	1	1	16	332	24334	comp55144_c0
GO:0043227	membrane-bounded organelle	cellular_component	0.20398	1	7	16	7108	24334	comp50569_c0,comp50297_c0,comp57603_c0,comp56277_c5,comp50040_c1,comp55038_c1,comp50540_c1
GO:0006753	nucleoside phosphate metabolic process	biological_process	0.20789	1	2	16	1212	24334	comp56277_c5,comp55144_c0
GO:1901564	organonitrogen compound metabolic process	biological_process	0.20833	1	4	16	3378	24334	comp44327_c0,comp55144_c0,comp57603_c0,comp56277_c5
GO:0006164	purine nucleotide biosynthetic process	biological_process	0.20878	1	1	16	340	24334	comp55144_c0
GO:0022836	gated channel activity	molecular_function	0.21103	1	1	16	372	24334	comp55144_c0
GO:0022839	ion gated channel activity	molecular_function	0.21103	1	1	16	372	24334	comp55144_c0
GO:0009260	ribonucleotide biosynthetic process	biological_process	0.21467	1	1	16	352	24334	comp55144_c0
GO:0046390	ribose phosphate biosynthetic process	biological_process	0.21586	1	1	16	354	24334	comp55144_c0
GO:0072522	purine-containing compound biosynthetic process	biological_process	0.21707	1	1	16	354	24334	comp55144_c0
GO:0048468	cell development	biological_process	0.21978	1	1	16	389	24334	comp56277_c5
GO:0009888	tissue development	biological_process	0.22032	1	1	16	371	24334	comp56277_c5
GO:0022804	active transmembrane transporter activity	molecular_function	0.22202	1	1	16	358	24334	comp50297_c0
GO:0050877	neurological system process	biological_process	0.22736	1	1	16	403	24334	comp55144_c0
GO:0045944	positive regulation of transcription from RNA polymerase II promoter	biological_process	0.2278	1	1	16	384	24334	comp50540_c1
GO:0016469	proton-transporting two-sector ATPase complex	cellular_component	0.2278	1	1	16	354	24334	comp50297_c0
GO:0016023	cytoplasmic membrane-bounded vesicle	cellular_component	0.23341	1	1	16	364	24334	comp50540_c1
GO:0006732	coenzyme metabolic process	biological_process	0.24077	1	1	16	374	24334	comp55144_c0
GO:0004518	nuclease activity	molecular_function	0.24456	1	1	16	388	24334	comp57799_c1
GO:0009165	nucleotide biosynthetic process	biological_process	0.24713	1	1	16	409	24334	comp55144_c0
GO:1901293	nucleoside phosphate biosynthetic process	biological_process	0.24834	1	1	16	411	24334	comp55144_c0
GO:0051188	cofactor biosynthetic process	biological_process	0.25006	1	1	16	391	24334	comp55144_c0
GO:0006955	immune response	biological_process	0.25344	1	1	16	418	24334	comp57530_c0
GO:0005578	proteinaceous extracellular matrix	cellular_component	0.25404	1	1	16	409	24334	comp50569_c0
GO:0006807	nitrogen compound metabolic process	biological_process	0.25461	1	7	16	7667	24334	comp55144_c0,comp44327_c0,comp50540_c1,comp50569_c0,comp57799_c1,comp57603_c0,comp56277_c5
GO:0009605	response to external stimulus	biological_process	0.25562	1	1	16	441	24334	comp50540_c1
GO:0072521	purine-containing compound metabolic process	biological_process	0.25587	1	2	16	1406	24334	comp55144_c0,comp56277_c5
GO:0051704	multi-organism process	biological_process	0.26192	1	2	16	1487	24334	comp50040_c1,comp55038_c1
GO:0031410	cytoplasmic vesicle	cellular_component	0.26216	1	1	16	417	24334	comp50540_c1
GO:0070013	intracellular organelle lumen	cellular_component	0.26554	1	3	16	2599	24334	comp50569_c0,comp55038_c1,comp50540_c1
GO:0043233	organelle lumen	cellular_component	0.26628	1	3	16	2604	24334	comp55038_c1,comp50540_c1,comp50569_c0
GO:0015075	ion transmembrane transporter activity	molecular_function	0.26768	1	2	16	1485	24334	comp50297_c0,comp55144_c0
GO:0005667	transcription factor complex	cellular_component	0.26929	1	2	16	1495	24334	comp55038_c1,comp50569_c0
GO:0044710	single-organism metabolic process	biological_process	0.26933	1	5	16	5046	24334	comp50040_c1,comp56277_c5,comp57603_c0,comp55144_c0,comp44327_c0
GO:0042623	ATPase activity, coupled	molecular_function	0.26942	1	1	16	429	24334	comp50297_c0
GO:0031974	membrane-enclosed lumen	cellular_component	0.27056	1	3	16	2626	24334	comp50569_c0,comp55038_c1,comp50540_c1
GO:0044425	membrane part	cellular_component	0.27401	1	5	16	5203	24334	comp55038_c1,comp57530_c0,comp50297_c0,comp57799_c1,comp50569_c0
GO:0015078	hydrogen ion transmembrane transporter activity	molecular_function	0.27528	1	1	16	451	24334	comp50297_c0
GO:0016053	organic acid biosynthetic process	biological_process	0.27538	1	1	16	444	24334	comp55144_c0
GO:0046394	carboxylic acid biosynthetic process	biological_process	0.27538	1	1	16	444	24334	comp55144_c0
GO:0044238	primary metabolic process	biological_process	0.27683	1	9	16	10625	24334	comp57799_c1,comp56277_c5,comp42115_c0,comp50540_c1,comp50569_c0,comp57603_c0,comp50040_c1,comp42115_c2,comp55144_c0
GO:0022891	substrate-specific transmembrane transporter activity	molecular_function	0.28529	1	2	16	1552	24334	comp50297_c0,comp55144_c0
GO:0019637	organophosphate metabolic process	biological_process	0.29326	1	2	16	1527	24334	comp55144_c0,comp56277_c5
GO:0006952	defense response	biological_process	0.2939	1	1	16	520	24334	comp50040_c1
GO:0046483	heterocycle metabolic process	biological_process	0.29486	1	6	16	6649	24334	comp56277_c5,comp57799_c1,comp50569_c0,comp44327_c0,comp55144_c0,comp50540_c1
GO:0031012	extracellular matrix	cellular_component	0.29545	1	1	16	483	24334	comp50569_c0
GO:0051049	regulation of transport	biological_process	0.29713	1	1	16	516	24334	comp44327_c0
GO:0031323	regulation of cellular metabolic process	biological_process	0.30118	1	4	16	4062	24334	comp50569_c0,comp57799_c1,comp50540_c1,comp55038_c1
GO:0032502	developmental process	biological_process	0.30213	1	2	16	1652	24334	comp50569_c0,comp56277_c5
GO:0005216	ion channel activity	molecular_function	0.30362	1	1	16	570	24334	comp55144_c0
GO:0022838	substrate-specific channel activity	molecular_function	0.30362	1	1	16	570	24334	comp55144_c0
GO:0043234	protein complex	cellular_component	0.30371	1	5	16	5369	24334	comp55038_c1,comp57530_c0,comp56277_c5,comp50297_c0,comp50569_c0
GO:0006725	cellular aromatic compound metabolic process	biological_process	0.30467	1	6	16	6721	24334	comp44327_c0,comp55144_c0,comp50540_c1,comp50569_c0,comp57799_c1,comp56277_c5
GO:0034641	cellular nitrogen compound metabolic process	biological_process	0.30594	1	6	16	6719	24334	comp50569_c0,comp57799_c1,comp56277_c5,comp50540_c1,comp55144_c0,comp44327_c0
GO:0016043	cellular component organization	biological_process	0.31051	1	3	16	2795	24334	comp56277_c5,comp50569_c0,comp55038_c1
GO:0015267	channel activity	molecular_function	0.31247	1	1	16	589	24334	comp55144_c0
GO:0022803	passive transmembrane transporter activity	molecular_function	0.31247	1	1	16	589	24334	comp55144_c0
GO:0051252	regulation of RNA metabolic process	biological_process	0.31639	1	3	16	2904	24334	comp50540_c1,comp50569_c0,comp57799_c1
GO:0022892	substrate-specific transporter activity	molecular_function	0.3183	1	2	16	1672	24334	comp50297_c0,comp55144_c0
GO:0048870	cell motility	biological_process	0.31965	1	1	16	552	24334	comp50569_c0
GO:0051674	localization of cell	biological_process	0.31965	1	1	16	552	24334	comp50569_c0
GO:0055086	nucleobase-containing small molecule metabolic process	biological_process	0.32226	1	2	16	1648	24334	comp55144_c0,comp56277_c5
GO:0048519	negative regulation of biological process	biological_process	0.32348	1	2	16	1656	24334	comp50540_c1,comp44327_c0
GO:0015992	proton transport	biological_process	0.32465	1	1	16	552	24334	comp50297_c0
GO:0006818	hydrogen transport	biological_process	0.32505	1	1	16	553	24334	comp50297_c0
GO:0090407	organophosphate biosynthetic process	biological_process	0.3264	1	1	16	560	24334	comp55144_c0
GO:0034220	ion transmembrane transport	biological_process	0.33301	1	1	16	576	24334	comp50297_c0
GO:0006996	organelle organization	biological_process	0.33377	1	2	16	1671	24334	comp56277_c5,comp50569_c0
GO:0022857	transmembrane transporter activity	molecular_function	0.33518	1	2	16	1745	24334	comp55144_c0,comp50297_c0
GO:0019222	regulation of metabolic process	biological_process	0.34172	1	4	16	4301	24334	comp50569_c0,comp57799_c1,comp55038_c1,comp50540_c1
GO:0045893	positive regulation of transcription, DNA-dependent	biological_process	0.34709	1	1	16	621	24334	comp50540_c1
GO:0005886	plasma membrane	cellular_component	0.34905	1	2	16	1833	24334	comp57530_c0,comp50569_c0
GO:0009203	ribonucleoside triphosphate catabolic process	biological_process	0.35331	1	1	16	612	24334	comp56277_c5
GO:0009207	purine ribonucleoside triphosphate catabolic process	biological_process	0.35331	1	1	16	612	24334	comp56277_c5
GO:0006152	purine nucleoside catabolic process	biological_process	0.35418	1	1	16	614	24334	comp56277_c5
GO:0046130	purine ribonucleoside catabolic process	biological_process	0.35418	1	1	16	614	24334	comp56277_c5
GO:0051254	positive regulation of RNA metabolic process	biological_process	0.35431	1	1	16	636	24334	comp50540_c1
GO:0009146	purine nucleoside triphosphate catabolic process	biological_process	0.35449	1	1	16	615	24334	comp56277_c5
GO:0009143	nucleoside triphosphate catabolic process	biological_process	0.35515	1	1	16	617	24334	comp56277_c5
GO:0009164	nucleoside catabolic process	biological_process	0.35527	1	1	16	616	24334	comp56277_c5
GO:0042454	ribonucleoside catabolic process	biological_process	0.35527	1	1	16	616	24334	comp56277_c5
GO:1901658	glycosyl compound catabolic process	biological_process	0.35527	1	1	16	616	24334	comp56277_c5
GO:0009154	purine ribonucleotide catabolic process	biological_process	0.35719	1	1	16	622	24334	comp56277_c5
GO:0009261	ribonucleotide catabolic process	biological_process	0.35775	1	1	16	623	24334	comp56277_c5
GO:0009653	anatomical structure morphogenesis	biological_process	0.36158	1	1	16	667	24334	comp56277_c5
GO:0005783	endoplasmic reticulum	cellular_component	0.36177	1	1	16	607	24334	comp50040_c1
GO:0006195	purine nucleotide catabolic process	biological_process	0.36297	1	1	16	636	24334	comp56277_c5
GO:0072523	purine-containing compound catabolic process	biological_process	0.36528	1	1	16	641	24334	comp56277_c5
GO:0002376	immune system process	biological_process	0.36591	1	1	16	646	24334	comp57530_c0
GO:0010628	positive regulation of gene expression	biological_process	0.36789	1	1	16	667	24334	comp50540_c1
GO:0009166	nucleotide catabolic process	biological_process	0.36802	1	1	16	645	24334	comp56277_c5
GO:0006811	ion transport	biological_process	0.36883	1	2	16	1875	24334	comp55144_c0,comp50297_c0
GO:1901292	nucleoside phosphate catabolic process	biological_process	0.36931	1	1	16	648	24334	comp56277_c5
GO:0010033	response to organic substance	biological_process	0.36943	1	1	16	670	24334	comp56277_c5
GO:0044283	small molecule biosynthetic process	biological_process	0.37402	1	1	16	648	24334	comp55144_c0
GO:0010557	positive regulation of macromolecule biosynthetic process	biological_process	0.37623	1	1	16	689	24334	comp50540_c1
GO:0043231	intracellular membrane-bounded organelle	cellular_component	0.37776	1	6	16	7097	24334	comp50040_c1,comp50569_c0,comp50297_c0,comp57603_c0,comp50540_c1,comp55038_c1
GO:0044451	nucleoplasm part	cellular_component	0.37896	1	2	16	1904	24334	comp55038_c1,comp50569_c0
GO:0045935	positive regulation of nucleobase-containing compound metabolic process	biological_process	0.38036	1	1	16	700	24334	comp50540_c1
GO:1901135	carbohydrate derivative metabolic process	biological_process	0.38168	1	2	16	1835	24334	comp56277_c5,comp55144_c0
GO:0051173	positive regulation of nitrogen compound metabolic process	biological_process	0.38219	1	1	16	704	24334	comp50540_c1
GO:0044711	single-organism biosynthetic process	biological_process	0.38544	1	1	16	674	24334	comp55144_c0
GO:1901136	carbohydrate derivative catabolic process	biological_process	0.38801	1	1	16	690	24334	comp56277_c5
GO:0006796	phosphate-containing compound metabolic process	biological_process	0.38966	1	3	16	3170	24334	comp55144_c0,comp50297_c0,comp56277_c5
GO:0031328	positive regulation of cellular biosynthetic process	biological_process	0.39096	1	1	16	726	24334	comp50540_c1
GO:0006915	apoptotic process	biological_process	0.39192	1	1	16	714	24334	comp56277_c5
GO:0006793	phosphorus metabolic process	biological_process	0.39393	1	3	16	3190	24334	comp50297_c0,comp56277_c5,comp55144_c0
GO:0044764	multi-organism cellular process	biological_process	0.3944	1	1	16	721	24334	comp55038_c1
GO:0009891	positive regulation of biosynthetic process	biological_process	0.39441	1	1	16	735	24334	comp50540_c1
GO:0044249	cellular biosynthetic process	biological_process	0.39455	1	5	16	5992	24334	comp50569_c0,comp42115_c0,comp42115_c2,comp50540_c1,comp55144_c0
GO:0005654	nucleoplasm	cellular_component	0.39535	1	2	16	1963	24334	comp50569_c0,comp55038_c1
GO:0042995	cell projection	cellular_component	0.39575	1	1	16	731	24334	comp50569_c0
GO:0044403	symbiosis, encompassing mutualism through parasitism	biological_process	0.39635	1	1	16	731	24334	comp50040_c1
GO:0044419	interspecies interaction between organisms	biological_process	0.39759	1	1	16	734	24334	comp50040_c1
GO:0036094	small molecule binding	molecular_function	0.39825	1	3	16	3172	24334	comp50040_c1,comp56277_c5,comp55144_c0
GO:0012501	programmed cell death	biological_process	0.39836	1	1	16	730	24334	comp56277_c5
GO:0043565	sequence-specific DNA binding	molecular_function	0.39917	1	1	16	750	24334	comp50569_c0
GO:0006357	regulation of transcription from RNA polymerase II promoter	biological_process	0.39993	1	1	16	743	24334	comp50540_c1
GO:0032879	regulation of localization	biological_process	0.40008	1	1	16	733	24334	comp44327_c0
GO:0015077	monovalent inorganic cation transmembrane transporter activity	molecular_function	0.40106	1	1	16	736	24334	comp50297_c0
GO:0010467	gene expression	biological_process	0.4016	1	4	16	4666	24334	comp50569_c0,comp42115_c0,comp42115_c2,comp50540_c1
GO:0004888	transmembrane signaling receptor activity	molecular_function	0.40414	1	1	16	791	24334	comp55144_c0
GO:0040011	locomotion	biological_process	0.40655	1	1	16	753	24334	comp50569_c0
GO:1901576	organic substance biosynthetic process	biological_process	0.41316	1	5	16	6110	24334	comp50569_c0,comp42115_c2,comp42115_c0,comp55144_c0,comp50540_c1
GO:0071944	cell periphery	cellular_component	0.41494	1	2	16	2095	24334	comp57530_c0,comp50569_c0
GO:0043168	anion binding	molecular_function	0.41531	1	3	16	3271	24334	comp50040_c1,comp56277_c5,comp55144_c0
GO:0046434	organophosphate catabolic process	biological_process	0.42135	1	1	16	762	24334	comp56277_c5
GO:0008219	cell death	biological_process	0.4216	1	1	16	785	24334	comp56277_c5
GO:0016265	death	biological_process	0.4216	1	1	16	785	24334	comp56277_c5
GO:0019219	regulation of nucleobase-containing compound metabolic process	biological_process	0.4248	1	3	16	3445	24334	comp50540_c1,comp57799_c1,comp50569_c0
GO:0051171	regulation of nitrogen compound metabolic process	biological_process	0.42583	1	3	16	3450	24334	comp50540_c1,comp57799_c1,comp50569_c0
GO:0006366	transcription from RNA polymerase II promoter	biological_process	0.43145	1	1	16	820	24334	comp50540_c1
GO:0009058	biosynthetic process	biological_process	0.43434	1	5	16	6239	24334	comp55144_c0,comp50540_c1,comp50569_c0,comp42115_c2,comp42115_c0
GO:0034645	cellular macromolecule biosynthetic process	biological_process	0.43491	1	4	16	4863	24334	comp50540_c1,comp50569_c0,comp42115_c0,comp42115_c2
GO:0007155	cell adhesion	biological_process	0.4379	1	1	16	831	24334	comp50569_c0
GO:0016020	membrane	cellular_component	0.43813	1	6	16	7720	24334	comp57530_c0,comp55144_c0,comp55038_c1,comp50569_c0,comp57799_c1,comp50297_c0
GO:0006139	nucleobase-containing compound metabolic process	biological_process	0.43953	1	5	16	6257	24334	comp50540_c1,comp55144_c0,comp56277_c5,comp57799_c1,comp50569_c0
GO:0030154	cell differentiation	biological_process	0.44069	1	1	16	859	24334	comp56277_c5
GO:0009059	macromolecule biosynthetic process	biological_process	0.44561	1	4	16	4927	24334	comp50540_c1,comp42115_c0,comp42115_c2,comp50569_c0
GO:0034654	nucleobase-containing compound biosynthetic process	biological_process	0.44628	1	3	16	3576	24334	comp50540_c1,comp55144_c0,comp50569_c0
GO:0022610	biological adhesion	biological_process	0.44737	1	1	16	857	24334	comp50569_c0
GO:0015672	monovalent inorganic cation transport	biological_process	0.45423	1	1	16	870	24334	comp50297_c0
GO:0044281	small molecule metabolic process	biological_process	0.45432	1	3	16	3479	24334	comp56277_c5,comp57603_c0,comp55144_c0
GO:0034655	nucleobase-containing compound catabolic process	biological_process	0.45544	1	1	16	846	24334	comp56277_c5
GO:0038023	signaling receptor activity	molecular_function	0.45715	1	1	16	926	24334	comp55144_c0
GO:0009205	purine ribonucleoside triphosphate metabolic process	biological_process	0.45782	1	1	16	858	24334	comp56277_c5
GO:0009144	purine nucleoside triphosphate metabolic process	biological_process	0.45928	1	1	16	862	24334	comp56277_c5
GO:0009199	ribonucleoside triphosphate metabolic process	biological_process	0.46039	1	1	16	863	24334	comp56277_c5
GO:0003824	catalytic activity	molecular_function	0.46157	1	7	16	9131	24334	comp44327_c0,comp55144_c0,comp57799_c1,comp50297_c0,comp50569_c0,comp57603_c0,comp56277_c5
GO:0009141	nucleoside triphosphate metabolic process	biological_process	0.46586	1	1	16	877	24334	comp56277_c5
GO:0070011	peptidase activity, acting on L-amino acid peptides	molecular_function	0.46731	1	1	16	896	24334	comp57603_c0
GO:0044255	cellular lipid metabolic process	biological_process	0.46798	1	1	16	838	24334	comp57603_c0
GO:0060255	regulation of macromolecule metabolic process	biological_process	0.46957	1	3	16	3665	24334	comp50540_c1,comp50569_c0,comp57799_c1
GO:0005524	ATP binding	molecular_function	0.48121	1	2	16	2248	24334	comp56277_c5,comp55144_c0
GO:0032559	adenyl ribonucleotide binding	molecular_function	0.48446	1	2	16	2262	24334	comp55144_c0,comp56277_c5
GO:1901137	carbohydrate derivative biosynthetic process	biological_process	0.48738	1	1	16	913	24334	comp55144_c0
GO:0048869	cellular developmental process	biological_process	0.48949	1	1	16	981	24334	comp56277_c5
GO:0044459	plasma membrane part	cellular_component	0.49141	1	1	16	998	24334	comp57530_c0
GO:0030554	adenyl nucleotide binding	molecular_function	0.49341	1	2	16	2298	24334	comp56277_c5,comp55144_c0
GO:1901363	heterocyclic compound binding	molecular_function	0.49539	1	5	16	6566	24334	comp57799_c1,comp50569_c0,comp50297_c0,comp56277_c5,comp55144_c0
GO:0097159	organic cyclic compound binding	molecular_function	0.49823	1	5	16	6585	24334	comp57799_c1,comp50297_c0,comp50569_c0,comp56277_c5,comp55144_c0
GO:0019438	aromatic compound biosynthetic process	biological_process	0.49969	1	3	16	3848	24334	comp50540_c1,comp55144_c0,comp50569_c0
GO:0022890	inorganic cation transmembrane transporter activity	molecular_function	0.50214	1	1	16	998	24334	comp50297_c0
GO:0008233	peptidase activity	molecular_function	0.50308	1	1	16	996	24334	comp57603_c0
GO:0010604	positive regulation of macromolecule metabolic process	biological_process	0.50543	1	1	16	1012	24334	comp50540_c1
GO:0018130	heterocycle biosynthetic process	biological_process	0.51012	1	3	16	3900	24334	comp55144_c0,comp50540_c1,comp50569_c0
GO:0006508	proteolysis	biological_process	0.5123	1	1	16	1001	24334	comp57603_c0
GO:0004872	receptor activity	molecular_function	0.51681	1	1	16	1096	24334	comp55144_c0
GO:0044271	cellular nitrogen compound biosynthetic process	biological_process	0.51743	1	3	16	3934	24334	comp50540_c1,comp55144_c0,comp50569_c0
GO:0042221	response to chemical stimulus	biological_process	0.52496	1	1	16	1083	24334	comp56277_c5
GO:0003700	sequence-specific DNA binding transcription factor activity	molecular_function	0.52565	1	1	16	1092	24334	comp50569_c0
GO:1901362	organic cyclic compound biosynthetic process	biological_process	0.52684	1	3	16	3985	24334	comp50569_c0,comp55144_c0,comp50540_c1
GO:0001071	nucleic acid binding transcription factor activity	molecular_function	0.52705	1	1	16	1097	24334	comp50569_c0
GO:0031981	nuclear lumen	cellular_component	0.52789	1	2	16	2502	24334	comp55038_c1,comp50569_c0
GO:0080090	regulation of primary metabolic process	biological_process	0.52817	1	3	16	3956	24334	comp50540_c1,comp57799_c1,comp50569_c0
GO:1901566	organonitrogen compound biosynthetic process	biological_process	0.5328	1	1	16	1048	24334	comp55144_c0
GO:0016021	integral to membrane	cellular_component	0.53463	1	3	16	4016	24334	comp50569_c0,comp57799_c1,comp55038_c1
GO:0016070	RNA metabolic process	biological_process	0.5387	1	3	16	4005	24334	comp50540_c1,comp57799_c1,comp50569_c0
GO:0031224	intrinsic to membrane	cellular_component	0.54466	1	3	16	4072	24334	comp57799_c1,comp50569_c0,comp55038_c1
GO:0035639	purine ribonucleoside triphosphate binding	molecular_function	0.5499	1	2	16	2533	24334	comp56277_c5,comp55144_c0
GO:0001883	purine nucleoside binding	molecular_function	0.55151	1	2	16	2540	24334	comp56277_c5,comp55144_c0
GO:0032550	purine ribonucleoside binding	molecular_function	0.55151	1	2	16	2540	24334	comp55144_c0,comp56277_c5
GO:0032549	ribonucleoside binding	molecular_function	0.55213	1	2	16	2543	24334	comp55144_c0,comp56277_c5
GO:0032555	purine ribonucleotide binding	molecular_function	0.55534	1	2	16	2559	24334	comp55144_c0,comp56277_c5
GO:0001882	nucleoside binding	molecular_function	0.55552	1	2	16	2560	24334	comp56277_c5,comp55144_c0
GO:0016788	hydrolase activity, acting on ester bonds	molecular_function	0.55567	1	1	16	1096	24334	comp57799_c1
GO:0032553	ribonucleotide binding	molecular_function	0.55967	1	2	16	2578	24334	comp56277_c5,comp55144_c0
GO:0003676	nucleic acid binding	molecular_function	0.56001	1	3	16	4095	24334	comp50569_c0,comp57799_c1,comp50297_c0
GO:0016773	phosphotransferase activity, alcohol group as acceptor	molecular_function	0.56041	1	1	16	1130	24334	comp55144_c0
GO:0004871	signal transducer activity	molecular_function	0.56102	1	1	16	1210	24334	comp55144_c0
GO:0060089	molecular transducer activity	molecular_function	0.56102	1	1	16	1210	24334	comp55144_c0
GO:0017076	purine nucleotide binding	molecular_function	0.56394	1	2	16	2598	24334	comp56277_c5,comp55144_c0
GO:0008324	cation transmembrane transporter activity	molecular_function	0.56432	1	1	16	1176	24334	comp50297_c0
GO:0003677	DNA binding	molecular_function	0.56875	1	2	16	2714	24334	comp50569_c0,comp50297_c0
GO:0006355	regulation of transcription, DNA-dependent	biological_process	0.57946	1	2	16	2788	24334	comp50569_c0,comp50540_c1
GO:2001141	regulation of RNA biosynthetic process	biological_process	0.58025	1	2	16	2792	24334	comp50569_c0,comp50540_c1
GO:0016301	kinase activity	molecular_function	0.59323	1	1	16	1231	24334	comp55144_c0
GO:0043170	macromolecule metabolic process	biological_process	0.5991	1	6	16	8741	24334	comp50540_c1,comp42115_c2,comp42115_c0,comp50569_c0,comp57799_c1,comp57603_c0
GO:0031090	organelle membrane	cellular_component	0.62023	1	1	16	1297	24334	comp50297_c0
GO:2000112	regulation of cellular macromolecule biosynthetic process	biological_process	0.62256	1	2	16	2990	24334	comp50569_c0,comp50540_c1
GO:0010646	regulation of cell communication	biological_process	0.62442	1	1	16	1383	24334	comp44327_c0
GO:0010556	regulation of macromolecule biosynthetic process	biological_process	0.62559	1	2	16	3006	24334	comp50540_c1,comp50569_c0
GO:0023051	regulation of signaling	biological_process	0.62563	1	1	16	1389	24334	comp44327_c0
GO:0044428	nuclear part	cellular_component	0.62697	1	2	16	2945	24334	comp50569_c0,comp55038_c1
GO:0031326	regulation of cellular biosynthetic process	biological_process	0.63545	1	2	16	3061	24334	comp50540_c1,comp50569_c0
GO:0009889	regulation of biosynthetic process	biological_process	0.63768	1	2	16	3073	24334	comp50569_c0,comp50540_c1
GO:0019538	protein metabolic process	biological_process	0.63985	1	3	16	4494	24334	comp57603_c0,comp42115_c0,comp42115_c2
GO:0006812	cation transport	biological_process	0.64196	1	1	16	1453	24334	comp50297_c0
GO:0016491	oxidoreductase activity	molecular_function	0.64209	1	1	16	1419	24334	comp44327_c0
GO:0010468	regulation of gene expression	biological_process	0.6494	1	2	16	3127	24334	comp50569_c0,comp50540_c1
GO:0006351	transcription, DNA-dependent	biological_process	0.64975	1	2	16	3146	24334	comp50540_c1,comp50569_c0
GO:0006520	cellular amino acid metabolic process	biological_process	0.65092	1	1	16	1406	24334	comp55144_c0
GO:0032774	RNA biosynthetic process	biological_process	0.65343	1	2	16	3165	24334	comp50569_c0,comp50540_c1
GO:0055114	oxidation-reduction process	biological_process	0.65696	1	1	16	1479	24334	comp44327_c0
GO:0048523	negative regulation of cellular process	biological_process	0.65763	1	1	16	1489	24334	comp44327_c0
GO:0000166	nucleotide binding	molecular_function	0.66393	1	2	16	3070	24334	comp55144_c0,comp56277_c5
GO:1901265	nucleoside phosphate binding	molecular_function	0.66393	1	2	16	3070	24334	comp56277_c5,comp55144_c0
GO:0006259	DNA metabolic process	biological_process	0.66606	1	1	16	1506	24334	comp57799_c1
GO:0016310	phosphorylation	biological_process	0.69273	1	1	16	1636	24334	comp50297_c0
GO:0044260	cellular macromolecule metabolic process	biological_process	0.69587	1	5	16	7975	24334	comp42115_c2,comp42115_c0,comp57799_c1,comp50569_c0,comp50540_c1
GO:0005634	nucleus	cellular_component	0.70261	1	3	16	4940	24334	comp55038_c1,comp50569_c0,comp57603_c0
GO:0090304	nucleic acid metabolic process	biological_process	0.70541	1	3	16	5023	24334	comp50569_c0,comp57799_c1,comp50540_c1
GO:0019752	carboxylic acid metabolic process	biological_process	0.7068	1	1	16	1636	24334	comp55144_c0
GO:0043436	oxoacid metabolic process	biological_process	0.71733	1	1	16	1684	24334	comp55144_c0
GO:0006082	organic acid metabolic process	biological_process	0.71904	1	1	16	1692	24334	comp55144_c0
GO:0043167	ion binding	molecular_function	0.73972	1	4	16	6828	24334	comp56277_c5,comp50040_c1,comp44327_c0,comp55144_c0
GO:0044267	cellular protein metabolic process	biological_process	0.74727	1	2	16	3590	24334	comp42115_c2,comp42115_c0
GO:0016772	transferase activity, transferring phosphorus-containing groups	molecular_function	0.75472	1	1	16	1916	24334	comp55144_c0
GO:0008270	zinc ion binding	molecular_function	0.78246	1	1	16	2108	24334	comp44327_c0
GO:0046914	transition metal ion binding	molecular_function	0.83852	1	1	16	2500	24334	comp44327_c0
GO:0016740	transferase activity	molecular_function	0.91839	1	1	16	3300	24334	comp55144_c0
GO:0046872	metal ion binding	molecular_function	0.95399	1	1	16	4097	24334	comp44327_c0
GO:0043169	cation binding	molecular_function	0.95656	1	1	16	4168	24334	comp44327_c0
