# Supplementary material for: Transcriptome analysis revealed the possible regulatory pathways initiating female geese broodiness within the hypothalamic-pituitary-gonadal axis
Source: PLoS One. 2018 Feb 6;13(2):e0191213. doi: 10.1371/journal.pone.0191213 (PMC5800542; doi:10.1371/journal.pone.0191213)
Supplement: S8 Table — (XLS) [file pone.0191213.s013.xls]

GO_accession	Description	Term_type	Over_represented_pValue	Corrected_pValue	DEG_item	DEG_list	Bg_item	Bg_list	Gene_names
GO:0005576	extracellular region	cellular_component	6.9557e-08	0.00088428	26	84	2226	24334	comp48655_c0,comp37792_c0,comp52608_c0,comp52875_c0,comp20878_c0,comp50634_c2,comp51217_c0,comp53450_c0,comp52167_c3,comp57794_c0,comp54666_c0,comp57328_c1,comp51275_c0,comp43047_c0,comp53978_c0,comp54176_c0,comp20904_c0,comp37573_c0,comp56987_c1,comp42753_c0,comp50510_c0,comp41842_c0,comp45882_c0,comp42801_c0,comp55851_c0,comp57812_c0
GO:0031012	extracellular matrix	cellular_component	4.3561e-05	0.21382	10	84	483	24334	comp53450_c0,comp52167_c3,comp51217_c0,comp45882_c0,comp55851_c0,comp42801_c0,comp57328_c1,comp37792_c0,comp56987_c1,comp42753_c0
GO:0010757	negative regulation of plasminogen activation	biological_process	5.0456e-05	0.21382	2	84	2	24334	comp42753_c0,comp53450_c0
GO:0005829	cytosol	cellular_component	8.3733e-05	0.22915	10	84	566	24334	comp56928_c0,comp42753_c0,comp37896_c0,comp42115_c2,comp42115_c0,comp44411_c0,comp50529_c0,comp52630_c0,comp52923_c0,comp51217_c0
GO:0044421	extracellular region part	cellular_component	9.0126e-05	0.22915	13	84	952	24334	comp42801_c0,comp55851_c0,comp57328_c1,comp53978_c0,comp53450_c0,comp51217_c0,comp52167_c3,comp20878_c0,comp56987_c1,comp42753_c0,comp48655_c0,comp37792_c0,comp52608_c0
GO:0010755	regulation of plasminogen activation	biological_process	0.00011623	0.24627	2	84	3	24334	comp53450_c0,comp42753_c0
GO:0097367	carbohydrate derivative binding	molecular_function	0.00018397	0.30921	5	84	138	24334	comp42753_c0,comp53978_c0,comp54176_c0,comp53450_c0,comp52167_c3
GO:0005179	hormone activity	molecular_function	0.00019458	0.30921	6	84	243	24334	comp37573_c0,comp52875_c0,comp57812_c0,comp56987_c1,comp50634_c2,comp43047_c0
GO:0008289	lipid binding	molecular_function	0.00032019	0.41908	9	84	537	24334	comp56914_c0,comp53450_c0,comp51217_c0,comp52923_c0,comp37896_c0,comp57725_c0,comp55260_c0,comp47021_c0,comp20878_c0
GO:0002237	response to molecule of bacterial origin	biological_process	0.00036261	0.41908	2	84	12	24334	comp52630_c0,comp20878_c0
GO:0032496	response to lipopolysaccharide	biological_process	0.00036261	0.41908	2	84	12	24334	comp20878_c0,comp52630_c0
GO:0031639	plasminogen activation	biological_process	0.00040727	0.43147	2	84	5	24334	comp53450_c0,comp42753_c0
GO:0019012	virion	cellular_component	0.00044938	0.43946	11	84	787	24334	comp57659_c0,comp56663_c1,comp52608_c0,comp50529_c0,comp57204_c0,comp57622_c0,comp51529_c0,comp42801_c0,comp45882_c0,comp57794_c0,comp47682_c0
GO:0061041	regulation of wound healing	biological_process	0.00048943	0.44444	3	84	46	24334	comp44411_c0,comp53450_c0,comp42753_c0
GO:0010955	negative regulation of protein processing	biological_process	0.00054635	0.46162	2	84	4	24334	comp53450_c0,comp42753_c0
GO:0031638	zymogen activation	biological_process	0.00058097	0.46162	2	84	6	24334	comp53450_c0,comp42753_c0
GO:0022627	cytosolic small ribosomal subunit	cellular_component	0.00079313	0.54213	2	84	13	24334	comp42115_c0,comp42115_c2
GO:0031091	platelet alpha granule	cellular_component	0.00085757	0.54213	2	84	11	24334	comp53450_c0,comp42753_c0
GO:0005539	glycosaminoglycan binding	molecular_function	0.00088971	0.54213	4	84	104	24334	comp42753_c0,comp53978_c0,comp53450_c0,comp52167_c3
GO:0030195	negative regulation of blood coagulation	biological_process	0.00089552	0.54213	2	84	14	24334	comp53450_c0,comp42753_c0
GO:1900047	negative regulation of hemostasis	biological_process	0.00089552	0.54213	2	84	14	24334	comp42753_c0,comp53450_c0
GO:0004866	endopeptidase inhibitor activity	molecular_function	0.0010191	0.58152	4	84	137	24334	comp50510_c0,comp42753_c0,comp55361_c0,comp48655_c0
GO:0061135	endopeptidase regulator activity	molecular_function	0.0010521	0.58152	4	84	138	24334	comp50510_c0,comp42753_c0,comp55361_c0,comp48655_c0
GO:0005615	extracellular space	cellular_component	0.0011338	0.60059	7	84	403	24334	comp53450_c0,comp52167_c3,comp48655_c0,comp52608_c0,comp42801_c0,comp20878_c0,comp53978_c0
GO:0050819	negative regulation of coagulation	biological_process	0.0013645	0.67235	2	84	16	24334	comp53450_c0,comp42753_c0
GO:0070613	regulation of protein processing	biological_process	0.0014086	0.67235	2	84	8	24334	comp53450_c0,comp42753_c0
GO:0043271	negative regulation of ion transport	biological_process	0.0014279	0.67235	2	84	19	24334	comp53450_c0,comp42753_c0
GO:0005578	proteinaceous extracellular matrix	cellular_component	0.0016649	0.74278	7	84	409	24334	comp56987_c1,comp57328_c1,comp55851_c0,comp42801_c0,comp37792_c0,comp51217_c0,comp52167_c3
GO:0050896	response to stimulus	biological_process	0.0016944	0.74278	36	84	6039	24334	comp56914_c0,comp37573_c0,comp56315_c0,comp56987_c1,comp57851_c0,comp57659_c0,comp47021_c0,comp50341_c0,comp56928_c0,comp57530_c0,comp51275_c0,comp57328_c1,comp43047_c0,comp53978_c0,comp52630_c0,comp37896_c0,comp50602_c0,comp57725_c0,comp48655_c0,comp50634_c2,comp51021_c0,comp20878_c0,comp58475_c0,comp52875_c0,comp57812_c0,comp52923_c0,comp55260_c0,comp42753_c0,comp54584_c0,comp45138_c0,comp57794…
GO:0010831	positive regulation of myotube differentiation	biological_process	0.0019865	0.74278	1	84	1	24334	comp20878_c0
GO:0070538	oleic acid binding	molecular_function	0.0019865	0.74278	1	84	1	24334	comp20878_c0
GO:0070540	stearic acid binding	molecular_function	0.0019865	0.74278	1	84	1	24334	comp20878_c0
GO:0070543	response to linoleic acid	biological_process	0.0019865	0.74278	1	84	1	24334	comp20878_c0
GO:2001016	positive regulation of skeletal muscle cell differentiation	biological_process	0.0019865	0.74278	1	84	1	24334	comp20878_c0
GO:0015935	small ribosomal subunit	cellular_component	0.0022378	0.81282	2	84	22	24334	comp42115_c2,comp42115_c0
GO:0030414	peptidase inhibitor activity	molecular_function	0.0023691	0.82002	4	84	169	24334	comp48655_c0,comp55361_c0,comp50510_c0,comp42753_c0
GO:0005102	receptor binding	molecular_function	0.0023866	0.82002	11	84	1098	24334	comp43047_c0,comp57812_c0,comp52923_c0,comp57794_c0,comp53450_c0,comp50634_c2,comp56987_c1,comp42753_c0,comp52875_c0,comp37573_c0,comp37896_c0
GO:0006096	glycolysis	biological_process	0.0025663	0.85856	3	84	71	24334	comp54584_c0,comp58475_c0,comp50529_c0
GO:0033993	response to lipid	biological_process	0.0026516	0.86434	4	84	158	24334	comp20878_c0,comp56914_c0,comp57725_c0,comp52630_c0
GO:0061134	peptidase regulator activity	molecular_function	0.0028691	0.91187	4	84	180	24334	comp50510_c0,comp42753_c0,comp55361_c0,comp48655_c0
GO:0044423	virion part	cellular_component	0.0033035	1	9	84	710	24334	comp56663_c1,comp57659_c0,comp57204_c0,comp52608_c0,comp42801_c0,comp57622_c0,comp47682_c0,comp57794_c0,comp45882_c0
GO:0005198	structural molecule activity	molecular_function	0.003428	1	12	84	1284	24334	comp50709_c0,comp37792_c0,comp37896_c0,comp42115_c2,comp42115_c0,comp56987_c1,comp57659_c0,comp51021_c0,comp56663_c1,comp57794_c0,comp57622_c0,comp42801_c0
GO:0031406	carboxylic acid binding	molecular_function	0.003901	1	3	84	82	24334	comp20878_c0,comp55851_c0,comp53450_c0
GO:0030193	regulation of blood coagulation	biological_process	0.0041872	1	2	84	26	24334	comp53450_c0,comp42753_c0
GO:1900046	regulation of hemostasis	biological_process	0.0041872	1	2	84	26	24334	comp42753_c0,comp53450_c0
GO:0015908	fatty acid transport	biological_process	0.0043808	1	2	84	33	24334	comp53450_c0,comp20878_c0
GO:0055088	lipid homeostasis	biological_process	0.0046304	1	2	84	32	24334	comp20878_c0,comp37896_c0
GO:0044707	single-multicellular organism process	biological_process	0.0051845	1	14	84	1881	24334	comp42753_c0,comp20878_c0,comp20904_c0,comp52608_c0,comp52630_c0,comp52089_c1,comp48655_c0,comp42801_c0,comp55851_c0,comp52923_c0,comp54666_c0,comp53450_c0,comp56914_c0,comp51217_c0
GO:0031232	extrinsic to external side of plasma membrane	cellular_component	0.0052012	1	1	84	1	24334	comp42753_c0
GO:0022626	cytosolic ribosome	cellular_component	0.005283	1	2	84	37	24334	comp42115_c0,comp42115_c2
GO:0005543	phospholipid binding	molecular_function	0.0053385	1	6	84	384	24334	comp52923_c0,comp57725_c0,comp55260_c0,comp53450_c0,comp56914_c0,comp37896_c0
GO:0043169	cation binding	molecular_function	0.0058866	1	26	84	4168	24334	comp57328_c1,comp54176_c0,comp53978_c0,comp45437_c0,comp57794_c0,comp51217_c0,comp53450_c0,comp52167_c3,comp53815_c0,comp34362_c0,comp50529_c0,comp54304_c1,comp52630_c0,comp50602_c0,comp57725_c0,comp54262_c0,comp44411_c0,comp42801_c0,comp55851_c0,comp49068_c0,comp41842_c0,comp45882_c0,comp56914_c0,comp50510_c0,comp56987_c1,comp56315_c0
GO:0036143	kringle domain binding	molecular_function	0.0060484	1	1	84	1	24334	comp53978_c0
GO:0050818	regulation of coagulation	biological_process	0.0065599	1	2	84	31	24334	comp53450_c0,comp42753_c0
GO:0035612	AP-2 adaptor complex binding	molecular_function	0.0066929	1	1	84	1	24334	comp37896_c0
GO:0035615	clathrin adaptor activity	molecular_function	0.0066929	1	1	84	1	24334	comp37896_c0
GO:0003934	GTP cyclohydrolase I activity	molecular_function	0.0067161	1	1	84	1	24334	comp52630_c0
GO:0048102	autophagic cell death	biological_process	0.0069085	1	1	84	1	24334	comp56928_c0
GO:0032006	regulation of TOR signaling cascade	biological_process	0.0070729	1	2	84	41	24334	comp52630_c0,comp54584_c0
GO:0010766	negative regulation of sodium ion transport	biological_process	0.0071555	1	1	84	2	24334	comp42753_c0
GO:0004743	pyruvate kinase activity	molecular_function	0.0072598	1	1	84	2	24334	comp50529_c0
GO:0030235	nitric-oxide synthase regulator activity	molecular_function	0.0075509	1	1	84	2	24334	comp57851_c0
GO:0014916	regulation of lung blood pressure	biological_process	0.007555	1	1	84	2	24334	comp52630_c0
GO:0005515	protein binding	molecular_function	0.0075982	1	41	84	7096	24334	comp53978_c0,comp51275_c0,comp43047_c0,comp54666_c0,comp48751_c1,comp52167_c3,comp50634_c2,comp52875_c0,comp51021_c0,comp37792_c0,comp52630_c0,comp52608_c0,comp50602_c0,comp48655_c0,comp37896_c0,comp55851_c0,comp42801_c0,comp41842_c0,comp34108_c0,comp56914_c0,comp57851_c0,comp56987_c1,comp50341_c0,comp37573_c0,comp56315_c0,comp53267_c0,comp57794_c0,comp53450_c0,comp57038_c0,comp57094_c0,comp54262…
GO:0019031	viral envelope	cellular_component	0.0076308	1	5	84	253	24334	comp57622_c0,comp42801_c0,comp45882_c0,comp52608_c0,comp57204_c0
GO:0036338	viral membrane	cellular_component	0.0076308	1	5	84	253	24334	comp52608_c0,comp45882_c0,comp57204_c0,comp57622_c0,comp42801_c0
GO:2000698	positive regulation of epithelial cell differentiation involved in kidney development	biological_process	0.0078186	1	1	84	2	24334	comp52608_c0
GO:2000768	positive regulation of nephron tubule epithelial cell differentiation	biological_process	0.0078186	1	1	84	2	24334	comp52608_c0
GO:0004882	androgen receptor activity	molecular_function	0.0079158	1	1	84	2	24334	comp47021_c0
GO:0005499	vitamin D binding	molecular_function	0.0079893	1	1	84	3	24334	comp51217_c0
GO:0005496	steroid binding	molecular_function	0.0084438	1	2	84	43	24334	comp47021_c0,comp51217_c0
GO:0015245	fatty acid transporter activity	molecular_function	0.0085402	1	1	84	2	24334	comp20878_c0
GO:0002578	negative regulation of antigen processing and presentation	biological_process	0.009086	1	1	84	1	24334	comp53450_c0
GO:0002580	regulation of antigen processing and presentation of peptide or polysaccharide antigen via MHC class II	biological_process	0.009086	1	1	84	1	24334	comp53450_c0
GO:0002581	negative regulation of antigen processing and presentation of peptide or polysaccharide antigen via MHC class II	biological_process	0.009086	1	1	84	1	24334	comp53450_c0
GO:0002605	negative regulation of dendritic cell antigen processing and presentation	biological_process	0.009086	1	1	84	1	24334	comp53450_c0
GO:0010749	regulation of nitric oxide mediated signal transduction	biological_process	0.009086	1	1	84	1	24334	comp53450_c0
GO:0010751	negative regulation of nitric oxide mediated signal transduction	biological_process	0.009086	1	1	84	1	24334	comp53450_c0
GO:0010752	regulation of cGMP-mediated signaling	biological_process	0.009086	1	1	84	1	24334	comp53450_c0
GO:0010754	negative regulation of cGMP-mediated signaling	biological_process	0.009086	1	1	84	1	24334	comp53450_c0
GO:0032695	negative regulation of interleukin-12 production	biological_process	0.009086	1	1	84	1	24334	comp53450_c0
GO:0051917	regulation of fibrinolysis	biological_process	0.009086	1	1	84	1	24334	comp53450_c0
GO:0051918	negative regulation of fibrinolysis	biological_process	0.009086	1	1	84	1	24334	comp53450_c0
GO:0002320	lymphoid progenitor cell differentiation	biological_process	0.0092862	1	1	84	5	24334	comp20904_c0
GO:0048505	regulation of timing of cell differentiation	biological_process	0.0094221	1	1	84	3	24334	comp42753_c0
GO:0004523	ribonuclease H activity	molecular_function	0.0094403	1	2	84	31	24334	comp53815_c0,comp57794_c0
GO:0018149	peptide cross-linking	biological_process	0.0094816	1	2	84	38	24334	comp53450_c0,comp45437_c0
GO:0046872	metal ion binding	molecular_function	0.0095585	1	25	84	4097	24334	comp56914_c0,comp45882_c0,comp41842_c0,comp49068_c0,comp55851_c0,comp42801_c0,comp56315_c0,comp56987_c1,comp50510_c0,comp52167_c3,comp51217_c0,comp53450_c0,comp57794_c0,comp45437_c0,comp53978_c0,comp57328_c1,comp44411_c0,comp57725_c0,comp54262_c0,comp50602_c0,comp52630_c0,comp54304_c1,comp50529_c0,comp34362_c0,comp53815_c0
GO:0070539	linoleic acid binding	molecular_function	0.0096301	1	1	84	3	24334	comp20878_c0
GO:0009607	response to biotic stimulus	biological_process	0.0096342	1	4	84	232	24334	comp20878_c0,comp51021_c0,comp50602_c0,comp52630_c0
GO:0050877	neurological system process	biological_process	0.0096543	1	5	84	403	24334	comp52089_c1,comp51217_c0,comp52630_c0,comp52923_c0,comp42753_c0
GO:0032501	multicellular organismal process	biological_process	0.0096606	1	14	84	2013	24334	comp42801_c0,comp55851_c0,comp52923_c0,comp54666_c0,comp51217_c0,comp56914_c0,comp53450_c0,comp20878_c0,comp42753_c0,comp52089_c1,comp48655_c0,comp20904_c0,comp52608_c0,comp52630_c0
GO:0050542	icosanoid binding	molecular_function	0.0097652	1	1	84	3	24334	comp20878_c0
GO:0050543	icosatetraenoic acid binding	molecular_function	0.0097652	1	1	84	3	24334	comp20878_c0
GO:0050544	arachidonic acid binding	molecular_function	0.0097652	1	1	84	3	24334	comp20878_c0
GO:1901567	fatty acid derivative binding	molecular_function	0.0097652	1	1	84	3	24334	comp20878_c0
GO:0009611	response to wounding	biological_process	0.0097863	1	5	84	359	24334	comp20878_c0,comp42753_c0,comp44411_c0,comp48655_c0,comp53450_c0
GO:0050884	neuromuscular process controlling posture	biological_process	0.009879	1	1	84	3	24334	comp52630_c0
GO:0042533	tumor necrosis factor biosynthetic process	biological_process	0.0099687	1	1	84	2	24334	comp53450_c0
GO:0042534	regulation of tumor necrosis factor biosynthetic process	biological_process	0.0099687	1	1	84	2	24334	comp53450_c0
GO:0042535	positive regulation of tumor necrosis factor biosynthetic process	biological_process	0.0099687	1	1	84	2	24334	comp53450_c0
GO:0006007	glucose catabolic process	biological_process	0.010101	1	3	84	103	24334	comp58475_c0,comp54584_c0,comp50529_c0
GO:0019320	hexose catabolic process	biological_process	0.010101	1	3	84	103	24334	comp50529_c0,comp58475_c0,comp54584_c0
GO:0002244	hematopoietic progenitor cell differentiation	biological_process	0.010131	1	1	84	6	24334	comp20904_c0
GO:0046654	tetrahydrofolate biosynthetic process	biological_process	0.010344	1	1	84	2	24334	comp52630_c0
GO:0055089	fatty acid homeostasis	biological_process	0.010377	1	1	84	3	24334	comp20878_c0
GO:0070051	fibrinogen binding	molecular_function	0.010398	1	1	84	2	24334	comp53450_c0
GO:0010746	regulation of plasma membrane long-chain fatty acid transport	biological_process	0.010816	1	1	84	3	24334	comp53450_c0
GO:0010748	negative regulation of plasma membrane long-chain fatty acid transport	biological_process	0.010816	1	1	84	3	24334	comp53450_c0
GO:0015911	plasma membrane long-chain fatty acid transport	biological_process	0.010816	1	1	84	3	24334	comp53450_c0
GO:0034763	negative regulation of transmembrane transport	biological_process	0.010816	1	1	84	3	24334	comp53450_c0
GO:0034766	negative regulation of ion transmembrane transport	biological_process	0.010816	1	1	84	3	24334	comp53450_c0
GO:1902001	fatty acid transmembrane transport	biological_process	0.010816	1	1	84	3	24334	comp53450_c0
GO:0046365	monosaccharide catabolic process	biological_process	0.011078	1	3	84	107	24334	comp50529_c0,comp54584_c0,comp58475_c0
GO:0009895	negative regulation of catabolic process	biological_process	0.011081	1	2	84	42	24334	comp54584_c0,comp42753_c0
GO:0030246	carbohydrate binding	molecular_function	0.011088	1	4	84	232	24334	comp52167_c3,comp55851_c0,comp50138_c0,comp53978_c0
GO:0031982	vesicle	cellular_component	0.01111	1	6	84	440	24334	comp57851_c0,comp42753_c0,comp52630_c0,comp37896_c0,comp53450_c0,comp51217_c0
GO:0006707	cholesterol catabolic process	biological_process	0.011113	1	1	84	2	24334	comp57603_c0
GO:0016127	sterol catabolic process	biological_process	0.011113	1	1	84	2	24334	comp57603_c0
GO:0051000	positive regulation of nitric-oxide synthase activity	biological_process	0.011213	1	1	84	3	24334	comp52630_c0
GO:0031929	TOR signaling cascade	biological_process	0.011752	1	2	84	49	24334	comp52630_c0,comp54584_c0
GO:0001786	phosphatidylserine binding	molecular_function	0.012025	1	1	84	4	24334	comp53450_c0
GO:0045820	negative regulation of glycolysis	biological_process	0.012104	1	1	84	4	24334	comp54584_c0
GO:0030131	clathrin adaptor complex	cellular_component	0.012182	1	2	84	32	24334	comp37896_c0,comp37573_c0
GO:0034111	negative regulation of homotypic cell-cell adhesion	biological_process	0.012206	1	1	84	2	24334	comp42753_c0
GO:0090331	negative regulation of platelet aggregation	biological_process	0.012206	1	1	84	2	24334	comp42753_c0
GO:0032332	positive regulation of chondrocyte differentiation	biological_process	0.012448	1	1	84	8	24334	comp20878_c0
GO:0042622	photoreceptor outer segment membrane	cellular_component	0.012581	1	1	84	5	24334	comp52608_c0
GO:0002468	dendritic cell antigen processing and presentation	biological_process	0.012874	1	1	84	2	24334	comp53450_c0
GO:0002577	regulation of antigen processing and presentation	biological_process	0.012874	1	1	84	2	24334	comp53450_c0
GO:0002604	regulation of dendritic cell antigen processing and presentation	biological_process	0.012874	1	1	84	2	24334	comp53450_c0
GO:0042060	wound healing	biological_process	0.013016	1	4	84	231	24334	comp42753_c0,comp53450_c0,comp48655_c0,comp44411_c0
GO:0003933	GTP cyclohydrolase activity	molecular_function	0.013094	1	1	84	3	24334	comp52630_c0
GO:0019797	procollagen-proline 3-dioxygenase activity	molecular_function	0.01321	1	1	84	2	24334	comp55851_c0
GO:0031544	peptidyl-proline 3-dioxygenase activity	molecular_function	0.01321	1	1	84	2	24334	comp55851_c0
GO:0030121	AP-1 adaptor complex	cellular_component	0.01341	1	1	84	2	24334	comp37896_c0
GO:0030911	TPR domain binding	molecular_function	0.013429	1	1	84	2	24334	comp57851_c0
GO:0040034	regulation of development, heterochronic	biological_process	0.013438	1	1	84	4	24334	comp42753_c0
GO:0010033	response to organic substance	biological_process	0.013465	1	7	84	670	24334	comp52630_c0,comp57725_c0,comp56914_c0,comp53450_c0,comp51217_c0,comp53978_c0,comp20878_c0
GO:0016755	transferase activity, transferring amino-acyl groups	molecular_function	0.013654	1	2	84	44	24334	comp47021_c0,comp45437_c0
GO:0004687	myosin light chain kinase activity	molecular_function	0.013664	1	1	84	5	24334	comp44411_c0
GO:0004045	aminoacyl-tRNA hydrolase activity	molecular_function	0.014112	1	1	84	5	24334	comp43047_c0
GO:0002376	immune system process	biological_process	0.014128	1	7	84	646	24334	comp20878_c0,comp51275_c0,comp53450_c0,comp57794_c0,comp20904_c0,comp57530_c0,comp52630_c0
GO:0016032	viral process	biological_process	0.014366	1	7	84	659	24334	comp51529_c0,comp42801_c0,comp53450_c0,comp57204_c0,comp52608_c0,comp57794_c0,comp50529_c0
GO:0004029	aldehyde dehydrogenase (NAD) activity	molecular_function	0.014881	1	1	84	3	24334	comp58475_c0
GO:0018899	1,2-dichloroethane metabolic process	biological_process	0.014881	1	1	84	3	24334	comp58475_c0
GO:0019260	1,2-dichloroethane catabolic process	biological_process	0.014881	1	1	84	3	24334	comp58475_c0
GO:0009986	cell surface	cellular_component	0.014886	1	4	84	247	24334	comp53450_c0,comp20904_c0,comp52608_c0,comp42753_c0
GO:0043269	regulation of ion transport	biological_process	0.015047	1	3	84	154	24334	comp44411_c0,comp53450_c0,comp42753_c0
GO:0043652	engulfment of apoptotic cell	biological_process	0.015052	1	1	84	2	24334	comp53450_c0
GO:0006706	steroid catabolic process	biological_process	0.015289	1	1	84	3	24334	comp57603_c0
GO:0007263	nitric oxide mediated signal transduction	biological_process	0.015426	1	1	84	5	24334	comp53450_c0
GO:0014067	negative regulation of phosphatidylinositol 3-kinase cascade	biological_process	0.015628	1	1	84	8	24334	comp42753_c0
GO:0043537	negative regulation of blood vessel endothelial cell migration	biological_process	0.015727	1	1	84	2	24334	comp53450_c0
GO:0030119	AP-type membrane coat adaptor complex	cellular_component	0.016	1	2	84	37	24334	comp37573_c0,comp37896_c0
GO:0010762	regulation of fibroblast migration	biological_process	0.016094	1	1	84	3	24334	comp53450_c0
GO:0010763	positive regulation of fibroblast migration	biological_process	0.016094	1	1	84	3	24334	comp53450_c0
GO:0001652	granular component	cellular_component	0.016123	1	1	84	3	24334	comp53978_c0
GO:0070052	collagen V binding	molecular_function	0.01638	1	1	84	2	24334	comp53450_c0
GO:2000195	negative regulation of female gonad development	biological_process	0.016456	1	1	84	4	24334	comp56914_c0
GO:0003885	D-arabinono-1,4-lactone oxidase activity	molecular_function	0.016481	1	1	84	3	24334	comp56606_c0
GO:0016899	oxidoreductase activity, acting on the CH-OH group of donors, oxygen as acceptor	molecular_function	0.016481	1	1	84	3	24334	comp56606_c0
GO:0006971	hypotonic response	biological_process	0.016558	1	1	84	6	24334	comp44411_c0
GO:0071476	cellular hypotonic response	biological_process	0.016558	1	1	84	6	24334	comp44411_c0
GO:0008285	negative regulation of cell proliferation	biological_process	0.017033	1	4	84	257	24334	comp42753_c0,comp55851_c0,comp56928_c0,comp53450_c0
GO:0033588	Elongator holoenzyme complex	cellular_component	0.01736	1	1	84	4	24334	comp45437_c0
GO:0048167	regulation of synaptic plasticity	biological_process	0.017431	1	2	84	60	24334	comp52923_c0,comp42753_c0
GO:0044724	single-organism carbohydrate catabolic process	biological_process	0.017998	1	3	84	125	24334	comp58475_c0,comp54584_c0,comp50529_c0
GO:0032026	response to magnesium ion	biological_process	0.018218	1	1	84	4	24334	comp53450_c0
GO:0007162	negative regulation of cell adhesion	biological_process	0.018787	1	2	84	54	24334	comp53450_c0,comp42753_c0
GO:0016338	calcium-independent cell-cell adhesion	biological_process	0.019026	1	1	84	4	24334	comp51021_c0
GO:0019882	antigen processing and presentation	biological_process	0.019268	1	2	84	48	24334	comp53450_c0,comp57530_c0
GO:0030194	positive regulation of blood coagulation	biological_process	0.01929	1	1	84	5	24334	comp53450_c0
GO:1900048	positive regulation of hemostasis	biological_process	0.01929	1	1	84	5	24334	comp53450_c0
GO:0001540	beta-amyloid binding	molecular_function	0.019363	1	1	84	5	24334	comp37896_c0
GO:0050794	regulation of cellular process	biological_process	0.019382	1	39	84	7707	24334	comp56315_c0,comp37573_c0,comp50341_c0,comp56928_c0,comp47021_c0,comp57659_c0,comp57851_c0,comp56987_c1,comp56914_c0,comp55851_c0,comp42801_c0,comp57725_c0,comp50602_c0,comp57434_c0,comp37896_c0,comp52630_c0,comp52608_c0,comp20878_c0,comp52875_c0,comp50634_c2,comp45437_c0,comp53978_c0,comp43047_c0,comp57328_c1,comp55260_c0,comp45138_c0,comp54584_c0,comp42753_c0,comp52923_c0,comp57812_c0,comp54262…
GO:0032770	positive regulation of monooxygenase activity	biological_process	0.01952	1	1	84	4	24334	comp52630_c0
GO:0042416	dopamine biosynthetic process	biological_process	0.019629	1	1	84	5	24334	comp52630_c0
GO:0051704	multi-organism process	biological_process	0.019701	1	11	84	1487	24334	comp50529_c0,comp52630_c0,comp52608_c0,comp57204_c0,comp50602_c0,comp20878_c0,comp57794_c0,comp53450_c0,comp51275_c0,comp42801_c0,comp51529_c0
GO:0030159	receptor signaling complex scaffold activity	molecular_function	0.019791	1	1	84	4	24334	comp37896_c0
GO:0042995	cell projection	cellular_component	0.019795	1	7	84	731	24334	comp52923_c0,comp54139_c1,comp44411_c0,comp56315_c0,comp51217_c0,comp37896_c0,comp52608_c0
GO:0019934	cGMP-mediated signaling	biological_process	0.020026	1	1	84	5	24334	comp53450_c0
GO:0042730	fibrinolysis	biological_process	0.020183	1	1	84	6	24334	comp53450_c0
GO:0002544	chronic inflammatory response	biological_process	0.020304	1	1	84	6	24334	comp53450_c0
GO:0044391	ribosomal subunit	cellular_component	0.020353	1	2	84	69	24334	comp42115_c0,comp42115_c2
GO:0036041	long-chain fatty acid binding	molecular_function	0.020819	1	1	84	7	24334	comp20878_c0
GO:0047485	protein N-terminus binding	molecular_function	0.020974	1	2	84	57	24334	comp42115_c2,comp42115_c0
GO:0004857	enzyme inhibitor activity	molecular_function	0.021389	1	4	84	299	24334	comp48655_c0,comp55361_c0,comp42753_c0,comp50510_c0
GO:0010544	negative regulation of platelet activation	biological_process	0.021529	1	1	84	7	24334	comp42753_c0
GO:0030336	negative regulation of cell migration	biological_process	0.021663	1	2	84	58	24334	comp53450_c0,comp56928_c0
GO:0005509	calcium ion binding	molecular_function	0.021738	1	7	84	767	24334	comp41842_c0,comp45882_c0,comp53450_c0,comp51217_c0,comp52167_c3,comp57328_c1,comp53978_c0
GO:0003707	steroid hormone receptor activity	molecular_function	0.021977	1	2	84	72	24334	comp47021_c0,comp56914_c0
GO:1900169	regulation of glucocorticoid mediated signaling pathway	biological_process	0.022072	1	1	84	1	24334	comp57725_c0
GO:0015718	monocarboxylic acid transport	biological_process	0.022344	1	2	84	72	24334	comp53450_c0,comp20878_c0
GO:0072593	reactive oxygen species metabolic process	biological_process	0.022362	1	2	84	62	24334	comp53450_c0,comp54584_c0
GO:2000146	negative regulation of cell motility	biological_process	0.022438	1	2	84	59	24334	comp56928_c0,comp53450_c0
GO:0044403	symbiosis, encompassing mutualism through parasitism	biological_process	0.02257	1	7	84	731	24334	comp51529_c0,comp42801_c0,comp50529_c0,comp57794_c0,comp52608_c0,comp57204_c0,comp53450_c0
GO:0043401	steroid hormone mediated signaling pathway	biological_process	0.022584	1	2	84	65	24334	comp57725_c0,comp56914_c0
GO:0004392	heme oxygenase (decyclizing) activity	molecular_function	0.022658	1	1	84	4	24334	comp50709_c0
GO:0006788	heme oxidation	biological_process	0.022658	1	1	84	4	24334	comp50709_c0
GO:0044764	multi-organism cellular process	biological_process	0.022693	1	7	84	721	24334	comp51529_c0,comp42801_c0,comp57204_c0,comp53450_c0,comp52608_c0,comp57794_c0,comp50529_c0
GO:0045429	positive regulation of nitric oxide biosynthetic process	biological_process	0.022752	1	1	84	9	24334	comp57851_c0
GO:0016052	carbohydrate catabolic process	biological_process	0.022792	1	3	84	139	24334	comp50529_c0,comp54584_c0,comp58475_c0
GO:0007596	blood coagulation	biological_process	0.022828	1	3	84	144	24334	comp42753_c0,comp48655_c0,comp53450_c0
GO:0009894	regulation of catabolic process	biological_process	0.022866	1	7	84	669	24334	comp42801_c0,comp56928_c0,comp52923_c0,comp42753_c0,comp54584_c0,comp55260_c0,comp57725_c0
GO:0044419	interspecies interaction between organisms	biological_process	0.022949	1	7	84	734	24334	comp42801_c0,comp51529_c0,comp57204_c0,comp53450_c0,comp52608_c0,comp57794_c0,comp50529_c0
GO:2000194	regulation of female gonad development	biological_process	0.023105	1	1	84	5	24334	comp56914_c0
GO:0006955	immune response	biological_process	0.024	1	5	84	418	24334	comp53450_c0,comp57794_c0,comp57530_c0,comp52630_c0,comp20878_c0
GO:0031988	membrane-bounded vesicle	cellular_component	0.024138	1	5	84	382	24334	comp53450_c0,comp51217_c0,comp37896_c0,comp42753_c0,comp57851_c0
GO:0051271	negative regulation of cellular component movement	biological_process	0.024164	1	2	84	61	24334	comp53450_c0,comp56928_c0
GO:0072182	regulation of nephron tubule epithelial cell differentiation	biological_process	0.024255	1	1	84	5	24334	comp52608_c0
GO:0045663	positive regulation of myoblast differentiation	biological_process	0.024274	1	1	84	9	24334	comp20878_c0
GO:0045428	regulation of nitric oxide biosynthetic process	biological_process	0.024638	1	1	84	10	24334	comp57851_c0
GO:0008201	heparin binding	molecular_function	0.024711	1	2	84	58	24334	comp53450_c0,comp53978_c0
GO:2000696	regulation of epithelial cell differentiation involved in kidney development	biological_process	0.025158	1	1	84	6	24334	comp52608_c0
GO:0005201	extracellular matrix structural constituent	molecular_function	0.025242	1	2	84	57	24334	comp37792_c0,comp56987_c1
GO:0090330	regulation of platelet aggregation	biological_process	0.025282	1	1	84	5	24334	comp42753_c0
GO:2000192	negative regulation of fatty acid transport	biological_process	0.025634	1	1	84	8	24334	comp53450_c0
GO:0042205	chlorinated hydrocarbon catabolic process	biological_process	0.0258	1	1	84	7	24334	comp58475_c0
GO:0042206	halogenated hydrocarbon catabolic process	biological_process	0.0258	1	1	84	7	24334	comp58475_c0
GO:0030122	AP-2 adaptor complex	cellular_component	0.025959	1	1	84	4	24334	comp37896_c0
GO:0030128	clathrin coat of endocytic vesicle	cellular_component	0.025959	1	1	84	4	24334	comp37896_c0
GO:0006006	glucose metabolic process	biological_process	0.026225	1	3	84	158	24334	comp54584_c0,comp58475_c0,comp50529_c0
GO:0007599	hemostasis	biological_process	0.026324	1	3	84	153	24334	comp42753_c0,comp53450_c0,comp48655_c0
GO:0040013	negative regulation of locomotion	biological_process	0.026422	1	2	84	63	24334	comp56928_c0,comp53450_c0
GO:0071470	cellular response to osmotic stress	biological_process	0.026715	1	1	84	11	24334	comp44411_c0
GO:0070542	response to fatty acid	biological_process	0.026813	1	1	84	5	24334	comp20878_c0
GO:0050999	regulation of nitric-oxide synthase activity	biological_process	0.026841	1	1	84	6	24334	comp52630_c0
GO:0030118	clathrin coat	cellular_component	0.027207	1	2	84	51	24334	comp37573_c0,comp37896_c0
GO:0004867	serine-type endopeptidase inhibitor activity	molecular_function	0.02776	1	2	84	76	24334	comp42753_c0,comp48655_c0
GO:0070527	platelet aggregation	biological_process	0.027913	1	1	84	7	24334	comp42753_c0
GO:0018923	limonene metabolic process	biological_process	0.027951	1	1	84	5	24334	comp58475_c0
GO:0042214	terpene metabolic process	biological_process	0.027951	1	1	84	5	24334	comp58475_c0
GO:0043692	monoterpene metabolic process	biological_process	0.027951	1	1	84	5	24334	comp58475_c0
GO:0043694	monoterpene catabolic process	biological_process	0.027951	1	1	84	5	24334	comp58475_c0
GO:0046247	terpene catabolic process	biological_process	0.027951	1	1	84	5	24334	comp58475_c0
GO:0046251	limonene catabolic process	biological_process	0.027951	1	1	84	5	24334	comp58475_c0
GO:0043032	positive regulation of macrophage activation	biological_process	0.028106	1	1	84	5	24334	comp53450_c0
GO:0008283	cell proliferation	biological_process	0.028139	1	7	84	806	24334	comp42753_c0,comp56928_c0,comp55851_c0,comp20878_c0,comp52923_c0,comp20904_c0,comp53450_c0
GO:0046514	ceramide catabolic process	biological_process	0.028189	1	1	84	5	24334	comp57603_c0
GO:0051966	regulation of synaptic transmission, glutamatergic	biological_process	0.028362	1	1	84	10	24334	comp42753_c0
GO:0032060	bleb assembly	biological_process	0.028888	1	1	84	8	24334	comp44411_c0
GO:0050817	coagulation	biological_process	0.029026	1	3	84	158	24334	comp48655_c0,comp53450_c0,comp42753_c0
GO:0072160	nephron tubule epithelial cell differentiation	biological_process	0.029192	1	1	84	6	24334	comp52608_c0
GO:0003008	system process	biological_process	0.02921	1	5	84	531	24334	comp52089_c1,comp51217_c0,comp52630_c0,comp52923_c0,comp42753_c0
GO:0034110	regulation of homotypic cell-cell adhesion	biological_process	0.029769	1	1	84	9	24334	comp42753_c0
GO:0032891	negative regulation of organic acid transport	biological_process	0.029821	1	1	84	9	24334	comp53450_c0
GO:0050878	regulation of body fluid levels	biological_process	0.030107	1	3	84	169	24334	comp48655_c0,comp53450_c0,comp42753_c0
GO:0061326	renal tubule development	biological_process	0.030115	1	1	84	7	24334	comp52608_c0
GO:0072080	nephron tubule development	biological_process	0.030115	1	1	84	7	24334	comp52608_c0
GO:0006917	induction of apoptosis	biological_process	0.030185	1	2	84	67	24334	comp56928_c0,comp53450_c0
GO:0008218	bioluminescence	biological_process	0.03036	1	1	84	6	24334	comp50795_c0
GO:0005883	neurofilament	cellular_component	0.030434	1	1	84	4	24334	comp37896_c0
GO:0005504	fatty acid binding	molecular_function	0.030551	1	1	84	10	24334	comp20878_c0
GO:0008300	isoprenoid catabolic process	biological_process	0.030649	1	1	84	6	24334	comp58475_c0
GO:0010596	negative regulation of endothelial cell migration	biological_process	0.030655	1	1	84	5	24334	comp53450_c0
GO:0090303	positive regulation of wound healing	biological_process	0.030699	1	1	84	11	24334	comp44411_c0
GO:1901565	organonitrogen compound catabolic process	biological_process	0.030861	1	8	84	908	24334	comp57603_c0,comp58475_c0,comp50709_c0,comp52630_c0,comp57725_c0,comp55260_c0,comp54176_c0,comp52923_c0
GO:0050789	regulation of biological process	biological_process	0.030919	1	39	84	7937	24334	comp55398_c0,comp52089_c1,comp54262_c0,comp44411_c0,comp53815_c0,comp56515_c0,comp57794_c0,comp53450_c0,comp51217_c0,comp55260_c0,comp42753_c0,comp54584_c0,comp45138_c0,comp57812_c0,comp52923_c0,comp52630_c0,comp52608_c0,comp57434_c0,comp37896_c0,comp50602_c0,comp57725_c0,comp50634_c2,comp52875_c0,comp20878_c0,comp57328_c1,comp43047_c0,comp53978_c0,comp45437_c0,comp37573_c0,comp56315_c0,comp57851…
GO:0032615	interleukin-12 production	biological_process	0.030993	1	1	84	8	24334	comp53450_c0
GO:0032655	regulation of interleukin-12 production	biological_process	0.030993	1	1	84	8	24334	comp53450_c0
GO:0015074	DNA integration	biological_process	0.031027	1	2	84	55	24334	comp57794_c0,comp53815_c0
GO:0071383	cellular response to steroid hormone stimulus	biological_process	0.031267	1	2	84	76	24334	comp57725_c0,comp56914_c0
GO:0060053	neurofilament cytoskeleton	cellular_component	0.031348	1	1	84	5	24334	comp37896_c0
GO:0019233	sensory perception of pain	biological_process	0.031529	1	1	84	13	24334	comp51217_c0
GO:0009897	external side of plasma membrane	cellular_component	0.0316	1	2	84	65	24334	comp53450_c0,comp42753_c0
GO:0019842	vitamin binding	molecular_function	0.031737	1	2	84	61	24334	comp51217_c0,comp55851_c0
GO:0016891	endoribonuclease activity, producing 5'-phosphomonoesters	molecular_function	0.031888	1	2	84	67	24334	comp57794_c0,comp53815_c0
GO:0010959	regulation of metal ion transport	biological_process	0.03192	1	2	84	77	24334	comp44411_c0,comp42753_c0
GO:0097458	neuron part	cellular_component	0.032257	1	4	84	347	24334	comp52608_c0,comp51217_c0,comp37896_c0,comp52923_c0
GO:0001968	fibronectin binding	molecular_function	0.033044	1	1	84	5	24334	comp53450_c0
GO:0046080	dUTP metabolic process	biological_process	0.033114	1	1	84	7	24334	comp57204_c0
GO:0006953	acute-phase response	biological_process	0.033312	1	1	84	14	24334	comp20878_c0
GO:0072009	nephron epithelium development	biological_process	0.033361	1	1	84	8	24334	comp52608_c0
GO:0050820	positive regulation of coagulation	biological_process	0.03344	1	1	84	8	24334	comp53450_c0
GO:0031410	cytoplasmic vesicle	cellular_component	0.033571	1	5	84	417	24334	comp52630_c0,comp53450_c0,comp37896_c0,comp42753_c0,comp57851_c0
GO:0051716	cellular response to stimulus	biological_process	0.033644	1	28	84	5221	24334	comp37573_c0,comp55260_c0,comp56315_c0,comp54584_c0,comp47021_c0,comp57659_c0,comp56987_c1,comp42753_c0,comp45138_c0,comp50341_c0,comp56914_c0,comp57812_c0,comp52923_c0,comp52630_c0,comp57725_c0,comp44411_c0,comp52089_c1,comp37896_c0,comp56515_c0,comp50634_c2,comp52875_c0,comp58475_c0,comp57794_c0,comp51217_c0,comp53450_c0,comp53978_c0,comp43047_c0,comp57328_c1
GO:0012502	induction of programmed cell death	biological_process	0.033767	1	2	84	72	24334	comp56928_c0,comp53450_c0
GO:0071889	14-3-3 protein binding	molecular_function	0.034296	1	1	84	13	24334	comp54584_c0
GO:0071495	cellular response to endogenous stimulus	biological_process	0.034324	1	4	84	315	24334	comp56914_c0,comp53450_c0,comp57725_c0,comp53978_c0
GO:0042805	actinin binding	molecular_function	0.03452	1	1	84	15	24334	comp52608_c0
GO:0051457	maintenance of protein location in nucleus	biological_process	0.034553	1	1	84	7	24334	comp56914_c0
GO:0003840	gamma-glutamyltransferase activity	molecular_function	0.0347	1	1	84	6	24334	comp47021_c0
GO:0006729	tetrahydrobiopterin biosynthetic process	biological_process	0.034886	1	1	84	7	24334	comp52630_c0
GO:0046146	tetrahydrobiopterin metabolic process	biological_process	0.034886	1	1	84	7	24334	comp52630_c0
GO:0004371	glycerone kinase activity	molecular_function	0.03508	1	1	84	8	24334	comp50709_c0
GO:0051155	positive regulation of striated muscle cell differentiation	biological_process	0.035088	1	1	84	10	24334	comp20878_c0
GO:0035850	epithelial cell differentiation involved in kidney development	biological_process	0.03537	1	1	84	9	24334	comp52608_c0
GO:0051707	response to other organism	biological_process	0.035587	1	3	84	198	24334	comp52630_c0,comp50602_c0,comp20878_c0
GO:0019852	L-ascorbic acid metabolic process	biological_process	0.035802	1	1	84	8	24334	comp58475_c0
GO:0010677	negative regulation of cellular carbohydrate metabolic process	biological_process	0.035982	1	1	84	10	24334	comp54584_c0
GO:0071559	response to transforming growth factor beta stimulus	biological_process	0.036196	1	2	84	62	24334	comp53450_c0,comp53978_c0
GO:0071560	cellular response to transforming growth factor beta stimulus	biological_process	0.036196	1	2	84	62	24334	comp53978_c0,comp53450_c0
GO:0009713	catechol-containing compound biosynthetic process	biological_process	0.036381	1	1	84	11	24334	comp52630_c0
GO:0042423	catecholamine biosynthetic process	biological_process	0.036381	1	1	84	11	24334	comp52630_c0
GO:0065007	biological regulation	biological_process	0.036474	1	40	84	8280	24334	comp53450_c0,comp51217_c0,comp57794_c0,comp56515_c0,comp53815_c0,comp55398_c0,comp52089_c1,comp44411_c0,comp54262_c0,comp52923_c0,comp57812_c0,comp45138_c0,comp42753_c0,comp54584_c0,comp55260_c0,comp45437_c0,comp43047_c0,comp57328_c1,comp53978_c0,comp20878_c0,comp52875_c0,comp50634_c2,comp37896_c0,comp57434_c0,comp50602_c0,comp57725_c0,comp48655_c0,comp52608_c0,comp52630_c0,comp42801_c0,comp55851…
GO:0034061	DNA polymerase activity	molecular_function	0.036927	1	3	84	190	24334	comp57794_c0,comp53815_c0,comp54584_c0
GO:0043030	regulation of macrophage activation	biological_process	0.036948	1	1	84	8	24334	comp53450_c0
GO:0019861	flagellum	cellular_component	0.037209	1	1	84	9	24334	comp50529_c0
GO:0032863	activation of Rac GTPase activity	biological_process	0.037274	1	1	84	12	24334	comp52923_c0
GO:0009755	hormone-mediated signaling pathway	biological_process	0.037634	1	2	84	85	24334	comp56914_c0,comp57725_c0
GO:0060291	long-term synaptic potentiation	biological_process	0.038004	1	1	84	12	24334	comp42753_c0
GO:0006110	regulation of glycolysis	biological_process	0.038068	1	1	84	12	24334	comp54584_c0
GO:0045912	negative regulation of carbohydrate metabolic process	biological_process	0.038398	1	1	84	11	24334	comp54584_c0
GO:0006699	bile acid biosynthetic process	biological_process	0.038594	1	1	84	12	24334	comp58475_c0
GO:0010830	regulation of myotube differentiation	biological_process	0.039025	1	1	84	13	24334	comp20878_c0
GO:2001014	regulation of skeletal muscle cell differentiation	biological_process	0.039025	1	1	84	13	24334	comp20878_c0
GO:0050750	low-density lipoprotein particle receptor binding	molecular_function	0.039175	1	1	84	8	24334	comp37896_c0
GO:0009211	pyrimidine deoxyribonucleoside triphosphate metabolic process	biological_process	0.039478	1	1	84	8	24334	comp57204_c0
GO:0032768	regulation of monooxygenase activity	biological_process	0.03962	1	1	84	8	24334	comp52630_c0
GO:0030169	low-density lipoprotein particle binding	molecular_function	0.039868	1	1	84	12	24334	comp53450_c0
GO:0071813	lipoprotein particle binding	molecular_function	0.039868	1	1	84	12	24334	comp53450_c0
GO:0071814	protein-lipid complex binding	molecular_function	0.039868	1	1	84	12	24334	comp53450_c0
GO:0070325	lipoprotein particle receptor binding	molecular_function	0.04005	1	1	84	9	24334	comp37896_c0
GO:0019932	second-messenger-mediated signaling	biological_process	0.040097	1	2	84	90	24334	comp53450_c0,comp45138_c0
GO:0043499	eukaryotic cell surface binding	molecular_function	0.040379	1	1	84	8	24334	comp53450_c0
GO:0032420	stereocilium	cellular_component	0.04046	1	1	84	10	24334	comp52608_c0
GO:0032421	stereocilium bundle	cellular_component	0.04046	1	1	84	10	24334	comp52608_c0
GO:0008206	bile acid metabolic process	biological_process	0.040795	1	1	84	14	24334	comp58475_c0
GO:0030669	clathrin-coated endocytic vesicle membrane	cellular_component	0.040838	1	1	84	6	24334	comp37896_c0
GO:0030149	sphingolipid catabolic process	biological_process	0.041074	1	1	84	7	24334	comp57603_c0
GO:0046466	membrane lipid catabolic process	biological_process	0.041074	1	1	84	7	24334	comp57603_c0
GO:0033363	secretory granule organization	biological_process	0.041228	1	1	84	16	24334	comp42753_c0
GO:0032963	collagen metabolic process	biological_process	0.041435	1	1	84	11	24334	comp55851_c0
GO:0044236	multicellular organismal metabolic process	biological_process	0.041435	1	1	84	11	24334	comp55851_c0
GO:0044259	multicellular organismal macromolecule metabolic process	biological_process	0.041435	1	1	84	11	24334	comp55851_c0
GO:0051353	positive regulation of oxidoreductase activity	biological_process	0.041463	1	1	84	9	24334	comp52630_c0
GO:0070887	cellular response to chemical stimulus	biological_process	0.04163	1	6	84	666	24334	comp56914_c0,comp53450_c0,comp51217_c0,comp57725_c0,comp53978_c0,comp58475_c0
GO:0030027	lamellipodium	cellular_component	0.041648	1	2	84	87	24334	comp54139_c1,comp44411_c0
GO:0035254	glutamate receptor binding	molecular_function	0.041663	1	1	84	10	24334	comp52923_c0
GO:0008191	metalloendopeptidase inhibitor activity	molecular_function	0.041758	1	1	84	14	24334	comp50510_c0
GO:0010576	metalloenzyme regulator activity	molecular_function	0.041758	1	1	84	14	24334	comp50510_c0
GO:0048551	metalloenzyme inhibitor activity	molecular_function	0.041758	1	1	84	14	24334	comp50510_c0
GO:0030234	enzyme regulator activity	molecular_function	0.041834	1	8	84	976	24334	comp52923_c0,comp57851_c0,comp50510_c0,comp42753_c0,comp55361_c0,comp48655_c0,comp55260_c0,comp57725_c0
GO:0043402	glucocorticoid mediated signaling pathway	biological_process	0.041961	1	1	84	9	24334	comp57725_c0
GO:0002028	regulation of sodium ion transport	biological_process	0.042122	1	1	84	15	24334	comp42753_c0
GO:0030141	secretory granule	cellular_component	0.042236	1	2	84	77	24334	comp42753_c0,comp53450_c0
GO:0043536	positive regulation of blood vessel endothelial cell migration	biological_process	0.042648	1	1	84	10	24334	comp53450_c0
GO:0072073	kidney epithelium development	biological_process	0.042668	1	1	84	11	24334	comp52608_c0
GO:0004521	endoribonuclease activity	molecular_function	0.042704	1	2	84	80	24334	comp53815_c0,comp57794_c0
GO:0001784	phosphotyrosine binding	molecular_function	0.042963	1	1	84	9	24334	comp37896_c0
GO:0006911	phagocytosis, engulfment	biological_process	0.043708	1	1	84	11	24334	comp53450_c0
GO:0004568	chitinase activity	molecular_function	0.043922	1	1	84	13	24334	comp54176_c0
GO:0006032	chitin catabolic process	biological_process	0.043922	1	1	84	13	24334	comp54176_c0
GO:2000191	regulation of fatty acid transport	biological_process	0.044003	1	1	84	14	24334	comp53450_c0
GO:0043470	regulation of carbohydrate catabolic process	biological_process	0.044103	1	1	84	14	24334	comp54584_c0
GO:0043471	regulation of cellular carbohydrate catabolic process	biological_process	0.044103	1	1	84	14	24334	comp54584_c0
GO:0019013	viral nucleocapsid	cellular_component	0.044253	1	2	84	80	24334	comp57659_c0,comp47682_c0
GO:0050804	regulation of synaptic transmission	biological_process	0.044401	1	2	84	95	24334	comp52923_c0,comp42753_c0
GO:0010633	negative regulation of epithelial cell migration	biological_process	0.044533	1	1	84	7	24334	comp53450_c0
GO:0071310	cellular response to organic substance	biological_process	0.045148	1	5	84	506	24334	comp53978_c0,comp57725_c0,comp56914_c0,comp51217_c0,comp53450_c0
GO:0005546	phosphatidylinositol-4,5-bisphosphate binding	molecular_function	0.045308	1	1	84	14	24334	comp37896_c0
GO:0006094	gluconeogenesis	biological_process	0.045471	1	2	84	88	24334	comp58475_c0,comp50529_c0
GO:0042493	response to drug	biological_process	0.045514	1	2	84	102	24334	comp20878_c0,comp53450_c0
GO:0032862	activation of Rho GTPase activity	biological_process	0.045904	1	1	84	17	24334	comp52923_c0
GO:0042221	response to chemical stimulus	biological_process	0.046297	1	8	84	1083	24334	comp58475_c0,comp20878_c0,comp52630_c0,comp57725_c0,comp53978_c0,comp56914_c0,comp53450_c0,comp51217_c0
GO:0006954	inflammatory response	biological_process	0.04652	1	2	84	101	24334	comp53450_c0,comp20878_c0
GO:0060170	cilium membrane	cellular_component	0.047123	1	1	84	11	24334	comp52608_c0
GO:0061005	cell differentiation involved in kidney development	biological_process	0.047485	1	1	84	12	24334	comp52608_c0
GO:0005975	carbohydrate metabolic process	biological_process	0.047668	1	9	84	1090	24334	comp54176_c0,comp50251_c0,comp58475_c0,comp54584_c0,comp48598_c0,comp44411_c0,comp52089_c1,comp50709_c0,comp50529_c0
GO:0008409	5'-3' exonuclease activity	molecular_function	0.047836	1	1	84	12	24334	comp51217_c0
GO:0040037	negative regulation of fibroblast growth factor receptor signaling pathway	biological_process	0.047842	1	1	84	8	24334	comp53450_c0
GO:0031329	regulation of cellular catabolic process	biological_process	0.04788	1	6	84	624	24334	comp57725_c0,comp55260_c0,comp54584_c0,comp52923_c0,comp56928_c0,comp42801_c0
GO:0035591	signaling adaptor activity	molecular_function	0.047881	1	1	84	16	24334	comp37896_c0
GO:0007165	signal transduction	biological_process	0.04807	1	24	84	4501	24334	comp37896_c0,comp52089_c1,comp57725_c0,comp52630_c0,comp52875_c0,comp50634_c2,comp56515_c0,comp53450_c0,comp51217_c0,comp57794_c0,comp57328_c1,comp43047_c0,comp55260_c0,comp37573_c0,comp45138_c0,comp50341_c0,comp42753_c0,comp57659_c0,comp56987_c1,comp47021_c0,comp54584_c0,comp56914_c0,comp52923_c0,comp57812_c0
GO:0032856	activation of Ras GTPase activity	biological_process	0.048329	1	1	84	19	24334	comp52923_c0
GO:0042417	dopamine metabolic process	biological_process	0.048721	1	1	84	17	24334	comp52630_c0
GO:0001953	negative regulation of cell-matrix adhesion	biological_process	0.048734	1	1	84	15	24334	comp53450_c0
GO:0007050	cell cycle arrest	biological_process	0.048986	1	2	84	88	24334	comp53450_c0,comp56928_c0
GO:0043236	laminin binding	molecular_function	0.049022	1	1	84	9	24334	comp53450_c0
GO:0002504	antigen processing and presentation of peptide or polysaccharide antigen via MHC class II	biological_process	0.049266	1	1	84	13	24334	comp53450_c0
GO:0003964	RNA-directed DNA polymerase activity	molecular_function	0.049651	1	2	84	99	24334	comp53815_c0,comp57794_c0
GO:0010543	regulation of platelet activation	biological_process	0.050053	1	1	84	14	24334	comp42753_c0
GO:0090003	regulation of establishment of protein localization to plasma membrane	biological_process	0.050129	1	1	84	12	24334	comp37896_c0
GO:0043547	positive regulation of GTPase activity	biological_process	0.050243	1	2	84	112	24334	comp55260_c0,comp52923_c0
GO:0046348	amino sugar catabolic process	biological_process	0.050273	1	1	84	14	24334	comp54176_c0
GO:1901072	glucosamine-containing compound catabolic process	biological_process	0.050273	1	1	84	14	24334	comp54176_c0
GO:0009219	pyrimidine deoxyribonucleotide metabolic process	biological_process	0.050714	1	1	84	11	24334	comp57204_c0
GO:0019319	hexose biosynthetic process	biological_process	0.05118	1	2	84	92	24334	comp58475_c0,comp50529_c0
GO:0009200	deoxyribonucleoside triphosphate metabolic process	biological_process	0.051225	1	1	84	12	24334	comp57204_c0
GO:0048260	positive regulation of receptor-mediated endocytosis	biological_process	0.051736	1	1	84	14	24334	comp37896_c0
GO:0010324	membrane invagination	biological_process	0.051842	1	1	84	13	24334	comp53450_c0
GO:0044452	nucleolar part	cellular_component	0.052042	1	1	84	13	24334	comp53978_c0
GO:0030511	positive regulation of transforming growth factor beta receptor signaling pathway	biological_process	0.05215	1	1	84	11	24334	comp53450_c0
GO:0003810	protein-glutamine gamma-glutamyltransferase activity	molecular_function	0.052402	1	1	84	12	24334	comp45437_c0
GO:0051969	regulation of transmission of nerve impulse	biological_process	0.053676	1	2	84	108	24334	comp42753_c0,comp52923_c0
GO:0046653	tetrahydrofolate metabolic process	biological_process	0.053713	1	1	84	12	24334	comp52630_c0
GO:0050905	neuromuscular process	biological_process	0.053908	1	1	84	21	24334	comp52630_c0
GO:0045087	innate immune response	biological_process	0.053959	1	2	84	103	24334	comp20878_c0,comp52630_c0
GO:0031644	regulation of neurological system process	biological_process	0.054034	1	2	84	109	24334	comp52923_c0,comp42753_c0
GO:0034341	response to interferon-gamma	biological_process	0.054034	1	1	84	15	24334	comp52630_c0
GO:0008585	female gonad development	biological_process	0.054316	1	1	84	17	24334	comp56914_c0
GO:0009056	catabolic process	biological_process	0.054355	1	14	84	2070	24334	comp54176_c0,comp42801_c0,comp52923_c0,comp56987_c1,comp42753_c0,comp54584_c0,comp57603_c0,comp56928_c0,comp58475_c0,comp50529_c0,comp50709_c0,comp52630_c0,comp57725_c0,comp55260_c0
GO:0071384	cellular response to corticosteroid stimulus	biological_process	0.054527	1	1	84	13	24334	comp57725_c0
GO:0071385	cellular response to glucocorticoid stimulus	biological_process	0.054527	1	1	84	13	24334	comp57725_c0
GO:0032855	positive regulation of Rac GTPase activity	biological_process	0.054674	1	1	84	21	24334	comp52923_c0
GO:0071396	cellular response to lipid	biological_process	0.054836	1	2	84	104	24334	comp57725_c0,comp56914_c0
GO:0017134	fibroblast growth factor binding	molecular_function	0.055222	1	1	84	12	24334	comp53450_c0
GO:0019530	taurine metabolic process	biological_process	0.055246	1	1	84	11	24334	comp47021_c0
GO:0032007	negative regulation of TOR signaling cascade	biological_process	0.055332	1	1	84	17	24334	comp54584_c0
GO:0048545	response to steroid hormone stimulus	biological_process	0.055371	1	2	84	108	24334	comp56914_c0,comp57725_c0
GO:0015909	long-chain fatty acid transport	biological_process	0.055385	1	1	84	21	24334	comp53450_c0
GO:0002162	dystroglycan binding	molecular_function	0.055466	1	1	84	8	24334	comp48751_c1
GO:0032640	tumor necrosis factor production	biological_process	0.05556	1	1	84	15	24334	comp53450_c0
GO:0032680	regulation of tumor necrosis factor production	biological_process	0.05556	1	1	84	15	24334	comp53450_c0
GO:0071706	tumor necrosis factor superfamily cytokine production	biological_process	0.05556	1	1	84	15	24334	comp53450_c0
GO:0030858	positive regulation of epithelial cell differentiation	biological_process	0.055677	1	1	84	17	24334	comp52608_c0
GO:0030666	endocytic vesicle membrane	cellular_component	0.055753	1	1	84	10	24334	comp37896_c0
GO:0006278	RNA-dependent DNA replication	biological_process	0.055959	1	2	84	105	24334	comp53815_c0,comp57794_c0
GO:0005518	collagen binding	molecular_function	0.056419	1	1	84	15	24334	comp53450_c0
GO:0007268	synaptic transmission	biological_process	0.056554	1	3	84	262	24334	comp42753_c0,comp52923_c0,comp52089_c1
GO:0042127	regulation of cell proliferation	biological_process	0.057043	1	5	84	565	24334	comp56928_c0,comp55851_c0,comp20878_c0,comp42753_c0,comp53450_c0
GO:0046364	monosaccharide biosynthetic process	biological_process	0.057104	1	2	84	97	24334	comp58475_c0,comp50529_c0
GO:0009925	basal plasma membrane	cellular_component	0.057411	1	1	84	22	24334	comp37896_c0
GO:0045178	basal part of cell	cellular_component	0.057411	1	1	84	22	24334	comp37896_c0
GO:0035249	synaptic transmission, glutamatergic	biological_process	0.057674	1	1	84	21	24334	comp42753_c0
GO:0045296	cadherin binding	molecular_function	0.057876	1	1	84	13	24334	comp52608_c0
GO:0045309	protein phosphorylated amino acid binding	molecular_function	0.057983	1	1	84	12	24334	comp37896_c0
GO:0006809	nitric oxide biosynthetic process	biological_process	0.05828	1	1	84	19	24334	comp57851_c0
GO:0046209	nitric oxide metabolic process	biological_process	0.05828	1	1	84	19	24334	comp57851_c0
GO:0045334	clathrin-coated endocytic vesicle	cellular_component	0.058525	1	1	84	8	24334	comp37896_c0
GO:0019482	beta-alanine metabolic process	biological_process	0.058705	1	1	84	12	24334	comp58475_c0
GO:0042982	amyloid precursor protein metabolic process	biological_process	0.058846	1	1	84	11	24334	comp37896_c0
GO:0043535	regulation of blood vessel endothelial cell migration	biological_process	0.059208	1	1	84	21	24334	comp53450_c0
GO:0043085	positive regulation of catalytic activity	biological_process	0.059329	1	4	84	421	24334	comp52630_c0,comp53450_c0,comp55260_c0,comp52923_c0
GO:0019028	viral capsid	cellular_component	0.059624	1	5	84	493	24334	comp47682_c0,comp57794_c0,comp42801_c0,comp56663_c1,comp57659_c0
GO:0009617	response to bacterium	biological_process	0.059691	1	2	84	124	24334	comp20878_c0,comp52630_c0
GO:0032890	regulation of organic acid transport	biological_process	0.05999	1	1	84	18	24334	comp53450_c0
GO:0043277	apoptotic cell clearance	biological_process	0.060355	1	1	84	9	24334	comp53450_c0
GO:0072006	nephron development	biological_process	0.060544	1	1	84	14	24334	comp52608_c0
GO:2000379	positive regulation of reactive oxygen species metabolic process	biological_process	0.060801	1	1	84	17	24334	comp53450_c0
GO:0045445	myoblast differentiation	biological_process	0.060839	1	1	84	19	24334	comp20878_c0
GO:0045661	regulation of myoblast differentiation	biological_process	0.060839	1	1	84	19	24334	comp20878_c0
GO:0006091	generation of precursor metabolites and energy	biological_process	0.061071	1	5	84	564	24334	comp50529_c0,comp57434_c0,comp54584_c0,comp42801_c0,comp58475_c0
GO:0055081	anion homeostasis	biological_process	0.061281	1	1	84	25	24334	comp20878_c0
GO:0044699	single-organism process	biological_process	0.061797	1	48	84	10665	24334	comp52923_c0,comp57812_c0,comp55260_c0,comp50709_c0,comp45138_c0,comp42753_c0,comp54584_c0,comp54139_c1,comp53450_c0,comp51217_c0,comp57794_c0,comp54176_c0,comp52089_c1,comp44411_c0,comp50529_c0,comp53361_c0,comp56515_c0,comp56914_c0,comp41842_c0,comp42801_c0,comp55851_c0,comp56315_c0,comp20904_c0,comp37573_c0,comp56928_c0,comp50341_c0,comp57659_c0,comp56987_c1,comp47021_c0,comp52167_c3,comp45437…
GO:0046545	development of primary female sexual characteristics	biological_process	0.062282	1	1	84	20	24334	comp56914_c0
GO:0004519	endonuclease activity	molecular_function	0.062298	1	3	84	211	24334	comp57794_c0,comp53815_c0,comp56987_c1
GO:0032947	protein complex scaffold	molecular_function	0.062395	1	1	84	19	24334	comp37896_c0
GO:0023052	signaling	biological_process	0.06242	1	24	84	4634	24334	comp52630_c0,comp37896_c0,comp52089_c1,comp57725_c0,comp50634_c2,comp56515_c0,comp52875_c0,comp57794_c0,comp51217_c0,comp53450_c0,comp57328_c1,comp43047_c0,comp37573_c0,comp55260_c0,comp42753_c0,comp57659_c0,comp56987_c1,comp47021_c0,comp54584_c0,comp50341_c0,comp45138_c0,comp56914_c0,comp57812_c0,comp52923_c0
GO:0044700	single organism signaling	biological_process	0.06242	1	24	84	4634	24334	comp43047_c0,comp57328_c1,comp53450_c0,comp51217_c0,comp57794_c0,comp52875_c0,comp56515_c0,comp50634_c2,comp57725_c0,comp37896_c0,comp52089_c1,comp52630_c0,comp52923_c0,comp57812_c0,comp56914_c0,comp45138_c0,comp50341_c0,comp47021_c0,comp54584_c0,comp42753_c0,comp57659_c0,comp56987_c1,comp55260_c0,comp37573_c0
GO:0008217	regulation of blood pressure	biological_process	0.062524	1	1	84	22	24334	comp52630_c0
GO:0002526	acute inflammatory response	biological_process	0.062577	1	1	84	21	24334	comp20878_c0
GO:0045202	synapse	cellular_component	0.062966	1	3	84	275	24334	comp51217_c0,comp42753_c0,comp42801_c0
GO:0001937	negative regulation of endothelial cell proliferation	biological_process	0.063123	1	1	84	19	24334	comp53450_c0
GO:0042178	xenobiotic catabolic process	biological_process	0.063448	1	1	84	20	24334	comp58475_c0
GO:0009719	response to endogenous stimulus	biological_process	0.063624	1	4	84	403	24334	comp53978_c0,comp56914_c0,comp53450_c0,comp57725_c0
GO:0004576	oligosaccharyl transferase activity	molecular_function	0.063874	1	1	84	16	24334	comp48598_c0
GO:0019238	cyclohydrolase activity	molecular_function	0.063892	1	1	84	15	24334	comp52630_c0
GO:0072595	maintenance of protein localization in organelle	biological_process	0.064081	1	1	84	13	24334	comp56914_c0
GO:0022408	negative regulation of cell-cell adhesion	biological_process	0.064178	1	1	84	12	24334	comp42753_c0
GO:0032369	negative regulation of lipid transport	biological_process	0.064346	1	1	84	14	24334	comp53450_c0
GO:0019935	cyclic-nucleotide-mediated signaling	biological_process	0.065869	1	1	84	21	24334	comp53450_c0
GO:0006787	porphyrin-containing compound catabolic process	biological_process	0.066192	1	1	84	17	24334	comp50709_c0
GO:0033015	tetrapyrrole catabolic process	biological_process	0.066192	1	1	84	17	24334	comp50709_c0
GO:0090183	regulation of kidney development	biological_process	0.066321	1	1	84	20	24334	comp52608_c0
GO:0031418	L-ascorbic acid binding	molecular_function	0.066672	1	1	84	11	24334	comp55851_c0
GO:0034109	homotypic cell-cell adhesion	biological_process	0.066799	1	1	84	17	24334	comp42753_c0
GO:0046189	phenol-containing compound biosynthetic process	biological_process	0.067064	1	1	84	17	24334	comp52630_c0
GO:0071407	cellular response to organic cyclic compound	biological_process	0.06717	1	2	84	127	24334	comp56914_c0,comp57725_c0
GO:0006276	plasmid maintenance	biological_process	0.067209	1	1	84	13	24334	comp51217_c0
GO:0005845	mRNA cap binding complex	cellular_component	0.067266	1	1	84	16	24334	comp54139_c1
GO:0034518	RNA cap binding complex	cellular_component	0.067266	1	1	84	16	24334	comp54139_c1
GO:0009968	negative regulation of signal transduction	biological_process	0.067733	1	4	84	393	24334	comp54584_c0,comp57659_c0,comp42753_c0,comp53450_c0
GO:0072341	modified amino acid binding	molecular_function	0.067863	1	1	84	17	24334	comp53450_c0
GO:0051149	positive regulation of muscle cell differentiation	biological_process	0.068087	1	1	84	21	24334	comp20878_c0
GO:2000242	negative regulation of reproductive process	biological_process	0.068262	1	1	84	17	24334	comp56914_c0
GO:0042116	macrophage activation	biological_process	0.068652	1	1	84	17	24334	comp53450_c0
GO:0005776	autophagic vacuole	cellular_component	0.068657	1	1	84	21	24334	comp56928_c0
GO:0010812	negative regulation of cell-substrate adhesion	biological_process	0.068799	1	1	84	21	24334	comp53450_c0
GO:0042108	positive regulation of cytokine biosynthetic process	biological_process	0.069401	1	1	84	19	24334	comp53450_c0
GO:0009394	2'-deoxyribonucleotide metabolic process	biological_process	0.069598	1	1	84	17	24334	comp57204_c0
GO:0019692	deoxyribose phosphate metabolic process	biological_process	0.069598	1	1	84	17	24334	comp57204_c0
GO:0051094	positive regulation of developmental process	biological_process	0.069871	1	3	84	255	24334	comp20878_c0,comp53450_c0,comp52608_c0
GO:0005903	brush border	cellular_component	0.070002	1	1	84	20	24334	comp52608_c0
GO:0019226	transmission of nerve impulse	biological_process	0.070137	1	3	84	285	24334	comp42753_c0,comp52923_c0,comp52089_c1
GO:1901615	organic hydroxy compound metabolic process	biological_process	0.070256	1	3	84	221	24334	comp57603_c0,comp52630_c0,comp50709_c0
GO:0050806	positive regulation of synaptic transmission	biological_process	0.070427	1	1	84	22	24334	comp42753_c0
GO:0051971	positive regulation of transmission of nerve impulse	biological_process	0.070427	1	1	84	22	24334	comp42753_c0
GO:0004869	cysteine-type endopeptidase inhibitor activity	molecular_function	0.070435	1	1	84	30	24334	comp55361_c0
GO:0001750	photoreceptor outer segment	cellular_component	0.070842	1	1	84	23	24334	comp52608_c0
GO:0044070	regulation of anion transport	biological_process	0.071212	1	1	84	21	24334	comp53450_c0
GO:0030334	regulation of cell migration	biological_process	0.071543	1	3	84	245	24334	comp56928_c0,comp53450_c0,comp44411_c0
GO:0000981	sequence-specific DNA binding RNA polymerase II transcription factor activity	molecular_function	0.071556	1	2	84	112	24334	comp47021_c0,comp56914_c0
GO:0033293	monocarboxylic acid binding	molecular_function	0.071556	1	1	84	22	24334	comp20878_c0
GO:0044763	single-organism cellular process	biological_process	0.071611	1	44	84	9534	24334	comp52923_c0,comp57812_c0,comp45138_c0,comp54139_c1,comp54584_c0,comp42753_c0,comp55260_c0,comp50709_c0,comp54176_c0,comp53450_c0,comp51217_c0,comp57794_c0,comp56515_c0,comp53361_c0,comp44411_c0,comp52089_c1,comp50529_c0,comp42801_c0,comp56914_c0,comp41842_c0,comp56928_c0,comp50341_c0,comp47021_c0,comp56987_c1,comp57659_c0,comp56315_c0,comp37573_c0,comp20904_c0,comp55937_c0,comp45437_c0,comp53978…
GO:0023057	negative regulation of signaling	biological_process	0.071663	1	4	84	401	24334	comp54584_c0,comp57659_c0,comp42753_c0,comp53450_c0
GO:0014902	myotube differentiation	biological_process	0.071991	1	1	84	20	24334	comp20878_c0
GO:0043005	neuron projection	cellular_component	0.072152	1	3	84	283	24334	comp51217_c0,comp37896_c0,comp52923_c0
GO:0016023	cytoplasmic membrane-bounded vesicle	cellular_component	0.07225	1	4	84	364	24334	comp42753_c0,comp57851_c0,comp53450_c0,comp37896_c0
GO:0010595	positive regulation of endothelial cell migration	biological_process	0.072394	1	1	84	19	24334	comp53450_c0
GO:0010648	negative regulation of cell communication	biological_process	0.073326	1	4	84	406	24334	comp42753_c0,comp57659_c0,comp54584_c0,comp53450_c0
GO:1901681	sulfur compound binding	molecular_function	0.073922	1	2	84	103	24334	comp53978_c0,comp53450_c0
GO:0035637	multicellular organismal signaling	biological_process	0.074081	1	3	84	292	24334	comp52089_c1,comp52923_c0,comp42753_c0
GO:0045727	positive regulation of translation	biological_process	0.074408	1	1	84	17	24334	comp53450_c0
GO:0045879	negative regulation of smoothened signaling pathway	biological_process	0.07468	1	1	84	20	24334	comp42753_c0
GO:0007154	cell communication	biological_process	0.075101	1	24	84	4719	24334	comp55260_c0,comp37573_c0,comp50341_c0,comp45138_c0,comp57659_c0,comp42753_c0,comp56987_c1,comp47021_c0,comp54584_c0,comp56914_c0,comp52923_c0,comp57812_c0,comp37896_c0,comp52089_c1,comp57725_c0,comp52630_c0,comp52875_c0,comp50634_c2,comp56515_c0,comp51217_c0,comp53450_c0,comp57794_c0,comp57328_c1,comp43047_c0
GO:0032330	regulation of chondrocyte differentiation	biological_process	0.075144	1	1	84	21	24334	comp20878_c0
GO:0042632	cholesterol homeostasis	biological_process	0.075205	1	1	84	22	24334	comp37896_c0
GO:0055092	sterol homeostasis	biological_process	0.075205	1	1	84	22	24334	comp37896_c0
GO:2000145	regulation of cell motility	biological_process	0.075479	1	3	84	252	24334	comp56928_c0,comp53450_c0,comp44411_c0
GO:1901575	organic substance catabolic process	biological_process	0.075637	1	12	84	1799	24334	comp54176_c0,comp52923_c0,comp54584_c0,comp57603_c0,comp56987_c1,comp42753_c0,comp58475_c0,comp50709_c0,comp52630_c0,comp50529_c0,comp57725_c0,comp55260_c0
GO:0006692	prostanoid metabolic process	biological_process	0.076579	1	1	84	15	24334	comp47021_c0
GO:0006693	prostaglandin metabolic process	biological_process	0.076579	1	1	84	15	24334	comp47021_c0
GO:0035914	skeletal muscle cell differentiation	biological_process	0.07669	1	1	84	21	24334	comp20878_c0
GO:0050865	regulation of cell activation	biological_process	0.07675	1	2	84	123	24334	comp53450_c0,comp42753_c0
GO:0005902	microvillus	cellular_component	0.076825	1	1	84	22	24334	comp52608_c0
GO:0034097	response to cytokine stimulus	biological_process	0.076948	1	2	84	109	24334	comp20878_c0,comp52630_c0
GO:0031960	response to corticosteroid stimulus	biological_process	0.077052	1	1	84	20	24334	comp57725_c0
GO:0051384	response to glucocorticoid stimulus	biological_process	0.077052	1	1	84	20	24334	comp57725_c0
GO:0046164	alcohol catabolic process	biological_process	0.077623	1	1	84	13	24334	comp57603_c0
GO:0012510	trans-Golgi network transport vesicle membrane	cellular_component	0.077895	1	1	84	16	24334	comp37896_c0
GO:0030130	clathrin coat of trans-Golgi network vesicle	cellular_component	0.077895	1	1	84	16	24334	comp37896_c0
GO:0031330	negative regulation of cellular catabolic process	biological_process	0.078038	1	1	84	24	24334	comp54584_c0
GO:0019511	peptidyl-proline hydroxylation	biological_process	0.078585	1	1	84	11	24334	comp55851_c0
GO:0040036	regulation of fibroblast growth factor receptor signaling pathway	biological_process	0.078792	1	1	84	19	24334	comp53450_c0
GO:0019318	hexose metabolic process	biological_process	0.079198	1	3	84	254	24334	comp54584_c0,comp58475_c0,comp50529_c0
GO:0006584	catecholamine metabolic process	biological_process	0.079516	1	1	84	23	24334	comp52630_c0
GO:0051341	regulation of oxidoreductase activity	biological_process	0.079615	1	1	84	18	24334	comp52630_c0
GO:0010761	fibroblast migration	biological_process	0.079791	1	1	84	25	24334	comp53450_c0
GO:0030955	potassium ion binding	molecular_function	0.079949	1	1	84	26	24334	comp50529_c0
GO:0051187	cofactor catabolic process	biological_process	0.080501	1	1	84	21	24334	comp50709_c0
GO:0016868	intramolecular transferase activity, phosphotransferases	molecular_function	0.080505	1	1	84	15	24334	comp52089_c1
GO:0043534	blood vessel endothelial cell migration	biological_process	0.081321	1	1	84	28	24334	comp53450_c0
GO:0031646	positive regulation of neurological system process	biological_process	0.081501	1	1	84	29	24334	comp42753_c0
GO:0042470	melanosome	cellular_component	0.081764	1	1	84	15	24334	comp57851_c0
GO:0048770	pigment granule	cellular_component	0.081764	1	1	84	15	24334	comp57851_c0
GO:0010508	positive regulation of autophagy	biological_process	0.081905	1	2	84	111	24334	comp42801_c0,comp56928_c0
GO:0051241	negative regulation of multicellular organismal process	biological_process	0.081998	1	2	84	125	24334	comp53450_c0,comp42753_c0
GO:0009262	deoxyribonucleotide metabolic process	biological_process	0.082173	1	1	84	19	24334	comp57204_c0
GO:0009712	catechol-containing compound metabolic process	biological_process	0.082246	1	1	84	24	24334	comp52630_c0
GO:0009271	phage shock	biological_process	0.083124	1	1	84	19	24334	comp50602_c0
GO:1901361	organic cyclic compound catabolic process	biological_process	0.083199	1	7	84	918	24334	comp50709_c0,comp52630_c0,comp55260_c0,comp57725_c0,comp57603_c0,comp56987_c1,comp52923_c0
GO:0004518	nuclease activity	molecular_function	0.083228	1	4	84	388	24334	comp57794_c0,comp51217_c0,comp56987_c1,comp53815_c0
GO:0030031	cell projection assembly	biological_process	0.083522	1	2	84	128	24334	comp54139_c1,comp44411_c0
GO:0030424	axon	cellular_component	0.083535	1	2	84	133	24334	comp51217_c0,comp37896_c0
GO:0032580	Golgi cisterna membrane	cellular_component	0.083548	1	1	84	19	24334	comp55361_c0
GO:0016485	protein processing	biological_process	0.083618	1	2	84	102	24334	comp53450_c0,comp42753_c0
GO:0040012	regulation of locomotion	biological_process	0.084009	1	3	84	271	24334	comp44411_c0,comp53450_c0,comp56928_c0
GO:0051270	regulation of cellular component movement	biological_process	0.084267	1	3	84	265	24334	comp53450_c0,comp44411_c0,comp56928_c0
GO:0019798	procollagen-proline dioxygenase activity	molecular_function	0.084563	1	1	84	12	24334	comp55851_c0
GO:0031543	peptidyl-proline dioxygenase activity	molecular_function	0.084563	1	1	84	12	24334	comp55851_c0
GO:0016758	transferase activity, transferring hexosyl groups	molecular_function	0.085145	1	3	84	259	24334	comp48598_c0,comp52167_c3,comp55361_c0
GO:0006970	response to osmotic stress	biological_process	0.085671	1	1	84	29	24334	comp44411_c0
GO:0048259	regulation of receptor-mediated endocytosis	biological_process	0.085817	1	1	84	21	24334	comp37896_c0
GO:0051239	regulation of multicellular organismal process	biological_process	0.086375	1	6	84	831	24334	comp52608_c0,comp56914_c0,comp53450_c0,comp42753_c0,comp20878_c0,comp52923_c0
GO:0005996	monosaccharide metabolic process	biological_process	0.0868	1	3	84	266	24334	comp54584_c0,comp58475_c0,comp50529_c0
GO:0051604	protein maturation	biological_process	0.086811	1	2	84	104	24334	comp53450_c0,comp42753_c0
GO:0030032	lamellipodium assembly	biological_process	0.08764	1	1	84	22	24334	comp54139_c1
GO:0043467	regulation of generation of precursor metabolites and energy	biological_process	0.087843	1	1	84	31	24334	comp54584_c0
GO:0006691	leukotriene metabolic process	biological_process	0.087876	1	1	84	20	24334	comp47021_c0
GO:0042613	MHC class II protein complex	cellular_component	0.088559	1	1	84	22	24334	comp57530_c0
GO:0006030	chitin metabolic process	biological_process	0.088581	1	1	84	25	24334	comp54176_c0
GO:0008250	oligosaccharyltransferase complex	cellular_component	0.088721	1	1	84	23	24334	comp48598_c0
GO:0044248	cellular catabolic process	biological_process	0.089063	1	12	84	1846	24334	comp50709_c0,comp52630_c0,comp57725_c0,comp55260_c0,comp57603_c0,comp54584_c0,comp56987_c1,comp58475_c0,comp56928_c0,comp54176_c0,comp52923_c0,comp42801_c0
GO:0016893	endonuclease activity, active with either ribo- or deoxyribonucleic acids and producing 5'-phosphomonoesters	molecular_function	0.089266	1	2	84	122	24334	comp53815_c0,comp57794_c0
GO:1901700	response to oxygen-containing compound	biological_process	0.089336	1	3	84	294	24334	comp20878_c0,comp53450_c0,comp52630_c0
GO:0042035	regulation of cytokine biosynthetic process	biological_process	0.089648	1	1	84	25	24334	comp53450_c0
GO:0042089	cytokine biosynthetic process	biological_process	0.089648	1	1	84	25	24334	comp53450_c0
GO:0042107	cytokine metabolic process	biological_process	0.089648	1	1	84	25	24334	comp53450_c0
GO:1901616	organic hydroxy compound catabolic process	biological_process	0.089794	1	1	84	17	24334	comp57603_c0
GO:0048585	negative regulation of response to stimulus	biological_process	0.089862	1	4	84	436	24334	comp57659_c0,comp42753_c0,comp54584_c0,comp53450_c0
GO:0004803	transposase activity	molecular_function	0.090698	1	1	84	28	24334	comp45437_c0
GO:0031420	alkali metal ion binding	molecular_function	0.090839	1	1	84	31	24334	comp50529_c0
GO:0030276	clathrin binding	molecular_function	0.091025	1	1	84	17	24334	comp37896_c0
GO:0008061	chitin binding	molecular_function	0.091078	1	1	84	33	24334	comp54176_c0
GO:0035020	regulation of Rac protein signal transduction	biological_process	0.091111	1	1	84	37	24334	comp52923_c0
GO:0044420	extracellular matrix part	cellular_component	0.091525	1	3	84	232	24334	comp56987_c1,comp55851_c0,comp42801_c0
GO:0008176	tRNA (guanine-N7-)-methyltransferase activity	molecular_function	0.091922	1	1	84	20	24334	comp51217_c0
GO:0055037	recycling endosome	cellular_component	0.092154	1	1	84	21	24334	comp37896_c0
GO:0080134	regulation of response to stress	biological_process	0.092286	1	3	84	292	24334	comp42753_c0,comp44411_c0,comp53450_c0
GO:0007275	multicellular organismal development	biological_process	0.092456	1	7	84	1140	24334	comp20904_c0,comp52608_c0,comp56914_c0,comp53450_c0,comp42801_c0,comp20878_c0,comp54666_c0
GO:0030335	positive regulation of cell migration	biological_process	0.092498	1	2	84	129	24334	comp53450_c0,comp44411_c0
GO:2000377	regulation of reactive oxygen species metabolic process	biological_process	0.09291	1	1	84	25	24334	comp53450_c0
GO:0048518	positive regulation of biological process	biological_process	0.092969	1	11	84	1844	24334	comp56914_c0,comp53450_c0,comp42801_c0,comp52608_c0,comp56315_c0,comp37896_c0,comp44411_c0,comp57851_c0,comp42753_c0,comp56928_c0,comp20878_c0
GO:0048742	regulation of skeletal muscle fiber development	biological_process	0.093963	1	1	84	30	24334	comp20878_c0
GO:2000147	positive regulation of cell motility	biological_process	0.094568	1	2	84	132	24334	comp53450_c0,comp44411_c0
GO:0030132	clathrin coat of coated pit	cellular_component	0.094573	1	1	84	18	24334	comp37896_c0
GO:0002062	chondrocyte differentiation	biological_process	0.09463	1	1	84	28	24334	comp20878_c0
GO:0042177	negative regulation of protein catabolic process	biological_process	0.094638	1	1	84	23	24334	comp42753_c0
GO:0032321	positive regulation of Rho GTPase activity	biological_process	0.094748	1	1	84	37	24334	comp52923_c0
GO:0043167	ion binding	molecular_function	0.09497	1	33	84	6828	24334	comp52923_c0,comp49068_c0,comp45882_c0,comp55260_c0,comp54176_c0,comp53450_c0,comp51217_c0,comp57794_c0,comp53815_c0,comp54262_c0,comp44411_c0,comp50529_c0,comp42801_c0,comp55851_c0,comp56914_c0,comp41842_c0,comp49569_c0,comp50510_c0,comp57851_c0,comp56987_c1,comp56315_c0,comp45437_c0,comp57328_c1,comp53978_c0,comp52167_c3,comp34362_c0,comp20878_c0,comp50634_c2,comp37896_c0,comp57725_c0,comp50602…
GO:0032101	regulation of response to external stimulus	biological_process	0.095433	1	2	84	143	24334	comp42753_c0,comp53450_c0
GO:0005089	Rho guanyl-nucleotide exchange factor activity	molecular_function	0.095563	1	2	84	120	24334	comp57725_c0,comp52923_c0
GO:0040017	positive regulation of locomotion	biological_process	0.095966	1	2	84	136	24334	comp44411_c0,comp53450_c0
GO:0004879	ligand-activated sequence-specific DNA binding RNA polymerase II transcription factor activity	molecular_function	0.096045	1	1	84	26	24334	comp47021_c0
GO:0043178	alcohol binding	molecular_function	0.096186	1	1	84	29	24334	comp51217_c0
GO:0006260	DNA replication	biological_process	0.096583	1	5	84	600	24334	comp57851_c0,comp53815_c0,comp54584_c0,comp51217_c0,comp57794_c0
GO:0010906	regulation of glucose metabolic process	biological_process	0.096638	1	1	84	29	24334	comp54584_c0
GO:0043154	negative regulation of cysteine-type endopeptidase activity involved in apoptotic process	biological_process	0.097675	1	1	84	30	24334	comp53450_c0
GO:0006950	response to stress	biological_process	0.098468	1	11	84	1835	24334	comp44411_c0,comp50602_c0,comp48655_c0,comp56315_c0,comp52630_c0,comp20878_c0,comp56928_c0,comp54584_c0,comp57851_c0,comp42753_c0,comp53450_c0
GO:0014066	regulation of phosphatidylinositol 3-kinase cascade	biological_process	0.098575	1	1	84	34	24334	comp42753_c0
GO:0046660	female sex differentiation	biological_process	0.099018	1	1	84	26	24334	comp56914_c0
GO:0007155	cell adhesion	biological_process	0.099292	1	6	84	831	24334	comp42753_c0,comp51021_c0,comp42801_c0,comp41842_c0,comp53450_c0,comp52167_c3
GO:0050793	regulation of developmental process	biological_process	0.099488	1	5	84	661	24334	comp20878_c0,comp42753_c0,comp56914_c0,comp53450_c0,comp52608_c0
GO:0016525	negative regulation of angiogenesis	biological_process	0.099804	1	1	84	26	24334	comp53450_c0
GO:0048168	regulation of neuronal synaptic plasticity	biological_process	0.09983	1	1	84	34	24334	comp52923_c0
GO:0016627	oxidoreductase activity, acting on the CH-CH group of donors	molecular_function	0.099936	1	2	84	114	24334	comp50795_c0,comp54304_c1
GO:0004540	ribonuclease activity	molecular_function	0.10024	1	2	84	118	24334	comp53815_c0,comp57794_c0
GO:0051272	positive regulation of cellular component movement	biological_process	0.10064	1	2	84	136	24334	comp44411_c0,comp53450_c0
GO:0008242	omega peptidase activity	molecular_function	0.10097	1	1	84	25	24334	comp50795_c0
GO:0050921	positive regulation of chemotaxis	biological_process	0.10205	1	1	84	25	24334	comp53450_c0
GO:0044463	cell projection part	cellular_component	0.10232	1	3	84	305	24334	comp37896_c0,comp52608_c0,comp52923_c0
GO:2000117	negative regulation of cysteine-type endopeptidase activity	biological_process	0.10252	1	1	84	31	24334	comp53450_c0
GO:2000026	regulation of multicellular organismal development	biological_process	0.1032	1	4	84	485	24334	comp56914_c0,comp53450_c0,comp52608_c0,comp20878_c0
GO:0003705	RNA polymerase II distal enhancer sequence-specific DNA binding transcription factor activity	molecular_function	0.10419	1	1	84	33	24334	comp56914_c0
GO:0032154	cleavage furrow	cellular_component	0.10424	1	1	84	22	24334	comp44411_c0
GO:0051897	positive regulation of protein kinase B signaling cascade	biological_process	0.10442	1	1	84	28	24334	comp53450_c0
GO:0009147	pyrimidine nucleoside triphosphate metabolic process	biological_process	0.10491	1	1	84	22	24334	comp57204_c0
GO:0048741	skeletal muscle fiber development	biological_process	0.10598	1	1	84	36	24334	comp20878_c0
GO:0030125	clathrin vesicle coat	cellular_component	0.10671	1	1	84	22	24334	comp37896_c0
GO:0008406	gonad development	biological_process	0.10723	1	1	84	32	24334	comp56914_c0
GO:0034612	response to tumor necrosis factor	biological_process	0.10803	1	1	84	29	24334	comp52630_c0
GO:0001952	regulation of cell-matrix adhesion	biological_process	0.1089	1	1	84	34	24334	comp53450_c0
GO:0005088	Ras guanyl-nucleotide exchange factor activity	molecular_function	0.10892	1	2	84	130	24334	comp52923_c0,comp57725_c0
GO:0006690	icosanoid metabolic process	biological_process	0.10908	1	1	84	24	24334	comp47021_c0
GO:0033559	unsaturated fatty acid metabolic process	biological_process	0.10908	1	1	84	24	24334	comp47021_c0
GO:1901568	fatty acid derivative metabolic process	biological_process	0.10908	1	1	84	24	24334	comp47021_c0
GO:0031594	neuromuscular junction	cellular_component	0.10986	1	1	84	31	24334	comp42753_c0
GO:0032153	cell division site	cellular_component	0.10993	1	1	84	23	24334	comp44411_c0
GO:0032155	cell division site part	cellular_component	0.10993	1	1	84	23	24334	comp44411_c0
GO:0061035	regulation of cartilage development	biological_process	0.11032	1	1	84	28	24334	comp20878_c0
GO:0000786	nucleosome	cellular_component	0.11052	1	1	84	35	24334	comp55937_c0
GO:0015976	carbon utilization	biological_process	0.11132	1	1	84	34	24334	comp50529_c0
GO:1901071	glucosamine-containing compound metabolic process	biological_process	0.11216	1	1	84	29	24334	comp54176_c0
GO:0010811	positive regulation of cell-substrate adhesion	biological_process	0.11244	1	1	84	29	24334	comp53450_c0
GO:0031225	anchored to membrane	cellular_component	0.11256	1	1	84	30	24334	comp20904_c0
GO:0022610	biological adhesion	biological_process	0.11277	1	6	84	857	24334	comp51021_c0,comp42801_c0,comp42753_c0,comp52167_c3,comp53450_c0,comp41842_c0
GO:0010594	regulation of endothelial cell migration	biological_process	0.11293	1	1	84	35	24334	comp53450_c0
GO:0070838	divalent metal ion transport	biological_process	0.11305	1	3	84	318	24334	comp51217_c0,comp44411_c0,comp57328_c1
GO:0048583	regulation of response to stimulus	biological_process	0.11332	1	9	84	1445	24334	comp52923_c0,comp53450_c0,comp54584_c0,comp57659_c0,comp42753_c0,comp57725_c0,comp44411_c0,comp55260_c0,comp52630_c0
GO:0001725	stress fiber	cellular_component	0.11343	1	1	84	28	24334	comp44411_c0
GO:0045766	positive regulation of angiogenesis	biological_process	0.1139	1	1	84	34	24334	comp53450_c0
GO:0001936	regulation of endothelial cell proliferation	biological_process	0.11455	1	1	84	38	24334	comp53450_c0
GO:0045137	development of primary sexual characteristics	biological_process	0.11475	1	1	84	35	24334	comp56914_c0
GO:0016998	cell wall macromolecule catabolic process	biological_process	0.11496	1	1	84	32	24334	comp54176_c0
GO:0065008	regulation of biological quality	biological_process	0.11536	1	9	84	1470	24334	comp52923_c0,comp56914_c0,comp51217_c0,comp53450_c0,comp42753_c0,comp20878_c0,comp52630_c0,comp48655_c0,comp37896_c0
GO:0045807	positive regulation of endocytosis	biological_process	0.11551	1	1	84	31	24334	comp37896_c0
GO:0048747	muscle fiber development	biological_process	0.11561	1	1	84	40	24334	comp20878_c0
GO:0001818	negative regulation of cytokine production	biological_process	0.11564	1	1	84	30	24334	comp53450_c0
GO:0045786	negative regulation of cell cycle	biological_process	0.11565	1	2	84	149	24334	comp56928_c0,comp53450_c0
GO:0048641	regulation of skeletal muscle tissue development	biological_process	0.11594	1	1	84	35	24334	comp20878_c0
GO:0007270	neuron-neuron synaptic transmission	biological_process	0.11608	1	1	84	42	24334	comp42753_c0
GO:0048522	positive regulation of cellular process	biological_process	0.1164	1	10	84	1708	24334	comp42753_c0,comp57851_c0,comp20878_c0,comp56928_c0,comp52608_c0,comp44411_c0,comp56315_c0,comp42801_c0,comp56914_c0,comp53450_c0
GO:0048520	positive regulation of behavior	biological_process	0.11651	1	1	84	28	24334	comp53450_c0
GO:0032432	actin filament bundle	cellular_component	0.11656	1	1	84	30	24334	comp44411_c0
GO:0010506	regulation of autophagy	biological_process	0.11676	1	2	84	138	24334	comp56928_c0,comp42801_c0
GO:0016423	tRNA (guanine) methyltransferase activity	molecular_function	0.11687	1	1	84	28	24334	comp51217_c0
GO:0010634	positive regulation of epithelial cell migration	biological_process	0.11698	1	1	84	31	24334	comp53450_c0
GO:0031331	positive regulation of cellular catabolic process	biological_process	0.11778	1	2	84	135	24334	comp42801_c0,comp56928_c0
GO:0044093	positive regulation of molecular function	biological_process	0.11817	1	4	84	533	24334	comp52630_c0,comp55260_c0,comp53450_c0,comp52923_c0
GO:0018208	peptidyl-proline modification	biological_process	0.11824	1	1	84	19	24334	comp55851_c0
GO:0009966	regulation of signal transduction	biological_process	0.119	1	8	84	1261	24334	comp52630_c0,comp57725_c0,comp55260_c0,comp54584_c0,comp57659_c0,comp42753_c0,comp53450_c0,comp52923_c0
GO:0006026	aminoglycan catabolic process	biological_process	0.11914	1	1	84	40	24334	comp54176_c0
GO:0010675	regulation of cellular carbohydrate metabolic process	biological_process	0.11958	1	1	84	37	24334	comp54584_c0
GO:0004197	cysteine-type endopeptidase activity	molecular_function	0.11965	1	2	84	171	24334	comp34567_c0,comp50795_c0
GO:0050839	cell adhesion molecule binding	molecular_function	0.11979	1	1	84	32	24334	comp52608_c0
GO:0046656	folic acid biosynthetic process	biological_process	0.12005	1	1	84	39	24334	comp52630_c0
GO:0008543	fibroblast growth factor receptor signaling pathway	biological_process	0.12025	1	1	84	38	24334	comp53450_c0
GO:0003995	acyl-CoA dehydrogenase activity	molecular_function	0.12108	1	1	84	28	24334	comp50795_c0
GO:0005540	hyaluronic acid binding	molecular_function	0.12202	1	1	84	37	24334	comp52167_c3
GO:0006071	glycerol metabolic process	biological_process	0.12216	1	1	84	25	24334	comp50709_c0
GO:0051592	response to calcium ion	biological_process	0.12258	1	1	84	34	24334	comp53450_c0
GO:0006869	lipid transport	biological_process	0.12288	1	2	84	167	24334	comp20878_c0,comp53450_c0
GO:0044275	cellular carbohydrate catabolic process	biological_process	0.12291	1	1	84	30	24334	comp54584_c0
GO:0010951	negative regulation of endopeptidase activity	biological_process	0.12388	1	1	84	37	24334	comp53450_c0
GO:0016601	Rac protein signal transduction	biological_process	0.12426	1	1	84	46	24334	comp52923_c0
GO:0009749	response to glucose stimulus	biological_process	0.12439	1	1	84	40	24334	comp53450_c0
GO:0042611	MHC protein complex	cellular_component	0.12458	1	1	84	31	24334	comp57530_c0
GO:0009746	response to hexose stimulus	biological_process	0.12515	1	1	84	41	24334	comp53450_c0
GO:0034284	response to monosaccharide stimulus	biological_process	0.12515	1	1	84	41	24334	comp53450_c0
GO:0035023	regulation of Rho protein signal transduction	biological_process	0.12524	1	2	84	162	24334	comp57725_c0,comp52923_c0
GO:0051051	negative regulation of transport	biological_process	0.1254	1	2	84	137	24334	comp42753_c0,comp53450_c0
GO:0009743	response to carbohydrate stimulus	biological_process	0.12587	1	1	84	42	24334	comp53450_c0
GO:0042196	chlorinated hydrocarbon metabolic process	biological_process	0.12612	1	1	84	27	24334	comp58475_c0
GO:0042197	halogenated hydrocarbon metabolic process	biological_process	0.12612	1	1	84	27	24334	comp58475_c0
GO:0004970	ionotropic glutamate receptor activity	molecular_function	0.12627	1	1	84	45	24334	comp52089_c1
GO:0090002	establishment of protein localization to plasma membrane	biological_process	0.12653	1	1	84	28	24334	comp37896_c0
GO:0090150	establishment of protein localization to membrane	biological_process	0.12653	1	1	84	28	24334	comp37896_c0
GO:0019400	alditol metabolic process	biological_process	0.12741	1	1	84	26	24334	comp50709_c0
GO:0030140	trans-Golgi network transport vesicle	cellular_component	0.12763	1	1	84	31	24334	comp37896_c0
GO:0050840	extracellular matrix binding	molecular_function	0.12791	1	1	84	34	24334	comp53450_c0
GO:0006672	ceramide metabolic process	biological_process	0.12819	1	1	84	28	24334	comp57603_c0
GO:0044344	cellular response to fibroblast growth factor stimulus	biological_process	0.12823	1	1	84	41	24334	comp53450_c0
GO:0071774	response to fibroblast growth factor stimulus	biological_process	0.12823	1	1	84	41	24334	comp53450_c0
GO:0005234	extracellular-glutamate-gated ion channel activity	molecular_function	0.12825	1	1	84	46	24334	comp52089_c1
GO:0010876	lipid localization	biological_process	0.12861	1	2	84	173	24334	comp53450_c0,comp20878_c0
GO:0048878	chemical homeostasis	biological_process	0.12869	1	3	84	342	24334	comp20878_c0,comp37896_c0,comp51217_c0
GO:0046655	folic acid metabolic process	biological_process	0.12879	1	1	84	41	24334	comp52630_c0
GO:0001935	endothelial cell proliferation	biological_process	0.12949	1	1	84	43	24334	comp53450_c0
GO:0051153	regulation of striated muscle cell differentiation	biological_process	0.12971	1	1	84	43	24334	comp20878_c0
GO:0072511	divalent inorganic cation transport	biological_process	0.1298	1	3	84	337	24334	comp44411_c0,comp51217_c0,comp57328_c1
GO:0055002	striated muscle cell development	biological_process	0.12981	1	1	84	48	24334	comp20878_c0
GO:0048029	monosaccharide binding	molecular_function	0.13002	1	1	84	29	24334	comp55851_c0
GO:0048513	organ development	biological_process	0.1305	1	4	84	572	24334	comp20878_c0,comp56914_c0,comp52608_c0,comp20904_c0
GO:0022407	regulation of cell-cell adhesion	biological_process	0.13117	1	1	84	34	24334	comp42753_c0
GO:0044242	cellular lipid catabolic process	biological_process	0.13132	1	2	84	142	24334	comp58475_c0,comp57603_c0
GO:0008066	glutamate receptor activity	molecular_function	0.13235	1	1	84	48	24334	comp52089_c1
GO:0010466	negative regulation of peptidase activity	biological_process	0.13252	1	1	84	40	24334	comp53450_c0
GO:0032368	regulation of lipid transport	biological_process	0.13276	1	1	84	39	24334	comp53450_c0
GO:0051049	regulation of transport	biological_process	0.1329	1	4	84	516	24334	comp44411_c0,comp53450_c0,comp37896_c0,comp42753_c0
GO:0032502	developmental process	biological_process	0.13393	1	9	84	1652	24334	comp53450_c0,comp56914_c0,comp54666_c0,comp42801_c0,comp52608_c0,comp20904_c0,comp50251_c0,comp20878_c0,comp42753_c0
GO:0005178	integrin binding	molecular_function	0.13448	1	1	84	39	24334	comp53450_c0
GO:0044431	Golgi apparatus part	cellular_component	0.13568	1	3	84	281	24334	comp37896_c0,comp55361_c0,comp52608_c0
GO:0048731	system development	biological_process	0.13574	1	5	84	790	24334	comp20878_c0,comp20904_c0,comp52608_c0,comp56914_c0,comp53450_c0
GO:0008589	regulation of smoothened signaling pathway	biological_process	0.13674	1	1	84	37	24334	comp42753_c0
GO:0051928	positive regulation of calcium ion transport	biological_process	0.13722	1	1	84	38	24334	comp44411_c0
GO:0032870	cellular response to hormone stimulus	biological_process	0.13777	1	2	84	174	24334	comp56914_c0,comp57725_c0
GO:0014065	phosphatidylinositol 3-kinase cascade	biological_process	0.1389	1	1	84	51	24334	comp42753_c0
GO:0030155	regulation of cell adhesion	biological_process	0.13993	1	2	84	161	24334	comp53450_c0,comp42753_c0
GO:0012501	programmed cell death	biological_process	0.14006	1	5	84	730	24334	comp50529_c0,comp56315_c0,comp53450_c0,comp20878_c0,comp56928_c0
GO:0031623	receptor internalization	biological_process	0.14018	1	1	84	40	24334	comp37896_c0
GO:0051219	phosphoprotein binding	molecular_function	0.14062	1	1	84	33	24334	comp37896_c0
GO:0051216	cartilage development	biological_process	0.14063	1	1	84	43	24334	comp20878_c0
GO:0044445	cytosolic part	cellular_component	0.14071	1	2	84	172	24334	comp42115_c2,comp42115_c0
GO:0001822	kidney development	biological_process	0.14099	1	1	84	47	24334	comp52608_c0
GO:0055001	muscle cell development	biological_process	0.14149	1	1	84	53	24334	comp20878_c0
GO:0031252	cell leading edge	cellular_component	0.14155	1	2	84	171	24334	comp54139_c1,comp44411_c0
GO:0002274	myeloid leukocyte activation	biological_process	0.14184	1	1	84	40	24334	comp53450_c0
GO:0009141	nucleoside triphosphate metabolic process	biological_process	0.14307	1	6	84	877	24334	comp52923_c0,comp57725_c0,comp44411_c0,comp55260_c0,comp57204_c0,comp52630_c0
GO:0044441	cilium part	cellular_component	0.144	1	1	84	36	24334	comp52608_c0
GO:0071363	cellular response to growth factor stimulus	biological_process	0.14425	1	2	84	173	24334	comp53450_c0,comp53978_c0
GO:0072001	renal system development	biological_process	0.14428	1	1	84	51	24334	comp52608_c0
GO:0031984	organelle subcompartment	cellular_component	0.14439	1	1	84	38	24334	comp55361_c0
GO:0031985	Golgi cisterna	cellular_component	0.14439	1	1	84	38	24334	comp55361_c0
GO:0018958	phenol-containing compound metabolic process	biological_process	0.1449	1	1	84	43	24334	comp52630_c0
GO:0017015	regulation of transforming growth factor beta receptor signaling pathway	biological_process	0.14496	1	1	84	32	24334	comp53450_c0
GO:0016620	oxidoreductase activity, acting on the aldehyde or oxo group of donors, NAD or NADP as acceptor	molecular_function	0.14524	1	1	84	36	24334	comp58475_c0
GO:0005272	sodium channel activity	molecular_function	0.14558	1	1	84	52	24334	comp53361_c0
GO:0051240	positive regulation of multicellular organismal process	biological_process	0.14563	1	2	84	192	24334	comp42753_c0,comp53450_c0
GO:0090100	positive regulation of transmembrane receptor protein serine/threonine kinase signaling pathway	biological_process	0.14606	1	1	84	36	24334	comp53450_c0
GO:0070848	response to growth factor stimulus	biological_process	0.14629	1	2	84	176	24334	comp53450_c0,comp53978_c0
GO:0042597	periplasmic space	cellular_component	0.14639	1	1	84	45	24334	comp42801_c0
GO:0009896	positive regulation of catabolic process	biological_process	0.14646	1	2	84	156	24334	comp42801_c0,comp56928_c0
GO:0042641	actomyosin	cellular_component	0.14684	1	1	84	36	24334	comp44411_c0
GO:0048869	cellular developmental process	biological_process	0.14686	1	6	84	981	24334	comp42753_c0,comp50251_c0,comp20878_c0,comp52608_c0,comp20904_c0,comp56914_c0
GO:0042277	peptide binding	molecular_function	0.14729	1	1	84	32	24334	comp37896_c0
GO:0019222	regulation of metabolic process	biological_process	0.14738	1	21	84	4301	24334	comp56914_c0,comp52923_c0,comp42801_c0,comp55260_c0,comp56315_c0,comp54584_c0,comp47021_c0,comp57851_c0,comp42753_c0,comp56928_c0,comp57794_c0,comp53450_c0,comp53978_c0,comp45437_c0,comp52630_c0,comp57725_c0,comp54262_c0,comp50602_c0,comp55398_c0,comp57434_c0,comp53815_c0
GO:0007266	Rho protein signal transduction	biological_process	0.14745	1	2	84	177	24334	comp57725_c0,comp52923_c0
GO:1901136	carbohydrate derivative catabolic process	biological_process	0.1476	1	5	84	690	24334	comp54176_c0,comp52923_c0,comp52630_c0,comp57725_c0,comp55260_c0
GO:0008202	steroid metabolic process	biological_process	0.14778	1	2	84	168	24334	comp58475_c0,comp57603_c0
GO:0050866	negative regulation of cell activation	biological_process	0.14789	1	1	84	45	24334	comp42753_c0
GO:1901981	phosphatidylinositol phosphate binding	molecular_function	0.14819	1	1	84	35	24334	comp37896_c0
GO:0015849	organic acid transport	biological_process	0.14863	1	2	84	164	24334	comp53450_c0,comp20878_c0
GO:0046942	carboxylic acid transport	biological_process	0.14863	1	2	84	164	24334	comp20878_c0,comp53450_c0
GO:0090288	negative regulation of cellular response to growth factor stimulus	biological_process	0.14928	1	1	84	35	24334	comp53450_c0
GO:0001539	ciliary or bacterial-type flagellar motility	biological_process	0.15001	1	1	84	42	24334	comp50709_c0
GO:0030521	androgen receptor signaling pathway	biological_process	0.1516	1	1	84	45	24334	comp47021_c0
GO:0014070	response to organic cyclic compound	biological_process	0.15176	1	2	84	200	24334	comp57725_c0,comp56914_c0
GO:0007267	cell-cell signaling	biological_process	0.15184	1	3	84	410	24334	comp42753_c0,comp52923_c0,comp52089_c1
GO:0051345	positive regulation of hydrolase activity	biological_process	0.15215	1	2	84	200	24334	comp55260_c0,comp52923_c0
GO:0045597	positive regulation of cell differentiation	biological_process	0.15236	1	2	84	181	24334	comp20878_c0,comp52608_c0
GO:2000241	regulation of reproductive process	biological_process	0.15238	1	1	84	41	24334	comp56914_c0
GO:0050920	regulation of chemotaxis	biological_process	0.15274	1	1	84	41	24334	comp53450_c0
GO:0016597	amino acid binding	molecular_function	0.15299	1	1	84	46	24334	comp53450_c0
GO:0051147	regulation of muscle cell differentiation	biological_process	0.15379	1	1	84	50	24334	comp20878_c0
GO:0017119	Golgi transport complex	cellular_component	0.15392	1	1	84	36	24334	comp52608_c0
GO:0030426	growth cone	cellular_component	0.1549	1	1	84	44	24334	comp52923_c0
GO:0030427	site of polarized growth	cellular_component	0.1549	1	1	84	44	24334	comp52923_c0
GO:0005604	basement membrane	cellular_component	0.15772	1	2	84	153	24334	comp55851_c0,comp42801_c0
GO:0061448	connective tissue development	biological_process	0.15802	1	1	84	47	24334	comp20878_c0
GO:0032319	regulation of Rho GTPase activity	biological_process	0.15831	1	1	84	61	24334	comp52923_c0
GO:0032879	regulation of localization	biological_process	0.1591	1	5	84	733	24334	comp42753_c0,comp56928_c0,comp44411_c0,comp53450_c0,comp37896_c0
GO:0032993	protein-DNA complex	cellular_component	0.15933	1	1	84	48	24334	comp55937_c0
GO:0007548	sex differentiation	biological_process	0.15946	1	1	84	44	24334	comp56914_c0
GO:0008203	cholesterol metabolic process	biological_process	0.15948	1	1	84	48	24334	comp57603_c0
GO:0006816	calcium ion transport	biological_process	0.16093	1	2	84	222	24334	comp51217_c0,comp44411_c0
GO:0008175	tRNA methyltransferase activity	molecular_function	0.16313	1	1	84	41	24334	comp51217_c0
GO:0044270	cellular nitrogen compound catabolic process	biological_process	0.1639	1	6	84	898	24334	comp55260_c0,comp57725_c0,comp52630_c0,comp50709_c0,comp52923_c0,comp56987_c1
GO:0048608	reproductive structure development	biological_process	0.16464	1	1	84	50	24334	comp56914_c0
GO:0061458	reproductive system development	biological_process	0.16464	1	1	84	50	24334	comp56914_c0
GO:0019439	aromatic compound catabolic process	biological_process	0.16468	1	6	84	902	24334	comp55260_c0,comp57725_c0,comp52630_c0,comp50709_c0,comp52923_c0,comp56987_c1
GO:0030139	endocytic vesicle	cellular_component	0.16501	1	1	84	42	24334	comp37896_c0
GO:0006811	ion transport	biological_process	0.16568	1	10	84	1875	24334	comp42753_c0,comp53361_c0,comp20878_c0,comp57434_c0,comp52089_c1,comp44411_c0,comp57328_c1,comp42801_c0,comp51217_c0,comp53450_c0
GO:0006313	transposition, DNA-mediated	biological_process	0.16583	1	1	84	50	24334	comp45437_c0
GO:0032196	transposition	biological_process	0.16583	1	1	84	50	24334	comp45437_c0
GO:0010646	regulation of cell communication	biological_process	0.16585	1	8	84	1383	24334	comp53450_c0,comp52923_c0,comp55260_c0,comp57725_c0,comp52630_c0,comp54584_c0,comp42753_c0,comp57659_c0
GO:0031513	nonmotile primary cilium	cellular_component	0.16593	1	1	84	47	24334	comp52608_c0
GO:0006897	endocytosis	biological_process	0.16596	1	2	84	181	24334	comp53450_c0,comp37896_c0
GO:0046700	heterocycle catabolic process	biological_process	0.16636	1	6	84	901	24334	comp56987_c1,comp52923_c0,comp52630_c0,comp50709_c0,comp57725_c0,comp55260_c0
GO:0000187	activation of MAPK activity	biological_process	0.16646	1	1	84	64	24334	comp53450_c0
GO:0023051	regulation of signaling	biological_process	0.16672	1	8	84	1389	24334	comp54584_c0,comp42753_c0,comp57659_c0,comp52630_c0,comp57725_c0,comp55260_c0,comp52923_c0,comp53450_c0
GO:0051896	regulation of protein kinase B signaling cascade	biological_process	0.16676	1	1	84	56	24334	comp53450_c0
GO:0006334	nucleosome assembly	biological_process	0.16694	1	1	84	45	24334	comp55937_c0
GO:0048870	cell motility	biological_process	0.16716	1	4	84	552	24334	comp50709_c0,comp44411_c0,comp53450_c0,comp56928_c0
GO:0051674	localization of cell	biological_process	0.16716	1	4	84	552	24334	comp50709_c0,comp53450_c0,comp44411_c0,comp56928_c0
GO:0006909	phagocytosis	biological_process	0.16885	1	1	84	42	24334	comp53450_c0
GO:0016202	regulation of striated muscle tissue development	biological_process	0.16954	1	1	84	59	24334	comp20878_c0
GO:0048634	regulation of muscle organ development	biological_process	0.16954	1	1	84	59	24334	comp20878_c0
GO:1901861	regulation of muscle tissue development	biological_process	0.16954	1	1	84	59	24334	comp20878_c0
GO:0010632	regulation of epithelial cell migration	biological_process	0.16958	1	1	84	51	24334	comp53450_c0
GO:0006814	sodium ion transport	biological_process	0.17002	1	2	84	211	24334	comp42753_c0,comp53361_c0
GO:0033218	amide binding	molecular_function	0.17064	1	1	84	39	24334	comp37896_c0
GO:0005488	binding	molecular_function	0.17144	1	59	84	14210	24334	comp52923_c0,comp57812_c0,comp45882_c0,comp49068_c0,comp45138_c0,comp54584_c0,comp42753_c0,comp55260_c0,comp42115_c2,comp53267_c0,comp54176_c0,comp51217_c0,comp53450_c0,comp57794_c0,comp57038_c0,comp53815_c0,comp54262_c0,comp44411_c0,comp42115_c0,comp55398_c0,comp57094_c0,comp50529_c0,comp55851_c0,comp50138_c0,comp42801_c0,comp56914_c0,comp49569_c0,comp34108_c0,comp41842_c0,comp50341_c0,comp47021…
GO:0072358	cardiovascular system development	biological_process	0.17179	1	2	84	203	24334	comp53450_c0,comp20878_c0
GO:0072359	circulatory system development	biological_process	0.17179	1	2	84	203	24334	comp20878_c0,comp53450_c0
GO:0050795	regulation of behavior	biological_process	0.17253	1	1	84	48	24334	comp53450_c0
GO:0030665	clathrin-coated vesicle membrane	cellular_component	0.1735	1	1	84	38	24334	comp37896_c0
GO:0005905	coated pit	cellular_component	0.1735	1	1	84	40	24334	comp37896_c0
GO:0006547	histidine metabolic process	biological_process	0.1737	1	1	84	46	24334	comp58475_c0
GO:0052803	imidazole-containing compound metabolic process	biological_process	0.1737	1	1	84	46	24334	comp58475_c0
GO:0006805	xenobiotic metabolic process	biological_process	0.17383	1	1	84	47	24334	comp58475_c0
GO:0071466	cellular response to xenobiotic stimulus	biological_process	0.17383	1	1	84	47	24334	comp58475_c0
GO:0043650	dicarboxylic acid biosynthetic process	biological_process	0.17421	1	1	84	52	24334	comp52630_c0
GO:0008219	cell death	biological_process	0.17484	1	5	84	785	24334	comp50529_c0,comp53450_c0,comp56315_c0,comp56928_c0,comp20878_c0
GO:0016265	death	biological_process	0.17484	1	5	84	785	24334	comp56315_c0,comp53450_c0,comp50529_c0,comp56928_c0,comp20878_c0
GO:0051259	protein oligomerization	biological_process	0.17551	1	2	84	196	24334	comp52630_c0,comp42801_c0
GO:0005319	lipid transporter activity	molecular_function	0.1766	1	1	84	60	24334	comp20878_c0
GO:0043542	endothelial cell migration	biological_process	0.17694	1	1	84	55	24334	comp53450_c0
GO:0033267	axon part	cellular_component	0.17697	1	1	84	49	24334	comp37896_c0
GO:0044767	single-organism developmental process	biological_process	0.17739	1	6	84	1067	24334	comp53450_c0,comp56914_c0,comp52608_c0,comp20904_c0,comp20878_c0,comp50251_c0
GO:0030856	regulation of epithelial cell differentiation	biological_process	0.17802	1	1	84	47	24334	comp52608_c0
GO:0044255	cellular lipid metabolic process	biological_process	0.17805	1	6	84	838	24334	comp50709_c0,comp44411_c0,comp47021_c0,comp57603_c0,comp20878_c0,comp58475_c0
GO:0032320	positive regulation of Ras GTPase activity	biological_process	0.17819	1	1	84	63	24334	comp52923_c0
GO:0016740	transferase activity	molecular_function	0.17842	1	17	84	3300	24334	comp49569_c0,comp50709_c0,comp47021_c0,comp54584_c0,comp57794_c0,comp50795_c0,comp51217_c0,comp52167_c3,comp51275_c0,comp45437_c0,comp55361_c0,comp50529_c0,comp44411_c0,comp50634_c2,comp48598_c0,comp53815_c0,comp50251_c0
GO:0007519	skeletal muscle tissue development	biological_process	0.17873	1	1	84	60	24334	comp20878_c0
GO:0060538	skeletal muscle organ development	biological_process	0.17873	1	1	84	60	24334	comp20878_c0
GO:0032103	positive regulation of response to external stimulus	biological_process	0.1788	1	1	84	48	24334	comp53450_c0
GO:0030308	negative regulation of cell growth	biological_process	0.17902	1	1	84	45	24334	comp42753_c0
GO:0006184	GTP catabolic process	biological_process	0.1793	1	4	84	523	24334	comp52630_c0,comp55260_c0,comp57725_c0,comp52923_c0
GO:1901069	guanosine-containing compound catabolic process	biological_process	0.1793	1	4	84	523	24334	comp55260_c0,comp57725_c0,comp52630_c0,comp52923_c0
GO:0009410	response to xenobiotic stimulus	biological_process	0.17945	1	1	84	48	24334	comp58475_c0
GO:0030145	manganese ion binding	molecular_function	0.17946	1	1	84	43	24334	comp56987_c1
GO:0045216	cell-cell junction organization	biological_process	0.18097	1	1	84	48	24334	comp51021_c0
GO:0006066	alcohol metabolic process	biological_process	0.18113	1	2	84	174	24334	comp50709_c0,comp57603_c0
GO:0043270	positive regulation of ion transport	biological_process	0.18147	1	1	84	55	24334	comp44411_c0
GO:0016814	hydrolase activity, acting on carbon-nitrogen (but not peptide) bonds, in cyclic amidines	molecular_function	0.18165	1	1	84	45	24334	comp52630_c0
GO:0044057	regulation of system process	biological_process	0.18292	1	2	84	225	24334	comp52923_c0,comp42753_c0
GO:0009615	response to virus	biological_process	0.18355	1	1	84	41	24334	comp50602_c0
GO:0005923	tight junction	cellular_component	0.18379	1	1	84	48	24334	comp51021_c0
GO:0070160	occluding junction	cellular_component	0.18379	1	1	84	48	24334	comp51021_c0
GO:0072659	protein localization to plasma membrane	biological_process	0.18427	1	1	84	43	24334	comp37896_c0
GO:0048015	phosphatidylinositol-mediated signaling	biological_process	0.18432	1	1	84	69	24334	comp42753_c0
GO:0048017	inositol lipid-mediated signaling	biological_process	0.18432	1	1	84	69	24334	comp42753_c0
GO:0005231	excitatory extracellular ligand-gated ion channel activity	molecular_function	0.18457	1	1	84	66	24334	comp52089_c1
GO:0001655	urogenital system development	biological_process	0.18488	1	1	84	64	24334	comp52608_c0
GO:0043491	protein kinase B signaling cascade	biological_process	0.18587	1	1	84	61	24334	comp53450_c0
GO:0045595	regulation of cell differentiation	biological_process	0.18596	1	3	84	407	24334	comp20878_c0,comp42753_c0,comp52608_c0
GO:0001501	skeletal system development	biological_process	0.18688	1	1	84	70	24334	comp20878_c0
GO:0030660	Golgi-associated vesicle membrane	cellular_component	0.18752	1	1	84	40	24334	comp37896_c0
GO:0006550	isoleucine catabolic process	biological_process	0.18758	1	1	84	39	24334	comp58475_c0
GO:0006552	leucine catabolic process	biological_process	0.18758	1	1	84	39	24334	comp58475_c0
GO:0006574	valine catabolic process	biological_process	0.18758	1	1	84	39	24334	comp58475_c0
GO:0051146	striated muscle cell differentiation	biological_process	0.18795	1	1	84	66	24334	comp20878_c0
GO:0030001	metal ion transport	biological_process	0.18853	1	5	84	829	24334	comp51217_c0,comp44411_c0,comp57328_c1,comp42753_c0,comp53361_c0
GO:0042168	heme metabolic process	biological_process	0.189	1	1	84	45	24334	comp50709_c0
GO:0030154	cell differentiation	biological_process	0.18971	1	5	84	859	24334	comp42753_c0,comp20878_c0,comp20904_c0,comp52608_c0,comp56914_c0
GO:0006749	glutathione metabolic process	biological_process	0.19027	1	1	84	48	24334	comp47021_c0
GO:0006220	pyrimidine nucleotide metabolic process	biological_process	0.19053	1	1	84	47	24334	comp57204_c0
GO:0006109	regulation of carbohydrate metabolic process	biological_process	0.1911	1	1	84	50	24334	comp54584_c0
GO:0016702	oxidoreductase activity, acting on single donors with incorporation of molecular oxygen, incorporation of two atoms of oxygen	molecular_function	0.19196	1	1	84	45	24334	comp55851_c0
GO:0012506	vesicle membrane	cellular_component	0.19209	1	2	84	177	24334	comp37896_c0,comp51217_c0
GO:0031497	chromatin assembly	biological_process	0.19224	1	1	84	51	24334	comp55937_c0
GO:0009792	embryo development ending in birth or egg hatching	biological_process	0.19258	1	1	84	83	24334	comp20878_c0
GO:0010810	regulation of cell-substrate adhesion	biological_process	0.1931	1	1	84	58	24334	comp53450_c0
GO:0034728	nucleosome organization	biological_process	0.19313	1	1	84	51	24334	comp55937_c0
GO:0046039	GTP metabolic process	biological_process	0.19555	1	4	84	543	24334	comp52923_c0,comp52630_c0,comp57725_c0,comp55260_c0
GO:0043065	positive regulation of apoptotic process	biological_process	0.19685	1	2	84	211	24334	comp56928_c0,comp53450_c0
GO:0016779	nucleotidyltransferase activity	molecular_function	0.19713	1	4	84	595	24334	comp57794_c0,comp53815_c0,comp54584_c0,comp51275_c0
GO:1901068	guanosine-containing compound metabolic process	biological_process	0.19723	1	4	84	545	24334	comp57725_c0,comp55260_c0,comp52630_c0,comp52923_c0
GO:0006629	lipid metabolic process	biological_process	0.19752	1	7	84	1099	24334	comp50709_c0,comp44411_c0,comp57851_c0,comp57603_c0,comp47021_c0,comp20878_c0,comp58475_c0
GO:0015711	organic anion transport	biological_process	0.19804	1	2	84	207	24334	comp20878_c0,comp53450_c0
GO:0016477	cell migration	biological_process	0.19829	1	3	84	399	24334	comp56928_c0,comp53450_c0,comp44411_c0
GO:0006631	fatty acid metabolic process	biological_process	0.19873	1	2	84	180	24334	comp47021_c0,comp58475_c0
GO:0009083	branched-chain amino acid catabolic process	biological_process	0.19912	1	1	84	42	24334	comp58475_c0
GO:0019871	sodium channel inhibitor activity	molecular_function	0.20079	1	1	84	66	24334	comp51275_c0
GO:0005795	Golgi stack	cellular_component	0.20095	1	1	84	55	24334	comp55361_c0
GO:0008375	acetylglucosaminyltransferase activity	molecular_function	0.20223	1	1	84	52	24334	comp52167_c3
GO:0043068	positive regulation of programmed cell death	biological_process	0.20238	1	2	84	218	24334	comp56928_c0,comp53450_c0
GO:0009898	internal side of plasma membrane	cellular_component	0.20322	1	1	84	57	24334	comp37896_c0
GO:0017080	sodium channel regulator activity	molecular_function	0.2042	1	1	84	67	24334	comp51275_c0
GO:0009725	response to hormone stimulus	biological_process	0.2047	1	2	84	227	24334	comp56914_c0,comp57725_c0
GO:0051050	positive regulation of transport	biological_process	0.20471	1	2	84	223	24334	comp44411_c0,comp37896_c0
GO:0072372	primary cilium	cellular_component	0.20498	1	1	84	69	24334	comp52608_c0
GO:0016125	sterol metabolic process	biological_process	0.20604	1	1	84	60	24334	comp57603_c0
GO:0001948	glycoprotein binding	molecular_function	0.20628	1	1	84	47	24334	comp48751_c1
GO:0016323	basolateral plasma membrane	cellular_component	0.20721	1	1	84	66	24334	comp37896_c0
GO:0005125	cytokine activity	molecular_function	0.20752	1	1	84	59	24334	comp57794_c0
GO:0051924	regulation of calcium ion transport	biological_process	0.20868	1	1	84	59	24334	comp44411_c0
GO:0010942	positive regulation of cell death	biological_process	0.20929	1	2	84	223	24334	comp53450_c0,comp56928_c0
GO:0019722	calcium-mediated signaling	biological_process	0.20966	1	1	84	62	24334	comp45138_c0
GO:0043393	regulation of protein binding	biological_process	0.20971	1	1	84	54	24334	comp37896_c0
GO:0009396	folic acid-containing compound biosynthetic process	biological_process	0.21032	1	1	84	60	24334	comp52630_c0
GO:0045785	positive regulation of cell adhesion	biological_process	0.21052	1	1	84	56	24334	comp53450_c0
GO:0023021	termination of signal transduction	biological_process	0.21133	1	1	84	52	24334	comp57659_c0
GO:0038032	termination of G-protein coupled receptor signaling pathway	biological_process	0.21133	1	1	84	52	24334	comp57659_c0
GO:0051093	negative regulation of developmental process	biological_process	0.21276	1	2	84	234	24334	comp56914_c0,comp53450_c0
GO:0044036	cell wall macromolecule metabolic process	biological_process	0.21447	1	1	84	58	24334	comp54176_c0
GO:0031323	regulation of cellular metabolic process	biological_process	0.21467	1	19	84	4062	24334	comp56315_c0,comp55260_c0,comp57851_c0,comp54584_c0,comp47021_c0,comp56928_c0,comp56914_c0,comp42801_c0,comp52923_c0,comp55398_c0,comp57434_c0,comp57725_c0,comp50602_c0,comp54262_c0,comp53815_c0,comp57794_c0,comp53450_c0,comp53978_c0,comp45437_c0
GO:0030100	regulation of endocytosis	biological_process	0.2156	1	1	84	59	24334	comp37896_c0
GO:0016491	oxidoreductase activity	molecular_function	0.21584	1	8	84	1419	24334	comp55851_c0,comp42801_c0,comp56606_c0,comp50795_c0,comp58475_c0,comp57434_c0,comp50709_c0,comp54304_c1
GO:0016866	intramolecular transferase activity	molecular_function	0.21768	1	1	84	48	24334	comp52089_c1
GO:0030030	cell projection organization	biological_process	0.21895	1	2	84	270	24334	comp54139_c1,comp44411_c0
GO:0016903	oxidoreductase activity, acting on the aldehyde or oxo group of donors	molecular_function	0.21899	1	1	84	56	24334	comp58475_c0
GO:0032403	protein complex binding	molecular_function	0.21994	1	2	84	212	24334	comp53450_c0,comp37896_c0
GO:0043296	apical junction complex	cellular_component	0.22013	1	1	84	56	24334	comp51021_c0
GO:0043241	protein complex disassembly	biological_process	0.22215	1	1	84	61	24334	comp54584_c0
GO:0002683	negative regulation of immune system process	biological_process	0.22266	1	1	84	65	24334	comp53450_c0
GO:0008305	integrin complex	cellular_component	0.22396	1	1	84	58	24334	comp53450_c0
GO:0016209	antioxidant activity	molecular_function	0.22528	1	1	84	62	24334	comp56928_c0
GO:0048856	anatomical structure development	biological_process	0.22556	1	6	84	1157	24334	comp20904_c0,comp52608_c0,comp53450_c0,comp56914_c0,comp50251_c0,comp20878_c0
GO:0050680	negative regulation of epithelial cell proliferation	biological_process	0.22569	1	1	84	66	24334	comp53450_c0
GO:0007179	transforming growth factor beta receptor signaling pathway	biological_process	0.22579	1	1	84	52	24334	comp53450_c0
GO:0030518	intracellular steroid hormone receptor signaling pathway	biological_process	0.22719	1	1	84	71	24334	comp47021_c0
GO:0006767	water-soluble vitamin metabolic process	biological_process	0.22763	1	2	84	193	24334	comp58475_c0,comp52630_c0
GO:0015672	monovalent inorganic cation transport	biological_process	0.22829	1	5	84	870	24334	comp57434_c0,comp44411_c0,comp42801_c0,comp42753_c0,comp53361_c0
GO:0035295	tube development	biological_process	0.22834	1	1	84	85	24334	comp52608_c0
GO:0042559	pteridine-containing compound biosynthetic process	biological_process	0.22869	1	1	84	65	24334	comp52630_c0
GO:0005506	iron ion binding	molecular_function	0.2289	1	2	84	227	24334	comp42801_c0,comp55851_c0
GO:0005929	cilium	cellular_component	0.22958	1	2	84	220	24334	comp52608_c0,comp56315_c0
GO:0016337	cell-cell adhesion	biological_process	0.23064	1	2	84	299	24334	comp42753_c0,comp51021_c0
GO:0009288	bacterial-type flagellum	cellular_component	0.23088	1	1	84	50	24334	comp50709_c0
GO:0008234	cysteine-type peptidase activity	molecular_function	0.2313	1	2	84	247	24334	comp34567_c0,comp50795_c0
GO:0022900	electron transport chain	biological_process	0.23174	1	2	84	253	24334	comp57434_c0,comp42801_c0
GO:0007507	heart development	biological_process	0.2319	1	1	84	86	24334	comp20878_c0
GO:0007224	smoothened signaling pathway	biological_process	0.23203	1	1	84	65	24334	comp42753_c0
GO:0016042	lipid catabolic process	biological_process	0.23257	1	2	84	202	24334	comp58475_c0,comp57603_c0
GO:0007009	plasma membrane organization	biological_process	0.2327	1	1	84	58	24334	comp37896_c0
GO:0051248	negative regulation of protein metabolic process	biological_process	0.23352	1	2	84	220	24334	comp42753_c0,comp53450_c0
GO:0005516	calmodulin binding	molecular_function	0.2336	1	1	84	84	24334	comp44411_c0
GO:0001666	response to hypoxia	biological_process	0.23388	1	1	84	79	24334	comp54584_c0
GO:0036293	response to decreased oxygen levels	biological_process	0.23388	1	1	84	79	24334	comp54584_c0
GO:0006333	chromatin assembly or disassembly	biological_process	0.2351	1	1	84	61	24334	comp55937_c0
GO:0006898	receptor-mediated endocytosis	biological_process	0.23592	1	1	84	70	24334	comp37896_c0
GO:0070482	response to oxygen levels	biological_process	0.23599	1	1	84	80	24334	comp54584_c0
GO:0014706	striated muscle tissue development	biological_process	0.23662	1	1	84	90	24334	comp20878_c0
GO:0031325	positive regulation of cellular metabolic process	biological_process	0.23683	1	6	84	1110	24334	comp57851_c0,comp56928_c0,comp42801_c0,comp56914_c0,comp56315_c0,comp53450_c0
GO:0060537	muscle tissue development	biological_process	0.23747	1	1	84	91	24334	comp20878_c0
GO:0034765	regulation of ion transmembrane transport	biological_process	0.23834	1	1	84	80	24334	comp53450_c0
GO:0002696	positive regulation of leukocyte activation	biological_process	0.23892	1	1	84	70	24334	comp53450_c0
GO:0009203	ribonucleoside triphosphate catabolic process	biological_process	0.2392	1	4	84	612	24334	comp52630_c0,comp55260_c0,comp57725_c0,comp52923_c0
GO:0009207	purine ribonucleoside triphosphate catabolic process	biological_process	0.2392	1	4	84	612	24334	comp52923_c0,comp52630_c0,comp57725_c0,comp55260_c0
GO:0051336	regulation of hydrolase activity	biological_process	0.23934	1	4	84	619	24334	comp53450_c0,comp57725_c0,comp55260_c0,comp52923_c0
GO:0009146	purine nucleoside triphosphate catabolic process	biological_process	0.24057	1	4	84	615	24334	comp57725_c0,comp55260_c0,comp52630_c0,comp52923_c0
GO:0006152	purine nucleoside catabolic process	biological_process	0.24076	1	4	84	614	24334	comp55260_c0,comp57725_c0,comp52630_c0,comp52923_c0
GO:0046130	purine ribonucleoside catabolic process	biological_process	0.24076	1	4	84	614	24334	comp52923_c0,comp55260_c0,comp57725_c0,comp52630_c0
GO:0009143	nucleoside triphosphate catabolic process	biological_process	0.24115	1	4	84	617	24334	comp52923_c0,comp52630_c0,comp55260_c0,comp57725_c0
GO:0010631	epithelial cell migration	biological_process	0.24193	1	1	84	76	24334	comp53450_c0
GO:0090132	epithelium migration	biological_process	0.24193	1	1	84	76	24334	comp53450_c0
GO:0005794	Golgi apparatus	cellular_component	0.24198	1	4	84	556	24334	comp37896_c0,comp52608_c0,comp55361_c0,comp55851_c0
GO:0050867	positive regulation of cell activation	biological_process	0.24216	1	1	84	73	24334	comp53450_c0
GO:0016701	oxidoreductase activity, acting on single donors with incorporation of molecular oxygen	molecular_function	0.24219	1	1	84	57	24334	comp55851_c0
GO:0009164	nucleoside catabolic process	biological_process	0.24329	1	4	84	616	24334	comp57725_c0,comp55260_c0,comp52630_c0,comp52923_c0
GO:0042454	ribonucleoside catabolic process	biological_process	0.24329	1	4	84	616	24334	comp55260_c0,comp57725_c0,comp52630_c0,comp52923_c0
GO:1901658	glycosyl compound catabolic process	biological_process	0.24329	1	4	84	616	24334	comp52923_c0,comp55260_c0,comp57725_c0,comp52630_c0
GO:0009154	purine ribonucleotide catabolic process	biological_process	0.2446	1	4	84	622	24334	comp52923_c0,comp57725_c0,comp55260_c0,comp52630_c0
GO:0042692	muscle cell differentiation	biological_process	0.24493	1	1	84	83	24334	comp20878_c0
GO:0034330	cell junction organization	biological_process	0.2452	1	1	84	76	24334	comp51021_c0
GO:0045744	negative regulation of G-protein coupled receptor protein signaling pathway	biological_process	0.24525	1	1	84	68	24334	comp57659_c0
GO:0006766	vitamin metabolic process	biological_process	0.24545	1	2	84	205	24334	comp52630_c0,comp58475_c0
GO:0009261	ribonucleotide catabolic process	biological_process	0.24605	1	4	84	623	24334	comp52923_c0,comp57725_c0,comp55260_c0,comp52630_c0
GO:0043281	regulation of cysteine-type endopeptidase activity involved in apoptotic process	biological_process	0.24621	1	1	84	76	24334	comp53450_c0
GO:0005798	Golgi-associated vesicle	cellular_component	0.24644	1	1	84	59	24334	comp37896_c0
GO:0004129	cytochrome-c oxidase activity	molecular_function	0.24664	1	1	84	85	24334	comp57434_c0
GO:0006123	mitochondrial electron transport, cytochrome c to oxygen	biological_process	0.24664	1	1	84	85	24334	comp57434_c0
GO:0016675	oxidoreductase activity, acting on a heme group of donors	molecular_function	0.24664	1	1	84	85	24334	comp57434_c0
GO:0016676	oxidoreductase activity, acting on a heme group of donors, oxygen as acceptor	molecular_function	0.24664	1	1	84	85	24334	comp57434_c0
GO:0045277	respiratory chain complex IV	cellular_component	0.24664	1	1	84	85	24334	comp57434_c0
GO:0000139	Golgi membrane	cellular_component	0.24779	1	2	84	206	24334	comp37896_c0,comp55361_c0
GO:0045765	regulation of angiogenesis	biological_process	0.24796	1	1	84	74	24334	comp53450_c0
GO:0005085	guanyl-nucleotide exchange factor activity	molecular_function	0.24862	1	2	84	235	24334	comp57725_c0,comp52923_c0
GO:0044723	single-organism carbohydrate metabolic process	biological_process	0.24921	1	5	84	768	24334	comp50529_c0,comp44411_c0,comp48598_c0,comp54584_c0,comp58475_c0
GO:0006760	folic acid-containing compound metabolic process	biological_process	0.25025	1	1	84	71	24334	comp52630_c0
GO:2000116	regulation of cysteine-type endopeptidase activity	biological_process	0.25026	1	1	84	77	24334	comp53450_c0
GO:0034762	regulation of transmembrane transport	biological_process	0.25099	1	1	84	84	24334	comp53450_c0
GO:0045211	postsynaptic membrane	cellular_component	0.25162	1	1	84	91	24334	comp51217_c0
GO:0090130	tissue migration	biological_process	0.25247	1	1	84	78	24334	comp53450_c0
GO:0006040	amino sugar metabolic process	biological_process	0.25276	1	1	84	67	24334	comp54176_c0
GO:0006195	purine nucleotide catabolic process	biological_process	0.253	1	4	84	636	24334	comp52923_c0,comp52630_c0,comp55260_c0,comp57725_c0
GO:0016324	apical plasma membrane	cellular_component	0.25332	1	1	84	74	24334	comp52608_c0
GO:0030117	membrane coat	cellular_component	0.25414	1	2	84	190	24334	comp37896_c0,comp37573_c0
GO:0048475	coated membrane	cellular_component	0.25414	1	2	84	190	24334	comp37573_c0,comp37896_c0
GO:0072657	protein localization to membrane	biological_process	0.25445	1	1	84	69	24334	comp37896_c0
GO:0050801	ion homeostasis	biological_process	0.2547	1	2	84	260	24334	comp51217_c0,comp20878_c0
GO:0016772	transferase activity, transferring phosphorus-containing groups	molecular_function	0.25538	1	10	84	1916	24334	comp50634_c2,comp53815_c0,comp54584_c0,comp50251_c0,comp50529_c0,comp50709_c0,comp44411_c0,comp51275_c0,comp57794_c0,comp49569_c0
GO:0051056	regulation of small GTPase mediated signal transduction	biological_process	0.25618	1	3	84	416	24334	comp52923_c0,comp57725_c0,comp55260_c0
GO:0071214	cellular response to abiotic stimulus	biological_process	0.25654	1	1	84	79	24334	comp44411_c0
GO:0072523	purine-containing compound catabolic process	biological_process	0.25736	1	4	84	641	24334	comp52630_c0,comp55260_c0,comp57725_c0,comp52923_c0
GO:0045926	negative regulation of growth	biological_process	0.25739	1	1	84	68	24334	comp42753_c0
GO:0044282	small molecule catabolic process	biological_process	0.26187	1	2	84	222	24334	comp57603_c0,comp58475_c0
GO:0044712	single-organism catabolic process	biological_process	0.26187	1	2	84	222	24334	comp57603_c0,comp58475_c0
GO:0009205	purine ribonucleoside triphosphate metabolic process	biological_process	0.26225	1	5	84	858	24334	comp52923_c0,comp55260_c0,comp57725_c0,comp44411_c0,comp52630_c0
GO:0043066	negative regulation of apoptotic process	biological_process	0.26323	1	2	84	258	24334	comp20878_c0,comp53450_c0
GO:0016050	vesicle organization	biological_process	0.26324	1	1	84	74	24334	comp42753_c0
GO:1901342	regulation of vasculature development	biological_process	0.26369	1	1	84	80	24334	comp53450_c0
GO:0016705	oxidoreductase activity, acting on paired donors, with incorporation or reduction of molecular oxygen	molecular_function	0.26409	1	2	84	233	24334	comp55851_c0,comp50709_c0
GO:0009144	purine nucleoside triphosphate metabolic process	biological_process	0.26459	1	5	84	862	24334	comp52630_c0,comp57725_c0,comp44411_c0,comp55260_c0,comp52923_c0
GO:0031253	cell projection membrane	cellular_component	0.26466	1	1	84	82	24334	comp52608_c0
GO:0007517	muscle organ development	biological_process	0.26488	1	1	84	96	24334	comp20878_c0
GO:0009166	nucleotide catabolic process	biological_process	0.2655	1	4	84	645	24334	comp52630_c0,comp57725_c0,comp55260_c0,comp52923_c0
GO:0005230	extracellular ligand-gated ion channel activity	molecular_function	0.26557	1	1	84	95	24334	comp52089_c1
GO:0080090	regulation of primary metabolic process	biological_process	0.26608	1	18	84	3956	24334	comp55260_c0,comp56315_c0,comp56928_c0,comp54584_c0,comp47021_c0,comp42753_c0,comp56914_c0,comp52923_c0,comp57725_c0,comp50602_c0,comp54262_c0,comp55398_c0,comp57434_c0,comp53815_c0,comp53450_c0,comp57794_c0,comp45437_c0,comp53978_c0
GO:0006891	intra-Golgi vesicle-mediated transport	biological_process	0.26624	1	1	84	59	24334	comp52608_c0
GO:0032984	macromolecular complex disassembly	biological_process	0.26635	1	1	84	73	24334	comp54584_c0
GO:0010038	response to metal ion	biological_process	0.26691	1	1	84	84	24334	comp53450_c0
GO:1901292	nucleoside phosphate catabolic process	biological_process	0.26767	1	4	84	648	24334	comp52923_c0,comp55260_c0,comp57725_c0,comp52630_c0
GO:0007160	cell-matrix adhesion	biological_process	0.26838	1	1	84	87	24334	comp53450_c0
GO:0043087	regulation of GTPase activity	biological_process	0.26909	1	3	84	436	24334	comp55260_c0,comp57725_c0,comp52923_c0
GO:0009199	ribonucleoside triphosphate metabolic process	biological_process	0.26943	1	5	84	863	24334	comp52630_c0,comp44411_c0,comp57725_c0,comp55260_c0,comp52923_c0
GO:0046914	transition metal ion binding	molecular_function	0.26957	1	12	84	2500	24334	comp53978_c0,comp42801_c0,comp55851_c0,comp49068_c0,comp57794_c0,comp56914_c0,comp56987_c1,comp53815_c0,comp52630_c0,comp56315_c0,comp50602_c0,comp54262_c0
GO:0033124	regulation of GTP catabolic process	biological_process	0.26967	1	3	84	437	24334	comp52923_c0,comp55260_c0,comp57725_c0
GO:0043069	negative regulation of programmed cell death	biological_process	0.26999	1	2	84	265	24334	comp20878_c0,comp53450_c0
GO:0005769	early endosome	cellular_component	0.27047	1	1	84	67	24334	comp37896_c0
GO:0071554	cell wall organization or biogenesis	biological_process	0.27052	1	1	84	84	24334	comp54176_c0
GO:0052548	regulation of endopeptidase activity	biological_process	0.27095	1	1	84	84	24334	comp53450_c0
GO:0015002	heme-copper terminal oxidase activity	molecular_function	0.27115	1	1	84	94	24334	comp57434_c0
GO:0034655	nucleobase-containing compound catabolic process	biological_process	0.27155	1	5	84	846	24334	comp52923_c0,comp56987_c1,comp57725_c0,comp55260_c0,comp52630_c0
GO:0006720	isoprenoid metabolic process	biological_process	0.27168	1	1	84	73	24334	comp58475_c0
GO:0016706	oxidoreductase activity, acting on paired donors, with incorporation or reduction of molecular oxygen, 2-oxoglutarate as one donor, and incorporation of one atom each of oxygen into both donors	molecular_function	0.2729	1	1	84	60	24334	comp55851_c0
GO:0031328	positive regulation of cellular biosynthetic process	biological_process	0.27326	1	4	84	726	24334	comp57851_c0,comp56928_c0,comp56914_c0,comp53450_c0
GO:0006270	DNA replication initiation	biological_process	0.27462	1	1	84	66	24334	comp57851_c0
GO:0042558	pteridine-containing compound metabolic process	biological_process	0.27537	1	1	84	81	24334	comp52630_c0
GO:0043406	positive regulation of MAP kinase activity	biological_process	0.27576	1	1	84	101	24334	comp53450_c0
GO:0015078	hydrogen ion transmembrane transporter activity	molecular_function	0.27651	1	3	84	451	24334	comp42801_c0,comp44411_c0,comp57434_c0
GO:0009893	positive regulation of metabolic process	biological_process	0.2771	1	6	84	1168	24334	comp57851_c0,comp42801_c0,comp56928_c0,comp56914_c0,comp56315_c0,comp53450_c0
GO:0009636	response to toxic substance	biological_process	0.27713	1	1	84	92	24334	comp20878_c0
GO:0097060	synaptic membrane	cellular_component	0.27806	1	1	84	104	24334	comp51217_c0
GO:0030811	regulation of nucleotide catabolic process	biological_process	0.2784	1	3	84	448	24334	comp55260_c0,comp57725_c0,comp52923_c0
GO:0033121	regulation of purine nucleotide catabolic process	biological_process	0.2784	1	3	84	448	24334	comp52923_c0,comp55260_c0,comp57725_c0
GO:0009891	positive regulation of biosynthetic process	biological_process	0.27928	1	4	84	735	24334	comp56928_c0,comp57851_c0,comp56914_c0,comp53450_c0
GO:0065004	protein-DNA complex assembly	biological_process	0.27977	1	1	84	78	24334	comp55937_c0
GO:0016757	transferase activity, transferring glycosyl groups	molecular_function	0.27986	1	3	84	442	24334	comp52167_c3,comp55361_c0,comp48598_c0
GO:0009118	regulation of nucleoside metabolic process	biological_process	0.28007	1	3	84	449	24334	comp57725_c0,comp55260_c0,comp52923_c0
GO:0052547	regulation of peptidase activity	biological_process	0.28135	1	1	84	88	24334	comp53450_c0
GO:0044459	plasma membrane part	cellular_component	0.28209	1	5	84	998	24334	comp42753_c0,comp57530_c0,comp52608_c0,comp37896_c0,comp53450_c0
GO:0006915	apoptotic process	biological_process	0.28237	1	4	84	714	24334	comp53450_c0,comp56315_c0,comp20878_c0,comp56928_c0
GO:0006549	isoleucine metabolic process	biological_process	0.28372	1	1	84	62	24334	comp58475_c0
GO:0006573	valine metabolic process	biological_process	0.28372	1	1	84	62	24334	comp58475_c0
GO:0006952	defense response	biological_process	0.287	1	3	84	520	24334	comp52630_c0,comp53450_c0,comp20878_c0
GO:0060548	negative regulation of cell death	biological_process	0.28704	1	2	84	276	24334	comp53450_c0,comp20878_c0
GO:0016044	cellular membrane organization	biological_process	0.28709	1	2	84	254	24334	comp53450_c0,comp37896_c0
GO:0016051	carbohydrate biosynthetic process	biological_process	0.29019	1	3	84	408	24334	comp44411_c0,comp50529_c0,comp58475_c0
GO:0030658	transport vesicle membrane	cellular_component	0.29106	1	1	84	74	24334	comp37896_c0
GO:0090092	regulation of transmembrane receptor protein serine/threonine kinase signaling pathway	biological_process	0.2911	1	1	84	78	24334	comp53450_c0
GO:0090287	regulation of cellular response to growth factor stimulus	biological_process	0.29209	1	1	84	81	24334	comp53450_c0
GO:0043112	receptor metabolic process	biological_process	0.29599	1	1	84	87	24334	comp37896_c0
GO:0003013	circulatory system process	biological_process	0.29763	1	1	84	107	24334	comp52630_c0
GO:0008015	blood circulation	biological_process	0.29763	1	1	84	107	24334	comp52630_c0
GO:0009523	photosystem II	cellular_component	0.30051	1	1	84	102	24334	comp56987_c1
GO:0005581	collagen	cellular_component	0.30067	1	1	84	71	24334	comp56987_c1
GO:0071824	protein-DNA complex subunit organization	biological_process	0.30245	1	1	84	84	24334	comp55937_c0
GO:0042176	regulation of protein catabolic process	biological_process	0.30301	1	1	84	76	24334	comp42753_c0
GO:0006551	leucine metabolic process	biological_process	0.30383	1	1	84	73	24334	comp58475_c0
GO:0015077	monovalent inorganic cation transmembrane transporter activity	molecular_function	0.30453	1	4	84	736	24334	comp42801_c0,comp53361_c0,comp57434_c0,comp44411_c0
GO:0019068	virion assembly	biological_process	0.30764	1	1	84	91	24334	comp57794_c0
GO:0009628	response to abiotic stimulus	biological_process	0.308	1	2	84	315	24334	comp54584_c0,comp44411_c0
GO:0042742	defense response to bacterium	biological_process	0.30948	1	1	84	113	24334	comp20878_c0
GO:0022607	cellular component assembly	biological_process	0.31015	1	6	84	1130	24334	comp57794_c0,comp52630_c0,comp44411_c0,comp54139_c1,comp42801_c0,comp55937_c0
GO:0008173	RNA methyltransferase activity	molecular_function	0.31166	1	1	84	80	24334	comp51217_c0
GO:0044238	primary metabolic process	biological_process	0.31229	1	44	84	10625	24334	comp54176_c0,comp53267_c0,comp53450_c0,comp51217_c0,comp50795_c0,comp57794_c0,comp53815_c0,comp55398_c0,comp52089_c1,comp42115_c0,comp44411_c0,comp54262_c0,comp50529_c0,comp52923_c0,comp42753_c0,comp57603_c0,comp54584_c0,comp42115_c2,comp55260_c0,comp50709_c0,comp45437_c0,comp55937_c0,comp53978_c0,comp33033_c0,comp20878_c0,comp58475_c0,comp50251_c0,comp50634_c2,comp48598_c0,comp37896_c0,comp57434…
GO:0003887	DNA-directed DNA polymerase activity	molecular_function	0.31309	1	1	84	91	24334	comp54584_c0
GO:0051346	negative regulation of hydrolase activity	biological_process	0.31345	1	1	84	101	24334	comp53450_c0
GO:0001775	cell activation	biological_process	0.31399	1	2	84	284	24334	comp42753_c0,comp53450_c0
GO:0032147	activation of protein kinase activity	biological_process	0.31436	1	1	84	118	24334	comp53450_c0
GO:0007600	sensory perception	biological_process	0.31502	1	1	84	127	24334	comp51217_c0
GO:0006575	cellular modified amino acid metabolic process	biological_process	0.31518	1	2	84	244	24334	comp52630_c0,comp47021_c0
GO:0006812	cation transport	biological_process	0.31688	1	7	84	1453	24334	comp57328_c1,comp42753_c0,comp53361_c0,comp42801_c0,comp51217_c0,comp57434_c0,comp44411_c0
GO:0001817	regulation of cytokine production	biological_process	0.31726	1	1	84	95	24334	comp53450_c0
GO:0033177	proton-transporting two-sector ATPase complex, proton-transporting domain	cellular_component	0.31735	1	2	84	276	24334	comp44411_c0,comp42801_c0
GO:1900542	regulation of purine nucleotide metabolic process	biological_process	0.31831	1	3	84	497	24334	comp52923_c0,comp55260_c0,comp57725_c0
GO:0040011	locomotion	biological_process	0.31833	1	4	84	753	24334	comp56928_c0,comp50709_c0,comp44411_c0,comp53450_c0
GO:0006401	RNA catabolic process	biological_process	0.31869	1	1	84	81	24334	comp56987_c1
GO:0006323	DNA packaging	biological_process	0.3201	1	1	84	93	24334	comp55937_c0
GO:0001816	cytokine production	biological_process	0.32151	1	1	84	98	24334	comp53450_c0
GO:0019838	growth factor binding	molecular_function	0.32194	1	1	84	84	24334	comp53450_c0
GO:0006140	regulation of nucleotide metabolic process	biological_process	0.32374	1	3	84	501	24334	comp52923_c0,comp57725_c0,comp55260_c0
GO:0071902	positive regulation of protein serine/threonine kinase activity	biological_process	0.32592	1	1	84	122	24334	comp53450_c0
GO:0030425	dendrite	cellular_component	0.32605	1	1	84	132	24334	comp51217_c0
GO:0010035	response to inorganic substance	biological_process	0.32642	1	1	84	110	24334	comp53450_c0
GO:0001667	ameboidal cell migration	biological_process	0.32648	1	1	84	112	24334	comp53450_c0
GO:0044444	cytoplasmic part	cellular_component	0.32674	1	19	84	4078	24334	comp48598_c0,comp55361_c0,comp50529_c0,comp52630_c0,comp52608_c0,comp42115_c0,comp37896_c0,comp44411_c0,comp51217_c0,comp53450_c0,comp57851_c0,comp42753_c0,comp54584_c0,comp54139_c1,comp56928_c0,comp37573_c0,comp42115_c2,comp52923_c0,comp55851_c0
GO:0030522	intracellular receptor signaling pathway	biological_process	0.32683	1	1	84	109	24334	comp47021_c0
GO:0015093	ferrous iron transmembrane transporter activity	molecular_function	0.32712	1	1	84	82	24334	comp57328_c1
GO:0015684	ferrous iron transport	biological_process	0.32712	1	1	84	82	24334	comp57328_c1
GO:0022890	inorganic cation transmembrane transporter activity	molecular_function	0.32789	1	5	84	998	24334	comp53361_c0,comp57328_c1,comp42801_c0,comp44411_c0,comp57434_c0
GO:0005577	fibrinogen complex	cellular_component	0.32855	1	1	84	84	24334	comp53450_c0
GO:0019904	protein domain specific binding	molecular_function	0.32932	1	2	84	272	24334	comp53978_c0,comp57851_c0
GO:0051171	regulation of nitrogen compound metabolic process	biological_process	0.32949	1	15	84	3450	24334	comp52923_c0,comp45437_c0,comp53978_c0,comp56914_c0,comp57794_c0,comp56928_c0,comp53815_c0,comp47021_c0,comp57851_c0,comp50602_c0,comp57725_c0,comp55260_c0,comp54262_c0,comp55398_c0,comp57434_c0
GO:0008233	peptidase activity	molecular_function	0.33094	1	5	84	996	24334	comp50795_c0,comp33033_c0,comp34567_c0,comp57603_c0,comp53267_c0
GO:0006665	sphingolipid metabolic process	biological_process	0.33124	1	1	84	93	24334	comp57603_c0
GO:0005381	iron ion transmembrane transporter activity	molecular_function	0.33214	1	1	84	83	24334	comp57328_c1
GO:0031090	organelle membrane	cellular_component	0.33297	1	7	84	1297	24334	comp48598_c0,comp37896_c0,comp51217_c0,comp44411_c0,comp55361_c0,comp52630_c0,comp52608_c0
GO:0061061	muscle structure development	biological_process	0.33385	1	1	84	124	24334	comp20878_c0
GO:0065009	regulation of molecular function	biological_process	0.33424	1	6	84	1183	24334	comp53450_c0,comp37896_c0,comp57725_c0,comp55260_c0,comp52630_c0,comp52923_c0
GO:0016773	phosphotransferase activity, alcohol group as acceptor	molecular_function	0.33499	1	6	84	1130	24334	comp50251_c0,comp50634_c2,comp44411_c0,comp50529_c0,comp50709_c0,comp49569_c0
GO:0006568	tryptophan metabolic process	biological_process	0.33522	1	1	84	92	24334	comp58475_c0
GO:0006586	indolalkylamine metabolic process	biological_process	0.33522	1	1	84	92	24334	comp58475_c0
GO:1901617	organic hydroxy compound biosynthetic process	biological_process	0.33756	1	1	84	91	24334	comp52630_c0
GO:0006554	lysine catabolic process	biological_process	0.339	1	1	84	93	24334	comp58475_c0
GO:0009081	branched-chain amino acid metabolic process	biological_process	0.34045	1	1	84	87	24334	comp58475_c0
GO:0005886	plasma membrane	cellular_component	0.34098	1	8	84	1833	24334	comp53450_c0,comp57530_c0,comp51021_c0,comp42753_c0,comp37896_c0,comp20904_c0,comp50529_c0,comp52608_c0
GO:0002694	regulation of leukocyte activation	biological_process	0.34191	1	1	84	110	24334	comp53450_c0
GO:0051213	dioxygenase activity	molecular_function	0.34274	1	1	84	89	24334	comp55851_c0
GO:0006820	anion transport	biological_process	0.34314	1	2	84	306	24334	comp53450_c0,comp20878_c0
GO:0008277	regulation of G-protein coupled receptor protein signaling pathway	biological_process	0.34406	1	1	84	109	24334	comp57659_c0
GO:0006400	tRNA modification	biological_process	0.34438	1	1	84	84	24334	comp51217_c0
GO:0009068	aspartate family amino acid catabolic process	biological_process	0.34486	1	1	84	95	24334	comp58475_c0
GO:0048519	negative regulation of biological process	biological_process	0.34568	1	8	84	1656	24334	comp53450_c0,comp56914_c0,comp55851_c0,comp54584_c0,comp42753_c0,comp57659_c0,comp20878_c0,comp56928_c0
GO:0009150	purine ribonucleotide metabolic process	biological_process	0.34582	1	5	84	976	24334	comp52630_c0,comp57725_c0,comp55260_c0,comp44411_c0,comp52923_c0
GO:0006928	cellular component movement	biological_process	0.3459	1	4	84	757	24334	comp56928_c0,comp50709_c0,comp53450_c0,comp44411_c0
GO:0022411	cellular component disassembly	biological_process	0.34647	1	1	84	102	24334	comp54584_c0
GO:0042575	DNA polymerase complex	cellular_component	0.34677	1	1	84	100	24334	comp54584_c0
GO:0030136	clathrin-coated vesicle	cellular_component	0.34831	1	1	84	104	24334	comp37896_c0
GO:0051098	regulation of binding	biological_process	0.34855	1	1	84	109	24334	comp37896_c0
GO:0031589	cell-substrate adhesion	biological_process	0.34914	1	1	84	120	24334	comp53450_c0
GO:0044262	cellular carbohydrate metabolic process	biological_process	0.34966	1	3	84	444	24334	comp54584_c0,comp44411_c0,comp50709_c0
GO:0006914	autophagy	biological_process	0.35016	1	2	84	282	24334	comp42801_c0,comp56928_c0
GO:0042430	indole-containing compound metabolic process	biological_process	0.35048	1	1	84	96	24334	comp58475_c0
GO:0009117	nucleotide metabolic process	biological_process	0.35183	1	6	84	1194	24334	comp52923_c0,comp57725_c0,comp55260_c0,comp44411_c0,comp57204_c0,comp52630_c0
GO:0019897	extrinsic to plasma membrane	cellular_component	0.35322	1	1	84	127	24334	comp42753_c0
GO:0019751	polyol metabolic process	biological_process	0.35334	1	1	84	88	24334	comp50709_c0
GO:0043405	regulation of MAP kinase activity	biological_process	0.35424	1	1	84	133	24334	comp53450_c0
GO:0001558	regulation of cell growth	biological_process	0.35449	1	1	84	107	24334	comp42753_c0
GO:0035556	intracellular signal transduction	biological_process	0.35588	1	8	84	1633	24334	comp45138_c0,comp54584_c0,comp42753_c0,comp57725_c0,comp55260_c0,comp52630_c0,comp52923_c0,comp53450_c0
GO:0019058	viral infectious cycle	biological_process	0.3559	1	2	84	310	24334	comp53450_c0,comp57794_c0
GO:0042981	regulation of apoptotic process	biological_process	0.35651	1	3	84	560	24334	comp53450_c0,comp20878_c0,comp56928_c0
GO:0001525	angiogenesis	biological_process	0.35705	1	1	84	115	24334	comp53450_c0
GO:0006826	iron ion transport	biological_process	0.35942	1	1	84	93	24334	comp57328_c1
GO:0050790	regulation of catalytic activity	biological_process	0.36063	1	5	84	997	24334	comp52923_c0,comp52630_c0,comp53450_c0,comp55260_c0,comp57725_c0
GO:0006560	proline metabolic process	biological_process	0.36066	1	1	84	97	24334	comp58475_c0
GO:0006163	purine nucleotide metabolic process	biological_process	0.3614	1	5	84	997	24334	comp55260_c0,comp57725_c0,comp44411_c0,comp52630_c0,comp52923_c0
GO:0042278	purine nucleoside metabolic process	biological_process	0.3622	1	5	84	954	24334	comp52630_c0,comp57725_c0,comp44411_c0,comp55260_c0,comp52923_c0
GO:0046128	purine ribonucleoside metabolic process	biological_process	0.3622	1	5	84	954	24334	comp52923_c0,comp52630_c0,comp55260_c0,comp57725_c0,comp44411_c0
GO:0009259	ribonucleotide metabolic process	biological_process	0.3624	1	5	84	997	24334	comp52923_c0,comp52630_c0,comp57725_c0,comp44411_c0,comp55260_c0
GO:0006518	peptide metabolic process	biological_process	0.36352	1	1	84	105	24334	comp47021_c0
GO:0019693	ribose phosphate metabolic process	biological_process	0.36407	1	5	84	999	24334	comp57725_c0,comp55260_c0,comp44411_c0,comp52630_c0,comp52923_c0
GO:0006874	cellular calcium ion homeostasis	biological_process	0.36482	1	1	84	122	24334	comp51217_c0
GO:0046486	glycerolipid metabolic process	biological_process	0.36483	1	2	84	293	24334	comp58475_c0,comp50709_c0
GO:0043067	regulation of programmed cell death	biological_process	0.36566	1	3	84	574	24334	comp53450_c0,comp56928_c0,comp20878_c0
GO:0006753	nucleoside phosphate metabolic process	biological_process	0.36677	1	6	84	1212	24334	comp52630_c0,comp57725_c0,comp44411_c0,comp55260_c0,comp57204_c0,comp52923_c0
GO:0006525	arginine metabolic process	biological_process	0.36708	1	1	84	102	24334	comp58475_c0
GO:0008194	UDP-glycosyltransferase activity	molecular_function	0.36753	1	1	84	108	24334	comp52167_c3
GO:0004527	exonuclease activity	molecular_function	0.36794	1	1	84	103	24334	comp51217_c0
GO:0030120	vesicle coat	cellular_component	0.36869	1	1	84	98	24334	comp37896_c0
GO:0030855	epithelial cell differentiation	biological_process	0.36908	1	1	84	121	24334	comp52608_c0
GO:0052689	carboxylic ester hydrolase activity	molecular_function	0.36927	1	1	84	97	24334	comp43047_c0
GO:0060284	regulation of cell development	biological_process	0.36968	1	1	84	143	24334	comp20878_c0
GO:0006508	proteolysis	biological_process	0.37074	1	5	84	1001	24334	comp57603_c0,comp53267_c0,comp34567_c0,comp33033_c0,comp50795_c0
GO:0055074	calcium ion homeostasis	biological_process	0.3711	1	1	84	126	24334	comp51217_c0
GO:0060627	regulation of vesicle-mediated transport	biological_process	0.37115	1	1	84	125	24334	comp37896_c0
GO:0038023	signaling receptor activity	molecular_function	0.37373	1	4	84	926	24334	comp56515_c0,comp47021_c0,comp56914_c0,comp52089_c1
GO:0042592	homeostatic process	biological_process	0.37397	1	3	84	575	24334	comp20878_c0,comp51217_c0,comp37896_c0
GO:0050678	regulation of epithelial cell proliferation	biological_process	0.3744	1	1	84	134	24334	comp53450_c0
GO:0009888	tissue development	biological_process	0.37523	1	2	84	371	24334	comp52608_c0,comp20878_c0
GO:0030168	platelet activation	biological_process	0.37585	1	1	84	109	24334	comp42753_c0
GO:0043025	neuronal cell body	cellular_component	0.3768	1	1	84	136	24334	comp51217_c0
GO:0030695	GTPase regulator activity	molecular_function	0.37884	1	3	84	512	24334	comp57725_c0,comp55260_c0,comp52923_c0
GO:0048523	negative regulation of cellular process	biological_process	0.3792	1	7	84	1489	24334	comp53450_c0,comp42753_c0,comp57659_c0,comp54584_c0,comp56928_c0,comp20878_c0,comp55851_c0
GO:0019067	viral assembly, maturation, egress, and release	biological_process	0.38085	1	1	84	122	24334	comp57794_c0
GO:0009119	ribonucleoside metabolic process	biological_process	0.38087	1	5	84	974	24334	comp52630_c0,comp57725_c0,comp44411_c0,comp55260_c0,comp52923_c0
GO:0045177	apical part of cell	cellular_component	0.38102	1	1	84	114	24334	comp52608_c0
GO:0015992	proton transport	biological_process	0.38102	1	3	84	552	24334	comp42801_c0,comp57434_c0,comp44411_c0
GO:0006694	steroid biosynthetic process	biological_process	0.38141	1	1	84	110	24334	comp58475_c0
GO:0006818	hydrogen transport	biological_process	0.38153	1	3	84	553	24334	comp57434_c0,comp44411_c0,comp42801_c0
GO:0061024	membrane organization	biological_process	0.3818	1	2	84	302	24334	comp37896_c0,comp53450_c0
GO:0046434	organophosphate catabolic process	biological_process	0.38285	1	4	84	762	24334	comp52923_c0,comp52630_c0,comp55260_c0,comp57725_c0
GO:0000276	mitochondrial proton-transporting ATP synthase complex, coupling factor F(o)	cellular_component	0.38476	1	1	84	130	24334	comp44411_c0
GO:0010941	regulation of cell death	biological_process	0.38546	1	3	84	591	24334	comp56928_c0,comp20878_c0,comp53450_c0
GO:0009521	photosystem	cellular_component	0.38548	1	1	84	137	24334	comp56987_c1
GO:0034220	ion transmembrane transport	biological_process	0.38613	1	3	84	576	24334	comp53450_c0,comp44411_c0,comp42801_c0
GO:0071840	cellular component organization or biogenesis	biological_process	0.38723	1	15	84	3446	24334	comp42801_c0,comp55937_c0,comp54176_c0,comp53450_c0,comp57794_c0,comp51021_c0,comp50251_c0,comp42753_c0,comp54584_c0,comp54139_c1,comp37896_c0,comp42115_c0,comp42115_c2,comp44411_c0,comp52630_c0
GO:0055114	oxidation-reduction process	biological_process	0.38835	1	7	84	1479	24334	comp50795_c0,comp50709_c0,comp57434_c0,comp56606_c0,comp42801_c0,comp55851_c0,comp58475_c0
GO:0044297	cell body	cellular_component	0.3892	1	1	84	141	24334	comp51217_c0
GO:0006553	lysine metabolic process	biological_process	0.39074	1	1	84	109	24334	comp58475_c0
GO:0031965	nuclear membrane	cellular_component	0.39167	1	1	84	113	24334	comp52630_c0
GO:0072503	cellular divalent inorganic cation homeostasis	biological_process	0.39413	1	1	84	127	24334	comp51217_c0
GO:0044085	cellular component biogenesis	biological_process	0.39456	1	8	84	1783	24334	comp54139_c1,comp42115_c2,comp42115_c0,comp44411_c0,comp52630_c0,comp42801_c0,comp55937_c0,comp57794_c0
GO:0030133	transport vesicle	cellular_component	0.39715	1	1	84	110	24334	comp37896_c0
GO:0043168	anion binding	molecular_function	0.39839	1	15	84	3271	24334	comp52630_c0,comp50529_c0,comp57725_c0,comp55260_c0,comp44411_c0,comp37896_c0,comp50634_c2,comp57851_c0,comp20878_c0,comp49569_c0,comp56914_c0,comp53450_c0,comp53978_c0,comp52923_c0,comp55851_c0
GO:0042802	identical protein binding	molecular_function	0.3997	1	3	84	550	24334	comp57851_c0,comp51021_c0,comp52630_c0
GO:0048514	blood vessel morphogenesis	biological_process	0.40173	1	1	84	132	24334	comp53450_c0
GO:0009116	nucleoside metabolic process	biological_process	0.40387	1	5	84	1005	24334	comp52923_c0,comp55260_c0,comp57725_c0,comp44411_c0,comp52630_c0
GO:0006022	aminoglycan metabolic process	biological_process	0.40395	1	1	84	132	24334	comp54176_c0
GO:0006118	electron transport	biological_process	0.40403	1	2	84	348	24334	comp42801_c0,comp50795_c0
GO:0046578	regulation of Ras protein signal transduction	biological_process	0.40463	1	2	84	323	24334	comp57725_c0,comp52923_c0
GO:0030097	hemopoiesis	biological_process	0.40564	1	1	84	138	24334	comp20904_c0
GO:0072507	divalent inorganic cation homeostasis	biological_process	0.40624	1	1	84	134	24334	comp51217_c0
GO:0001568	blood vessel development	biological_process	0.40917	1	1	84	137	24334	comp53450_c0
GO:0035091	phosphatidylinositol binding	molecular_function	0.40956	1	1	84	120	24334	comp37896_c0
GO:0050673	epithelial cell proliferation	biological_process	0.41115	1	1	84	152	24334	comp53450_c0
GO:0006259	DNA metabolic process	biological_process	0.41453	1	7	84	1506	24334	comp51217_c0,comp57794_c0,comp55937_c0,comp45437_c0,comp53815_c0,comp54584_c0,comp57851_c0
GO:0070469	respiratory chain	cellular_component	0.41789	1	1	84	147	24334	comp57434_c0
GO:0030054	cell junction	cellular_component	0.41936	1	2	84	394	24334	comp42801_c0,comp51021_c0
GO:0048534	hematopoietic or lymphoid organ development	biological_process	0.4195	1	1	84	145	24334	comp20904_c0
GO:0030662	coated vesicle membrane	cellular_component	0.42006	1	1	84	115	24334	comp37896_c0
GO:0005882	intermediate filament	cellular_component	0.42096	1	1	84	126	24334	comp37896_c0
GO:0001944	vasculature development	biological_process	0.42105	1	1	84	141	24334	comp53450_c0
GO:0005753	mitochondrial proton-transporting ATP synthase complex	cellular_component	0.42332	1	1	84	151	24334	comp44411_c0
GO:0005680	anaphase-promoting complex	cellular_component	0.4236	1	1	84	108	24334	comp50602_c0
GO:0043648	dicarboxylic acid metabolic process	biological_process	0.42408	1	1	84	127	24334	comp52630_c0
GO:0051260	protein homooligomerization	biological_process	0.4247	1	1	84	142	24334	comp52630_c0
GO:0015276	ligand-gated ion channel activity	molecular_function	0.42795	1	1	84	161	24334	comp52089_c1
GO:0022834	ligand-gated channel activity	molecular_function	0.42795	1	1	84	161	24334	comp52089_c1
GO:0034357	photosynthetic membrane	cellular_component	0.42826	1	1	84	157	24334	comp56987_c1
GO:0015081	sodium ion transmembrane transporter activity	molecular_function	0.42902	1	1	84	147	24334	comp53361_c0
GO:0032787	monocarboxylic acid metabolic process	biological_process	0.42946	1	2	84	325	24334	comp47021_c0,comp58475_c0
GO:0002520	immune system development	biological_process	0.43001	1	1	84	154	24334	comp20904_c0
GO:0016746	transferase activity, transferring acyl groups	molecular_function	0.43019	1	2	84	346	24334	comp47021_c0,comp45437_c0
GO:0046915	transition metal ion transmembrane transporter activity	molecular_function	0.43221	1	1	84	127	24334	comp57328_c1
GO:0016830	carbon-carbon lyase activity	molecular_function	0.43259	1	1	84	126	24334	comp50529_c0
GO:0060255	regulation of macromolecule metabolic process	biological_process	0.43337	1	15	84	3665	24334	comp45437_c0,comp53978_c0,comp56914_c0,comp53450_c0,comp57794_c0,comp56928_c0,comp42753_c0,comp47021_c0,comp54584_c0,comp53815_c0,comp57434_c0,comp55398_c0,comp56315_c0,comp50602_c0,comp54262_c0
GO:0000152	nuclear ubiquitin ligase complex	cellular_component	0.43338	1	1	84	112	24334	comp50602_c0
GO:0060589	nucleoside-triphosphatase regulator activity	molecular_function	0.43401	1	3	84	564	24334	comp57725_c0,comp55260_c0,comp52923_c0
GO:0045263	proton-transporting ATP synthase complex, coupling factor F(o)	cellular_component	0.43458	1	1	84	149	24334	comp44411_c0
GO:1901657	glycosyl compound metabolic process	biological_process	0.4356	1	5	84	1038	24334	comp52630_c0,comp57725_c0,comp55260_c0,comp44411_c0,comp52923_c0
GO:0004175	endopeptidase activity	molecular_function	0.43587	1	3	84	654	24334	comp50795_c0,comp53267_c0,comp34567_c0
GO:0033179	proton-transporting V-type ATPase, V0 domain	cellular_component	0.43694	1	1	84	126	24334	comp42801_c0
GO:0016192	vesicle-mediated transport	biological_process	0.43724	1	4	84	757	24334	comp37896_c0,comp53450_c0,comp37573_c0,comp52608_c0
GO:0043933	macromolecular complex subunit organization	biological_process	0.4381	1	4	84	827	24334	comp42801_c0,comp55937_c0,comp54584_c0,comp52630_c0
GO:0007610	behavior	biological_process	0.43858	1	1	84	165	24334	comp53450_c0
GO:0016049	cell growth	biological_process	0.43914	1	1	84	142	24334	comp42753_c0
GO:0019219	regulation of nucleobase-containing compound metabolic process	biological_process	0.43942	1	14	84	3445	24334	comp57725_c0,comp54262_c0,comp50602_c0,comp55260_c0,comp55398_c0,comp57434_c0,comp47021_c0,comp53815_c0,comp56928_c0,comp57794_c0,comp56914_c0,comp53978_c0,comp52923_c0,comp45437_c0
GO:0042803	protein homodimerization activity	molecular_function	0.44061	1	2	84	375	24334	comp52630_c0,comp57851_c0
GO:0016810	hydrolase activity, acting on carbon-nitrogen (but not peptide) bonds	molecular_function	0.44111	1	1	84	145	24334	comp52630_c0
GO:0003006	developmental process involved in reproduction	biological_process	0.44175	1	1	84	156	24334	comp56914_c0
GO:0008270	zinc ion binding	molecular_function	0.44319	1	9	84	2108	24334	comp53978_c0,comp57794_c0,comp49068_c0,comp56914_c0,comp53815_c0,comp52630_c0,comp54262_c0,comp50602_c0,comp56315_c0
GO:0071704	organic substance metabolic process	biological_process	0.44557	1	44	84	11082	24334	comp56914_c0,comp49569_c0,comp55851_c0,comp34567_c0,comp57204_c0,comp56315_c0,comp56928_c0,comp57851_c0,comp56987_c1,comp47021_c0,comp33033_c0,comp45437_c0,comp55937_c0,comp53978_c0,comp57434_c0,comp37896_c0,comp57725_c0,comp50602_c0,comp52630_c0,comp58475_c0,comp20878_c0,comp50251_c0,comp50634_c2,comp48598_c0,comp52923_c0,comp42115_c2,comp55260_c0,comp50709_c0,comp42753_c0,comp54584_c0,comp57603…
GO:0016469	proton-transporting two-sector ATPase complex	cellular_component	0.44566	1	2	84	354	24334	comp42801_c0,comp44411_c0
GO:0044456	synapse part	cellular_component	0.44574	1	1	84	176	24334	comp51217_c0
GO:0005083	small GTPase regulator activity	molecular_function	0.44911	1	2	84	328	24334	comp52923_c0,comp57725_c0
GO:0009064	glutamine family amino acid metabolic process	biological_process	0.45064	1	1	84	133	24334	comp58475_c0
GO:0072330	monocarboxylic acid biosynthetic process	biological_process	0.45314	1	1	84	139	24334	comp58475_c0
GO:0070011	peptidase activity, acting on L-amino acid peptides	molecular_function	0.45401	1	4	84	896	24334	comp50795_c0,comp57603_c0,comp53267_c0,comp34567_c0
GO:0022892	substrate-specific transporter activity	molecular_function	0.45446	1	7	84	1672	24334	comp57328_c1,comp53361_c0,comp42801_c0,comp20878_c0,comp52089_c1,comp57434_c0,comp44411_c0
GO:0043410	positive regulation of MAPK cascade	biological_process	0.45495	1	1	84	168	24334	comp53450_c0
GO:0007265	Ras protein signal transduction	biological_process	0.45828	1	2	84	357	24334	comp52923_c0,comp57725_c0
GO:0009605	response to external stimulus	biological_process	0.46006	1	2	84	441	24334	comp53450_c0,comp42753_c0
GO:0016043	cellular component organization	biological_process	0.46046	1	12	84	2795	24334	comp44411_c0,comp37896_c0,comp52630_c0,comp50251_c0,comp51021_c0,comp54139_c1,comp54584_c0,comp42753_c0,comp53450_c0,comp57794_c0,comp55937_c0,comp42801_c0
GO:0032507	maintenance of protein location in cell	biological_process	0.46107	1	1	84	142	24334	comp56914_c0
GO:0045860	positive regulation of protein kinase activity	biological_process	0.4643	1	1	84	186	24334	comp53450_c0
GO:0003677	DNA binding	molecular_function	0.46435	1	11	84	2714	24334	comp51217_c0,comp56914_c0,comp53978_c0,comp55937_c0,comp45437_c0,comp54262_c0,comp55398_c0,comp57434_c0,comp47021_c0,comp54584_c0,comp57851_c0
GO:0019538	protein metabolic process	biological_process	0.46503	1	19	84	4494	24334	comp50795_c0,comp53450_c0,comp33033_c0,comp53267_c0,comp45437_c0,comp37896_c0,comp42115_c0,comp44411_c0,comp50602_c0,comp50634_c2,comp48598_c0,comp49569_c0,comp34567_c0,comp55851_c0,comp56315_c0,comp42115_c2,comp42753_c0,comp57851_c0,comp57603_c0
GO:0010557	positive regulation of macromolecule biosynthetic process	biological_process	0.46764	1	3	84	689	24334	comp56928_c0,comp56914_c0,comp53450_c0
GO:0015994	chlorophyll metabolic process	biological_process	0.46767	1	1	84	132	24334	comp50709_c0
GO:0030674	protein binding, bridging	molecular_function	0.46879	1	1	84	139	24334	comp37896_c0
GO:0051651	maintenance of location in cell	biological_process	0.46965	1	1	84	150	24334	comp56914_c0
GO:0045185	maintenance of protein location	biological_process	0.46977	1	1	84	147	24334	comp56914_c0
GO:0060090	binding, bridging	molecular_function	0.47141	1	1	84	143	24334	comp37896_c0
GO:0042775	mitochondrial ATP synthesis coupled electron transport	biological_process	0.47153	1	1	84	176	24334	comp57434_c0
GO:0045321	leukocyte activation	biological_process	0.47175	1	1	84	171	24334	comp53450_c0
GO:0048471	perinuclear region of cytoplasm	cellular_component	0.47489	1	1	84	168	24334	comp54139_c1
GO:0042398	cellular modified amino acid biosynthetic process	biological_process	0.47726	1	1	84	140	24334	comp52630_c0
GO:0031514	motile cilium	cellular_component	0.47766	1	1	84	138	24334	comp52608_c0
GO:0051173	positive regulation of nitrogen compound metabolic process	biological_process	0.4785	1	3	84	704	24334	comp57851_c0,comp56928_c0,comp56914_c0
GO:0005911	cell-cell junction	cellular_component	0.47924	1	1	84	176	24334	comp51021_c0
GO:0045111	intermediate filament cytoskeleton	cellular_component	0.47987	1	1	84	149	24334	comp37896_c0
GO:0042773	ATP synthesis coupled electron transport	biological_process	0.4807	1	1	84	180	24334	comp57434_c0
GO:0008324	cation transmembrane transporter activity	molecular_function	0.48389	1	5	84	1176	24334	comp44411_c0,comp57434_c0,comp42801_c0,comp53361_c0,comp57328_c1
GO:0000041	transition metal ion transport	biological_process	0.48399	1	1	84	148	24334	comp57328_c1
GO:0042364	water-soluble vitamin biosynthetic process	biological_process	0.484	1	1	84	142	24334	comp52630_c0
GO:0008200	ion channel inhibitor activity	molecular_function	0.4853	1	1	84	193	24334	comp51275_c0
GO:0016248	channel inhibitor activity	molecular_function	0.4853	1	1	84	193	24334	comp51275_c0
GO:0008238	exopeptidase activity	molecular_function	0.4857	1	1	84	149	24334	comp50795_c0
GO:0006935	chemotaxis	biological_process	0.48585	1	1	84	201	24334	comp53450_c0
GO:0072521	purine-containing compound metabolic process	biological_process	0.48891	1	6	84	1406	24334	comp44411_c0,comp57725_c0,comp55260_c0,comp52630_c0,comp50529_c0,comp52923_c0
GO:0046983	protein dimerization activity	molecular_function	0.48914	1	3	84	678	24334	comp55398_c0,comp52630_c0,comp57851_c0
GO:0015075	ion transmembrane transporter activity	molecular_function	0.48941	1	6	84	1485	24334	comp57434_c0,comp52089_c1,comp44411_c0,comp42801_c0,comp57328_c1,comp53361_c0
GO:0015985	energy coupled proton transport, down electrochemical gradient	biological_process	0.49009	1	1	84	172	24334	comp44411_c0
GO:0015986	ATP synthesis coupled proton transport	biological_process	0.49009	1	1	84	172	24334	comp44411_c0
GO:0007178	transmembrane receptor protein serine/threonine kinase signaling pathway	biological_process	0.49025	1	1	84	155	24334	comp53450_c0
GO:0071944	cell periphery	cellular_component	0.49251	1	8	84	2095	24334	comp57530_c0,comp53450_c0,comp42753_c0,comp51021_c0,comp52608_c0,comp20904_c0,comp50529_c0,comp37896_c0
GO:0003735	structural constituent of ribosome	molecular_function	0.49334	1	2	84	487	24334	comp42115_c2,comp42115_c0
GO:0042330	taxis	biological_process	0.49352	1	1	84	204	24334	comp53450_c0
GO:0005887	integral to plasma membrane	cellular_component	0.49387	1	2	84	492	24334	comp53450_c0,comp52608_c0
GO:0071900	regulation of protein serine/threonine kinase activity	biological_process	0.49402	1	1	84	190	24334	comp53450_c0
GO:1901606	alpha-amino acid catabolic process	biological_process	0.49578	1	1	84	159	24334	comp58475_c0
GO:0034645	cellular macromolecule biosynthetic process	biological_process	0.49678	1	19	84	4863	24334	comp56928_c0,comp54584_c0,comp47021_c0,comp57851_c0,comp42115_c2,comp56914_c0,comp53815_c0,comp48598_c0,comp54262_c0,comp50602_c0,comp44411_c0,comp42115_c0,comp57434_c0,comp55398_c0,comp45437_c0,comp53978_c0,comp53450_c0,comp51217_c0,comp57794_c0
GO:0006875	cellular metal ion homeostasis	biological_process	0.49721	1	1	84	171	24334	comp51217_c0
GO:0002684	positive regulation of immune system process	biological_process	0.49811	1	1	84	168	24334	comp53450_c0
GO:0009110	vitamin biosynthetic process	biological_process	0.49822	1	1	84	147	24334	comp52630_c0
GO:0043235	receptor complex	cellular_component	0.49862	1	1	84	176	24334	comp53450_c0
GO:0055086	nucleobase-containing small molecule metabolic process	biological_process	0.49882	1	7	84	1648	24334	comp52923_c0,comp57725_c0,comp44411_c0,comp55260_c0,comp57204_c0,comp52630_c0,comp50529_c0
GO:0045259	proton-transporting ATP synthase complex	cellular_component	0.5	1	1	84	184	24334	comp44411_c0
GO:0006261	DNA-dependent DNA replication	biological_process	0.50125	1	1	84	156	24334	comp57851_c0
GO:0033674	positive regulation of kinase activity	biological_process	0.50319	1	1	84	206	24334	comp53450_c0
GO:0009987	cellular process	biological_process	0.50321	1	59	84	15765	24334	comp54176_c0,comp57794_c0,comp50795_c0,comp53450_c0,comp51217_c0,comp53361_c0,comp56515_c0,comp53815_c0,comp50529_c0,comp54262_c0,comp44411_c0,comp52089_c1,comp55398_c0,comp42115_c0,comp57812_c0,comp52923_c0,comp54584_c0,comp57603_c0,comp54139_c1,comp42753_c0,comp45138_c0,comp50709_c0,comp55260_c0,comp42115_c2,comp53978_c0,comp43047_c0,comp57328_c1,comp55937_c0,comp45437_c0,comp51529_c0,comp52167…
GO:0009579	thylakoid	cellular_component	0.50379	1	1	84	189	24334	comp56987_c1
GO:0044436	thylakoid part	cellular_component	0.50379	1	1	84	189	24334	comp56987_c1
GO:0004872	receptor activity	molecular_function	0.50598	1	4	84	1096	24334	comp47021_c0,comp56515_c0,comp56914_c0,comp52089_c1
GO:0071103	DNA conformation change	biological_process	0.5065	1	1	84	167	24334	comp55937_c0
GO:0016788	hydrolase activity, acting on ester bonds	molecular_function	0.50862	1	5	84	1096	24334	comp51217_c0,comp57794_c0,comp53815_c0,comp43047_c0,comp56987_c1
GO:0051347	positive regulation of transferase activity	biological_process	0.50871	1	1	84	210	24334	comp53450_c0
GO:0016459	myosin complex	cellular_component	0.50915	1	1	84	196	24334	comp44411_c0
GO:0005773	vacuole	cellular_component	0.51016	1	1	84	166	24334	comp56928_c0
GO:0023056	positive regulation of signaling	biological_process	0.51053	1	2	84	455	24334	comp42753_c0,comp53450_c0
GO:0031226	intrinsic to plasma membrane	cellular_component	0.51056	1	2	84	507	24334	comp53450_c0,comp52608_c0
GO:0009790	embryo development	biological_process	0.51109	1	1	84	214	24334	comp20878_c0
GO:1901135	carbohydrate derivative metabolic process	biological_process	0.51276	1	8	84	1835	24334	comp52630_c0,comp57204_c0,comp57725_c0,comp55260_c0,comp44411_c0,comp48598_c0,comp54176_c0,comp52923_c0
GO:0010647	positive regulation of cell communication	biological_process	0.51292	1	2	84	458	24334	comp53450_c0,comp42753_c0
GO:0006486	protein glycosylation	biological_process	0.5147	1	1	84	174	24334	comp48598_c0
GO:0043413	macromolecule glycosylation	biological_process	0.5147	1	1	84	174	24334	comp48598_c0
GO:0032318	regulation of Ras GTPase activity	biological_process	0.5152	1	1	84	167	24334	comp52923_c0
GO:0020037	heme binding	molecular_function	0.5155	1	1	84	185	24334	comp42801_c0
GO:0030003	cellular cation homeostasis	biological_process	0.51654	1	1	84	182	24334	comp51217_c0
GO:0051726	regulation of cell cycle	biological_process	0.51808	1	2	84	428	24334	comp53450_c0,comp56928_c0
GO:0030659	cytoplasmic vesicle membrane	cellular_component	0.52081	1	1	84	161	24334	comp37896_c0
GO:0009059	macromolecule biosynthetic process	biological_process	0.52206	1	19	84	4927	24334	comp42115_c0,comp57434_c0,comp55398_c0,comp54262_c0,comp50602_c0,comp44411_c0,comp48598_c0,comp53815_c0,comp51217_c0,comp53450_c0,comp57794_c0,comp45437_c0,comp53978_c0,comp42115_c2,comp56928_c0,comp57851_c0,comp47021_c0,comp54584_c0,comp56914_c0
GO:0006873	cellular ion homeostasis	biological_process	0.52211	1	1	84	187	24334	comp51217_c0
GO:0005216	ion channel activity	molecular_function	0.52227	1	2	84	570	24334	comp52089_c1,comp53361_c0
GO:0022838	substrate-specific channel activity	molecular_function	0.52227	1	2	84	570	24334	comp52089_c1,comp53361_c0
GO:0055065	metal ion homeostasis	biological_process	0.52256	1	1	84	188	24334	comp51217_c0
GO:0009063	cellular amino acid catabolic process	biological_process	0.52327	1	1	84	170	24334	comp58475_c0
GO:0022904	respiratory electron transport chain	biological_process	0.52565	1	1	84	205	24334	comp57434_c0
GO:0060429	epithelium development	biological_process	0.52642	1	1	84	215	24334	comp52608_c0
GO:0000785	chromatin	cellular_component	0.52759	1	2	84	424	24334	comp56914_c0,comp55937_c0
GO:0004222	metalloendopeptidase activity	molecular_function	0.52761	1	1	84	200	24334	comp53267_c0
GO:0070201	regulation of establishment of protein localization	biological_process	0.52865	1	1	84	176	24334	comp37896_c0
GO:0070085	glycosylation	biological_process	0.52898	1	1	84	180	24334	comp48598_c0
GO:0010604	positive regulation of macromolecule metabolic process	biological_process	0.53108	1	4	84	1012	24334	comp56928_c0,comp56914_c0,comp53450_c0,comp56315_c0
GO:0051082	unfolded protein binding	molecular_function	0.53149	1	1	84	156	24334	comp57851_c0
GO:0016247	channel regulator activity	molecular_function	0.53152	1	1	84	220	24334	comp51275_c0
GO:0033176	proton-transporting V-type ATPase complex	cellular_component	0.534	1	1	84	162	24334	comp42801_c0
GO:0051235	maintenance of location	biological_process	0.53566	1	1	84	186	24334	comp56914_c0
GO:0031461	cullin-RING ubiquitin ligase complex	cellular_component	0.53602	1	1	84	144	24334	comp50602_c0
GO:0022891	substrate-specific transmembrane transporter activity	molecular_function	0.53612	1	6	84	1552	24334	comp42801_c0,comp57328_c1,comp53361_c0,comp57434_c0,comp52089_c1,comp44411_c0
GO:0006643	membrane lipid metabolic process	biological_process	0.5373	1	1	84	175	24334	comp57603_c0
GO:0016614	oxidoreductase activity, acting on CH-OH group of donors	molecular_function	0.53781	1	1	84	165	24334	comp56606_c0
GO:0012505	endomembrane system	cellular_component	0.53865	1	4	84	835	24334	comp37896_c0,comp52630_c0,comp55361_c0,comp48598_c0
GO:0043170	macromolecule metabolic process	biological_process	0.53913	1	34	84	8741	24334	comp49569_c0,comp56914_c0,comp34567_c0,comp55851_c0,comp56315_c0,comp47021_c0,comp57851_c0,comp56987_c1,comp56928_c0,comp33033_c0,comp53978_c0,comp55937_c0,comp45437_c0,comp50602_c0,comp37896_c0,comp57434_c0,comp48598_c0,comp50634_c2,comp42115_c2,comp57603_c0,comp54584_c0,comp42753_c0,comp50795_c0,comp57794_c0,comp51217_c0,comp53450_c0,comp53267_c0,comp54176_c0,comp50529_c0,comp54262_c0,comp44411…
GO:0015267	channel activity	molecular_function	0.54247	1	2	84	589	24334	comp53361_c0,comp52089_c1
GO:0022803	passive transmembrane transporter activity	molecular_function	0.54247	1	2	84	589	24334	comp53361_c0,comp52089_c1
GO:0009057	macromolecule catabolic process	biological_process	0.54318	1	3	84	657	24334	comp56987_c1,comp42753_c0,comp54176_c0
GO:0000287	magnesium ion binding	molecular_function	0.54319	1	1	84	194	24334	comp50529_c0
GO:0051252	regulation of RNA metabolic process	biological_process	0.54442	1	11	84	2904	24334	comp56914_c0,comp57794_c0,comp45437_c0,comp53978_c0,comp54262_c0,comp50602_c0,comp55398_c0,comp57434_c0,comp56928_c0,comp47021_c0,comp53815_c0
GO:0043086	negative regulation of catalytic activity	biological_process	0.54475	1	1	84	207	24334	comp53450_c0
GO:0065003	macromolecular complex assembly	biological_process	0.54592	1	3	84	701	24334	comp42801_c0,comp55937_c0,comp52630_c0
GO:0042440	pigment metabolic process	biological_process	0.54622	1	1	84	163	24334	comp50709_c0
GO:0010605	negative regulation of macromolecule metabolic process	biological_process	0.54646	1	3	84	721	24334	comp42753_c0,comp54584_c0,comp53450_c0
GO:0008757	S-adenosylmethionine-dependent methyltransferase activity	molecular_function	0.54787	1	1	84	187	24334	comp51217_c0
GO:0006754	ATP biosynthetic process	biological_process	0.55109	1	1	84	211	24334	comp44411_c0
GO:0009055	electron carrier activity	molecular_function	0.55223	1	1	84	203	24334	comp42801_c0
GO:0006417	regulation of translation	biological_process	0.55374	1	1	84	176	24334	comp53450_c0
GO:0071822	protein complex subunit organization	biological_process	0.55601	1	3	84	717	24334	comp52630_c0,comp54584_c0,comp42801_c0
GO:0030135	coated vesicle	cellular_component	0.5569	1	1	84	187	24334	comp37896_c0
GO:0006778	porphyrin-containing compound metabolic process	biological_process	0.55822	1	1	84	176	24334	comp50709_c0
GO:0044433	cytoplasmic vesicle part	cellular_component	0.5586	1	1	84	184	24334	comp37896_c0
GO:0003700	sequence-specific DNA binding transcription factor activity	molecular_function	0.56046	1	4	84	1092	24334	comp47021_c0,comp57434_c0,comp56914_c0,comp54262_c0
GO:0046906	tetrapyrrole binding	molecular_function	0.56069	1	1	84	204	24334	comp42801_c0
GO:0015988	energy coupled proton transmembrane transport, against electrochemical gradient	biological_process	0.56239	1	1	84	176	24334	comp42801_c0
GO:0015991	ATP hydrolysis coupled proton transport	biological_process	0.56239	1	1	84	176	24334	comp42801_c0
GO:0001071	nucleic acid binding transcription factor activity	molecular_function	0.5628	1	4	84	1097	24334	comp54262_c0,comp57434_c0,comp56914_c0,comp47021_c0
GO:0055082	cellular chemical homeostasis	biological_process	0.56299	1	1	84	216	24334	comp51217_c0
GO:0004674	protein serine/threonine kinase activity	molecular_function	0.56361	1	2	84	436	24334	comp49569_c0,comp44411_c0
GO:0009206	purine ribonucleoside triphosphate biosynthetic process	biological_process	0.56572	1	1	84	220	24334	comp44411_c0
GO:0051130	positive regulation of cellular component organization	biological_process	0.56625	1	1	84	231	24334	comp37896_c0
GO:0019220	regulation of phosphate metabolic process	biological_process	0.56629	1	4	84	999	24334	comp55260_c0,comp57725_c0,comp53450_c0,comp52923_c0
GO:0051174	regulation of phosphorus metabolic process	biological_process	0.56629	1	4	84	999	24334	comp55260_c0,comp57725_c0,comp53450_c0,comp52923_c0
GO:0006576	cellular biogenic amine metabolic process	biological_process	0.56782	1	1	84	168	24334	comp58475_c0
GO:0009145	purine nucleoside triphosphate biosynthetic process	biological_process	0.56833	1	1	84	221	24334	comp44411_c0
GO:0016053	organic acid biosynthetic process	biological_process	0.57005	1	2	84	444	24334	comp52630_c0,comp58475_c0
GO:0046394	carboxylic acid biosynthetic process	biological_process	0.57005	1	2	84	444	24334	comp58475_c0,comp52630_c0
GO:0040008	regulation of growth	biological_process	0.57055	1	1	84	223	24334	comp42753_c0
GO:0055080	cation homeostasis	biological_process	0.57384	1	1	84	215	24334	comp51217_c0
GO:0043408	regulation of MAPK cascade	biological_process	0.57422	1	1	84	250	24334	comp53450_c0
GO:0032880	regulation of protein localization	biological_process	0.57558	1	1	84	199	24334	comp37896_c0
GO:0019898	extrinsic to membrane	cellular_component	0.57569	1	1	84	212	24334	comp42753_c0
GO:0032446	protein modification by small protein conjugation	biological_process	0.57956	1	2	84	433	24334	comp56315_c0,comp50602_c0
GO:0009201	ribonucleoside triphosphate biosynthetic process	biological_process	0.58194	1	1	84	225	24334	comp44411_c0
GO:0009142	nucleoside triphosphate biosynthetic process	biological_process	0.58721	1	1	84	227	24334	comp44411_c0
GO:0009101	glycoprotein biosynthetic process	biological_process	0.58906	1	1	84	213	24334	comp48598_c0
GO:0044106	cellular amine metabolic process	biological_process	0.58938	1	1	84	176	24334	comp58475_c0
GO:0009451	RNA modification	biological_process	0.58995	1	1	84	191	24334	comp51217_c0
GO:0009892	negative regulation of metabolic process	biological_process	0.59001	1	3	84	771	24334	comp42753_c0,comp54584_c0,comp53450_c0
GO:0034504	protein localization to nucleus	biological_process	0.59266	1	1	84	198	24334	comp56914_c0
GO:0016301	kinase activity	molecular_function	0.59423	1	5	84	1231	24334	comp50634_c2,comp44411_c0,comp50709_c0,comp49569_c0,comp50529_c0
GO:0005768	endosome	cellular_component	0.59745	1	1	84	206	24334	comp37896_c0
GO:0016054	organic acid catabolic process	biological_process	0.60016	1	1	84	207	24334	comp58475_c0
GO:0046395	carboxylic acid catabolic process	biological_process	0.60016	1	1	84	207	24334	comp58475_c0
GO:0019637	organophosphate metabolic process	biological_process	0.60037	1	6	84	1527	24334	comp52923_c0,comp44411_c0,comp57725_c0,comp55260_c0,comp57204_c0,comp52630_c0
GO:0072509	divalent inorganic cation transmembrane transporter activity	molecular_function	0.60213	1	1	84	241	24334	comp57328_c1
GO:1901360	organic cyclic compound metabolic process	biological_process	0.60418	1	26	84	6893	24334	comp52630_c0,comp50529_c0,comp50602_c0,comp57725_c0,comp44411_c0,comp54262_c0,comp55398_c0,comp57434_c0,comp53815_c0,comp58475_c0,comp57794_c0,comp51217_c0,comp53978_c0,comp55937_c0,comp45437_c0,comp50709_c0,comp55260_c0,comp57204_c0,comp57603_c0,comp54584_c0,comp47021_c0,comp56987_c1,comp57851_c0,comp56928_c0,comp56914_c0,comp52923_c0
GO:0006412	translation	biological_process	0.60616	1	3	84	820	24334	comp42115_c0,comp53450_c0,comp42115_c2
GO:0009308	amine metabolic process	biological_process	0.60616	1	1	84	189	24334	comp58475_c0
GO:0046483	heterocycle metabolic process	biological_process	0.60954	1	25	84	6649	24334	comp51217_c0,comp57794_c0,comp55937_c0,comp45437_c0,comp53978_c0,comp50602_c0,comp57725_c0,comp44411_c0,comp54262_c0,comp55398_c0,comp57434_c0,comp52630_c0,comp50529_c0,comp58475_c0,comp53815_c0,comp56914_c0,comp52923_c0,comp55260_c0,comp57204_c0,comp50709_c0,comp56928_c0,comp54584_c0,comp47021_c0,comp57851_c0,comp56987_c1
GO:0016070	RNA metabolic process	biological_process	0.60995	1	15	84	4005	24334	comp57434_c0,comp55398_c0,comp50602_c0,comp54262_c0,comp50529_c0,comp56928_c0,comp57851_c0,comp56987_c1,comp47021_c0,comp53815_c0,comp56914_c0,comp51217_c0,comp57794_c0,comp45437_c0,comp53978_c0
GO:0010740	positive regulation of intracellular protein kinase cascade	biological_process	0.61049	1	1	84	242	24334	comp53450_c0
GO:1901607	alpha-amino acid biosynthetic process	biological_process	0.61231	1	1	84	231	24334	comp52630_c0
GO:0031326	regulation of cellular biosynthetic process	biological_process	0.61427	1	11	84	3061	24334	comp50602_c0,comp54262_c0,comp55398_c0,comp57434_c0,comp47021_c0,comp57851_c0,comp56928_c0,comp56914_c0,comp53450_c0,comp53978_c0,comp45437_c0
GO:0004553	hydrolase activity, hydrolyzing O-glycosyl compounds	molecular_function	0.61552	1	1	84	251	24334	comp54176_c0
GO:0033013	tetrapyrrole metabolic process	biological_process	0.61619	1	1	84	207	24334	comp50709_c0
GO:0006457	protein folding	biological_process	0.61686	1	1	84	181	24334	comp57851_c0
GO:0009889	regulation of biosynthetic process	biological_process	0.61994	1	11	84	3073	24334	comp47021_c0,comp57851_c0,comp56928_c0,comp50602_c0,comp54262_c0,comp57434_c0,comp55398_c0,comp53978_c0,comp45437_c0,comp56914_c0,comp53450_c0
GO:0007264	small GTPase mediated signal transduction	biological_process	0.62212	1	3	84	723	24334	comp55260_c0,comp57725_c0,comp52923_c0
GO:0048584	positive regulation of response to stimulus	biological_process	0.62486	1	2	84	557	24334	comp53450_c0,comp44411_c0
GO:0004871	signal transducer activity	molecular_function	0.62582	1	4	84	1210	24334	comp56914_c0,comp52089_c1,comp56515_c0,comp47021_c0
GO:0060089	molecular transducer activity	molecular_function	0.62582	1	4	84	1210	24334	comp56515_c0,comp47021_c0,comp56914_c0,comp52089_c1
GO:0006119	oxidative phosphorylation	biological_process	0.62765	1	1	84	258	24334	comp57434_c0
GO:0008237	metallopeptidase activity	molecular_function	0.62799	1	1	84	267	24334	comp53267_c0
GO:0008653	lipopolysaccharide metabolic process	biological_process	0.62897	1	1	84	188	24334	comp44411_c0
GO:0009103	lipopolysaccharide biosynthetic process	biological_process	0.62897	1	1	84	188	24334	comp44411_c0
GO:0009100	glycoprotein metabolic process	biological_process	0.62965	1	1	84	234	24334	comp48598_c0
GO:0001934	positive regulation of protein phosphorylation	biological_process	0.63004	1	1	84	279	24334	comp53450_c0
GO:0006725	cellular aromatic compound metabolic process	biological_process	0.63389	1	25	84	6721	24334	comp50709_c0,comp57204_c0,comp55260_c0,comp57851_c0,comp56987_c1,comp47021_c0,comp54584_c0,comp56928_c0,comp56914_c0,comp52923_c0,comp50529_c0,comp52630_c0,comp55398_c0,comp57434_c0,comp44411_c0,comp57725_c0,comp54262_c0,comp50602_c0,comp53815_c0,comp58475_c0,comp57794_c0,comp51217_c0,comp53978_c0,comp45437_c0,comp55937_c0
GO:0042451	purine nucleoside biosynthetic process	biological_process	0.63466	1	1	84	252	24334	comp44411_c0
GO:0046129	purine ribonucleoside biosynthetic process	biological_process	0.63466	1	1	84	252	24334	comp44411_c0
GO:0007169	transmembrane receptor protein tyrosine kinase signaling pathway	biological_process	0.63528	1	1	84	269	24334	comp53450_c0
GO:0008033	tRNA processing	biological_process	0.63538	1	1	84	216	24334	comp51217_c0
GO:0034641	cellular nitrogen compound metabolic process	biological_process	0.6427	1	25	84	6719	24334	comp56914_c0,comp52923_c0,comp55260_c0,comp57204_c0,comp50709_c0,comp56928_c0,comp54584_c0,comp47021_c0,comp57851_c0,comp56987_c1,comp51217_c0,comp57794_c0,comp55937_c0,comp45437_c0,comp53978_c0,comp57725_c0,comp50602_c0,comp44411_c0,comp54262_c0,comp57434_c0,comp55398_c0,comp52630_c0,comp50529_c0,comp58475_c0,comp53815_c0
GO:0005815	microtubule organizing center	cellular_component	0.64284	1	1	84	231	24334	comp56315_c0
GO:0000165	MAPK cascade	biological_process	0.64285	1	1	84	285	24334	comp53450_c0
GO:0042327	positive regulation of phosphorylation	biological_process	0.64485	1	1	84	292	24334	comp53450_c0
GO:0000151	ubiquitin ligase complex	cellular_component	0.64507	1	1	84	201	24334	comp50602_c0
GO:0003774	motor activity	molecular_function	0.64547	1	1	84	261	24334	comp50709_c0
GO:0005261	cation channel activity	molecular_function	0.64573	1	1	84	346	24334	comp53361_c0
GO:0022603	regulation of anatomical structure morphogenesis	biological_process	0.64574	1	1	84	285	24334	comp53450_c0
GO:0044455	mitochondrial membrane part	cellular_component	0.64689	1	1	84	280	24334	comp44411_c0
GO:0003824	catalytic activity	molecular_function	0.64707	1	35	84	9131	24334	comp52167_c3,comp33033_c0,comp43047_c0,comp51275_c0,comp45437_c0,comp55361_c0,comp54304_c1,comp52630_c0,comp57434_c0,comp50602_c0,comp50634_c2,comp48598_c0,comp58475_c0,comp50251_c0,comp49569_c0,comp34567_c0,comp42801_c0,comp55851_c0,comp57204_c0,comp56315_c0,comp56987_c1,comp47021_c0,comp50795_c0,comp57794_c0,comp51217_c0,comp53267_c0,comp54176_c0,comp50529_c0,comp52089_c1,comp44411_c0,comp53815…
GO:0000902	cell morphogenesis	biological_process	0.65144	1	1	84	286	24334	comp50251_c0
GO:0043603	cellular amide metabolic process	biological_process	0.6517	1	1	84	221	24334	comp47021_c0
GO:0005840	ribosome	cellular_component	0.65323	1	2	84	620	24334	comp42115_c0,comp42115_c2
GO:0005096	GTPase activator activity	molecular_function	0.65383	1	1	84	250	24334	comp55260_c0
GO:0016853	isomerase activity	molecular_function	0.65402	1	1	84	229	24334	comp52089_c1
GO:0022857	transmembrane transporter activity	molecular_function	0.65408	1	6	84	1745	24334	comp44411_c0,comp57434_c0,comp52089_c1,comp53361_c0,comp57328_c1,comp42801_c0
GO:0048646	anatomical structure formation involved in morphogenesis	biological_process	0.65458	1	1	84	306	24334	comp53450_c0
GO:0010468	regulation of gene expression	biological_process	0.6549	1	11	84	3127	24334	comp56914_c0,comp53450_c0,comp45437_c0,comp53978_c0,comp50602_c0,comp54262_c0,comp55398_c0,comp57434_c0,comp56928_c0,comp47021_c0,comp42753_c0
GO:1901564	organonitrogen compound metabolic process	biological_process	0.65675	1	13	84	3378	24334	comp49569_c0,comp52923_c0,comp54176_c0,comp55260_c0,comp57725_c0,comp44411_c0,comp57204_c0,comp50709_c0,comp52630_c0,comp50529_c0,comp58475_c0,comp57603_c0,comp47021_c0
GO:0006139	nucleobase-containing compound metabolic process	biological_process	0.65781	1	23	84	6257	24334	comp51217_c0,comp57794_c0,comp45437_c0,comp55937_c0,comp53978_c0,comp55398_c0,comp57434_c0,comp50602_c0,comp57725_c0,comp44411_c0,comp54262_c0,comp50529_c0,comp52630_c0,comp53815_c0,comp56914_c0,comp52923_c0,comp57204_c0,comp55260_c0,comp56928_c0,comp56987_c1,comp57851_c0,comp54584_c0,comp47021_c0
GO:0015979	photosynthesis	biological_process	0.65958	1	1	84	265	24334	comp56987_c1
GO:0008236	serine-type peptidase activity	molecular_function	0.66067	1	1	84	285	24334	comp57603_c0
GO:0017171	serine hydrolase activity	molecular_function	0.66067	1	1	84	285	24334	comp57603_c0
GO:0006790	sulfur compound metabolic process	biological_process	0.66136	1	1	84	242	24334	comp47021_c0
GO:0009163	nucleoside biosynthetic process	biological_process	0.66198	1	1	84	269	24334	comp44411_c0
GO:0042455	ribonucleoside biosynthetic process	biological_process	0.66198	1	1	84	269	24334	comp44411_c0
GO:0032989	cellular component morphogenesis	biological_process	0.66265	1	1	84	296	24334	comp50251_c0
GO:0005215	transporter activity	molecular_function	0.66638	1	7	84	2032	24334	comp20878_c0,comp42801_c0,comp53361_c0,comp57328_c1,comp44411_c0,comp52089_c1,comp57434_c0
GO:0008284	positive regulation of cell proliferation	biological_process	0.66731	1	1	84	325	24334	comp20878_c0
GO:0072527	pyrimidine-containing compound metabolic process	biological_process	0.66749	1	1	84	268	24334	comp57204_c0
GO:0009108	coenzyme biosynthetic process	biological_process	0.66793	1	1	84	249	24334	comp52630_c0
GO:0044092	negative regulation of molecular function	biological_process	0.66853	1	1	84	279	24334	comp53450_c0
GO:0016787	hydrolase activity	molecular_function	0.66881	1	15	84	3962	24334	comp51217_c0,comp33033_c0,comp50795_c0,comp57794_c0,comp43047_c0,comp53267_c0,comp54176_c0,comp34567_c0,comp57204_c0,comp52630_c0,comp50709_c0,comp50251_c0,comp56987_c1,comp53815_c0,comp57603_c0
GO:0045333	cellular respiration	biological_process	0.66941	1	1	84	293	24334	comp57434_c0
GO:0044765	single-organism transport	biological_process	0.6696	1	12	84	3262	24334	comp57328_c1,comp42801_c0,comp53450_c0,comp51217_c0,comp42753_c0,comp53361_c0,comp20878_c0,comp52608_c0,comp57434_c0,comp52089_c1,comp37896_c0,comp44411_c0
GO:0016798	hydrolase activity, acting on glycosyl bonds	molecular_function	0.67059	1	1	84	284	24334	comp54176_c0
GO:0003676	nucleic acid binding	molecular_function	0.67079	1	15	84	4095	24334	comp45138_c0,comp54584_c0,comp53815_c0,comp47021_c0,comp57851_c0,comp54262_c0,comp57434_c0,comp55398_c0,comp50529_c0,comp55937_c0,comp45437_c0,comp53978_c0,comp56914_c0,comp51217_c0,comp57794_c0
GO:0046873	metal ion transmembrane transporter activity	molecular_function	0.67123	1	2	84	618	24334	comp57328_c1,comp53361_c0
GO:1901576	organic substance biosynthetic process	biological_process	0.67134	1	22	84	6110	24334	comp57794_c0,comp51217_c0,comp53450_c0,comp53978_c0,comp45437_c0,comp52630_c0,comp50529_c0,comp44411_c0,comp50602_c0,comp54262_c0,comp57434_c0,comp42115_c0,comp55398_c0,comp48598_c0,comp53815_c0,comp58475_c0,comp56914_c0,comp42115_c2,comp54584_c0,comp47021_c0,comp57851_c0,comp56928_c0
GO:0008152	metabolic process	biological_process	0.67216	1	46	84	12463	24334	comp56606_c0,comp52923_c0,comp42753_c0,comp54584_c0,comp57603_c0,comp50709_c0,comp42115_c2,comp55260_c0,comp54176_c0,comp53267_c0,comp57794_c0,comp50795_c0,comp51217_c0,comp53450_c0,comp53815_c0,comp50529_c0,comp42115_c0,comp55398_c0,comp52089_c1,comp44411_c0,comp54262_c0,comp34567_c0,comp42801_c0,comp55851_c0,comp49569_c0,comp56914_c0,comp57851_c0,comp56987_c1,comp47021_c0,comp56928_c0,comp57204…
GO:0045893	positive regulation of transcription, DNA-dependent	biological_process	0.67468	1	2	84	621	24334	comp56928_c0,comp56914_c0
GO:0048193	Golgi vesicle transport	biological_process	0.67935	1	1	84	241	24334	comp52608_c0
GO:0044710	single-organism metabolic process	biological_process	0.68217	1	19	84	5046	24334	comp57603_c0,comp47021_c0,comp57851_c0,comp55260_c0,comp57204_c0,comp50709_c0,comp55851_c0,comp52923_c0,comp56606_c0,comp42801_c0,comp49569_c0,comp20878_c0,comp58475_c0,comp44411_c0,comp57725_c0,comp57434_c0,comp52630_c0,comp50529_c0,comp50795_c0
GO:0010562	positive regulation of phosphorus metabolic process	biological_process	0.68299	1	1	84	329	24334	comp53450_c0
GO:0045937	positive regulation of phosphate metabolic process	biological_process	0.68299	1	1	84	329	24334	comp53450_c0
GO:0009653	anatomical structure morphogenesis	biological_process	0.68473	1	2	84	667	24334	comp53450_c0,comp50251_c0
GO:0042254	ribosome biogenesis	biological_process	0.6851	1	2	84	648	24334	comp42115_c0,comp42115_c2
GO:0000003	reproduction	biological_process	0.6856	1	2	84	584	24334	comp57794_c0,comp56914_c0
GO:0009072	aromatic amino acid family metabolic process	biological_process	0.68813	1	1	84	272	24334	comp58475_c0
GO:0051254	positive regulation of RNA metabolic process	biological_process	0.68914	1	2	84	636	24334	comp56928_c0,comp56914_c0
GO:0022836	gated channel activity	molecular_function	0.68924	1	1	84	372	24334	comp52089_c1
GO:0022839	ion gated channel activity	molecular_function	0.68924	1	1	84	372	24334	comp52089_c1
GO:0002682	regulation of immune system process	biological_process	0.69103	1	1	84	286	24334	comp53450_c0
GO:0022414	reproductive process	biological_process	0.69106	1	1	84	298	24334	comp56914_c0
GO:0009069	serine family amino acid metabolic process	biological_process	0.69142	1	2	84	547	24334	comp49569_c0,comp44411_c0
GO:0006468	protein phosphorylation	biological_process	0.69161	1	4	84	1143	24334	comp44411_c0,comp53450_c0,comp49569_c0,comp50634_c2
GO:0010608	posttranscriptional regulation of gene expression	biological_process	0.6931	1	1	84	271	24334	comp53450_c0
GO:0046034	ATP metabolic process	biological_process	0.69517	1	1	84	319	24334	comp44411_c0
GO:0006310	DNA recombination	biological_process	0.6979	1	1	84	247	24334	comp45437_c0
GO:0060341	regulation of cellular localization	biological_process	0.69835	1	1	84	313	24334	comp37896_c0
GO:0055085	transmembrane transport	biological_process	0.70035	1	4	84	1168	24334	comp44411_c0,comp53450_c0,comp42801_c0,comp53361_c0
GO:0033692	cellular polysaccharide biosynthetic process	biological_process	0.70052	1	1	84	239	24334	comp44411_c0
GO:0006807	nitrogen compound metabolic process	biological_process	0.70123	1	28	84	7667	24334	comp50529_c0,comp52630_c0,comp55398_c0,comp57434_c0,comp54262_c0,comp57725_c0,comp44411_c0,comp50602_c0,comp53815_c0,comp58475_c0,comp57794_c0,comp51217_c0,comp54176_c0,comp53978_c0,comp45437_c0,comp55937_c0,comp50709_c0,comp57204_c0,comp55260_c0,comp57851_c0,comp56987_c1,comp57603_c0,comp54584_c0,comp47021_c0,comp56928_c0,comp49569_c0,comp56914_c0,comp52923_c0
GO:0006461	protein complex assembly	biological_process	0.70142	1	2	84	603	24334	comp42801_c0,comp52630_c0
GO:0070271	protein complex biogenesis	biological_process	0.70366	1	2	84	605	24334	comp52630_c0,comp42801_c0
GO:0009066	aspartate family amino acid metabolic process	biological_process	0.70481	1	1	84	272	24334	comp58475_c0
GO:0070647	protein modification by small protein conjugation or removal	biological_process	0.70515	1	2	84	554	24334	comp56315_c0,comp50602_c0
GO:2000112	regulation of cellular macromolecule biosynthetic process	biological_process	0.707	1	10	84	2990	24334	comp56914_c0,comp53450_c0,comp53978_c0,comp45437_c0,comp54262_c0,comp50602_c0,comp57434_c0,comp55398_c0,comp47021_c0,comp56928_c0
GO:0031401	positive regulation of protein modification process	biological_process	0.70755	1	1	84	338	24334	comp53450_c0
GO:0005635	nuclear envelope	cellular_component	0.70887	1	1	84	261	24334	comp52630_c0
GO:0048468	cell development	biological_process	0.7091	1	1	84	389	24334	comp20878_c0
GO:0003682	chromatin binding	molecular_function	0.71153	1	1	84	292	24334	comp56914_c0
GO:0051186	cofactor metabolic process	biological_process	0.71216	1	2	84	552	24334	comp50709_c0,comp52630_c0
GO:0009152	purine ribonucleotide biosynthetic process	biological_process	0.71378	1	1	84	332	24334	comp44411_c0
GO:0010556	regulation of macromolecule biosynthetic process	biological_process	0.71387	1	10	84	3006	24334	comp47021_c0,comp56928_c0,comp57434_c0,comp55398_c0,comp54262_c0,comp50602_c0,comp53978_c0,comp45437_c0,comp56914_c0,comp53450_c0
GO:0000271	polysaccharide biosynthetic process	biological_process	0.71404	1	1	84	249	24334	comp44411_c0
GO:0010628	positive regulation of gene expression	biological_process	0.71426	1	2	84	667	24334	comp56928_c0,comp56914_c0
GO:1901659	glycosyl compound biosynthetic process	biological_process	0.71605	1	1	84	303	24334	comp44411_c0
GO:0034637	cellular carbohydrate biosynthetic process	biological_process	0.71715	1	1	84	254	24334	comp44411_c0
GO:0022613	ribonucleoprotein complex biogenesis	biological_process	0.71735	1	2	84	686	24334	comp42115_c2,comp42115_c0
GO:0019725	cellular homeostasis	biological_process	0.71754	1	1	84	311	24334	comp51217_c0
GO:0043412	macromolecule modification	biological_process	0.71773	1	10	84	2737	24334	comp56315_c0,comp50602_c0,comp44411_c0,comp50634_c2,comp48598_c0,comp53450_c0,comp51217_c0,comp49569_c0,comp45437_c0,comp55851_c0
GO:0044249	cellular biosynthetic process	biological_process	0.71895	1	21	84	5992	24334	comp58475_c0,comp53815_c0,comp48598_c0,comp50602_c0,comp44411_c0,comp54262_c0,comp55398_c0,comp57434_c0,comp42115_c0,comp52630_c0,comp45437_c0,comp53978_c0,comp53450_c0,comp51217_c0,comp57794_c0,comp56928_c0,comp54584_c0,comp47021_c0,comp57851_c0,comp42115_c2,comp56914_c0
GO:0009058	biosynthetic process	biological_process	0.7193	1	22	84	6239	24334	comp48598_c0,comp53815_c0,comp58475_c0,comp50529_c0,comp52630_c0,comp57434_c0,comp42115_c0,comp55398_c0,comp50602_c0,comp44411_c0,comp54262_c0,comp53978_c0,comp45437_c0,comp57794_c0,comp53450_c0,comp51217_c0,comp57851_c0,comp54584_c0,comp47021_c0,comp56928_c0,comp42115_c2,comp56914_c0
GO:0015980	energy derivation by oxidation of organic compounds	biological_process	0.72202	1	1	84	347	24334	comp57434_c0
GO:0006164	purine nucleotide biosynthetic process	biological_process	0.72516	1	1	84	340	24334	comp44411_c0
GO:0044425	membrane part	cellular_component	0.728	1	18	84	5203	24334	comp57328_c1,comp53450_c0,comp57530_c0,comp51021_c0,comp56515_c0,comp48598_c0,comp57434_c0,comp37896_c0,comp44411_c0,comp50529_c0,comp52608_c0,comp42801_c0,comp52700_c0,comp57851_c0,comp42753_c0,comp56987_c1,comp20904_c0,comp37573_c0
GO:0006355	regulation of transcription, DNA-dependent	biological_process	0.72934	1	9	84	2788	24334	comp45437_c0,comp53978_c0,comp56914_c0,comp56928_c0,comp47021_c0,comp50602_c0,comp54262_c0,comp55398_c0,comp57434_c0
GO:0045935	positive regulation of nucleobase-containing compound metabolic process	biological_process	0.73052	1	2	84	700	24334	comp56914_c0,comp56928_c0
GO:2001141	regulation of RNA biosynthetic process	biological_process	0.73079	1	9	84	2792	24334	comp56914_c0,comp45437_c0,comp53978_c0,comp54262_c0,comp50602_c0,comp55398_c0,comp57434_c0,comp56928_c0,comp47021_c0
GO:0045859	regulation of protein kinase activity	biological_process	0.73085	1	1	84	352	24334	comp53450_c0
GO:0051128	regulation of cellular component organization	biological_process	0.73284	1	2	84	653	24334	comp37896_c0,comp42753_c0
GO:0010627	regulation of intracellular protein kinase cascade	biological_process	0.73467	1	1	84	375	24334	comp53450_c0
GO:0006464	cellular protein modification process	biological_process	0.73509	1	9	84	2526	24334	comp56315_c0,comp50602_c0,comp44411_c0,comp50634_c2,comp48598_c0,comp53450_c0,comp49569_c0,comp45437_c0,comp55851_c0
GO:0036211	protein modification process	biological_process	0.73509	1	9	84	2526	24334	comp50602_c0,comp44411_c0,comp56315_c0,comp48598_c0,comp50634_c2,comp53450_c0,comp49569_c0,comp55851_c0,comp45437_c0
GO:0009260	ribonucleotide biosynthetic process	biological_process	0.73511	1	1	84	352	24334	comp44411_c0
GO:0008652	cellular amino acid biosynthetic process	biological_process	0.73569	1	1	84	306	24334	comp52630_c0
GO:0005789	endoplasmic reticulum membrane	cellular_component	0.73575	1	1	84	276	24334	comp48598_c0
GO:0004672	protein kinase activity	molecular_function	0.73621	1	3	84	915	24334	comp44411_c0,comp49569_c0,comp50634_c2
GO:0046390	ribose phosphate biosynthetic process	biological_process	0.73735	1	1	84	354	24334	comp44411_c0
GO:0006520	cellular amino acid metabolic process	biological_process	0.73971	1	5	84	1406	24334	comp44411_c0,comp52630_c0,comp49569_c0,comp58475_c0,comp47021_c0
GO:0004888	transmembrane signaling receptor activity	molecular_function	0.7411	1	2	84	791	24334	comp52089_c1,comp56515_c0
GO:0072522	purine-containing compound biosynthetic process	biological_process	0.74191	1	1	84	354	24334	comp44411_c0
GO:0042175	nuclear outer membrane-endoplasmic reticulum membrane network	cellular_component	0.74457	1	1	84	281	24334	comp48598_c0
GO:0032940	secretion by cell	biological_process	0.74495	1	1	84	346	24334	comp42753_c0
GO:0044237	cellular metabolic process	biological_process	0.74765	1	39	84	10746	24334	comp55937_c0,comp45437_c0,comp53978_c0,comp57725_c0,comp50602_c0,comp37896_c0,comp57434_c0,comp52630_c0,comp20878_c0,comp58475_c0,comp48598_c0,comp50634_c2,comp56914_c0,comp49569_c0,comp55851_c0,comp42801_c0,comp57204_c0,comp56315_c0,comp56928_c0,comp47021_c0,comp56987_c1,comp57851_c0,comp53450_c0,comp51217_c0,comp57794_c0,comp50795_c0,comp54176_c0,comp54262_c0,comp44411_c0,comp42115_c0,comp55398…
GO:0032270	positive regulation of cellular protein metabolic process	biological_process	0.74772	1	1	84	367	24334	comp53450_c0
GO:0016829	lyase activity	molecular_function	0.75186	1	1	84	346	24334	comp50529_c0
GO:0006325	chromatin organization	biological_process	0.75195	1	1	84	368	24334	comp55937_c0
GO:0045944	positive regulation of transcription from RNA polymerase II promoter	biological_process	0.75315	1	1	84	384	24334	comp56914_c0
GO:0008047	enzyme activator activity	molecular_function	0.75483	1	1	84	335	24334	comp55260_c0
GO:0004842	ubiquitin-protein ligase activity	molecular_function	0.7554	1	1	84	317	24334	comp50602_c0
GO:0043549	regulation of kinase activity	biological_process	0.75586	1	1	84	379	24334	comp53450_c0
GO:0005783	endoplasmic reticulum	cellular_component	0.75596	1	2	84	607	24334	comp55851_c0,comp48598_c0
GO:0006351	transcription, DNA-dependent	biological_process	0.75597	1	10	84	3146	24334	comp47021_c0,comp57851_c0,comp56928_c0,comp54262_c0,comp50602_c0,comp57434_c0,comp55398_c0,comp53978_c0,comp45437_c0,comp56914_c0
GO:0008610	lipid biosynthetic process	biological_process	0.76	1	2	84	600	24334	comp44411_c0,comp58475_c0
GO:0043565	sequence-specific DNA binding	molecular_function	0.76029	1	2	84	750	24334	comp56914_c0,comp54262_c0
GO:0044283	small molecule biosynthetic process	biological_process	0.76059	1	2	84	648	24334	comp58475_c0,comp52630_c0
GO:0051338	regulation of transferase activity	biological_process	0.76094	1	1	84	385	24334	comp53450_c0
GO:0043231	intracellular membrane-bounded organelle	cellular_component	0.76252	1	26	84	7097	24334	comp44411_c0,comp54262_c0,comp53938_c0,comp50602_c0,comp55398_c0,comp57434_c0,comp37896_c0,comp52630_c0,comp52608_c0,comp55361_c0,comp50529_c0,comp48598_c0,comp47682_c0,comp53450_c0,comp51217_c0,comp55937_c0,comp53978_c0,comp56315_c0,comp56928_c0,comp54584_c0,comp57603_c0,comp47021_c0,comp57851_c0,comp42753_c0,comp56914_c0,comp55851_c0
GO:1901362	organic cyclic compound biosynthetic process	biological_process	0.76277	1	13	84	3985	24334	comp56914_c0,comp53978_c0,comp45437_c0,comp52630_c0,comp44411_c0,comp54262_c0,comp50602_c0,comp55398_c0,comp57434_c0,comp47021_c0,comp57851_c0,comp58475_c0,comp56928_c0
GO:0019787	small conjugating protein ligase activity	molecular_function	0.76344	1	1	84	323	24334	comp50602_c0
GO:0032774	RNA biosynthetic process	biological_process	0.76384	1	10	84	3165	24334	comp45437_c0,comp53978_c0,comp56914_c0,comp56928_c0,comp57851_c0,comp47021_c0,comp57434_c0,comp55398_c0,comp50602_c0,comp54262_c0
GO:0006357	regulation of transcription from RNA polymerase II promoter	biological_process	0.76486	1	2	84	743	24334	comp56914_c0,comp45437_c0
GO:0043227	membrane-bounded organelle	cellular_component	0.76537	1	26	84	7108	24334	comp53450_c0,comp51217_c0,comp47682_c0,comp55937_c0,comp53978_c0,comp57434_c0,comp55398_c0,comp37896_c0,comp50602_c0,comp44411_c0,comp54262_c0,comp53938_c0,comp55361_c0,comp50529_c0,comp52608_c0,comp52630_c0,comp48598_c0,comp56914_c0,comp55851_c0,comp56315_c0,comp56928_c0,comp42753_c0,comp57851_c0,comp54584_c0,comp57603_c0,comp47021_c0
GO:0005743	mitochondrial inner membrane	cellular_component	0.76577	1	1	84	363	24334	comp44411_c0
GO:0048610	cellular process involved in reproduction	biological_process	0.76585	1	1	84	368	24334	comp57794_c0
GO:1901605	alpha-amino acid metabolic process	biological_process	0.76928	1	4	84	1212	24334	comp58475_c0,comp44411_c0,comp49569_c0,comp52630_c0
GO:0015629	actin cytoskeleton	cellular_component	0.77024	1	1	84	364	24334	comp44411_c0
GO:0044711	single-organism biosynthetic process	biological_process	0.77805	1	2	84	674	24334	comp52630_c0,comp58475_c0
GO:0090304	nucleic acid metabolic process	biological_process	0.7788	1	17	84	5023	24334	comp51217_c0,comp57794_c0,comp55937_c0,comp45437_c0,comp53978_c0,comp50602_c0,comp54262_c0,comp55398_c0,comp57434_c0,comp50529_c0,comp53815_c0,comp56914_c0,comp56928_c0,comp54584_c0,comp47021_c0,comp56987_c1,comp57851_c0
GO:0046903	secretion	biological_process	0.77884	1	1	84	390	24334	comp42753_c0
GO:0044432	endoplasmic reticulum part	cellular_component	0.78334	1	1	84	326	24334	comp48598_c0
GO:0051247	positive regulation of protein metabolic process	biological_process	0.78386	1	1	84	402	24334	comp53450_c0
GO:0034470	ncRNA processing	biological_process	0.78724	1	1	84	347	24334	comp51217_c0
GO:0022402	cell cycle process	biological_process	0.7875	1	2	84	675	24334	comp56928_c0,comp53450_c0
GO:0044281	small molecule metabolic process	biological_process	0.78853	1	12	84	3479	24334	comp47021_c0,comp57603_c0,comp58475_c0,comp50529_c0,comp52630_c0,comp50709_c0,comp57204_c0,comp57725_c0,comp55260_c0,comp44411_c0,comp52923_c0,comp49569_c0
GO:0016310	phosphorylation	biological_process	0.79255	1	5	84	1636	24334	comp53450_c0,comp57434_c0,comp44411_c0,comp49569_c0,comp50634_c2
GO:0018193	peptidyl-amino acid modification	biological_process	0.79274	1	1	84	396	24334	comp55851_c0
GO:0019866	organelle inner membrane	cellular_component	0.79466	1	1	84	391	24334	comp44411_c0
GO:0004930	G-protein coupled receptor activity	molecular_function	0.79472	1	1	84	476	24334	comp56515_c0
GO:0009165	nucleotide biosynthetic process	biological_process	0.79493	1	1	84	409	24334	comp44411_c0
GO:0005634	nucleus	cellular_component	0.79627	1	17	84	4940	24334	comp56315_c0,comp56928_c0,comp57851_c0,comp57603_c0,comp47021_c0,comp56914_c0,comp55398_c0,comp57434_c0,comp54262_c0,comp53938_c0,comp50602_c0,comp50529_c0,comp52630_c0,comp51217_c0,comp47682_c0,comp55937_c0,comp53978_c0
GO:1901293	nucleoside phosphate biosynthetic process	biological_process	0.79709	1	1	84	411	24334	comp44411_c0
GO:0044260	cellular macromolecule metabolic process	biological_process	0.79882	1	28	84	7975	24334	comp48598_c0,comp53815_c0,comp50634_c2,comp50529_c0,comp54262_c0,comp50602_c0,comp44411_c0,comp57434_c0,comp55398_c0,comp37896_c0,comp42115_c0,comp53978_c0,comp54176_c0,comp55937_c0,comp45437_c0,comp57794_c0,comp51217_c0,comp53450_c0,comp47021_c0,comp54584_c0,comp56987_c1,comp57851_c0,comp56928_c0,comp56315_c0,comp42115_c2,comp55851_c0,comp49569_c0,comp56914_c0
GO:0005737	cytoplasm	cellular_component	0.80052	1	21	84	5775	24334	comp54584_c0,comp54139_c1,comp57851_c0,comp42753_c0,comp56928_c0,comp37573_c0,comp42115_c2,comp52923_c0,comp55851_c0,comp48598_c0,comp52630_c0,comp52608_c0,comp50529_c0,comp55361_c0,comp57725_c0,comp44411_c0,comp42115_c0,comp37896_c0,comp53978_c0,comp53450_c0,comp51217_c0
GO:0016020	membrane	cellular_component	0.8014	1	26	84	7720	24334	comp37573_c0,comp20904_c0,comp47021_c0,comp42753_c0,comp57851_c0,comp56987_c1,comp52700_c0,comp56606_c0,comp42801_c0,comp52630_c0,comp52608_c0,comp50529_c0,comp55361_c0,comp44411_c0,comp57434_c0,comp37896_c0,comp52089_c1,comp56515_c0,comp48598_c0,comp53361_c0,comp51021_c0,comp57530_c0,comp51217_c0,comp53450_c0,comp52167_c3,comp57328_c1
GO:0034654	nucleobase-containing compound biosynthetic process	biological_process	0.80205	1	11	84	3576	24334	comp56914_c0,comp45437_c0,comp53978_c0,comp44411_c0,comp50602_c0,comp54262_c0,comp57434_c0,comp55398_c0,comp56928_c0,comp47021_c0,comp57851_c0
GO:0019438	aromatic compound biosynthetic process	biological_process	0.80267	1	12	84	3848	24334	comp56928_c0,comp57851_c0,comp47021_c0,comp57434_c0,comp55398_c0,comp44411_c0,comp50602_c0,comp54262_c0,comp52630_c0,comp45437_c0,comp53978_c0,comp56914_c0
GO:0003723	RNA binding	molecular_function	0.80306	1	3	84	955	24334	comp50529_c0,comp57794_c0,comp53815_c0
GO:0044264	cellular polysaccharide metabolic process	biological_process	0.80568	1	1	84	340	24334	comp44411_c0
GO:0007167	enzyme linked receptor protein signaling pathway	biological_process	0.80614	1	1	84	417	24334	comp53450_c0
GO:0009967	positive regulation of signal transduction	biological_process	0.80818	1	1	84	434	24334	comp53450_c0
GO:0051179	localization	biological_process	0.80879	1	17	84	4922	24334	comp57328_c1,comp51275_c0,comp53450_c0,comp51217_c0,comp53361_c0,comp20878_c0,comp52608_c0,comp57434_c0,comp52089_c1,comp37896_c0,comp44411_c0,comp42801_c0,comp56914_c0,comp42753_c0,comp56928_c0,comp37573_c0,comp50709_c0
GO:0008168	methyltransferase activity	molecular_function	0.80911	1	1	84	411	24334	comp51217_c0
GO:0006366	transcription from RNA polymerase II promoter	biological_process	0.80925	1	2	84	820	24334	comp45437_c0,comp56914_c0
GO:0006399	tRNA metabolic process	biological_process	0.8119	1	1	84	364	24334	comp51217_c0
GO:0010467	gene expression	biological_process	0.81306	1	15	84	4666	24334	comp53978_c0,comp45437_c0,comp51217_c0,comp56914_c0,comp53450_c0,comp57851_c0,comp42753_c0,comp47021_c0,comp56928_c0,comp42115_c2,comp57434_c0,comp55398_c0,comp42115_c0,comp50602_c0,comp54262_c0
GO:0006732	coenzyme metabolic process	biological_process	0.81477	1	1	84	374	24334	comp52630_c0
GO:0044430	cytoskeletal part	cellular_component	0.81702	1	3	84	1062	24334	comp37896_c0,comp56315_c0,comp44411_c0
GO:0040007	growth	biological_process	0.8194	1	1	84	465	24334	comp42753_c0
GO:0007186	G-protein coupled receptor signaling pathway	biological_process	0.81966	1	2	84	885	24334	comp57659_c0,comp56515_c0
GO:0007243	intracellular protein kinase cascade	biological_process	0.81981	1	1	84	458	24334	comp53450_c0
GO:0018130	heterocycle biosynthetic process	biological_process	0.82014	1	12	84	3900	24334	comp47021_c0,comp57851_c0,comp56928_c0,comp52630_c0,comp44411_c0,comp54262_c0,comp50602_c0,comp55398_c0,comp57434_c0,comp53978_c0,comp45437_c0,comp56914_c0
GO:0006144	purine nucleobase metabolic process	biological_process	0.82124	1	1	84	453	24334	comp50529_c0
GO:0044267	cellular protein metabolic process	biological_process	0.82155	1	12	84	3590	24334	comp44411_c0,comp50602_c0,comp42115_c0,comp56315_c0,comp42115_c2,comp48598_c0,comp50634_c2,comp57851_c0,comp53450_c0,comp49569_c0,comp55851_c0,comp45437_c0
GO:0005976	polysaccharide metabolic process	biological_process	0.82192	1	1	84	362	24334	comp44411_c0
GO:0030163	protein catabolic process	biological_process	0.82212	1	1	84	386	24334	comp42753_c0
GO:0005739	mitochondrion	cellular_component	0.82431	1	3	84	1051	24334	comp44411_c0,comp50529_c0,comp54584_c0
GO:0033365	protein localization to organelle	biological_process	0.82673	1	1	84	355	24334	comp56914_c0
GO:0043228	non-membrane-bounded organelle	cellular_component	0.82811	1	10	84	3187	24334	comp53978_c0,comp55937_c0,comp56914_c0,comp52608_c0,comp50709_c0,comp44411_c0,comp56315_c0,comp42115_c0,comp37896_c0,comp42115_c2
GO:0043232	intracellular non-membrane-bounded organelle	cellular_component	0.82811	1	10	84	3187	24334	comp53978_c0,comp55937_c0,comp56914_c0,comp52608_c0,comp50709_c0,comp56315_c0,comp37896_c0,comp42115_c0,comp42115_c2,comp44411_c0
GO:0051188	cofactor biosynthetic process	biological_process	0.8299	1	1	84	391	24334	comp52630_c0
GO:0031967	organelle envelope	cellular_component	0.83269	1	2	84	771	24334	comp52630_c0,comp44411_c0
GO:0016881	acid-amino acid ligase activity	molecular_function	0.83299	1	1	84	399	24334	comp50602_c0
GO:0032991	macromolecular complex	cellular_component	0.83302	1	20	84	6103	24334	comp55937_c0,comp45437_c0,comp53450_c0,comp57530_c0,comp48598_c0,comp44411_c0,comp54262_c0,comp50602_c0,comp37896_c0,comp57434_c0,comp42115_c0,comp52630_c0,comp52608_c0,comp42801_c0,comp56914_c0,comp54584_c0,comp54139_c1,comp56987_c1,comp42115_c2,comp37573_c0
GO:0044271	cellular nitrogen compound biosynthetic process	biological_process	0.83312	1	12	84	3934	24334	comp53978_c0,comp45437_c0,comp56914_c0,comp47021_c0,comp57851_c0,comp56928_c0,comp52630_c0,comp54262_c0,comp44411_c0,comp50602_c0,comp55398_c0,comp57434_c0
GO:0009405	pathogenesis	biological_process	0.83579	1	1	84	503	24334	comp51275_c0
GO:0016741	transferase activity, transferring one-carbon groups	molecular_function	0.83913	1	1	84	434	24334	comp51217_c0
GO:0001932	regulation of protein phosphorylation	biological_process	0.84039	1	1	84	484	24334	comp53450_c0
GO:0034622	cellular macromolecular complex assembly	biological_process	0.84136	1	1	84	432	24334	comp55937_c0
GO:0019752	carboxylic acid metabolic process	biological_process	0.84518	1	5	84	1636	24334	comp44411_c0,comp52630_c0,comp49569_c0,comp58475_c0,comp47021_c0
GO:0044424	intracellular part	cellular_component	0.849	1	35	84	9995	24334	comp53450_c0,comp51217_c0,comp54262_c0,comp44411_c0,comp55398_c0,comp42115_c0,comp50529_c0,comp52923_c0,comp57603_c0,comp54584_c0,comp54139_c1,comp42753_c0,comp42115_c2,comp50709_c0,comp55937_c0,comp45437_c0,comp53978_c0,comp47682_c0,comp48598_c0,comp57725_c0,comp50602_c0,comp53938_c0,comp37896_c0,comp57434_c0,comp52630_c0,comp52608_c0,comp55361_c0,comp55851_c0,comp56914_c0,comp56928_c0,comp47021…
GO:0016567	protein ubiquitination	biological_process	0.84988	1	1	84	415	24334	comp50602_c0
GO:0031975	envelope	cellular_component	0.85068	1	2	84	813	24334	comp44411_c0,comp52630_c0
GO:0031966	mitochondrial membrane	cellular_component	0.85146	1	1	84	474	24334	comp44411_c0
GO:0006796	phosphate-containing compound metabolic process	biological_process	0.85221	1	10	84	3170	24334	comp52923_c0,comp53450_c0,comp49569_c0,comp50634_c2,comp55260_c0,comp57725_c0,comp44411_c0,comp57204_c0,comp57434_c0,comp52630_c0
GO:1901363	heterocyclic compound binding	molecular_function	0.85254	1	22	84	6566	24334	comp45437_c0,comp55937_c0,comp51275_c0,comp53978_c0,comp51217_c0,comp57794_c0,comp50634_c2,comp53815_c0,comp57434_c0,comp55398_c0,comp44411_c0,comp54262_c0,comp54304_c1,comp50529_c0,comp52630_c0,comp42801_c0,comp56914_c0,comp49569_c0,comp45138_c0,comp57851_c0,comp47021_c0,comp54584_c0
GO:0097159	organic cyclic compound binding	molecular_function	0.85602	1	22	84	6585	24334	comp42801_c0,comp49569_c0,comp56914_c0,comp57851_c0,comp54584_c0,comp47021_c0,comp45138_c0,comp51275_c0,comp53978_c0,comp45437_c0,comp55937_c0,comp57794_c0,comp51217_c0,comp50634_c2,comp53815_c0,comp50529_c0,comp54304_c1,comp52630_c0,comp55398_c0,comp57434_c0,comp44411_c0,comp54262_c0
GO:0051246	regulation of protein metabolic process	biological_process	0.85686	1	2	84	831	24334	comp42753_c0,comp53450_c0
GO:0006793	phosphorus metabolic process	biological_process	0.85836	1	10	84	3190	24334	comp53450_c0,comp49569_c0,comp52923_c0,comp44411_c0,comp57725_c0,comp55260_c0,comp57204_c0,comp57434_c0,comp52630_c0,comp50634_c2
GO:0043436	oxoacid metabolic process	biological_process	0.86165	1	5	84	1684	24334	comp58475_c0,comp47021_c0,comp44411_c0,comp49569_c0,comp52630_c0
GO:0005623	cell	cellular_component	0.8617	1	40	84	11594	24334	comp52923_c0,comp54139_c1,comp57603_c0,comp54584_c0,comp42753_c0,comp55260_c0,comp42115_c2,comp50709_c0,comp51217_c0,comp53450_c0,comp54262_c0,comp44411_c0,comp42115_c0,comp55398_c0,comp50529_c0,comp55851_c0,comp42801_c0,comp56914_c0,comp56928_c0,comp47021_c0,comp57851_c0,comp56987_c1,comp56315_c0,comp37573_c0,comp20904_c0,comp55937_c0,comp45437_c0,comp53978_c0,comp47682_c0,comp57530_c0,comp51021…
GO:0044464	cell part	cellular_component	0.8617	1	40	84	11594	24334	comp42801_c0,comp55851_c0,comp56914_c0,comp56928_c0,comp57851_c0,comp56987_c1,comp47021_c0,comp56315_c0,comp20904_c0,comp37573_c0,comp45437_c0,comp55937_c0,comp53978_c0,comp47682_c0,comp57530_c0,comp51021_c0,comp48598_c0,comp57434_c0,comp37896_c0,comp50602_c0,comp57725_c0,comp53938_c0,comp55361_c0,comp52630_c0,comp52608_c0,comp52923_c0,comp42753_c0,comp57603_c0,comp54584_c0,comp54139_c1,comp42115…
GO:0030529	ribonucleoprotein complex	cellular_component	0.86372	1	2	84	905	24334	comp42115_c2,comp42115_c0
GO:0009112	nucleobase metabolic process	biological_process	0.86389	1	1	84	515	24334	comp50529_c0
GO:0006082	organic acid metabolic process	biological_process	0.86412	1	5	84	1692	24334	comp58475_c0,comp47021_c0,comp44411_c0,comp49569_c0,comp52630_c0
GO:0043229	intracellular organelle	cellular_component	0.86454	1	29	84	8441	24334	comp55851_c0,comp56914_c0,comp56928_c0,comp57851_c0,comp42753_c0,comp57603_c0,comp47021_c0,comp54584_c0,comp56315_c0,comp42115_c2,comp50709_c0,comp55937_c0,comp53978_c0,comp51217_c0,comp53450_c0,comp47682_c0,comp48598_c0,comp57434_c0,comp37896_c0,comp55398_c0,comp42115_c0,comp44411_c0,comp54262_c0,comp50602_c0,comp53938_c0,comp55361_c0,comp50529_c0,comp52608_c0,comp52630_c0
GO:0042325	regulation of phosphorylation	biological_process	0.86515	1	1	84	531	24334	comp53450_c0
GO:0033036	macromolecule localization	biological_process	0.86556	1	5	84	1639	24334	comp20878_c0,comp37896_c0,comp56914_c0,comp53450_c0,comp37573_c0
GO:0043226	organelle	cellular_component	0.86639	1	29	84	8452	24334	comp57851_c0,comp42753_c0,comp57603_c0,comp54584_c0,comp47021_c0,comp56928_c0,comp50709_c0,comp42115_c2,comp56315_c0,comp55851_c0,comp56914_c0,comp48598_c0,comp55361_c0,comp50529_c0,comp52630_c0,comp52608_c0,comp57434_c0,comp55398_c0,comp42115_c0,comp37896_c0,comp50602_c0,comp54262_c0,comp44411_c0,comp53938_c0,comp53978_c0,comp55937_c0,comp51217_c0,comp53450_c0,comp47682_c0
GO:0043234	protein complex	cellular_component	0.86764	1	17	84	5369	24334	comp57530_c0,comp53450_c0,comp45437_c0,comp52608_c0,comp52630_c0,comp37896_c0,comp57434_c0,comp44411_c0,comp54262_c0,comp50602_c0,comp48598_c0,comp56914_c0,comp42801_c0,comp37573_c0,comp56987_c1,comp54139_c1,comp54584_c0
GO:0005740	mitochondrial envelope	cellular_component	0.86778	1	1	84	512	24334	comp44411_c0
GO:0006810	transport	biological_process	0.86914	1	14	84	4360	24334	comp53450_c0,comp51217_c0,comp42801_c0,comp51275_c0,comp57328_c1,comp57434_c0,comp37896_c0,comp52089_c1,comp44411_c0,comp37573_c0,comp52608_c0,comp20878_c0,comp42753_c0,comp53361_c0
GO:0034613	cellular protein localization	biological_process	0.87719	1	3	84	1065	24334	comp37896_c0,comp56914_c0,comp37573_c0
GO:0051234	establishment of localization	biological_process	0.87762	1	14	84	4401	24334	comp42801_c0,comp57328_c1,comp51275_c0,comp53450_c0,comp51217_c0,comp20878_c0,comp42753_c0,comp53361_c0,comp37896_c0,comp57434_c0,comp52089_c1,comp44411_c0,comp37573_c0,comp52608_c0
GO:0051641	cellular localization	biological_process	0.87816	1	5	84	1679	24334	comp42753_c0,comp52608_c0,comp37573_c0,comp56914_c0,comp37896_c0
GO:0070727	cellular macromolecule localization	biological_process	0.8784	1	3	84	1067	24334	comp37573_c0,comp37896_c0,comp56914_c0
GO:0044427	chromosomal part	cellular_component	0.87899	1	2	84	827	24334	comp56914_c0,comp55937_c0
GO:0016879	ligase activity, forming carbon-nitrogen bonds	molecular_function	0.87971	1	1	84	469	24334	comp50602_c0
GO:0036094	small molecule binding	molecular_function	0.88109	1	10	84	3172	24334	comp49569_c0,comp51217_c0,comp55851_c0,comp52630_c0,comp54304_c1,comp50529_c0,comp44411_c0,comp57851_c0,comp50634_c2,comp20878_c0
GO:0005730	nucleolus	cellular_component	0.88276	1	1	84	516	24334	comp53978_c0
GO:0051276	chromosome organization	biological_process	0.88696	1	1	84	527	24334	comp55937_c0
GO:0007166	cell surface receptor signaling pathway	biological_process	0.89334	1	4	84	1781	24334	comp57659_c0,comp42753_c0,comp56515_c0,comp53450_c0
GO:0034660	ncRNA metabolic process	biological_process	0.89479	1	1	84	506	24334	comp51217_c0
GO:0031399	regulation of protein modification process	biological_process	0.8951	1	1	84	586	24334	comp53450_c0
GO:0090407	organophosphate biosynthetic process	biological_process	0.89515	1	1	84	560	24334	comp44411_c0
GO:0044429	mitochondrial part	cellular_component	0.89861	1	1	84	581	24334	comp44411_c0
GO:0033554	cellular response to stress	biological_process	0.89993	1	2	84	938	24334	comp56315_c0,comp44411_c0
GO:0005622	intracellular	cellular_component	0.90143	1	36	84	10599	24334	comp50709_c0,comp55260_c0,comp42115_c2,comp54584_c0,comp57603_c0,comp54139_c1,comp42753_c0,comp52923_c0,comp50529_c0,comp54262_c0,comp44411_c0,comp42115_c0,comp55398_c0,comp53450_c0,comp51217_c0,comp37573_c0,comp56315_c0,comp47021_c0,comp56987_c1,comp57851_c0,comp56928_c0,comp56914_c0,comp55851_c0,comp52630_c0,comp52608_c0,comp55361_c0,comp57725_c0,comp50602_c0,comp53938_c0,comp57434_c0,comp37896…
GO:1901137	carbohydrate derivative biosynthetic process	biological_process	0.90231	1	2	84	913	24334	comp44411_c0,comp48598_c0
GO:0005525	GTP binding	molecular_function	0.90597	1	1	84	491	24334	comp52630_c0
GO:0044265	cellular macromolecule catabolic process	biological_process	0.90858	1	1	84	530	24334	comp56987_c1
GO:0005694	chromosome	cellular_component	0.91116	1	2	84	926	24334	comp55937_c0,comp56914_c0
GO:0032561	guanyl ribonucleotide binding	molecular_function	0.91127	1	1	84	507	24334	comp52630_c0
GO:0019001	guanyl nucleotide binding	molecular_function	0.91352	1	1	84	514	24334	comp52630_c0
GO:0005856	cytoskeleton	cellular_component	0.91989	1	3	84	1359	24334	comp44411_c0,comp56315_c0,comp37896_c0
GO:0005667	transcription factor complex	cellular_component	0.92418	1	3	84	1495	24334	comp56914_c0,comp57434_c0,comp54262_c0
GO:0007049	cell cycle	biological_process	0.93141	1	2	84	987	24334	comp56928_c0,comp53450_c0
GO:1901566	organonitrogen compound biosynthetic process	biological_process	0.93514	1	2	84	1048	24334	comp52630_c0,comp44411_c0
GO:0044422	organelle part	cellular_component	0.93654	1	16	84	5355	24334	comp53978_c0,comp55937_c0,comp51217_c0,comp48598_c0,comp55361_c0,comp52608_c0,comp52630_c0,comp42115_c0,comp37896_c0,comp57434_c0,comp50602_c0,comp44411_c0,comp54262_c0,comp56914_c0,comp56315_c0,comp42115_c2
GO:0031324	negative regulation of cellular metabolic process	biological_process	0.93879	1	1	84	710	24334	comp54584_c0
GO:0019899	enzyme binding	molecular_function	0.94039	1	1	84	672	24334	comp56914_c0
GO:0015630	microtubule cytoskeleton	cellular_component	0.94205	1	1	84	652	24334	comp56315_c0
GO:0006974	response to DNA damage stimulus	biological_process	0.9439	1	1	84	685	24334	comp56315_c0
GO:0006396	RNA processing	biological_process	0.95396	1	1	84	673	24334	comp51217_c0
GO:0032268	regulation of cellular protein metabolic process	biological_process	0.95718	1	1	84	775	24334	comp53450_c0
GO:0008092	cytoskeletal protein binding	molecular_function	0.95816	1	1	84	740	24334	comp52608_c0
GO:0044446	intracellular organelle part	cellular_component	0.95993	1	15	84	5300	24334	comp56914_c0,comp53978_c0,comp55937_c0,comp52608_c0,comp52630_c0,comp55361_c0,comp50602_c0,comp54262_c0,comp44411_c0,comp57434_c0,comp42115_c0,comp56315_c0,comp42115_c2,comp37896_c0,comp48598_c0
GO:0031224	intrinsic to membrane	cellular_component	0.96183	1	10	84	4072	24334	comp53450_c0,comp57328_c1,comp52608_c0,comp20904_c0,comp50529_c0,comp52700_c0,comp51021_c0,comp56515_c0,comp57851_c0,comp56987_c1
GO:0051649	establishment of localization in cell	biological_process	0.96325	1	3	84	1452	24334	comp42753_c0,comp52608_c0,comp37573_c0
GO:0035639	purine ribonucleoside triphosphate binding	molecular_function	0.96343	1	6	84	2533	24334	comp50634_c2,comp57851_c0,comp44411_c0,comp49569_c0,comp52630_c0,comp50529_c0
GO:0001883	purine nucleoside binding	molecular_function	0.96413	1	6	84	2540	24334	comp50634_c2,comp57851_c0,comp44411_c0,comp49569_c0,comp52630_c0,comp50529_c0
GO:0032550	purine ribonucleoside binding	molecular_function	0.96413	1	6	84	2540	24334	comp57851_c0,comp50634_c2,comp52630_c0,comp49569_c0,comp50529_c0,comp44411_c0
GO:0032549	ribonucleoside binding	molecular_function	0.96436	1	6	84	2543	24334	comp50529_c0,comp52630_c0,comp49569_c0,comp44411_c0,comp50634_c2,comp57851_c0
GO:0008104	protein localization	biological_process	0.96522	1	3	84	1455	24334	comp37896_c0,comp56914_c0,comp37573_c0
GO:0005524	ATP binding	molecular_function	0.96554	1	5	84	2248	24334	comp44411_c0,comp50529_c0,comp49569_c0,comp50634_c2,comp57851_c0
GO:0032555	purine ribonucleotide binding	molecular_function	0.96555	1	6	84	2559	24334	comp50634_c2,comp57851_c0,comp44411_c0,comp50529_c0,comp49569_c0,comp52630_c0
GO:0001882	nucleoside binding	molecular_function	0.96559	1	6	84	2560	24334	comp57851_c0,comp50634_c2,comp50529_c0,comp52630_c0,comp49569_c0,comp44411_c0
GO:0032559	adenyl ribonucleotide binding	molecular_function	0.96673	1	5	84	2262	24334	comp44411_c0,comp50529_c0,comp49569_c0,comp57851_c0,comp50634_c2
GO:0032553	ribonucleotide binding	molecular_function	0.96748	1	6	84	2578	24334	comp44411_c0,comp49569_c0,comp52630_c0,comp50529_c0,comp50634_c2,comp57851_c0
GO:0016874	ligase activity	molecular_function	0.96783	1	1	84	737	24334	comp50602_c0
GO:0017076	purine nucleotide binding	molecular_function	0.96894	1	6	84	2598	24334	comp50529_c0,comp52630_c0,comp49569_c0,comp44411_c0,comp57851_c0,comp50634_c2
GO:0030554	adenyl nucleotide binding	molecular_function	0.97016	1	5	84	2298	24334	comp57851_c0,comp50634_c2,comp44411_c0,comp49569_c0,comp50529_c0
GO:0046907	intracellular transport	biological_process	0.97115	1	2	84	1132	24334	comp52608_c0,comp37573_c0
GO:0045184	establishment of protein localization	biological_process	0.97511	1	2	84	1161	24334	comp37573_c0,comp37896_c0
GO:0016021	integral to membrane	cellular_component	0.97946	1	9	84	4016	24334	comp50529_c0,comp52608_c0,comp57851_c0,comp56987_c1,comp56515_c0,comp51021_c0,comp52700_c0,comp53450_c0,comp57328_c1
GO:0044451	nucleoplasm part	cellular_component	0.97975	1	3	84	1904	24334	comp54262_c0,comp57434_c0,comp56914_c0
GO:0006886	intracellular protein transport	biological_process	0.98044	1	1	84	804	24334	comp37573_c0
GO:0000166	nucleotide binding	molecular_function	0.98204	1	7	84	3070	24334	comp57851_c0,comp50634_c2,comp54304_c1,comp50529_c0,comp49569_c0,comp52630_c0,comp44411_c0
GO:1901265	nucleoside phosphate binding	molecular_function	0.98204	1	7	84	3070	24334	comp44411_c0,comp52630_c0,comp49569_c0,comp54304_c1,comp50529_c0,comp57851_c0,comp50634_c2
GO:0071702	organic substance transport	biological_process	0.98313	1	3	84	1680	24334	comp37573_c0,comp53450_c0,comp20878_c0
GO:0044428	nuclear part	cellular_component	0.98316	1	6	84	2945	24334	comp53978_c0,comp52630_c0,comp54262_c0,comp50602_c0,comp56914_c0,comp57434_c0
GO:0005654	nucleoplasm	cellular_component	0.98388	1	3	84	1963	24334	comp54262_c0,comp57434_c0,comp56914_c0
GO:0031981	nuclear lumen	cellular_component	0.99088	1	4	84	2502	24334	comp56914_c0,comp57434_c0,comp54262_c0,comp53978_c0
GO:0070013	intracellular organelle lumen	cellular_component	0.99371	1	4	84	2599	24334	comp57434_c0,comp56914_c0,comp54262_c0,comp53978_c0
GO:0043233	organelle lumen	cellular_component	0.99375	1	4	84	2604	24334	comp54262_c0,comp56914_c0,comp57434_c0,comp53978_c0
GO:0006996	organelle organization	biological_process	0.99375	1	2	84	1671	24334	comp42753_c0,comp55937_c0
GO:0031974	membrane-enclosed lumen	cellular_component	0.99419	1	4	84	2626	24334	comp53978_c0,comp56914_c0,comp57434_c0,comp54262_c0
GO:0015031	protein transport	biological_process	0.99594	1	1	84	1138	24334	comp37573_c0
GO:0017111	nucleoside-triphosphatase activity	molecular_function	0.99689	1	1	84	1303	24334	comp50709_c0
GO:0016462	pyrophosphatase activity	molecular_function	0.99727	1	1	84	1331	24334	comp50709_c0
GO:0016818	hydrolase activity, acting on acid anhydrides, in phosphorus-containing anhydrides	molecular_function	0.99767	1	1	84	1367	24334	comp50709_c0
GO:0016817	hydrolase activity, acting on acid anhydrides	molecular_function	0.99856	1	1	84	1486	24334	comp50709_c0
