# Supplementary material for: Transcriptome analysis revealed the possible regulatory pathways initiating female geese broodiness within the hypothalamic-pituitary-gonadal axis
Source: PLoS One. 2018 Feb 6;13(2):e0191213. doi: 10.1371/journal.pone.0191213 (PMC5800542; doi:10.1371/journal.pone.0191213)
Supplement: S9 Table — (XLS) [file pone.0191213.s014.xls]

GO_accession	Description	Term_type	Over_represented_pValue	Corrected_pValue	DEG_item	DEG_list	Bg_item	Bg_list	Gene_names
GO:0022625	cytosolic large ribosomal subunit	cellular_component	2.4347e-12	3.0952e-08	8	239	23	24334	comp57842_c0,comp34472_c1,comp34433_c0,comp34458_c0,comp35318_c0,comp43372_c0,comp20887_c0,comp57824_c0
GO:0005198	structural molecule activity	molecular_function	8.7958e-12	4.2992e-08	45	239	1284	24334	comp56502_c0,comp57801_c2,comp34586_c0,comp45627_c0,comp34419_c1,comp46502_c0,comp54316_c0,comp51021_c0,comp56354_c2,comp20999_c0,comp34884_c0,comp42115_c0,comp57846_c0,comp57824_c0,comp20887_c0,comp56987_c1,comp57659_c0,comp37750_c0,comp56004_c0,comp41769_c0,comp55481_c3,comp46064_c0,comp57842_c0,comp43372_c0,comp53638_c2,comp52285_c0,comp35318_c0,comp20896_c0,comp56502_c2,comp38557_c0,comp57861…
GO:0022626	cytosolic ribosome	cellular_component	1.0145e-11	4.2992e-08	9	239	37	24334	comp20887_c0,comp57824_c0,comp43372_c0,comp42115_c0,comp34433_c0,comp34458_c0,comp35318_c0,comp34472_c1,comp57842_c0
GO:0044391	ribosomal subunit	cellular_component	3.027e-11	9.6207e-08	11	239	69	24334	comp57842_c0,comp34472_c1,comp35318_c0,comp34458_c0,comp34433_c0,comp20920_c0,comp20896_c0,comp42115_c0,comp43372_c0,comp20887_c0,comp57824_c0
GO:0015934	large ribosomal subunit	cellular_component	4.9025e-10	1.2465e-06	9	239	47	24334	comp34433_c0,comp34458_c0,comp35318_c0,comp20920_c0,comp43372_c0,comp57824_c0,comp20887_c0,comp57842_c0,comp34472_c1
GO:0005578	proteinaceous extracellular matrix	cellular_component	5.4254e-08	0.00011495	21	239	409	24334	comp37792_c0,comp48768_c0,comp54931_c0,comp54316_c0,comp54537_c0,comp40867_c0,comp52544_c2,comp53507_c2,comp53840_c0,comp45310_c0,comp52361_c0,comp47561_c0,comp51379_c0,comp41918_c0,comp55256_c0,comp20999_c0,comp57519_c3,comp53688_c1,comp52718_c0,comp56987_c1,comp56200_c1
GO:0071840	cellular component organization or biogenesis	biological_process	9.4104e-08	0.00017091	72	239	3446	24334	comp39019_c0,comp51021_c0,comp52418_c0,comp48055_c1,comp57072_c1,comp56354_c2,comp48055_c0,comp46502_c0,comp45310_c0,comp37750_c0,comp50678_c0,comp41769_c0,comp57311_c5,comp34884_c0,comp52718_c0,comp54049_c0,comp37878_c0,comp20887_c0,comp57846_c0,comp48614_c0,comp57147_c1,comp55402_c0,comp38557_c0,comp34472_c1,comp53767_c0,comp44815_c0,comp56502_c2,comp56843_c1,comp48167_c0,comp50650_c3,comp48768…
GO:0044420	extracellular matrix part	cellular_component	2.4729e-07	0.00039297	16	239	232	24334	comp54537_c0,comp40867_c0,comp48768_c0,comp54316_c0,comp51379_c0,comp20999_c0,comp55256_c0,comp53688_c1,comp57519_c3,comp52718_c0,comp56987_c1,comp56200_c1,comp53507_c2,comp45310_c0,comp52361_c0,comp47561_c0
GO:0005581	collagen	cellular_component	3.1185e-07	0.0004405	10	239	71	24334	comp54316_c0,comp47561_c0,comp53507_c2,comp56987_c1,comp56200_c1,comp55256_c0,comp57519_c3,comp53688_c1,comp51379_c0,comp40867_c0
GO:0003735	structural constituent of ribosome	molecular_function	3.9257e-07	0.00048974	19	239	487	24334	comp37576_c0,comp37750_c0,comp57842_c0,comp46064_c0,comp57846_c0,comp57824_c0,comp20887_c0,comp55679_c0,comp42115_c0,comp20920_c0,comp34458_c0,comp34451_c0,comp34586_c0,comp43372_c0,comp34419_c1,comp46502_c0,comp20896_c0,comp35318_c0,comp52285_c0
GO:0044445	cytosolic part	cellular_component	4.2375e-07	0.00048974	12	239	172	24334	comp43372_c0,comp42115_c0,comp57824_c0,comp50237_c0,comp20887_c0,comp34433_c0,comp35318_c0,comp34458_c0,comp34472_c1,comp48768_c0,comp57842_c0,comp45727_c0
GO:0005840	ribosome	cellular_component	5.525e-07	0.00058533	22	239	620	24334	comp38274_c0,comp46064_c0,comp57842_c0,comp37750_c0,comp37576_c0,comp34433_c0,comp34451_c0,comp34458_c0,comp20920_c0,comp42115_c0,comp57846_c0,comp57824_c0,comp20887_c0,comp55679_c0,comp34472_c1,comp52285_c0,comp35318_c0,comp20896_c0,comp46502_c0,comp34419_c1,comp43372_c0,comp34586_c0
GO:0031012	extracellular matrix	cellular_component	1.2466e-06	0.001219	21	239	483	24334	comp54931_c0,comp54316_c0,comp37792_c0,comp48768_c0,comp40867_c0,comp54537_c0,comp52544_c2,comp47561_c0,comp53840_c0,comp52361_c0,comp45310_c0,comp53507_c2,comp53688_c1,comp57519_c3,comp52718_c0,comp20999_c0,comp55256_c0,comp41918_c0,comp56200_c1,comp56987_c1,comp51379_c0
GO:0042254	ribosome biogenesis	biological_process	4.4602e-06	0.0040502	21	239	648	24334	comp52285_c0,comp35318_c0,comp20896_c0,comp34419_c1,comp46502_c0,comp43372_c0,comp34586_c0,comp34472_c1,comp34451_c0,comp34458_c0,comp20920_c0,comp42115_c0,comp20887_c0,comp57846_c0,comp57824_c0,comp55679_c0,comp46064_c0,comp57842_c0,comp37750_c0,comp50363_c1,comp37576_c0
GO:0022613	ribonucleoprotein complex biogenesis	biological_process	1.1471e-05	0.0091145	21	239	686	24334	comp37576_c0,comp50363_c1,comp37750_c0,comp57842_c0,comp46064_c0,comp57846_c0,comp20887_c0,comp57824_c0,comp55679_c0,comp42115_c0,comp20920_c0,comp34458_c0,comp34451_c0,comp34472_c1,comp34586_c0,comp43372_c0,comp46502_c0,comp34419_c1,comp20896_c0,comp35318_c0,comp52285_c0
GO:0006096	glycolysis	biological_process	1.3015e-05	0.0097328	7	239	71	24334	comp54584_c0,comp50237_c0,comp50529_c0,comp46306_c0,comp57861_c0,comp50464_c1,comp53990_c0
GO:0005576	extracellular region	cellular_component	1.5432e-05	0.010899	46	239	2226	24334	comp55824_c0,comp52544_c2,comp46006_c0,comp20892_c1,comp45945_c0,comp56969_c4,comp53638_c1,comp46373_c0,comp48768_c0,comp37792_c0,comp51275_c0,comp47969_c0,comp38557_c0,comp54931_c0,comp51379_c0,comp47961_c0,comp55256_c0,comp41918_c0,comp57519_c3,comp54480_c0,comp53507_c2,comp47840_c0,comp53840_c0,comp47561_c0,comp52361_c0,comp27656_c0,comp52670_c5,comp40867_c0,comp54537_c0,comp54316_c0,comp20904…
GO:0044085	cellular component biogenesis	biological_process	2.5752e-05	0.017231	40	239	1783	24334	comp34419_c1,comp46502_c0,comp56502_c0,comp34586_c0,comp57072_c1,comp56354_c2,comp48614_c0,comp42115_c0,comp57846_c0,comp20887_c0,comp57824_c0,comp54049_c0,comp53810_c0,comp57842_c0,comp46064_c0,comp54996_c0,comp37750_c0,comp41769_c0,comp50363_c1,comp52285_c0,comp35318_c0,comp38064_c0,comp20896_c0,comp43372_c0,comp20892_c1,comp50650_c3,comp48768_c0,comp56502_c2,comp34472_c1,comp56843_c1,comp34451…
GO:0071559	response to transforming growth factor beta stimulus	biological_process	3.7923e-05	0.021684	7	239	62	24334	comp54316_c0,comp57519_c3,comp34884_c0,comp47840_c0,comp48055_c0,comp57311_c5,comp48055_c1
GO:0071560	cellular response to transforming growth factor beta stimulus	biological_process	3.7923e-05	0.021684	7	239	62	24334	comp48055_c1,comp57311_c5,comp47840_c0,comp48055_c0,comp57519_c3,comp34884_c0,comp54316_c0
GO:0006094	gluconeogenesis	biological_process	3.9253e-05	0.021684	7	239	88	24334	comp50529_c0,comp50237_c0,comp20907_c0,comp50464_c1,comp53990_c0,comp57861_c0,comp46306_c0
GO:0006007	glucose catabolic process	biological_process	4.0936e-05	0.021684	8	239	103	24334	comp54584_c0,comp51364_c0,comp50237_c0,comp50529_c0,comp46306_c0,comp57861_c0,comp50464_c1,comp53990_c0
GO:0019320	hexose catabolic process	biological_process	4.0936e-05	0.021684	8	239	103	24334	comp51364_c0,comp50529_c0,comp50237_c0,comp54584_c0,comp50464_c1,comp53990_c0,comp46306_c0,comp57861_c0
GO:0046365	monosaccharide catabolic process	biological_process	5.1036e-05	0.025953	8	239	107	24334	comp54584_c0,comp51364_c0,comp50529_c0,comp50237_c0,comp46306_c0,comp57861_c0,comp50464_c1,comp53990_c0
GO:0019319	hexose biosynthetic process	biological_process	6.1321e-05	0.029984	7	239	92	24334	comp46306_c0,comp57861_c0,comp50464_c1,comp53990_c0,comp20907_c0,comp50529_c0,comp50237_c0
GO:0034663	endoplasmic reticulum chaperone complex	cellular_component	7.0689e-05	0.031772	2	239	2	24334	comp48055_c0,comp48055_c1
GO:0043228	non-membrane-bounded organelle	cellular_component	7.2476e-05	0.031772	60	239	3187	24334	comp20896_c0,comp52285_c0,comp35318_c0,comp20892_c1,comp53638_c2,comp56315_c0,comp43372_c0,comp57696_c0,comp48768_c0,comp49948_c0,comp48167_c0,comp56843_c1,comp34472_c1,comp56502_c2,comp53767_c0,comp44815_c0,comp20920_c0,comp47973_c0,comp34451_c0,comp34433_c0,comp34458_c0,comp55679_c0,comp54480_c0,comp56354_c0,comp38274_c0,comp32345_c0,comp50598_c1,comp56517_c0,comp47836_c0,comp37576_c0,comp49240…
GO:0043232	intracellular non-membrane-bounded organelle	cellular_component	7.2476e-05	0.031772	60	239	3187	24334	comp46490_c0,comp50425_c2,comp50500_c0,comp56502_c0,comp34586_c0,comp34419_c1,comp46502_c0,comp56354_c2,comp57072_c1,comp57824_c0,comp57846_c0,comp53400_c0,comp20887_c0,comp37878_c0,comp54049_c0,comp42115_c0,comp54291_c0,comp50363_c1,comp50678_c0,comp41769_c0,comp37750_c0,comp53797_c0,comp55647_c1,comp46064_c0,comp57842_c0,comp53810_c0,comp48714_c0,comp44531_c0,comp20892_c1,comp53638_c2,comp43372…
GO:0006006	glucose metabolic process	biological_process	7.7066e-05	0.032658	9	239	158	24334	comp54584_c0,comp50237_c0,comp50529_c0,comp51364_c0,comp46306_c0,comp57861_c0,comp53990_c0,comp50464_c1,comp20907_c0
GO:0046364	monosaccharide biosynthetic process	biological_process	8.9464e-05	0.036689	7	239	97	24334	comp50529_c0,comp50237_c0,comp20907_c0,comp53990_c0,comp50464_c1,comp46306_c0,comp57861_c0
GO:0005829	cytosol	cellular_component	0.00011885	0.047218	18	239	566	24334	comp43372_c0,comp55052_c7,comp20892_c1,comp50529_c0,comp35318_c0,comp34472_c1,comp50464_c1,comp53990_c0,comp48768_c0,comp42115_c0,comp50237_c0,comp57824_c0,comp20887_c0,comp34458_c0,comp34433_c0,comp50678_c0,comp45727_c0,comp57842_c0
GO:0006412	translation	biological_process	0.00012489	0.048114	22	239	820	24334	comp37750_c0,comp37576_c0,comp38274_c0,comp46064_c0,comp57842_c0,comp42115_c0,comp57846_c0,comp20887_c0,comp57824_c0,comp55679_c0,comp34458_c0,comp34451_c0,comp20920_c0,comp48768_c0,comp34586_c0,comp43372_c0,comp35318_c0,comp52285_c0,comp52750_c0,comp34419_c1,comp46502_c0,comp20896_c0
GO:0044421	extracellular region part	cellular_component	0.00013587	0.049676	25	239	952	24334	comp50678_c0,comp47561_c0,comp53840_c0,comp52361_c0,comp45310_c0,comp53507_c2,comp56200_c1,comp56987_c1,comp57519_c3,comp52718_c0,comp53688_c1,comp55256_c0,comp20999_c0,comp41918_c0,comp51379_c0,comp47961_c0,comp54316_c0,comp38557_c0,comp54931_c0,comp48768_c0,comp37792_c0,comp46006_c0,comp52544_c2,comp54537_c0,comp40867_c0
GO:0007179	transforming growth factor beta receptor signaling pathway	biological_process	0.00013676	0.049676	6	239	52	24334	comp54316_c0,comp34884_c0,comp48055_c0,comp47840_c0,comp57311_c5,comp48055_c1
GO:0004457	lactate dehydrogenase activity	molecular_function	0.00015393	0.052293	2	239	2	24334	comp46306_c0,comp57861_c0
GO:0004459	L-lactate dehydrogenase activity	molecular_function	0.00015393	0.052293	2	239	2	24334	comp46306_c0,comp57861_c0
GO:0009607	response to biotic stimulus	biological_process	0.00015631	0.052293	10	239	232	24334	comp53221_c1,comp51021_c0,comp50678_c0,comp48055_c1,comp44531_c0,comp53710_c0,comp56491_c1,comp48055_c0,comp20930_c0,comp54335_c0
GO:0030529	ribonucleoprotein complex	cellular_component	0.00017378	0.056026	23	239	905	24334	comp20920_c0,comp34451_c0,comp34433_c0,comp34458_c0,comp57846_c0,comp57824_c0,comp20887_c0,comp55679_c0,comp42115_c0,comp46064_c0,comp57842_c0,comp38274_c0,comp37576_c0,comp37750_c0,comp20896_c0,comp34419_c1,comp46502_c0,comp52285_c0,comp35318_c0,comp43372_c0,comp57312_c2,comp34586_c0,comp34472_c1
GO:0005201	extracellular matrix structural constituent	molecular_function	0.00017628	0.056026	6	239	57	24334	comp56987_c1,comp54316_c0,comp55256_c0,comp57519_c3,comp53507_c2,comp37792_c0
GO:0044724	single-organism carbohydrate catabolic process	biological_process	0.00018161	0.056312	8	239	125	24334	comp53990_c0,comp50464_c1,comp46306_c0,comp57861_c0,comp51364_c0,comp50237_c0,comp50529_c0,comp54584_c0
GO:0007155	cell adhesion	biological_process	0.00026231	0.079399	22	239	831	24334	comp50425_c2,comp40867_c0,comp56843_c1,comp51021_c0,comp54316_c0,comp44402_c0,comp46373_c0,comp48768_c0,comp52718_c0,comp53688_c1,comp20999_c0,comp56200_c1,comp54481_c0,comp50857_c0,comp51379_c0,comp47973_c0,comp53050_c0,comp47561_c0,comp52361_c0,comp57311_c5,comp47840_c0,comp56019_c0
GO:0006987	activation of signaling protein activity involved in unfolded protein response	biological_process	0.0002949	0.087186	2	239	3	24334	comp48055_c0,comp48055_c1
GO:0016052	carbohydrate catabolic process	biological_process	0.00032014	0.0925	8	239	139	24334	comp57861_c0,comp46306_c0,comp53990_c0,comp50464_c1,comp54584_c0,comp50529_c0,comp50237_c0,comp51364_c0
GO:0022610	biological adhesion	biological_process	0.00037525	0.10601	22	239	857	24334	comp54481_c0,comp56200_c1,comp20999_c0,comp52718_c0,comp53688_c1,comp47973_c0,comp51379_c0,comp50857_c0,comp53050_c0,comp47561_c0,comp52361_c0,comp47840_c0,comp56019_c0,comp57311_c5,comp50425_c2,comp40867_c0,comp51021_c0,comp54316_c0,comp56843_c1,comp46373_c0,comp48768_c0,comp44402_c0
GO:0032991	macromolecular complex	cellular_component	0.00064579	0.17848	92	239	6103	24334	comp52820_c3,comp57696_c0,comp53638_c2,comp35318_c0,comp53221_c1,comp38557_c0,comp56502_c2,comp53767_c0,comp34472_c1,comp48167_c0,comp49948_c0,comp48768_c0,comp54480_c0,comp55679_c0,comp34451_c0,comp51379_c0,comp52361_c0,comp49240_c0,comp37576_c0,comp56517_c0,comp47836_c0,comp50598_c1,comp32345_c0,comp54437_c0,comp47840_c0,comp55052_c7,comp50500_c0,comp33817_c0,comp48055_c0,comp46502_c0,comp48806…
GO:0002576	platelet degranulation	biological_process	0.00068539	0.18539	2	239	6	24334	comp48055_c0,comp20892_c1
GO:0007126	meiosis	biological_process	0.00075578	0.20017	6	239	98	24334	comp47836_c0,comp58162_c0,comp55256_c0,comp37568_c0,comp53810_c0,comp38274_c0
GO:0042383	sarcolemma	cellular_component	0.00077447	0.20094	4	239	39	24334	comp56200_c1,comp47561_c0,comp51379_c0,comp40867_c0
GO:0048407	platelet-derived growth factor binding	molecular_function	0.0008645	0.21981	3	239	11	24334	comp54316_c0,comp55256_c0,comp51379_c0
GO:0042273	ribosomal large subunit biogenesis	biological_process	0.00098055	0.24174	2	239	5	24334	comp57842_c0,comp34472_c1
GO:0032075	positive regulation of nuclease activity	biological_process	0.00099754	0.24174	2	239	5	24334	comp48055_c1,comp48055_c0
GO:0071229	cellular response to acid	biological_process	0.0010078	0.24174	4	239	35	24334	comp51379_c0,comp54316_c0,comp34586_c0,comp55256_c0
GO:0006955	immune response	biological_process	0.0010987	0.25391	13	239	418	24334	comp47725_c0,comp55679_c0,comp20889_c0,comp53710_c0,comp47961_c0,comp54316_c0,comp50678_c0,comp57530_c0,comp47840_c0,comp55536_c0,comp42434_c0,comp54063_c0,comp32881_c0
GO:0042149	cellular response to glucose starvation	biological_process	0.0011123	0.25391	2	239	5	24334	comp48055_c1,comp48055_c0
GO:0005856	cytoskeleton	cellular_component	0.0011237	0.25391	30	239	1359	24334	comp47973_c0,comp53400_c0,comp54049_c0,comp54480_c0,comp54291_c0,comp53810_c0,comp56354_c0,comp41769_c0,comp50363_c1,comp32345_c0,comp47836_c0,comp50598_c1,comp49240_c0,comp52361_c0,comp53797_c0,comp20892_c1,comp50425_c2,comp50500_c0,comp53638_c2,comp56502_c0,comp56315_c0,comp57696_c0,comp48768_c0,comp56354_c2,comp57072_c1,comp49948_c0,comp56843_c1,comp44815_c0,comp56502_c2,comp53767_c0
GO:0019838	growth factor binding	molecular_function	0.0011384	0.25391	6	239	84	24334	comp54316_c0,comp55256_c0,comp38557_c0,comp53852_c0,comp51379_c0,comp47840_c0
GO:0006983	ER overload response	biological_process	0.0011997	0.26296	2	239	4	24334	comp48055_c0,comp48055_c1
GO:0051321	meiotic cell cycle	biological_process	0.0012615	0.27182	6	239	105	24334	comp47836_c0,comp58162_c0,comp37568_c0,comp55256_c0,comp53810_c0,comp38274_c0
GO:0030512	negative regulation of transforming growth factor beta receptor signaling pathway	biological_process	0.0013223	0.27992	3	239	17	24334	comp48055_c0,comp48055_c1,comp34884_c0
GO:0017015	regulation of transforming growth factor beta receptor signaling pathway	biological_process	0.0013431	0.27992	4	239	32	24334	comp34884_c0,comp57311_c5,comp48055_c1,comp48055_c0
GO:0005604	basement membrane	cellular_component	0.0014072	0.28573	8	239	153	24334	comp57519_c3,comp52718_c0,comp20999_c0,comp55256_c0,comp54537_c0,comp52361_c0,comp45310_c0,comp48768_c0
GO:0008180	COP9 signalosome	cellular_component	0.001416	0.28573	3	239	16	24334	comp50598_c1,comp48055_c0,comp48055_c1
GO:0044430	cytoskeletal part	cellular_component	0.0014526	0.28855	25	239	1062	24334	comp53400_c0,comp54480_c0,comp54291_c0,comp47973_c0,comp32345_c0,comp41769_c0,comp47836_c0,comp49240_c0,comp53797_c0,comp52361_c0,comp53810_c0,comp50425_c2,comp50500_c0,comp53638_c2,comp56315_c0,comp56502_c0,comp57696_c0,comp56843_c1,comp44815_c0,comp56502_c2,comp53767_c0,comp56354_c2,comp48768_c0,comp57072_c1,comp49948_c0
GO:0015630	microtubule cytoskeleton	cellular_component	0.0017272	0.33782	18	239	652	24334	comp48768_c0,comp56354_c2,comp49948_c0,comp53767_c0,comp56502_c2,comp44815_c0,comp50500_c0,comp50425_c2,comp57696_c0,comp56315_c0,comp56502_c0,comp53810_c0,comp47836_c0,comp52361_c0,comp53797_c0,comp49240_c0,comp53400_c0,comp54291_c0
GO:0016043	cellular component organization	biological_process	0.001802	0.3471	50	239	2795	24334	comp41769_c0,comp50363_c1,comp50678_c0,comp45310_c0,comp54996_c0,comp53810_c0,comp57311_c5,comp54049_c0,comp37878_c0,comp34884_c0,comp54291_c0,comp52718_c0,comp57147_c1,comp48614_c0,comp51021_c0,comp54316_c0,comp52418_c0,comp39019_c0,comp56354_c2,comp48055_c1,comp50425_c2,comp54584_c0,comp56502_c0,comp48055_c0,comp47836_c0,comp52361_c0,comp47561_c0,comp49240_c0,comp47840_c0,comp57498_c4,comp53058…
GO:0006457	protein folding	biological_process	0.0019048	0.36143	9	239	181	24334	comp52418_c0,comp50678_c0,comp55402_c0,comp57851_c0,comp52370_c0,comp48768_c0,comp50650_c3,comp52922_c0,comp48055_c0
GO:0019318	hexose metabolic process	biological_process	0.0020647	0.38601	9	239	254	24334	comp57861_c0,comp46306_c0,comp50464_c1,comp53990_c0,comp20907_c0,comp54584_c0,comp51364_c0,comp50237_c0,comp50529_c0
GO:0005737	cytoplasm	cellular_component	0.0022055	0.40636	91	239	5775	24334	comp48055_c0,comp46502_c0,comp54335_c0,comp33817_c0,comp52922_c0,comp55052_c7,comp56354_c2,comp53990_c0,comp48055_c1,comp57072_c1,comp57147_c1,comp48614_c0,comp47988_c0,comp54049_c0,comp57846_c0,comp50237_c0,comp56200_c1,comp20887_c0,comp34884_c0,comp45727_c0,comp50678_c0,comp53797_c0,comp57851_c0,comp55647_c1,comp37750_c0,comp52750_c0,comp35318_c0,comp37568_c0,comp48768_c0,comp50650_c3,comp56349…
GO:0007010	cytoskeleton organization	biological_process	0.0023101	0.41954	18	239	711	24334	comp56502_c0,comp50425_c2,comp20892_c1,comp56502_c2,comp53767_c0,comp56843_c1,comp52418_c0,comp48167_c0,comp56354_c2,comp48768_c0,comp54291_c0,comp49240_c0,comp47836_c0,comp41769_c0,comp50363_c1,comp57498_c4,comp56354_c0,comp53058_c0
GO:0005996	monosaccharide metabolic process	biological_process	0.0026524	0.47492	9	239	266	24334	comp20907_c0,comp46306_c0,comp57861_c0,comp50464_c1,comp53990_c0,comp54584_c0,comp51364_c0,comp50237_c0,comp50529_c0
GO:0007017	microtubule-based process	biological_process	0.0027159	0.47955	13	239	414	24334	comp57696_c0,comp54291_c0,comp56502_c0,comp50500_c0,comp53400_c0,comp50425_c2,comp56502_c2,comp53767_c0,comp49240_c0,comp47836_c0,comp41769_c0,comp49948_c0,comp56354_c0
GO:0001101	response to acid	biological_process	0.0028114	0.48781	4	239	51	24334	comp34586_c0,comp55256_c0,comp54316_c0,comp51379_c0
GO:0010224	response to UV-B	biological_process	0.0028394	0.48781	2	239	12	24334	comp56856_c2,comp37878_c0
GO:0006091	generation of precursor metabolites and energy	biological_process	0.003262	0.55293	14	239	564	24334	comp50529_c0,comp50237_c0,comp54584_c0,comp37545_c0,comp53852_c0,comp41583_c0,comp56517_c0,comp20907_c0,comp53990_c0,comp50464_c1,comp42434_c0,comp48055_c1,comp46306_c0,comp57861_c0
GO:0070208	protein heterotrimerization	biological_process	0.0034512	0.56776	2	239	6	24334	comp51379_c0,comp47561_c0
GO:0002376	immune system process	biological_process	0.003502	0.56776	16	239	646	24334	comp51275_c0,comp44815_c0,comp57530_c0,comp54316_c0,comp53710_c0,comp20889_c0,comp54063_c0,comp32881_c0,comp42434_c0,comp55536_c0,comp47840_c0,comp50678_c0,comp47961_c0,comp20904_c0,comp55679_c0,comp47725_c0
GO:0008521	acetyl-CoA transporter activity	molecular_function	0.0036175	0.56776	2	239	4	24334	comp45767_c0,comp47840_c0
GO:0015876	acetyl-CoA transport	biological_process	0.0036175	0.56776	2	239	4	24334	comp47840_c0,comp45767_c0
GO:0015916	fatty-acyl-CoA transport	biological_process	0.0036175	0.56776	2	239	4	24334	comp47840_c0,comp45767_c0
GO:1901337	thioester transport	biological_process	0.0036175	0.56776	2	239	4	24334	comp45767_c0,comp47840_c0
GO:0071216	cellular response to biotic stimulus	biological_process	0.0036871	0.5678	2	239	11	24334	comp48055_c1,comp48055_c0
GO:0071363	cellular response to growth factor stimulus	biological_process	0.003707	0.5678	7	239	173	24334	comp57311_c5,comp48055_c1,comp48055_c0,comp47840_c0,comp34884_c0,comp57519_c3,comp54316_c0
GO:0051787	misfolded protein binding	molecular_function	0.0038224	0.5785	2	239	6	24334	comp48055_c0,comp48055_c1
GO:0070848	response to growth factor stimulus	biological_process	0.0038806	0.58025	7	239	176	24334	comp48055_c1,comp57311_c5,comp48055_c0,comp47840_c0,comp34884_c0,comp57519_c3,comp54316_c0
GO:0006986	response to unfolded protein	biological_process	0.0039253	0.58025	3	239	20	24334	comp50678_c0,comp48055_c1,comp48055_c0
GO:0050873	brown fat cell differentiation	biological_process	0.0039941	0.58364	2	239	11	24334	comp44531_c0,comp55052_c7
GO:0005587	collagen type IV	cellular_component	0.0041503	0.59062	2	239	3	24334	comp55256_c0,comp57519_c3
GO:0030935	sheet-forming collagen	cellular_component	0.0041503	0.59062	2	239	3	24334	comp57519_c3,comp55256_c0
GO:0044444	cytoplasmic part	cellular_component	0.0041812	0.59062	67	239	4078	24334	comp51296_c0,comp55190_c1,comp20907_c0,comp20651_c0,comp20892_c1,comp50529_c0,comp37545_c0,comp43372_c0,comp20889_c0,comp20896_c0,comp52285_c0,comp38274_c0,comp20920_c0,comp34458_c0,comp34433_c0,comp50464_c1,comp50425_c2,comp34586_c0,comp54584_c0,comp56502_c0,comp34419_c1,comp55698_c0,comp54370_c0,comp57842_c0,comp46064_c0,comp56909_c0,comp55481_c3,comp57824_c0,comp54291_c0,comp42115_c0,comp45023…
GO:0032069	regulation of nuclease activity	biological_process	0.004521	0.62858	2	239	10	24334	comp48055_c0,comp48055_c1
GO:0001837	epithelial to mesenchymal transition	biological_process	0.0045488	0.62858	3	239	25	24334	comp47840_c0,comp44815_c0,comp34884_c0
GO:0044699	single-organism process	biological_process	0.0048873	0.66808	138	239	10665	24334	comp57498_c4,comp56517_c0,comp52361_c0,comp49240_c0,comp51379_c0,comp55330_c0,comp34451_c0,comp55679_c0,comp50251_c0,comp51700_c0,comp49948_c0,comp48167_c0,comp56843_c1,comp55402_c0,comp44815_c0,comp56502_c2,comp38557_c0,comp52544_c2,comp46006_c0,comp52820_c3,comp57696_c0,comp57796_c0,comp44531_c0,comp52370_c0,comp57311_c5,comp57480_c0,comp50678_c0,comp41769_c0,comp53797_c0,comp51364_c0,comp52358…
GO:0071889	14-3-3 protein binding	molecular_function	0.005161	0.698	2	239	13	24334	comp50425_c2,comp54584_c0
GO:0019012	virion	cellular_component	0.0054636	0.72927	19	239	787	24334	comp55481_c3,comp57498_c4,comp56004_c0,comp52361_c0,comp54815_c0,comp41769_c0,comp56799_c2,comp57659_c0,comp57766_c1,comp54481_c0,comp48768_c0,comp53638_c1,comp45627_c0,comp53852_c0,comp57801_c2,comp57696_c0,comp50529_c0,comp50425_c2,comp52922_c0
GO:0003779	actin binding	molecular_function	0.0055069	0.72927	12	239	431	24334	comp43848_c0,comp54049_c0,comp20892_c1,comp52361_c0,comp49240_c0,comp48167_c0,comp57498_c4,comp57072_c1,comp56354_c0,comp53058_c0,comp54331_c1,comp56354_c2
GO:0014031	mesenchymal cell development	biological_process	0.0056558	0.73465	3	239	30	24334	comp44815_c0,comp34884_c0,comp47840_c0
GO:0045132	meiotic chromosome segregation	biological_process	0.0056632	0.73465	2	239	14	24334	comp47836_c0,comp37568_c0
GO:0004807	triose-phosphate isomerase activity	molecular_function	0.0058011	0.73997	1	239	1	24334	comp50464_c1
GO:0051182	coenzyme transport	biological_process	0.0058788	0.73997	2	239	6	24334	comp45767_c0,comp47840_c0
GO:0051185	coenzyme transporter activity	molecular_function	0.0058788	0.73997	2	239	6	24334	comp45767_c0,comp47840_c0
GO:0000226	microtubule cytoskeleton organization	biological_process	0.0060101	0.74909	9	239	245	24334	comp56502_c2,comp53767_c0,comp49240_c0,comp41769_c0,comp47836_c0,comp56354_c0,comp56502_c0,comp54291_c0,comp50425_c2
GO:0051082	unfolded protein binding	molecular_function	0.0062805	0.77518	7	239	156	24334	comp52922_c0,comp52418_c0,comp57851_c0,comp53859_c1,comp48055_c0,comp52370_c0,comp48768_c0
GO:0007127	meiosis I	biological_process	0.0067078	0.81996	4	239	64	24334	comp55256_c0,comp58162_c0,comp37568_c0,comp53810_c0
GO:0070206	protein trimerization	biological_process	0.007004	0.83307	2	239	12	24334	comp47561_c0,comp51379_c0
GO:0008379	thioredoxin peroxidase activity	molecular_function	0.0070116	0.83307	1	239	1	24334	comp20889_c0
GO:0042744	hydrogen peroxide catabolic process	biological_process	0.0070116	0.83307	1	239	1	24334	comp20889_c0
GO:0035966	response to topologically incorrect protein	biological_process	0.0074335	0.8672	3	239	26	24334	comp50678_c0,comp48055_c0,comp48055_c1
GO:0060317	cardiac epithelial to mesenchymal transition	biological_process	0.0074866	0.8672	2	239	7	24334	comp44815_c0,comp47840_c0
GO:0005615	extracellular space	cellular_component	0.0075035	0.8672	11	239	403	24334	comp47961_c0,comp40867_c0,comp53688_c1,comp52718_c0,comp56200_c1,comp38557_c0,comp47561_c0,comp52361_c0,comp45310_c0,comp50678_c0,comp54316_c0
GO:0071230	cellular response to amino acid stimulus	biological_process	0.0077465	0.87319	3	239	30	24334	comp51379_c0,comp55256_c0,comp54316_c0
GO:0005882	intermediate filament	cellular_component	0.0077859	0.87319	6	239	126	24334	comp56354_c2,comp48768_c0,comp41769_c0,comp32345_c0,comp53638_c2,comp54480_c0
GO:0032481	positive regulation of type I interferon production	biological_process	0.0078417	0.87319	2	239	9	24334	comp50678_c0,comp53710_c0
GO:0048762	mesenchymal cell differentiation	biological_process	0.007913	0.87319	3	239	33	24334	comp47840_c0,comp44815_c0,comp34884_c0
GO:0005876	spindle microtubule	cellular_component	0.0079149	0.87319	3	239	34	24334	comp53797_c0,comp54291_c0,comp49240_c0
GO:0006928	cellular component movement	biological_process	0.0080125	0.87319	17	239	757	24334	comp48768_c0,comp56354_c2,comp56502_c2,comp48167_c0,comp52750_c0,comp56502_c0,comp57696_c0,comp20892_c1,comp52370_c0,comp47840_c0,comp49240_c0,comp52361_c0,comp47961_c0,comp48614_c0,comp34884_c0,comp53400_c0,comp54049_c0
GO:0060485	mesenchyme development	biological_process	0.0080361	0.87319	3	239	34	24334	comp47840_c0,comp34884_c0,comp44815_c0
GO:0004866	endopeptidase inhibitor activity	molecular_function	0.0083253	0.89695	5	239	137	24334	comp37568_c0,comp56743_c0,comp56200_c1,comp48055_c1,comp40867_c0
GO:0061135	endopeptidase regulator activity	molecular_function	0.0086194	0.92083	5	239	138	24334	comp37568_c0,comp56743_c0,comp56200_c1,comp40867_c0,comp48055_c1
GO:0000278	mitotic cell cycle	biological_process	0.0088329	0.93578	10	239	305	24334	comp52358_c0,comp50425_c2,comp53797_c0,comp52361_c0,comp53767_c0,comp49240_c0,comp44815_c0,comp56354_c0,comp56354_c2,comp53810_c0
GO:0009987	cellular process	biological_process	0.0090393	0.93666	185	239	15765	24334	comp57498_c4,comp54437_c0,comp49240_c0,comp52361_c0,comp56517_c0,comp37576_c0,comp34451_c0,comp55330_c0,comp51379_c0,comp54480_c0,comp50251_c0,comp56374_c0,comp55679_c0,comp49948_c0,comp51700_c0,comp56502_c2,comp44815_c0,comp38557_c0,comp34472_c1,comp55402_c0,comp56843_c1,comp48167_c0,comp35318_c0,comp52544_c2,comp57696_c0,comp52272_c0,comp46006_c0,comp57480_c0,comp57311_c5,comp57796_c0,comp52370…
GO:0031093	platelet alpha granule lumen	cellular_component	0.0090623	0.93666	1	239	3	24334	comp20892_c1
GO:0034774	secretory granule lumen	cellular_component	0.0090623	0.93666	1	239	3	24334	comp20892_c1
GO:0046906	tetrapyrrole binding	molecular_function	0.0094225	0.96604	7	239	204	24334	comp55824_c0,comp54331_c1,comp20898_c0,comp53852_c0,comp45727_c0,comp54335_c0,comp52670_c5
GO:0040020	regulation of meiosis	biological_process	0.0095964	0.96729	2	239	14	24334	comp38274_c0,comp53810_c0
GO:0051445	regulation of meiotic cell cycle	biological_process	0.0095964	0.96729	2	239	14	24334	comp53810_c0,comp38274_c0
GO:0019682	glyceraldehyde-3-phosphate metabolic process	biological_process	0.009663	0.96729	1	239	3	24334	comp50464_c1
GO:0000003	reproduction	biological_process	0.010032	0.99642	14	239	584	24334	comp37568_c0,comp55256_c0,comp20999_c0,comp48614_c0,comp58162_c0,comp54931_c0,comp47836_c0,comp38274_c0,comp54063_c0,comp54996_c0,comp56354_c2,comp52370_c0,comp53810_c0,comp48768_c0
GO:2000241	regulation of reproductive process	biological_process	0.010251	1	3	239	41	24334	comp54063_c0,comp38274_c0,comp53810_c0
GO:0044423	virion part	cellular_component	0.010616	1	17	239	710	24334	comp45627_c0,comp53852_c0,comp57696_c0,comp57801_c2,comp52922_c0,comp50425_c2,comp53638_c1,comp48768_c0,comp56799_c2,comp57659_c0,comp57766_c1,comp55481_c3,comp57498_c4,comp52361_c0,comp56004_c0,comp54815_c0,comp41769_c0
GO:0071495	cellular response to endogenous stimulus	biological_process	0.010638	1	9	239	315	24334	comp54316_c0,comp47840_c0,comp57311_c5,comp48055_c1,comp57519_c3,comp34884_c0,comp55256_c0,comp48055_c0,comp51379_c0
GO:0007338	single fertilization	biological_process	0.010781	1	3	239	33	24334	comp54931_c0,comp54063_c0,comp53810_c0
GO:0071822	protein complex subunit organization	biological_process	0.01086	1	16	239	717	24334	comp49240_c0,comp47561_c0,comp52361_c0,comp50363_c1,comp41769_c0,comp56354_c0,comp47961_c0,comp51379_c0,comp56502_c2,comp53767_c0,comp56843_c1,comp50650_c3,comp48768_c0,comp56502_c0,comp54584_c0,comp20892_c1
GO:0006348	chromatin silencing at telomere	biological_process	0.01086	1	1	239	1	24334	comp39019_c0
GO:0040011	locomotion	biological_process	0.011096	1	16	239	753	24334	comp47961_c0,comp48339_c0,comp48614_c0,comp34884_c0,comp47725_c0,comp54049_c0,comp52370_c0,comp47840_c0,comp42434_c0,comp52361_c0,comp41769_c0,comp52750_c0,comp20892_c1,comp56354_c2,comp48768_c0,comp48167_c0
GO:0090288	negative regulation of cellular response to growth factor stimulus	biological_process	0.011111	1	3	239	35	24334	comp34884_c0,comp48055_c0,comp48055_c1
GO:0021577	hindbrain structural organization	biological_process	0.011171	1	1	239	1	24334	comp48055_c0
GO:0021589	cerebellum structural organization	biological_process	0.011171	1	1	239	1	24334	comp48055_c0
GO:0034975	protein folding in endoplasmic reticulum	biological_process	0.011171	1	1	239	1	24334	comp48055_c0
GO:0060904	regulation of protein folding in endoplasmic reticulum	biological_process	0.011171	1	1	239	1	24334	comp48055_c0
GO:0005875	microtubule associated complex	cellular_component	0.011182	1	7	239	203	24334	comp56354_c2,comp48768_c0,comp49948_c0,comp50500_c0,comp53400_c0,comp52361_c0,comp49240_c0
GO:0043200	response to amino acid stimulus	biological_process	0.01119	1	3	239	38	24334	comp54316_c0,comp55256_c0,comp51379_c0
GO:0004857	enzyme inhibitor activity	molecular_function	0.011342	1	8	239	299	24334	comp56200_c1,comp50425_c2,comp37568_c0,comp48806_c2,comp40867_c0,comp56743_c0,comp54331_c1,comp48055_c1
GO:0032479	regulation of type I interferon production	biological_process	0.011464	1	2	239	13	24334	comp50678_c0,comp53710_c0
GO:0032606	type I interferon production	biological_process	0.011464	1	2	239	13	24334	comp53710_c0,comp50678_c0
GO:0090101	negative regulation of transmembrane receptor protein serine/threonine kinase signaling pathway	biological_process	0.011767	1	3	239	41	24334	comp34884_c0,comp48055_c0,comp48055_c1
GO:0046822	regulation of nucleocytoplasmic transport	biological_process	0.011964	1	4	239	76	24334	comp34884_c0,comp50425_c2,comp56354_c0,comp20889_c0
GO:0009409	response to cold	biological_process	0.01198	1	1	239	4	24334	comp44531_c0
GO:0032190	acrosin binding	molecular_function	0.012174	1	1	239	1	24334	comp54063_c0
GO:2000344	positive regulation of acrosome reaction	biological_process	0.012174	1	1	239	1	24334	comp54063_c0
GO:2000359	regulation of binding of sperm to zona pellucida	biological_process	0.012174	1	1	239	1	24334	comp54063_c0
GO:2000360	negative regulation of binding of sperm to zona pellucida	biological_process	0.012174	1	1	239	1	24334	comp54063_c0
GO:0004082	bisphosphoglycerate mutase activity	molecular_function	0.01223	1	1	239	1	24334	comp53990_c0
GO:0004083	bisphosphoglycerate 2-phosphatase activity	molecular_function	0.01223	1	1	239	1	24334	comp53990_c0
GO:0051184	cofactor transporter activity	molecular_function	0.012465	1	2	239	10	24334	comp47840_c0,comp45767_c0
GO:0070685	macropinocytic cup	cellular_component	0.012515	1	1	239	1	24334	comp45023_c0
GO:0044763	single-organism cellular process	biological_process	0.012724	1	125	239	9534	24334	comp54291_c0,comp53688_c1,comp47725_c0,comp53400_c0,comp57659_c0,comp45023_c0,comp20904_c0,comp38061_c0,comp54815_c0,comp50363_c1,comp55481_c3,comp54996_c0,comp54370_c0,comp57013_c0,comp57842_c0,comp56019_c0,comp56909_c0,comp53810_c0,comp42434_c0,comp48714_c0,comp56097_c0,comp34586_c0,comp54584_c0,comp56502_c0,comp54439_c0,comp50425_c2,comp40867_c0,comp54316_c0,comp45636_c0,comp56856_c2,comp47973…
GO:0008092	cytoskeletal protein binding	molecular_function	0.012753	1	17	239	740	24334	comp57696_c0,comp43848_c0,comp20892_c1,comp56843_c1,comp48167_c0,comp57072_c1,comp54331_c1,comp56354_c2,comp54291_c0,comp54049_c0,comp53400_c0,comp52361_c0,comp49240_c0,comp50598_c1,comp57498_c4,comp56354_c0,comp53058_c0
GO:0006996	organelle organization	biological_process	0.013335	1	31	239	1671	24334	comp37878_c0,comp55256_c0,comp54291_c0,comp57147_c1,comp50678_c0,comp50363_c1,comp41769_c0,comp47836_c0,comp49240_c0,comp52361_c0,comp53810_c0,comp57498_c4,comp53058_c0,comp56354_c0,comp50425_c2,comp20892_c1,comp56502_c0,comp49795_c0,comp37568_c0,comp38064_c0,comp52418_c0,comp56843_c1,comp48167_c0,comp53767_c0,comp56502_c2,comp39019_c0,comp44815_c0,comp55402_c0,comp48768_c0,comp56354_c2,comp20651…
GO:0010737	protein kinase A signaling cascade	biological_process	0.013548	1	1	239	2	24334	comp54063_c0
GO:2000242	negative regulation of reproductive process	biological_process	0.013839	1	2	239	17	24334	comp53810_c0,comp54063_c0
GO:0015935	small ribosomal subunit	cellular_component	0.014563	1	2	239	22	24334	comp20896_c0,comp42115_c0
GO:0004619	phosphoglycerate mutase activity	molecular_function	0.014907	1	1	239	2	24334	comp53990_c0
GO:0044267	cellular protein metabolic process	biological_process	0.015103	1	57	239	3590	24334	comp52922_c0,comp50425_c2,comp34586_c0,comp55052_c7,comp35305_c0,comp46502_c0,comp48806_c2,comp48055_c0,comp34419_c1,comp54316_c0,comp52418_c0,comp39019_c0,comp48055_c1,comp57846_c0,comp20887_c0,comp57824_c0,comp42115_c0,comp41583_c0,comp50678_c0,comp57851_c0,comp53797_c0,comp37750_c0,comp53810_c0,comp57842_c0,comp56909_c0,comp46064_c0,comp52370_c0,comp52272_c0,comp56315_c0,comp43372_c0,comp52750…
GO:0030892	mitotic cohesin complex	cellular_component	0.015269	1	1	239	1	24334	comp47836_c0
GO:0007178	transmembrane receptor protein serine/threonine kinase signaling pathway	biological_process	0.015288	1	6	239	155	24334	comp48055_c0,comp47840_c0,comp57311_c5,comp48055_c1,comp54316_c0,comp34884_c0
GO:0060452	positive regulation of cardiac muscle contraction	biological_process	0.015544	1	1	239	1	24334	comp55052_c7
GO:0071877	regulation of adrenergic receptor signaling pathway	biological_process	0.015544	1	1	239	1	24334	comp55052_c7
GO:0051291	protein heterooligomerization	biological_process	0.015599	1	2	239	15	24334	comp51379_c0,comp47561_c0
GO:0006463	steroid hormone receptor complex assembly	biological_process	0.015618	1	1	239	1	24334	comp50650_c3
GO:0039530	MDA-5 signaling pathway	biological_process	0.015626	1	1	239	1	24334	comp53710_c0
GO:0039532	negative regulation of viral-induced cytoplasmic pattern recognition receptor signaling pathway	biological_process	0.015626	1	1	239	1	24334	comp53710_c0
GO:0039533	regulation of MDA-5 signaling pathway	biological_process	0.015626	1	1	239	1	24334	comp53710_c0
GO:0039534	negative regulation of MDA-5 signaling pathway	biological_process	0.015626	1	1	239	1	24334	comp53710_c0
GO:0039536	negative regulation of RIG-I signaling pathway	biological_process	0.015626	1	1	239	1	24334	comp53710_c0
GO:1900245	positive regulation of MDA-5 signaling pathway	biological_process	0.015626	1	1	239	1	24334	comp53710_c0
GO:0015272	ATP-activated inward rectifier potassium channel activity	molecular_function	0.01565	1	1	239	1	24334	comp55647_c1
GO:0007137	meiotic metaphase II	biological_process	0.015684	1	1	239	1	24334	comp53810_c0
GO:0007343	egg activation	biological_process	0.015684	1	1	239	1	24334	comp53810_c0
GO:0035038	female pronucleus assembly	biological_process	0.015684	1	1	239	1	24334	comp53810_c0
GO:0060283	negative regulation of oocyte development	biological_process	0.015684	1	1	239	1	24334	comp53810_c0
GO:0010721	negative regulation of cell development	biological_process	0.015887	1	2	239	25	24334	comp53810_c0,comp47840_c0
GO:0045956	positive regulation of calcium ion-dependent exocytosis	biological_process	0.015996	1	1	239	3	24334	comp54063_c0
GO:0034638	phosphatidylcholine catabolic process	biological_process	0.016013	1	1	239	1	24334	comp47961_c0
GO:0002831	regulation of response to biotic stimulus	biological_process	0.016205	1	2	239	21	24334	comp53710_c0,comp50678_c0
GO:0009566	fertilization	biological_process	0.016371	1	3	239	37	24334	comp53810_c0,comp54063_c0,comp54931_c0
GO:0034625	fatty acid elongation, monounsaturated fatty acid	biological_process	0.016618	1	1	239	1	24334	comp51296_c0
GO:0004869	cysteine-type endopeptidase inhibitor activity	molecular_function	0.01669	1	2	239	30	24334	comp48055_c1,comp37568_c0
GO:2000243	positive regulation of reproductive process	biological_process	0.016725	1	2	239	17	24334	comp38274_c0,comp54063_c0
GO:0045111	intermediate filament cytoskeleton	cellular_component	0.017022	1	6	239	149	24334	comp56354_c2,comp48768_c0,comp53638_c2,comp41769_c0,comp32345_c0,comp54480_c0
GO:0030235	nitric-oxide synthase regulator activity	molecular_function	0.017124	1	1	239	2	24334	comp57851_c0
GO:0039528	cytoplasmic pattern recognition receptor signaling pathway in response to virus	biological_process	0.017269	1	1	239	2	24334	comp53710_c0
GO:0039529	RIG-I signaling pathway	biological_process	0.017269	1	1	239	2	24334	comp53710_c0
GO:0039531	regulation of viral-induced cytoplasmic pattern recognition receptor signaling pathway	biological_process	0.017269	1	1	239	2	24334	comp53710_c0
GO:0039535	regulation of RIG-I signaling pathway	biological_process	0.017269	1	1	239	2	24334	comp53710_c0
GO:1900246	positive regulation of RIG-I signaling pathway	biological_process	0.017269	1	1	239	2	24334	comp53710_c0
GO:0004743	pyruvate kinase activity	molecular_function	0.017286	1	1	239	2	24334	comp50529_c0
GO:0071236	cellular response to antibiotic	biological_process	0.017309	1	1	239	2	24334	comp56856_c2
GO:0097237	cellular response to toxic substance	biological_process	0.017309	1	1	239	2	24334	comp56856_c2
GO:0004519	endonuclease activity	molecular_function	0.017666	1	7	239	211	24334	comp34451_c0,comp53815_c0,comp54996_c0,comp54370_c0,comp57312_c2,comp51364_c0,comp56987_c1
GO:0034504	protein localization to nucleus	biological_process	0.017896	1	7	239	198	24334	comp56354_c0,comp56354_c2,comp48614_c0,comp20889_c0,comp34884_c0,comp48167_c0,comp33817_c0
GO:0022408	negative regulation of cell-cell adhesion	biological_process	0.017949	1	2	239	12	24334	comp47840_c0,comp56843_c1
GO:0006534	cysteine metabolic process	biological_process	0.017977	1	2	239	15	24334	comp57861_c0,comp46306_c0
GO:0030496	midbody	cellular_component	0.017986	1	3	239	43	24334	comp48055_c1,comp56354_c2,comp48055_c0
GO:0090092	regulation of transmembrane receptor protein serine/threonine kinase signaling pathway	biological_process	0.01855	1	4	239	78	24334	comp34884_c0,comp48055_c0,comp57311_c5,comp48055_c1
GO:0005881	cytoplasmic microtubule	cellular_component	0.018573	1	2	239	18	24334	comp56502_c2,comp56502_c0
GO:0060046	regulation of acrosome reaction	biological_process	0.018838	1	1	239	2	24334	comp54063_c0
GO:0044260	cellular macromolecule metabolic process	biological_process	0.019018	1	107	239	7975	24334	comp50529_c0,comp57778_c0,comp57312_c2,comp43372_c0,comp20896_c0,comp52285_c0,comp38792_c0,comp51296_c0,comp55561_c0,comp50857_c0,comp20920_c0,comp51669_c0,comp44369_c0,comp34458_c0,comp46863_c0,comp56354_c0,comp38274_c0,comp54439_c0,comp50425_c2,comp46490_c0,comp35305_c0,comp57801_c2,comp54584_c0,comp56097_c0,comp34586_c0,comp34419_c1,comp54316_c0,comp57824_c0,comp42115_c0,comp41583_c0,comp45023…
GO:0005819	spindle	cellular_component	0.019019	1	6	239	163	24334	comp56354_c2,comp47836_c0,comp49240_c0,comp53767_c0,comp53797_c0,comp54291_c0
GO:0090287	regulation of cellular response to growth factor stimulus	biological_process	0.019326	1	4	239	81	24334	comp48055_c0,comp48055_c1,comp57311_c5,comp34884_c0
GO:0008574	plus-end-directed microtubule motor activity	molecular_function	0.019611	1	1	239	2	24334	comp49240_c0
GO:0070463	tubulin-dependent ATPase activity	molecular_function	0.019611	1	1	239	2	24334	comp49240_c0
GO:0005833	hemoglobin complex	cellular_component	0.020093	1	1	239	3	24334	comp45727_c0
GO:0008964	phosphoenolpyruvate carboxylase activity	molecular_function	0.020237	1	1	239	3	24334	comp20907_c0
GO:0043292	contractile fiber	cellular_component	0.020293	1	4	239	106	24334	comp48167_c0,comp50425_c2,comp50598_c1,comp55647_c1
GO:0031983	vesicle lumen	cellular_component	0.020361	1	1	239	5	24334	comp20892_c1
GO:0060205	cytoplasmic membrane-bounded vesicle lumen	cellular_component	0.020361	1	1	239	5	24334	comp20892_c1
GO:0042989	sequestering of actin monomers	biological_process	0.020513	1	1	239	2	24334	comp20892_c1
GO:0042518	negative regulation of tyrosine phosphorylation of Stat3 protein	biological_process	0.020701	1	1	239	1	24334	comp56843_c1
GO:0003680	AT DNA binding	molecular_function	0.021008	1	1	239	4	24334	comp56856_c2
GO:0022402	cell cycle process	biological_process	0.021432	1	15	239	675	24334	comp48614_c0,comp50425_c2,comp37568_c0,comp55256_c0,comp53810_c0,comp56354_c2,comp54996_c0,comp56354_c0,comp38274_c0,comp47836_c0,comp44815_c0,comp53767_c0,comp49240_c0,comp58162_c0,comp52361_c0
GO:0005579	membrane attack complex	cellular_component	0.021502	1	1	239	4	24334	comp32881_c0
GO:0009922	fatty acid elongase activity	molecular_function	0.02202	1	1	239	2	24334	comp51296_c0
GO:0009923	fatty acid elongase complex	cellular_component	0.02202	1	1	239	2	24334	comp51296_c0
GO:0030414	peptidase inhibitor activity	molecular_function	0.02203	1	5	239	169	24334	comp56200_c1,comp56743_c0,comp37568_c0,comp40867_c0,comp48055_c1
GO:0019670	anaerobic glutamate catabolic process	biological_process	0.022259	1	1	239	2	24334	comp53852_c0
GO:0007097	nuclear migration	biological_process	0.022813	1	2	239	21	24334	comp56354_c2,comp48167_c0
GO:0010717	regulation of epithelial to mesenchymal transition	biological_process	0.022884	1	2	239	16	24334	comp34884_c0,comp47840_c0
GO:0050777	negative regulation of immune response	biological_process	0.023045	1	2	239	16	24334	comp54316_c0,comp53710_c0
GO:0005605	basal lamina	cellular_component	0.023405	1	3	239	44	24334	comp52718_c0,comp45310_c0,comp52361_c0
GO:0045989	positive regulation of striated muscle contraction	biological_process	0.023535	1	1	239	4	24334	comp55052_c7
GO:0031419	cobalamin binding	molecular_function	0.023785	1	2	239	14	24334	comp54335_c0,comp53852_c0
GO:0071493	cellular response to UV-B	biological_process	0.023816	1	1	239	4	24334	comp56856_c2
GO:0002320	lymphoid progenitor cell differentiation	biological_process	0.02387	1	1	239	5	24334	comp20904_c0
GO:0008199	ferric iron binding	molecular_function	0.024195	1	2	239	21	24334	comp45945_c0,comp51700_c0
GO:0070670	response to interleukin-4	biological_process	0.024271	1	1	239	3	24334	comp56502_c2
GO:0071353	cellular response to interleukin-4	biological_process	0.024271	1	1	239	3	24334	comp56502_c2
GO:0019028	viral capsid	cellular_component	0.024389	1	12	239	493	24334	comp48768_c0,comp57498_c4,comp55481_c3,comp54815_c0,comp41769_c0,comp56004_c0,comp52361_c0,comp57659_c0,comp53852_c0,comp56799_c2,comp45627_c0,comp52922_c0
GO:0030198	extracellular matrix organization	biological_process	0.024481	1	4	239	93	24334	comp57311_c5,comp45310_c0,comp52718_c0,comp54316_c0
GO:0043062	extracellular structure organization	biological_process	0.024481	1	4	239	93	24334	comp57311_c5,comp54316_c0,comp45310_c0,comp52718_c0
GO:0048864	stem cell development	biological_process	0.024595	1	3	239	51	24334	comp47840_c0,comp44815_c0,comp34884_c0
GO:0002244	hematopoietic progenitor cell differentiation	biological_process	0.025327	1	1	239	6	24334	comp20904_c0
GO:0035330	regulation of hippo signaling cascade	biological_process	0.025496	1	1	239	2	24334	comp56843_c1
GO:0042524	negative regulation of tyrosine phosphorylation of Stat5 protein	biological_process	0.026081	1	1	239	2	24334	comp56843_c1
GO:0042532	negative regulation of tyrosine phosphorylation of STAT protein	biological_process	0.026081	1	1	239	2	24334	comp56843_c1
GO:0045143	homologous chromosome segregation	biological_process	0.02609	1	1	239	3	24334	comp37568_c0
GO:0044702	single organism reproductive process	biological_process	0.026096	1	6	239	205	24334	comp55256_c0,comp20999_c0,comp54931_c0,comp53810_c0,comp52370_c0,comp54063_c0
GO:0048870	cell motility	biological_process	0.026185	1	12	239	552	24334	comp47961_c0,comp52750_c0,comp48614_c0,comp34884_c0,comp20892_c1,comp54049_c0,comp56354_c2,comp52370_c0,comp47840_c0,comp48768_c0,comp52361_c0,comp48167_c0
GO:0051674	localization of cell	biological_process	0.026185	1	12	239	552	24334	comp48167_c0,comp52361_c0,comp52370_c0,comp56354_c2,comp47840_c0,comp48768_c0,comp54049_c0,comp20892_c1,comp34884_c0,comp52750_c0,comp48614_c0,comp47961_c0
GO:0030968	endoplasmic reticulum unfolded protein response	biological_process	0.026377	1	2	239	17	24334	comp48055_c0,comp48055_c1
GO:0034620	cellular response to unfolded protein	biological_process	0.026377	1	2	239	17	24334	comp48055_c0,comp48055_c1
GO:0004601	peroxidase activity	molecular_function	0.026542	1	2	239	29	24334	comp52670_c5,comp20889_c0
GO:0006804	peroxidase reaction	biological_process	0.026542	1	2	239	29	24334	comp20889_c0,comp52670_c5
GO:0016684	oxidoreductase activity, acting on peroxide as acceptor	molecular_function	0.026542	1	2	239	29	24334	comp52670_c5,comp20889_c0
GO:0061134	peptidase regulator activity	molecular_function	0.026881	1	5	239	180	24334	comp48055_c1,comp40867_c0,comp37568_c0,comp56743_c0,comp56200_c1
GO:0035259	glucocorticoid receptor binding	molecular_function	0.027005	1	1	239	2	24334	comp50650_c3
GO:0030955	potassium ion binding	molecular_function	0.027193	1	2	239	26	24334	comp55052_c7,comp50529_c0
GO:1901576	organic substance biosynthetic process	biological_process	0.027364	1	82	239	6110	24334	comp20907_c0,comp51296_c0,comp47969_c0,comp38792_c0,comp57861_c0,comp43372_c0,comp37545_c0,comp50529_c0,comp52285_c0,comp20896_c0,comp38274_c0,comp56354_c0,comp44369_c0,comp34458_c0,comp20920_c0,comp50857_c0,comp46306_c0,comp50464_c1,comp54584_c0,comp34586_c0,comp54439_c0,comp50425_c2,comp46490_c0,comp34419_c1,comp38061_c0,comp54528_c6,comp55698_c0,comp54815_c0,comp55481_c3,comp54996_c0,comp57842…
GO:0048610	cellular process involved in reproduction	biological_process	0.027468	1	9	239	368	24334	comp37568_c0,comp55256_c0,comp20999_c0,comp54063_c0,comp38274_c0,comp48768_c0,comp53810_c0,comp58162_c0,comp47836_c0
GO:0060478	acrosomal vesicle exocytosis	biological_process	0.027576	1	1	239	2	24334	comp54063_c0
GO:0034416	bisphosphoglycerate phosphatase activity	molecular_function	0.027588	1	1	239	2	24334	comp53990_c0
GO:0002922	positive regulation of humoral immune response	biological_process	0.027681	1	1	239	2	24334	comp54063_c0
GO:0005623	cell	cellular_component	0.027784	1	144	239	11594	24334	comp47561_c0,comp56354_c0,comp32881_c0,comp56856_c2,comp34433_c0,comp44369_c0,comp51669_c0,comp50857_c0,comp47973_c0,comp20920_c0,comp20907_c0,comp51296_c0,comp55190_c1,comp57861_c0,comp20651_c0,comp55561_c0,comp43372_c0,comp49795_c0,comp50529_c0,comp20892_c1,comp53710_c0,comp38064_c0,comp38061_c0,comp54815_c0,comp55698_c0,comp55481_c3,comp56909_c0,comp48714_c0,comp54996_c0,comp54291_c0,comp42115…
GO:0044464	cell part	cellular_component	0.027784	1	144	239	11594	24334	comp50857_c0,comp20920_c0,comp47973_c0,comp34433_c0,comp44369_c0,comp51669_c0,comp56856_c2,comp56354_c0,comp32881_c0,comp47561_c0,comp38064_c0,comp53710_c0,comp50529_c0,comp20892_c1,comp43372_c0,comp49795_c0,comp55561_c0,comp57861_c0,comp20651_c0,comp51296_c0,comp55190_c1,comp20907_c0,comp20904_c0,comp55620_c1,comp57824_c0,comp54291_c0,comp42115_c0,comp48714_c0,comp56909_c0,comp54996_c0,comp55481…
GO:0031313	extrinsic to endosome membrane	cellular_component	0.027966	1	1	239	2	24334	comp45023_c0
GO:0032480	negative regulation of type I interferon production	biological_process	0.027978	1	1	239	4	24334	comp53710_c0
GO:0005874	microtubule	cellular_component	0.02812	1	7	239	219	24334	comp56502_c2,comp49240_c0,comp56502_c0,comp54291_c0,comp57696_c0,comp53797_c0,comp53400_c0
GO:0044424	intracellular part	cellular_component	0.028656	1	129	239	9995	24334	comp34458_c0,comp46863_c0,comp38274_c0,comp37545_c0,comp57312_c2,comp52285_c0,comp20896_c0,comp20889_c0,comp38792_c0,comp53400_c0,comp41583_c0,comp45023_c0,comp50363_c1,comp42434_c0,comp57842_c0,comp46064_c0,comp53810_c0,comp54370_c0,comp56502_c0,comp35305_c0,comp56467_c1,comp34586_c0,comp50425_c2,comp34419_c1,comp45636_c0,comp50464_c1,comp54480_c0,comp55530_c0,comp55679_c0,comp34451_c0,comp49240…
GO:0008494	translation activator activity	molecular_function	0.028846	1	1	239	2	24334	comp38274_c0
GO:0090079	translation regulator activity, nucleic acid binding	molecular_function	0.028846	1	1	239	2	24334	comp38274_c0
GO:0010614	negative regulation of cardiac muscle hypertrophy	biological_process	0.02891	1	1	239	2	24334	comp55052_c7
GO:0014741	negative regulation of muscle hypertrophy	biological_process	0.02891	1	1	239	2	24334	comp55052_c7
GO:0017038	protein import	biological_process	0.028912	1	7	239	207	24334	comp34884_c0,comp33817_c0,comp56354_c0,comp56354_c2,comp48614_c0,comp57147_c1,comp20889_c0
GO:0060631	regulation of meiosis I	biological_process	0.029242	1	1	239	3	24334	comp53810_c0
GO:0031668	cellular response to extracellular stimulus	biological_process	0.029374	1	4	239	97	24334	comp48055_c0,comp38064_c0,comp48055_c1,comp20999_c0
GO:0008009	chemokine activity	molecular_function	0.02948	1	2	239	25	24334	comp42434_c0,comp47725_c0
GO:0000720	pyrimidine dimer repair by nucleotide-excision repair	biological_process	0.029583	1	1	239	2	24334	comp37878_c0
GO:0071875	adrenergic receptor signaling pathway	biological_process	0.02968	1	1	239	3	24334	comp55052_c7
GO:0042470	melanosome	cellular_component	0.029875	1	2	239	15	24334	comp57851_c0,comp48055_c0
GO:0048770	pigment granule	cellular_component	0.029875	1	2	239	15	24334	comp57851_c0,comp48055_c0
GO:0042822	pyridoxal phosphate metabolic process	biological_process	0.030028	1	1	239	4	24334	comp45727_c0
GO:0042823	pyridoxal phosphate biosynthetic process	biological_process	0.030028	1	1	239	4	24334	comp45727_c0
GO:0006606	protein import into nucleus	biological_process	0.030256	1	6	239	167	24334	comp33817_c0,comp34884_c0,comp20889_c0,comp48614_c0,comp56354_c2,comp56354_c0
GO:0044744	protein targeting to nucleus	biological_process	0.030256	1	6	239	167	24334	comp56354_c0,comp56354_c2,comp48614_c0,comp20889_c0,comp34884_c0,comp33817_c0
GO:0000128	flocculation	biological_process	0.0307	1	1	239	3	24334	comp33000_c0
GO:0007229	integrin-mediated signaling pathway	biological_process	0.030744	1	3	239	52	24334	comp57311_c5,comp50857_c0,comp54316_c0
GO:0051170	nuclear import	biological_process	0.030773	1	6	239	168	24334	comp33817_c0,comp34884_c0,comp56354_c2,comp20889_c0,comp48614_c0,comp56354_c0
GO:0043022	ribosome binding	molecular_function	0.030905	1	2	239	28	24334	comp48055_c1,comp48055_c0
GO:0000902	cell morphogenesis	biological_process	0.03106	1	7	239	286	24334	comp48055_c1,comp47840_c0,comp56354_c2,comp48055_c0,comp44815_c0,comp50251_c0,comp34884_c0
GO:0060236	regulation of mitotic spindle organization	biological_process	0.031312	1	1	239	2	24334	comp53767_c0
GO:0090224	regulation of spindle organization	biological_process	0.031312	1	1	239	2	24334	comp53767_c0
GO:0045820	negative regulation of glycolysis	biological_process	0.031316	1	1	239	4	24334	comp54584_c0
GO:0005815	microtubule organizing center	cellular_component	0.031318	1	7	239	231	24334	comp53797_c0,comp56315_c0,comp44815_c0,comp47836_c0,comp50425_c2,comp53400_c0,comp53810_c0
GO:0030911	TPR domain binding	molecular_function	0.031334	1	1	239	2	24334	comp57851_c0
GO:0019871	sodium channel inhibitor activity	molecular_function	0.031402	1	3	239	66	24334	comp57643_c1,comp51275_c0,comp56969_c4
GO:0046475	glycerophospholipid catabolic process	biological_process	0.031404	1	1	239	2	24334	comp47961_c0
GO:0042613	MHC class II protein complex	cellular_component	0.031425	1	2	239	22	24334	comp57530_c0,comp55679_c0
GO:0044237	cellular metabolic process	biological_process	0.031451	1	135	239	10746	24334	comp54063_c0,comp57473_c0,comp53815_c0,comp43249_c0,comp47840_c0,comp58162_c0,comp50598_c1,comp47961_c0,comp55256_c0,comp57519_c3,comp56349_c0,comp50650_c3,comp48768_c0,comp57301_c1,comp53221_c1,comp53767_c0,comp57477_c0,comp52750_c0,comp45945_c0,comp37568_c0,comp56315_c0,comp45727_c0,comp55536_c0,comp52074_c0,comp57851_c0,comp37750_c0,comp48614_c0,comp20999_c0,comp56987_c1,comp54481_c0,comp37878…
GO:0009719	response to endogenous stimulus	biological_process	0.031515	1	9	239	403	24334	comp51379_c0,comp48055_c0,comp57519_c3,comp55256_c0,comp34884_c0,comp48055_c1,comp57311_c5,comp47840_c0,comp54316_c0
GO:0010761	fibroblast migration	biological_process	0.031526	1	2	239	25	24334	comp54049_c0,comp48167_c0
GO:0045160	myosin I complex	cellular_component	0.031555	1	1	239	1	24334	comp57072_c1
GO:0060171	stereocilium membrane	cellular_component	0.031555	1	1	239	1	24334	comp57072_c1
GO:0004982	N-formyl peptide receptor activity	molecular_function	0.032376	1	1	239	1	24334	comp43360_c0
GO:0002424	T cell mediated immune response to tumor cell	biological_process	0.032436	1	1	239	1	24334	comp50678_c0
GO:0002840	regulation of T cell mediated immune response to tumor cell	biological_process	0.032436	1	1	239	1	24334	comp50678_c0
GO:0002842	positive regulation of T cell mediated immune response to tumor cell	biological_process	0.032436	1	1	239	1	24334	comp50678_c0
GO:0010457	centriole-centriole cohesion	biological_process	0.032628	1	1	239	2	24334	comp47836_c0
GO:0009267	cellular response to starvation	biological_process	0.032732	1	3	239	56	24334	comp38064_c0,comp48055_c0,comp48055_c1
GO:0017080	sodium channel regulator activity	molecular_function	0.032775	1	3	239	67	24334	comp57643_c1,comp51275_c0,comp56969_c4
GO:0051493	regulation of cytoskeleton organization	biological_process	0.032808	1	5	239	166	24334	comp54291_c0,comp53767_c0,comp50363_c1,comp56843_c1,comp20892_c1
GO:0019031	viral envelope	cellular_component	0.032895	1	8	239	253	24334	comp52361_c0,comp41769_c0,comp53638_c1,comp48768_c0,comp57696_c0,comp57766_c1,comp57801_c2,comp50425_c2
GO:0036338	viral membrane	cellular_component	0.032895	1	8	239	253	24334	comp50425_c2,comp57696_c0,comp57801_c2,comp57766_c1,comp53638_c1,comp48768_c0,comp41769_c0,comp52361_c0
GO:0046503	glycerolipid catabolic process	biological_process	0.032994	1	1	239	3	24334	comp47961_c0
GO:0045859	regulation of protein kinase activity	biological_process	0.033076	1	8	239	352	24334	comp55052_c7,comp48055_c0,comp53767_c0,comp44815_c0,comp58162_c0,comp56843_c1,comp54063_c0,comp48055_c1
GO:0016461	unconventional myosin complex	cellular_component	0.033191	1	1	239	2	24334	comp57072_c1
GO:0010043	response to zinc ion	biological_process	0.033203	1	1	239	2	24334	comp56856_c2
GO:0010033	response to organic substance	biological_process	0.033261	1	13	239	670	24334	comp47840_c0,comp54331_c1,comp48055_c1,comp57311_c5,comp50678_c0,comp54316_c0,comp56502_c2,comp55647_c1,comp48055_c0,comp51379_c0,comp57519_c3,comp55256_c0,comp34884_c0
GO:0042990	regulation of transcription factor import into nucleus	biological_process	0.033501	1	2	239	30	24334	comp56354_c0,comp20889_c0
GO:0000280	nuclear division	biological_process	0.033756	1	6	239	164	24334	comp53810_c0,comp56354_c0,comp50425_c2,comp52361_c0,comp49240_c0,comp44815_c0
GO:0007067	mitosis	biological_process	0.033756	1	6	239	164	24334	comp52361_c0,comp44815_c0,comp49240_c0,comp50425_c2,comp56354_c0,comp53810_c0
GO:0009058	biosynthetic process	biological_process	0.033979	1	83	239	6239	24334	comp57824_c0,comp42115_c0,comp45023_c0,comp54815_c0,comp55698_c0,comp54528_c6,comp38061_c0,comp57842_c0,comp48714_c0,comp56909_c0,comp46064_c0,comp54996_c0,comp55481_c3,comp54439_c0,comp50425_c2,comp46490_c0,comp34586_c0,comp54584_c0,comp34419_c1,comp50464_c1,comp46306_c0,comp50857_c0,comp20920_c0,comp34458_c0,comp44369_c0,comp56354_c0,comp57553_c0,comp38274_c0,comp50529_c0,comp43372_c0,comp37545…
GO:0043241	protein complex disassembly	biological_process	0.033983	1	3	239	61	24334	comp47961_c0,comp49240_c0,comp54584_c0
GO:0042379	chemokine receptor binding	molecular_function	0.034029	1	2	239	29	24334	comp42434_c0,comp47725_c0
GO:0070887	cellular response to chemical stimulus	biological_process	0.034074	1	13	239	666	24334	comp56502_c2,comp54316_c0,comp57311_c5,comp48055_c1,comp47840_c0,comp57519_c3,comp55256_c0,comp34586_c0,comp34884_c0,comp56856_c2,comp51379_c0,comp48055_c0,comp20889_c0
GO:0071944	cell periphery	cellular_component	0.034589	1	31	239	2095	24334	comp51021_c0,comp48167_c0,comp56843_c1,comp52418_c0,comp57530_c0,comp54931_c0,comp54331_c1,comp48768_c0,comp56354_c2,comp57072_c1,comp50500_c0,comp50529_c0,comp55052_c7,comp40867_c0,comp50598_c1,comp50678_c0,comp47561_c0,comp55647_c1,comp49240_c0,comp47840_c0,comp57311_c5,comp32881_c0,comp56354_c0,comp55679_c0,comp56200_c1,comp20999_c0,comp34884_c0,comp51379_c0,comp45023_c0,comp20904_c0,comp34458…
GO:0040023	establishment of nucleus localization	biological_process	0.034599	1	2	239	24	24334	comp56354_c2,comp48167_c0
GO:0019953	sexual reproduction	biological_process	0.034682	1	6	239	202	24334	comp54063_c0,comp53810_c0,comp52370_c0,comp54931_c0,comp55256_c0,comp20999_c0
GO:0032989	cellular component morphogenesis	biological_process	0.034966	1	7	239	296	24334	comp48055_c1,comp48055_c0,comp56354_c2,comp47840_c0,comp50251_c0,comp34884_c0,comp44815_c0
GO:0031420	alkali metal ion binding	molecular_function	0.035081	1	2	239	31	24334	comp50529_c0,comp55052_c7
GO:0042306	regulation of protein import into nucleus	biological_process	0.03534	1	3	239	66	24334	comp20889_c0,comp56354_c0,comp34884_c0
GO:1900180	regulation of protein localization to nucleus	biological_process	0.03534	1	3	239	66	24334	comp34884_c0,comp20889_c0,comp56354_c0
GO:0040034	regulation of development, heterochronic	biological_process	0.035694	1	1	239	4	24334	comp37878_c0
GO:0043170	macromolecule metabolic process	biological_process	0.035707	1	113	239	8741	24334	comp57312_c2,comp43372_c0,comp50529_c0,comp57778_c0,comp52285_c0,comp20896_c0,comp51296_c0,comp38792_c0,comp55561_c0,comp51669_c0,comp44369_c0,comp34458_c0,comp20920_c0,comp50857_c0,comp46863_c0,comp38274_c0,comp57553_c0,comp56354_c0,comp54584_c0,comp56097_c0,comp34586_c0,comp57801_c2,comp35305_c0,comp50425_c2,comp54439_c0,comp46490_c0,comp34419_c1,comp54316_c0,comp54291_c0,comp42115_c0,comp57824…
GO:0004867	serine-type endopeptidase inhibitor activity	molecular_function	0.03609	1	3	239	76	24334	comp40867_c0,comp56200_c1,comp56743_c0
GO:0009266	response to temperature stimulus	biological_process	0.03625	1	2	239	30	24334	comp52370_c0,comp44531_c0
GO:0010467	gene expression	biological_process	0.036449	1	64	239	4666	24334	comp34451_c0,comp47961_c0,comp55679_c0,comp54480_c0,comp57519_c3,comp47840_c0,comp43249_c0,comp37576_c0,comp52750_c0,comp35318_c0,comp48768_c0,comp38557_c0,comp34472_c1,comp53221_c1,comp48614_c0,comp56200_c1,comp20887_c0,comp57846_c0,comp34884_c0,comp20999_c0,comp44531_c0,comp55536_c0,comp57311_c5,comp50678_c0,comp54322_c0,comp37750_c0,comp57851_c0,comp53797_c0,comp54335_c0,comp56594_c0,comp46502…
GO:0051647	nucleus localization	biological_process	0.036526	1	2	239	25	24334	comp48167_c0,comp56354_c2
GO:0042594	response to starvation	biological_process	0.036682	1	3	239	58	24334	comp48055_c1,comp48055_c0,comp38064_c0
GO:0019368	fatty acid elongation, unsaturated fatty acid	biological_process	0.037267	1	1	239	3	24334	comp51296_c0
GO:0042761	very long-chain fatty acid biosynthetic process	biological_process	0.037267	1	1	239	3	24334	comp51296_c0
GO:0006538	glutamate catabolic process	biological_process	0.037587	1	1	239	3	24334	comp53852_c0
GO:0042221	response to chemical stimulus	biological_process	0.038198	1	18	239	1083	24334	comp55647_c1,comp50678_c0,comp57311_c5,comp47840_c0,comp42434_c0,comp57519_c3,comp55256_c0,comp34884_c0,comp56856_c2,comp47725_c0,comp51379_c0,comp56502_c2,comp54316_c0,comp48055_c1,comp54331_c1,comp34586_c0,comp48055_c0,comp20889_c0
GO:0043933	macromolecular complex subunit organization	biological_process	0.038659	1	16	239	827	24334	comp49240_c0,comp52361_c0,comp47561_c0,comp41769_c0,comp50363_c1,comp56354_c0,comp47961_c0,comp51379_c0,comp56502_c2,comp53767_c0,comp56843_c1,comp50650_c3,comp48768_c0,comp56502_c0,comp54584_c0,comp20892_c1
GO:0045185	maintenance of protein location	biological_process	0.038775	1	5	239	147	24334	comp47836_c0,comp52418_c0,comp20892_c1,comp48167_c0,comp56354_c0
GO:0071704	organic substance metabolic process	biological_process	0.039732	1	138	239	11082	24334	comp52922_c0,comp46502_c0,comp56594_c0,comp48806_c2,comp53990_c0,comp56354_c2,comp48055_c1,comp51364_c0,comp56200_c1,comp50237_c0,comp34884_c0,comp54322_c0,comp50678_c0,comp53797_c0,comp44531_c0,comp52370_c0,comp57311_c5,comp46006_c0,comp52272_c0,comp35318_c0,comp48167_c0,comp56843_c1,comp55402_c0,comp44815_c0,comp34472_c1,comp38557_c0,comp56502_c2,comp49948_c0,comp55679_c0,comp50251_c0,comp56374…
GO:0032733	positive regulation of interleukin-10 production	biological_process	0.039747	1	1	239	2	24334	comp50678_c0
GO:0003774	motor activity	molecular_function	0.040026	1	7	239	261	24334	comp49240_c0,comp57696_c0,comp53400_c0,comp57072_c1,comp56354_c2,comp48768_c0,comp47973_c0
GO:0002221	pattern recognition receptor signaling pathway	biological_process	0.040677	1	2	239	30	24334	comp50678_c0,comp53710_c0
GO:0002758	innate immune response-activating signal transduction	biological_process	0.040677	1	2	239	30	24334	comp53710_c0,comp50678_c0
GO:0006913	nucleocytoplasmic transport	biological_process	0.040688	1	7	239	231	24334	comp34884_c0,comp33817_c0,comp50425_c2,comp56354_c0,comp48614_c0,comp20889_c0,comp56354_c2
GO:0004622	lysophospholipase activity	molecular_function	0.041173	1	1	239	2	24334	comp47961_c0
GO:0046696	lipopolysaccharide receptor complex	cellular_component	0.041302	1	1	239	2	24334	comp50678_c0
GO:0051169	nuclear transport	biological_process	0.041594	1	7	239	232	24334	comp50425_c2,comp33817_c0,comp34884_c0,comp56354_c2,comp48614_c0,comp20889_c0,comp56354_c0
GO:0030007	cellular potassium ion homeostasis	biological_process	0.041883	1	1	239	3	24334	comp54331_c1
GO:0034465	response to carbon monoxide	biological_process	0.041883	1	1	239	3	24334	comp54331_c1
GO:0045794	negative regulation of cell volume	biological_process	0.041883	1	1	239	3	24334	comp54331_c1
GO:0060072	large conductance calcium-activated potassium channel activity	molecular_function	0.041883	1	1	239	3	24334	comp54331_c1
GO:0015976	carbon utilization	biological_process	0.042228	1	2	239	34	24334	comp50464_c1,comp50529_c0
GO:0005813	centrosome	cellular_component	0.042253	1	6	239	196	24334	comp53810_c0,comp44815_c0,comp53797_c0,comp53400_c0,comp50425_c2,comp47836_c0
GO:0002449	lymphocyte mediated immunity	biological_process	0.042525	1	2	239	32	24334	comp20889_c0,comp50678_c0
GO:2000736	regulation of stem cell differentiation	biological_process	0.042588	1	2	239	27	24334	comp34884_c0,comp47840_c0
GO:0032735	positive regulation of interleukin-12 production	biological_process	0.042734	1	1	239	3	24334	comp50678_c0
GO:0002920	regulation of humoral immune response	biological_process	0.042857	1	1	239	3	24334	comp54063_c0
GO:0031514	motile cilium	cellular_component	0.043123	1	5	239	138	24334	comp52750_c0,comp48614_c0,comp48768_c0,comp56354_c2,comp52361_c0
GO:0032154	cleavage furrow	cellular_component	0.04323	1	2	239	22	24334	comp56354_c2,comp56843_c1
GO:0051181	cofactor transport	biological_process	0.043835	1	2	239	27	24334	comp45767_c0,comp47840_c0
GO:0009991	response to extracellular stimulus	biological_process	0.043857	1	4	239	116	24334	comp20999_c0,comp48055_c1,comp48055_c0,comp38064_c0
GO:0035967	cellular response to topologically incorrect protein	biological_process	0.043866	1	2	239	23	24334	comp48055_c0,comp48055_c1
GO:0031589	cell-substrate adhesion	biological_process	0.044062	1	4	239	120	24334	comp54316_c0,comp54481_c0,comp46373_c0,comp56019_c0
GO:0000922	spindle pole	cellular_component	0.044223	1	3	239	57	24334	comp47836_c0,comp53797_c0,comp53767_c0
GO:0002347	response to tumor cell	biological_process	0.044479	1	1	239	4	24334	comp50678_c0
GO:0002418	immune response to tumor cell	biological_process	0.044479	1	1	239	4	24334	comp50678_c0
GO:0002834	regulation of response to tumor cell	biological_process	0.044479	1	1	239	4	24334	comp50678_c0
GO:0002836	positive regulation of response to tumor cell	biological_process	0.044479	1	1	239	4	24334	comp50678_c0
GO:0002837	regulation of immune response to tumor cell	biological_process	0.044479	1	1	239	4	24334	comp50678_c0
GO:0002839	positive regulation of immune response to tumor cell	biological_process	0.044479	1	1	239	4	24334	comp50678_c0
GO:0042307	positive regulation of protein import into nucleus	biological_process	0.044906	1	2	239	25	24334	comp34884_c0,comp56354_c0
GO:0048285	organelle fission	biological_process	0.044939	1	6	239	178	24334	comp53810_c0,comp56354_c0,comp50425_c2,comp44815_c0,comp49240_c0,comp52361_c0
GO:0042991	transcription factor import into nucleus	biological_process	0.044988	1	2	239	32	24334	comp56354_c0,comp20889_c0
GO:0044238	primary metabolic process	biological_process	0.045554	1	133	239	10625	24334	comp34451_c0,comp55679_c0,comp50251_c0,comp56374_c0,comp54480_c0,comp54437_c0,comp37576_c0,comp56517_c0,comp35318_c0,comp52272_c0,comp49948_c0,comp48167_c0,comp56843_c1,comp55402_c0,comp34472_c1,comp44815_c0,comp38557_c0,comp56502_c2,comp51364_c0,comp50237_c0,comp56200_c1,comp34884_c0,comp44531_c0,comp52370_c0,comp57311_c5,comp54322_c0,comp50678_c0,comp53797_c0,comp48806_c2,comp46502_c0,comp56594…
GO:0031669	cellular response to nutrient levels	biological_process	0.045797	1	3	239	69	24334	comp48055_c0,comp38064_c0,comp48055_c1
GO:0043549	regulation of kinase activity	biological_process	0.045956	1	8	239	379	24334	comp48055_c1,comp54063_c0,comp58162_c0,comp53767_c0,comp44815_c0,comp56843_c1,comp48055_c0,comp55052_c7
GO:0005506	iron ion binding	molecular_function	0.046135	1	6	239	227	24334	comp51700_c0,comp20898_c0,comp55824_c0,comp45727_c0,comp45945_c0,comp54480_c0
GO:0006984	ER-nucleus signaling pathway	biological_process	0.046551	1	2	239	20	24334	comp48055_c1,comp48055_c0
GO:0007143	female meiosis	biological_process	0.046903	1	1	239	4	24334	comp53810_c0
GO:0032153	cell division site	cellular_component	0.04696	1	2	239	23	24334	comp56354_c2,comp56843_c1
GO:0032155	cell division site part	cellular_component	0.04696	1	2	239	23	24334	comp56354_c2,comp56843_c1
GO:0032561	guanyl ribonucleotide binding	molecular_function	0.047008	1	12	239	507	24334	comp38061_c0,comp56502_c2,comp55698_c0,comp50650_c3,comp56349_c0,comp57473_c0,comp54331_c1,comp57796_c0,comp48768_c0,comp56502_c0,comp57778_c0,comp47973_c0
GO:0007052	mitotic spindle organization	biological_process	0.047017	1	2	239	17	24334	comp56354_c0,comp53767_c0
GO:0006113	fermentation	biological_process	0.04704	1	1	239	5	24334	comp53852_c0
GO:0019665	anaerobic amino acid catabolic process	biological_process	0.04704	1	1	239	5	24334	comp53852_c0
GO:0006733	oxidoreduction coenzyme metabolic process	biological_process	0.047128	1	5	239	167	24334	comp48055_c1,comp49948_c0,comp50464_c1,comp37545_c0,comp51364_c0
GO:0005024	transforming growth factor beta-activated receptor activity	molecular_function	0.047158	1	2	239	22	24334	comp47840_c0,comp34884_c0
GO:0071496	cellular response to external stimulus	biological_process	0.047286	1	4	239	112	24334	comp48055_c1,comp38064_c0,comp48055_c0,comp20999_c0
GO:0009628	response to abiotic stimulus	biological_process	0.047743	1	7	239	315	24334	comp56856_c2,comp54316_c0,comp37878_c0,comp54584_c0,comp52370_c0,comp44531_c0,comp54331_c1
GO:0001775	cell activation	biological_process	0.047897	1	7	239	284	24334	comp52361_c0,comp50678_c0,comp20892_c1,comp54063_c0,comp48055_c0,comp53810_c0,comp47840_c0
GO:0042743	hydrogen peroxide metabolic process	biological_process	0.04796	1	1	239	8	24334	comp20889_c0
GO:0005828	kinetochore microtubule	cellular_component	0.048049	1	1	239	6	24334	comp49240_c0
GO:0005886	plasma membrane	cellular_component	0.048259	1	27	239	1833	24334	comp50529_c0,comp50500_c0,comp55052_c7,comp40867_c0,comp56843_c1,comp52418_c0,comp48167_c0,comp51021_c0,comp57530_c0,comp54931_c0,comp56354_c2,comp54331_c1,comp57072_c1,comp56200_c1,comp55679_c0,comp34884_c0,comp20904_c0,comp45023_c0,comp51379_c0,comp50678_c0,comp49240_c0,comp55647_c1,comp47561_c0,comp47840_c0,comp32881_c0,comp56354_c0,comp57311_c5
GO:0032501	multicellular organismal process	biological_process	0.048376	1	28	239	2013	24334	comp48055_c0,comp53710_c0,comp20892_c1,comp54439_c0,comp55052_c7,comp52820_c3,comp54331_c1,comp57861_c0,comp45636_c0,comp56843_c1,comp44815_c0,comp20904_c0,comp57519_c3,comp20999_c0,comp55256_c0,comp34884_c0,comp44531_c0,comp53810_c0,comp52370_c0,comp48714_c0,comp47840_c0,comp34282_c0,comp54996_c0,comp54063_c0,comp57311_c5,comp50678_c0,comp52361_c0,comp53797_c0
GO:0030029	actin filament-based process	biological_process	0.048466	1	7	239	283	24334	comp48167_c0,comp56843_c1,comp50363_c1,comp20892_c1,comp57498_c4,comp56354_c0,comp56354_c2
GO:0031528	microvillus membrane	cellular_component	0.048629	1	1	239	2	24334	comp57072_c1
GO:0005586	collagen type III	cellular_component	0.048634	1	1	239	1	24334	comp54316_c0
GO:0032607	interferon-alpha production	biological_process	0.049184	1	1	239	3	24334	comp50678_c0
GO:0032647	regulation of interferon-alpha production	biological_process	0.049184	1	1	239	3	24334	comp50678_c0
GO:0032727	positive regulation of interferon-alpha production	biological_process	0.049184	1	1	239	3	24334	comp50678_c0
GO:0006907	pinocytosis	biological_process	0.049254	1	1	239	5	24334	comp45023_c0
GO:0005901	caveola	cellular_component	0.049579	1	2	239	37	24334	comp54331_c1,comp49240_c0
GO:0051338	regulation of transferase activity	biological_process	0.049782	1	8	239	385	24334	comp54063_c0,comp48055_c1,comp56843_c1,comp44815_c0,comp53767_c0,comp58162_c0,comp48055_c0,comp55052_c7
GO:0007015	actin filament organization	biological_process	0.049921	1	4	239	127	24334	comp20892_c1,comp56843_c1,comp50363_c1,comp56354_c0
GO:0000015	phosphopyruvate hydratase complex	cellular_component	0.050002	1	1	239	6	24334	comp50237_c0
GO:0004634	phosphopyruvate hydratase activity	molecular_function	0.050002	1	1	239	6	24334	comp50237_c0
GO:0019001	guanyl nucleotide binding	molecular_function	0.050114	1	12	239	514	24334	comp57778_c0,comp56502_c0,comp47973_c0,comp55698_c0,comp38061_c0,comp56502_c2,comp57473_c0,comp54331_c1,comp48768_c0,comp57796_c0,comp50650_c3,comp56349_c0
GO:0048532	anatomical structure arrangement	biological_process	0.050456	1	1	239	3	24334	comp48055_c0
GO:0045836	positive regulation of meiosis	biological_process	0.050791	1	1	239	4	24334	comp38274_c0
GO:0000096	sulfur amino acid metabolic process	biological_process	0.050999	1	3	239	63	24334	comp57861_c0,comp46306_c0,comp45945_c0
GO:0004789	thiamine-phosphate diphosphorylase activity	molecular_function	0.05111	1	1	239	4	24334	comp50237_c0
GO:0052689	carboxylic ester hydrolase activity	molecular_function	0.051379	1	4	239	97	24334	comp48806_c2,comp52544_c0,comp57553_c0,comp47961_c0
GO:0043649	dicarboxylic acid catabolic process	biological_process	0.051399	1	1	239	5	24334	comp53852_c0
GO:0003007	heart morphogenesis	biological_process	0.051577	1	2	239	34	24334	comp47840_c0,comp44815_c0
GO:0032354	response to follicle-stimulating hormone stimulus	biological_process	0.051699	1	1	239	1	24334	comp47840_c0
GO:0034699	response to luteinizing hormone stimulus	biological_process	0.051699	1	1	239	1	24334	comp47840_c0
GO:0070123	transforming growth factor beta receptor activity, type III	molecular_function	0.051699	1	1	239	1	24334	comp47840_c0
GO:0002218	activation of innate immune response	biological_process	0.051876	1	2	239	32	24334	comp50678_c0,comp53710_c0
GO:0007018	microtubule-based movement	biological_process	0.051997	1	5	239	161	24334	comp57696_c0,comp56502_c2,comp56502_c0,comp49240_c0,comp53400_c0
GO:0016891	endoribonuclease activity, producing 5'-phosphomonoesters	molecular_function	0.052014	1	3	239	67	24334	comp54996_c0,comp53815_c0,comp57312_c2
GO:0005200	structural constituent of cytoskeleton	molecular_function	0.052027	1	2	239	32	24334	comp56502_c2,comp56502_c0
GO:0016525	negative regulation of angiogenesis	biological_process	0.052167	1	2	239	26	24334	comp20999_c0,comp57519_c3
GO:0016051	carbohydrate biosynthetic process	biological_process	0.052219	1	10	239	408	24334	comp50237_c0,comp50529_c0,comp56374_c0,comp53990_c0,comp50464_c1,comp46306_c0,comp57861_c0,comp54528_c6,comp53797_c0,comp20907_c0
GO:0006605	protein targeting	biological_process	0.05231	1	9	239	339	24334	comp56354_c0,comp57842_c0,comp57796_c0,comp56354_c2,comp34884_c0,comp33817_c0,comp48614_c0,comp20889_c0,comp57147_c1
GO:0005929	cilium	cellular_component	0.052357	1	6	239	220	24334	comp52750_c0,comp48614_c0,comp56354_c2,comp48768_c0,comp52361_c0,comp56315_c0
GO:0034330	cell junction organization	biological_process	0.052463	1	3	239	76	24334	comp56843_c1,comp54049_c0,comp51021_c0
GO:0045110	intermediate filament bundle assembly	biological_process	0.05274	1	1	239	3	24334	comp41769_c0
GO:0030155	regulation of cell adhesion	biological_process	0.052771	1	5	239	161	24334	comp52361_c0,comp56843_c1,comp50425_c2,comp46373_c0,comp47840_c0
GO:0020037	heme binding	molecular_function	0.052781	1	5	239	185	24334	comp55824_c0,comp20898_c0,comp54331_c1,comp45727_c0,comp52670_c5
GO:0000334	3-hydroxyanthranilate 3,4-dioxygenase activity	molecular_function	0.052889	1	1	239	3	24334	comp54480_c0
GO:0006743	ubiquinone metabolic process	biological_process	0.052993	1	3	239	85	24334	comp37545_c0,comp48055_c1,comp49948_c0
GO:0006744	ubiquinone biosynthetic process	biological_process	0.052993	1	3	239	85	24334	comp49948_c0,comp48055_c1,comp37545_c0
GO:0031312	extrinsic to organelle membrane	cellular_component	0.053382	1	1	239	8	24334	comp45023_c0
GO:0005622	intracellular	cellular_component	0.053695	1	133	239	10599	24334	comp46502_c0,comp56594_c0,comp52922_c0,comp33817_c0,comp53990_c0,comp56354_c2,comp48055_c1,comp56200_c1,comp50237_c0,comp54049_c0,comp34884_c0,comp44531_c0,comp57311_c5,comp41769_c0,comp50678_c0,comp54322_c0,comp53797_c0,comp35318_c0,comp52820_c3,comp57696_c0,comp49948_c0,comp48167_c0,comp56843_c1,comp44815_c0,comp56502_c2,comp34472_c1,comp55402_c0,comp34451_c0,comp55679_c0,comp54480_c0,comp55530…
GO:0034987	immunoglobulin receptor binding	molecular_function	0.054367	1	1	239	1	24334	comp56354_c0
GO:0034988	Fc-gamma receptor I complex binding	molecular_function	0.054367	1	1	239	1	24334	comp56354_c0
GO:0005249	voltage-gated potassium channel activity	molecular_function	0.055138	1	3	239	103	24334	comp54331_c1,comp55647_c1,comp55052_c7
GO:0010519	negative regulation of phospholipase activity	biological_process	0.055157	1	1	239	7	24334	comp55052_c7
GO:0005000	vasopressin receptor activity	molecular_function	0.055225	1	1	239	7	24334	comp56472_c0
GO:0034976	response to endoplasmic reticulum stress	biological_process	0.0553	1	2	239	24	24334	comp48055_c0,comp48055_c1
GO:0070528	protein kinase C signaling cascade	biological_process	0.056193	1	1	239	7	24334	comp54063_c0
GO:0016893	endonuclease activity, active with either ribo- or deoxyribonucleic acids and producing 5'-phosphomonoesters	molecular_function	0.056464	1	4	239	122	24334	comp54996_c0,comp53815_c0,comp54370_c0,comp57312_c2
GO:0002833	positive regulation of response to biotic stimulus	biological_process	0.056602	1	1	239	6	24334	comp50678_c0
GO:0048863	stem cell differentiation	biological_process	0.056708	1	3	239	77	24334	comp47840_c0,comp44815_c0,comp34884_c0
GO:0032984	macromolecular complex disassembly	biological_process	0.056934	1	3	239	73	24334	comp47961_c0,comp54584_c0,comp49240_c0
GO:0019367	fatty acid elongation, saturated fatty acid	biological_process	0.057099	1	1	239	4	24334	comp51296_c0
GO:0045429	positive regulation of nitric oxide biosynthetic process	biological_process	0.057721	1	1	239	9	24334	comp57851_c0
GO:0042345	regulation of NF-kappaB import into nucleus	biological_process	0.057842	1	1	239	7	24334	comp20889_c0
GO:0042348	NF-kappaB import into nucleus	biological_process	0.057842	1	1	239	7	24334	comp20889_c0
GO:0051323	metaphase	biological_process	0.057893	1	1	239	5	24334	comp53810_c0
GO:0042611	MHC protein complex	cellular_component	0.057898	1	2	239	31	24334	comp55679_c0,comp57530_c0
GO:0005216	ion channel activity	molecular_function	0.057918	1	9	239	570	24334	comp57301_c1,comp55647_c1,comp56843_c1,comp54007_c2,comp54331_c1,comp55052_c7,comp46006_c0,comp52285_c0,comp47988_c0
GO:0022838	substrate-specific channel activity	molecular_function	0.057918	1	9	239	570	24334	comp52285_c0,comp47988_c0,comp55052_c7,comp46006_c0,comp54007_c2,comp54331_c1,comp55647_c1,comp57301_c1,comp56843_c1
GO:0034645	cellular macromolecule biosynthetic process	biological_process	0.05796	1	65	239	4863	24334	comp45023_c0,comp57824_c0,comp42115_c0,comp57842_c0,comp56909_c0,comp46064_c0,comp48714_c0,comp54996_c0,comp54815_c0,comp55698_c0,comp54528_c6,comp38061_c0,comp34419_c1,comp54439_c0,comp50425_c2,comp46490_c0,comp34586_c0,comp54584_c0,comp50857_c0,comp20920_c0,comp34458_c0,comp44369_c0,comp56354_c0,comp38274_c0,comp20896_c0,comp52285_c0,comp43372_c0,comp38792_c0,comp51296_c0,comp48614_c0,comp56200…
GO:0022414	reproductive process	biological_process	0.057976	1	7	239	298	24334	comp54931_c0,comp55256_c0,comp20999_c0,comp52370_c0,comp53810_c0,comp54063_c0,comp38274_c0
GO:0055075	potassium ion homeostasis	biological_process	0.058574	1	1	239	6	24334	comp54331_c1
GO:0005788	endoplasmic reticulum lumen	cellular_component	0.058577	1	2	239	27	24334	comp48055_c0,comp48055_c1
GO:0045948	positive regulation of translational initiation	biological_process	0.058826	1	1	239	4	24334	comp38274_c0
GO:0031423	hexon binding	molecular_function	0.058859	1	1	239	9	24334	comp48768_c0
GO:0048585	negative regulation of response to stimulus	biological_process	0.059325	1	9	239	436	24334	comp48055_c1,comp54316_c0,comp56843_c1,comp57659_c0,comp48055_c0,comp53710_c0,comp54584_c0,comp34884_c0,comp55052_c7
GO:0006887	exocytosis	biological_process	0.059448	1	4	239	136	24334	comp20892_c1,comp56354_c2,comp48055_c0,comp54063_c0
GO:0071310	cellular response to organic substance	biological_process	0.059726	1	10	239	506	24334	comp48055_c1,comp57311_c5,comp47840_c0,comp56502_c2,comp54316_c0,comp48055_c0,comp51379_c0,comp57519_c3,comp34884_c0,comp55256_c0
GO:0046824	positive regulation of nucleocytoplasmic transport	biological_process	0.060095	1	2	239	29	24334	comp34884_c0,comp56354_c0
GO:0015074	DNA integration	biological_process	0.060421	1	3	239	55	24334	comp57801_c2,comp53815_c0,comp54996_c0
GO:0048869	cellular developmental process	biological_process	0.060434	1	16	239	981	24334	comp54439_c0,comp20892_c1,comp55052_c7,comp48055_c0,comp45636_c0,comp44815_c0,comp56354_c2,comp48055_c1,comp20999_c0,comp50251_c0,comp34884_c0,comp20904_c0,comp53810_c0,comp47840_c0,comp44531_c0,comp57311_c5
GO:0009056	catabolic process	biological_process	0.0606	1	34	239	2070	24334	comp56502_c0,comp55052_c7,comp56097_c0,comp54584_c0,comp48055_c0,comp46306_c0,comp48055_c1,comp53990_c0,comp50464_c1,comp53400_c0,comp50237_c0,comp51364_c0,comp56987_c1,comp41583_c0,comp48614_c0,comp52074_c0,comp54370_c0,comp52272_c0,comp50529_c0,comp46006_c0,comp38064_c0,comp53852_c0,comp20889_c0,comp53767_c0,comp56502_c2,comp49948_c0,comp57861_c0,comp56349_c0,comp48768_c0,comp47961_c0,comp52361…
GO:0042506	tyrosine phosphorylation of Stat5 protein	biological_process	0.060802	1	1	239	9	24334	comp56843_c1
GO:0042522	regulation of tyrosine phosphorylation of Stat5 protein	biological_process	0.060802	1	1	239	9	24334	comp56843_c1
GO:0035507	regulation of myosin-light-chain-phosphatase activity	biological_process	0.061227	1	1	239	2	24334	comp50425_c2
GO:0016338	calcium-independent cell-cell adhesion	biological_process	0.061772	1	1	239	4	24334	comp51021_c0
GO:0045182	translation regulator activity	molecular_function	0.061862	1	1	239	8	24334	comp38274_c0
GO:0005793	endoplasmic reticulum-Golgi intermediate compartment	cellular_component	0.061952	1	2	239	29	24334	comp48055_c0,comp48055_c1
GO:0030497	fatty acid elongation	biological_process	0.062279	1	1	239	5	24334	comp51296_c0
GO:0045428	regulation of nitric oxide biosynthetic process	biological_process	0.062898	1	1	239	10	24334	comp57851_c0
GO:0008705	methionine synthase activity	molecular_function	0.062903	1	1	239	8	24334	comp45945_c0
GO:0042084	5-methyltetrahydrofolate-dependent methyltransferase activity	molecular_function	0.062903	1	1	239	8	24334	comp45945_c0
GO:0009986	cell surface	cellular_component	0.063423	1	6	239	247	24334	comp38503_c0,comp48055_c1,comp47840_c0,comp20904_c0,comp48055_c0,comp50678_c0
GO:0005666	DNA-directed RNA polymerase III complex	cellular_component	0.063551	1	1	239	5	24334	comp53797_c0
GO:0032505	reproduction of a single-celled organism	biological_process	0.063574	1	3	239	64	24334	comp56354_c2,comp48614_c0,comp54996_c0
GO:0043093	cytokinesis by binary fission	biological_process	0.063574	1	3	239	64	24334	comp48614_c0,comp54996_c0,comp56354_c2
GO:0042375	quinone cofactor metabolic process	biological_process	0.063851	1	3	239	89	24334	comp48055_c1,comp49948_c0,comp37545_c0
GO:0045426	quinone cofactor biosynthetic process	biological_process	0.063851	1	3	239	89	24334	comp48055_c1,comp49948_c0,comp37545_c0
GO:1901663	quinone biosynthetic process	biological_process	0.063851	1	3	239	89	24334	comp37545_c0,comp48055_c1,comp49948_c0
GO:0006714	sesquiterpenoid metabolic process	biological_process	0.064024	1	1	239	4	24334	comp47969_c0
GO:0010334	sesquiterpene synthase activity	molecular_function	0.064024	1	1	239	4	24334	comp47969_c0
GO:0016106	sesquiterpenoid biosynthetic process	biological_process	0.064024	1	1	239	4	24334	comp47969_c0
GO:0045482	trichodiene synthase activity	molecular_function	0.064024	1	1	239	4	24334	comp47969_c0
GO:0005344	oxygen transporter activity	molecular_function	0.064096	1	1	239	4	24334	comp45727_c0
GO:0015671	oxygen transport	biological_process	0.064096	1	1	239	4	24334	comp45727_c0
GO:0045095	keratin filament	cellular_component	0.064294	1	1	239	12	24334	comp32345_c0
GO:0044764	multi-organism cellular process	biological_process	0.064878	1	13	239	721	24334	comp52361_c0,comp53221_c1,comp38557_c0,comp54331_c1,comp48768_c0,comp57696_c0,comp34586_c0,comp46006_c0,comp54481_c0,comp33000_c0,comp50425_c2,comp50529_c0,comp48339_c0
GO:0010719	negative regulation of epithelial to mesenchymal transition	biological_process	0.064905	1	1	239	2	24334	comp47840_c0
GO:0010771	negative regulation of cell morphogenesis involved in differentiation	biological_process	0.064905	1	1	239	2	24334	comp47840_c0
GO:0034694	response to prostaglandin stimulus	biological_process	0.064905	1	1	239	2	24334	comp47840_c0
GO:0034695	response to prostaglandin E stimulus	biological_process	0.064905	1	1	239	2	24334	comp47840_c0
GO:0005509	calcium ion binding	molecular_function	0.064919	1	13	239	767	24334	comp56019_c0,comp46373_c0,comp38503_c0,comp47919_c0,comp50408_c0,comp53840_c0,comp53050_c0,comp48055_c0,comp47961_c0,comp52922_c0,comp54481_c0,comp57696_c0,comp20999_c0
GO:1901661	quinone metabolic process	biological_process	0.065475	1	3	239	90	24334	comp37545_c0,comp48055_c1,comp49948_c0
GO:0035413	positive regulation of catenin import into nucleus	biological_process	0.066149	1	1	239	6	24334	comp34884_c0
GO:0044446	intracellular organelle part	cellular_component	0.06652	1	73	239	5300	24334	comp56354_c2,comp57072_c1,comp48055_c1,comp39019_c0,comp54335_c0,comp48055_c0,comp50500_c0,comp33817_c0,comp44531_c0,comp57311_c5,comp50678_c0,comp41769_c0,comp53797_c0,comp48614_c0,comp57147_c1,comp20887_c0,comp56200_c1,comp37878_c0,comp48768_c0,comp49948_c0,comp56843_c1,comp48167_c0,comp34472_c1,comp53767_c0,comp56502_c2,comp44815_c0,comp53221_c1,comp35318_c0,comp53638_c2,comp56315_c0,comp57696…
GO:0010769	regulation of cell morphogenesis involved in differentiation	biological_process	0.066775	1	2	239	45	24334	comp34884_c0,comp47840_c0
GO:0043409	negative regulation of MAPK cascade	biological_process	0.06716	1	2	239	48	24334	comp55052_c7,comp56843_c1
GO:0051482	elevation of cytosolic calcium ion concentration involved in phospholipase C-activating G-protein coupled signaling pathway	biological_process	0.067179	1	1	239	5	24334	comp43360_c0
GO:0004345	glucose-6-phosphate dehydrogenase activity	molecular_function	0.067584	1	1	239	3	24334	comp51364_c0
GO:0008076	voltage-gated potassium channel complex	cellular_component	0.068183	1	3	239	112	24334	comp54331_c1,comp55052_c7,comp55647_c1
GO:0034705	potassium channel complex	cellular_component	0.068183	1	3	239	112	24334	comp55052_c7,comp55647_c1,comp54331_c1
GO:0005769	early endosome	cellular_component	0.068594	1	3	239	67	24334	comp45023_c0,comp50678_c0,comp56843_c1
GO:0045824	negative regulation of innate immune response	biological_process	0.068653	1	1	239	4	24334	comp53710_c0
GO:0015267	channel activity	molecular_function	0.069043	1	9	239	589	24334	comp54007_c2,comp54331_c1,comp56843_c1,comp55647_c1,comp57301_c1,comp52285_c0,comp47988_c0,comp46006_c0,comp55052_c7
GO:0022803	passive transmembrane transporter activity	molecular_function	0.069043	1	9	239	589	24334	comp54007_c2,comp54331_c1,comp56843_c1,comp55647_c1,comp57301_c1,comp52285_c0,comp47988_c0,comp46006_c0,comp55052_c7
GO:0031523	Myb complex	cellular_component	0.069163	1	1	239	2	24334	comp56354_c0
GO:0005583	fibrillar collagen	cellular_component	0.069232	1	1	239	4	24334	comp54316_c0
GO:0043229	intracellular organelle	cellular_component	0.069418	1	109	239	8441	24334	comp54480_c0,comp55679_c0,comp34451_c0,comp52361_c0,comp49240_c0,comp37576_c0,comp56517_c0,comp50598_c1,comp47836_c0,comp32345_c0,comp57473_c0,comp54437_c0,comp43249_c0,comp47840_c0,comp57696_c0,comp37568_c0,comp56315_c0,comp53638_c2,comp35318_c0,comp52750_c0,comp53221_c1,comp55402_c0,comp34472_c1,comp56502_c2,comp53767_c0,comp44815_c0,comp56843_c1,comp48167_c0,comp50650_c3,comp56349_c0,comp49948…
GO:0060192	negative regulation of lipase activity	biological_process	0.069919	1	1	239	8	24334	comp55052_c7
GO:0007160	cell-matrix adhesion	biological_process	0.070041	1	3	239	87	24334	comp54481_c0,comp54316_c0,comp56019_c0
GO:0002753	cytoplasmic pattern recognition receptor signaling pathway	biological_process	0.070074	1	1	239	9	24334	comp53710_c0
GO:0031224	intrinsic to membrane	cellular_component	0.070298	1	55	239	4072	24334	comp57333_c0,comp45767_c0,comp50678_c0,comp57851_c0,comp55647_c1,comp34282_c0,comp56909_c0,comp57013_c0,comp57311_c5,comp57480_c0,comp51364_c0,comp56987_c1,comp56200_c1,comp52718_c0,comp48614_c0,comp48339_c0,comp43360_c0,comp20904_c0,comp57510_c0,comp51021_c0,comp54331_c1,comp56354_c2,comp48055_c1,comp56583_c0,comp57072_c1,comp50500_c0,comp50425_c2,comp55052_c7,comp56594_c0,comp48055_c0,comp54335…
GO:0007049	cell cycle	biological_process	0.070527	1	18	239	987	24334	comp47836_c0,comp58162_c0,comp53797_c0,comp52361_c0,comp49240_c0,comp54996_c0,comp53810_c0,comp38274_c0,comp56354_c0,comp52358_c0,comp55256_c0,comp48614_c0,comp53767_c0,comp44815_c0,comp56354_c2,comp54439_c0,comp50425_c2,comp37568_c0
GO:0008184	glycogen phosphorylase activity	molecular_function	0.07071	1	1	239	9	24334	comp56467_c1
GO:0022407	regulation of cell-cell adhesion	biological_process	0.070823	1	2	239	34	24334	comp47840_c0,comp56843_c1
GO:0006930	substrate-dependent cell migration, cell extension	biological_process	0.071	1	1	239	2	24334	comp56354_c2
GO:0060281	regulation of oocyte development	biological_process	0.071093	1	1	239	6	24334	comp53810_c0
GO:0031667	response to nutrient levels	biological_process	0.071133	1	3	239	88	24334	comp48055_c0,comp38064_c0,comp48055_c1
GO:0043226	organelle	cellular_component	0.07127	1	109	239	8452	24334	comp47840_c0,comp43249_c0,comp57473_c0,comp54437_c0,comp32345_c0,comp50598_c1,comp56517_c0,comp37576_c0,comp47836_c0,comp49240_c0,comp52361_c0,comp34451_c0,comp55679_c0,comp54480_c0,comp48768_c0,comp56349_c0,comp50650_c3,comp49948_c0,comp48167_c0,comp56843_c1,comp56502_c2,comp53767_c0,comp44815_c0,comp34472_c1,comp55402_c0,comp53221_c1,comp52750_c0,comp35318_c0,comp53638_c2,comp56315_c0,comp57696…
GO:0009059	macromolecule biosynthetic process	biological_process	0.07166	1	65	239	4927	24334	comp48768_c0,comp53221_c1,comp56843_c1,comp35318_c0,comp52750_c0,comp43249_c0,comp53815_c0,comp56517_c0,comp50598_c1,comp37576_c0,comp47961_c0,comp34451_c0,comp56374_c0,comp57519_c3,comp55679_c0,comp57072_c1,comp56354_c2,comp39019_c0,comp52418_c0,comp56594_c0,comp46502_c0,comp54335_c0,comp52922_c0,comp57311_c5,comp55536_c0,comp44531_c0,comp53797_c0,comp57851_c0,comp37750_c0,comp50678_c0,comp48614…
GO:0045933	positive regulation of muscle contraction	biological_process	0.071888	1	1	239	10	24334	comp55052_c7
GO:0004645	phosphorylase activity	molecular_function	0.072009	1	1	239	10	24334	comp56467_c1
GO:0042181	ketone biosynthetic process	biological_process	0.07215	1	3	239	94	24334	comp37545_c0,comp48055_c1,comp49948_c0
GO:0030175	filopodium	cellular_component	0.072348	1	2	239	50	24334	comp56843_c1,comp48167_c0
GO:0045089	positive regulation of innate immune response	biological_process	0.072521	1	2	239	40	24334	comp53710_c0,comp50678_c0
GO:0051258	protein polymerization	biological_process	0.072618	1	5	239	174	24334	comp20892_c1,comp50363_c1,comp52361_c0,comp56502_c2,comp56502_c0
GO:0051704	multi-organism process	biological_process	0.072694	1	22	239	1487	24334	comp56969_c4,comp54331_c1,comp48768_c0,comp51275_c0,comp53221_c1,comp38557_c0,comp54335_c0,comp53710_c0,comp46006_c0,comp33000_c0,comp50529_c0,comp50425_c2,comp34586_c0,comp57696_c0,comp54996_c0,comp44531_c0,comp41769_c0,comp52361_c0,comp48339_c0,comp54481_c0,comp34884_c0,comp57519_c3
GO:0019430	removal of superoxide radicals	biological_process	0.073005	1	1	239	8	24334	comp20889_c0
GO:0071451	cellular response to superoxide	biological_process	0.073005	1	1	239	8	24334	comp20889_c0
GO:0033365	protein localization to organelle	biological_process	0.07303	1	9	239	355	24334	comp33817_c0,comp34884_c0,comp20889_c0,comp48614_c0,comp57147_c1,comp48167_c0,comp56354_c2,comp57796_c0,comp56354_c0
GO:0015992	proton transport	biological_process	0.073201	1	11	239	552	24334	comp48167_c0,comp56517_c0,comp48768_c0,comp42434_c0,comp55481_c3,comp48055_c1,comp33817_c0,comp37545_c0,comp41583_c0,comp48614_c0,comp48806_c2
GO:0008418	protein-N-terminal asparagine amidohydrolase activity	molecular_function	0.073385	1	1	239	3	24334	comp53859_c1
GO:0007340	acrosome reaction	biological_process	0.073473	1	1	239	6	24334	comp54063_c0
GO:0006818	hydrogen transport	biological_process	0.07352	1	11	239	553	24334	comp42434_c0,comp48768_c0,comp48055_c1,comp55481_c3,comp56517_c0,comp48167_c0,comp48806_c2,comp48614_c0,comp41583_c0,comp33817_c0,comp37545_c0
GO:0042026	protein refolding	biological_process	0.073659	1	1	239	4	24334	comp50678_c0
GO:0072357	PTW/PP1 phosphatase complex	cellular_component	0.073781	1	1	239	3	24334	comp50425_c2
GO:0030141	secretory granule	cellular_component	0.074289	1	3	239	77	24334	comp20907_c0,comp50678_c0,comp20892_c1
GO:0032755	positive regulation of interleukin-6 production	biological_process	0.074402	1	1	239	6	24334	comp50678_c0
GO:0015669	gas transport	biological_process	0.075232	1	1	239	5	24334	comp45727_c0
GO:0046426	negative regulation of JAK-STAT cascade	biological_process	0.075464	1	1	239	7	24334	comp56843_c1
GO:0009895	negative regulation of catabolic process	biological_process	0.075466	1	2	239	42	24334	comp54584_c0,comp56354_c0
GO:0043021	ribonucleoprotein complex binding	molecular_function	0.0756	1	2	239	43	24334	comp48055_c0,comp48055_c1
GO:0051235	maintenance of location	biological_process	0.075612	1	5	239	186	24334	comp52418_c0,comp48167_c0,comp20892_c1,comp47836_c0,comp56354_c0
GO:0005884	actin filament	cellular_component	0.075615	1	2	239	36	24334	comp57072_c1,comp56354_c2
GO:0018149	peptide cross-linking	biological_process	0.075672	1	2	239	38	24334	comp54316_c0,comp48806_c2
GO:0010611	regulation of cardiac muscle hypertrophy	biological_process	0.075749	1	1	239	4	24334	comp55052_c7
GO:0014743	regulation of muscle hypertrophy	biological_process	0.075749	1	1	239	4	24334	comp55052_c7
GO:0043206	extracellular fibril organization	biological_process	0.076002	1	1	239	3	24334	comp54316_c0
GO:0097435	fibril organization	biological_process	0.076002	1	1	239	3	24334	comp54316_c0
GO:0030036	actin cytoskeleton organization	biological_process	0.076067	1	6	239	248	24334	comp20892_c1,comp56843_c1,comp50363_c1,comp56354_c2,comp56354_c0,comp57498_c4
GO:0005672	transcription factor TFIIA complex	cellular_component	0.07634	1	2	239	29	24334	comp53797_c0,comp56200_c1
GO:0004521	endoribonuclease activity	molecular_function	0.076384	1	3	239	80	24334	comp57312_c2,comp54996_c0,comp53815_c0
GO:0007008	outer mitochondrial membrane organization	biological_process	0.076693	1	1	239	7	24334	comp57147_c1
GO:0045040	protein import into mitochondrial outer membrane	biological_process	0.076693	1	1	239	7	24334	comp57147_c1
GO:0000917	barrier septum assembly	biological_process	0.076879	1	3	239	71	24334	comp48614_c0,comp54996_c0,comp56354_c2
GO:0090529	cell septum assembly	biological_process	0.076879	1	3	239	71	24334	comp56354_c2,comp54996_c0,comp48614_c0
GO:0030016	myofibril	cellular_component	0.077233	1	3	239	105	24334	comp55647_c1,comp50598_c1,comp48167_c0
GO:0002228	natural killer cell mediated immunity	biological_process	0.077655	1	1	239	12	24334	comp20889_c0
GO:0042267	natural killer cell mediated cytotoxicity	biological_process	0.077655	1	1	239	12	24334	comp20889_c0
GO:0005525	GTP binding	molecular_function	0.078021	1	11	239	491	24334	comp47973_c0,comp57778_c0,comp56502_c0,comp57796_c0,comp48768_c0,comp57473_c0,comp50650_c3,comp56349_c0,comp55698_c0,comp56502_c2,comp38061_c0
GO:0009968	negative regulation of signal transduction	biological_process	0.07804	1	8	239	393	24334	comp56843_c1,comp48055_c1,comp34884_c0,comp54584_c0,comp55052_c7,comp57659_c0,comp48055_c0,comp53710_c0
GO:0008022	protein C-terminus binding	molecular_function	0.078269	1	3	239	86	24334	comp45310_c0,comp52718_c0,comp57072_c1
GO:0016021	integral to membrane	cellular_component	0.078321	1	54	239	4016	24334	comp55647_c1,comp57851_c0,comp45767_c0,comp57333_c0,comp50678_c0,comp57311_c5,comp57480_c0,comp34282_c0,comp57013_c0,comp56909_c0,comp52718_c0,comp51364_c0,comp56987_c1,comp56200_c1,comp57510_c0,comp48614_c0,comp43360_c0,comp48339_c0,comp51021_c0,comp48055_c1,comp57072_c1,comp56583_c0,comp54331_c1,comp56354_c2,comp55052_c7,comp50500_c0,comp50425_c2,comp54537_c0,comp56491_c1,comp56594_c0,comp48055…
GO:0044422	organelle part	cellular_component	0.078853	1	73	239	5355	24334	comp54437_c0,comp52361_c0,comp49240_c0,comp47836_c0,comp56517_c0,comp50598_c1,comp32345_c0,comp54480_c0,comp49948_c0,comp48768_c0,comp53221_c1,comp34472_c1,comp53767_c0,comp56502_c2,comp44815_c0,comp48167_c0,comp56843_c1,comp35318_c0,comp57696_c0,comp56315_c0,comp53638_c2,comp57311_c5,comp44531_c0,comp53797_c0,comp41769_c0,comp50678_c0,comp48614_c0,comp57147_c1,comp37878_c0,comp56200_c1,comp20887…
GO:0032506	cytokinetic process	biological_process	0.079745	1	3	239	72	24334	comp56354_c2,comp54996_c0,comp48614_c0
GO:0019954	asexual reproduction	biological_process	0.079803	1	3	239	74	24334	comp48614_c0,comp54996_c0,comp56354_c2
GO:0004540	ribonuclease activity	molecular_function	0.079925	1	4	239	118	24334	comp57312_c2,comp53815_c0,comp55561_c0,comp54996_c0
GO:0030521	androgen receptor signaling pathway	biological_process	0.079931	1	2	239	45	24334	comp52370_c0,comp50650_c3
GO:0030048	actin filament-based movement	biological_process	0.080159	1	2	239	43	24334	comp56354_c2,comp48167_c0
GO:0006879	cellular iron ion homeostasis	biological_process	0.080388	1	2	239	38	24334	comp51700_c0,comp45945_c0
GO:0005114	type II transforming growth factor beta receptor binding	molecular_function	0.080915	1	1	239	3	24334	comp47840_c0
GO:0005044	scavenger receptor activity	molecular_function	0.080957	1	2	239	52	24334	comp56349_c0,comp47961_c0
GO:0004523	ribonuclease H activity	molecular_function	0.08135	1	2	239	31	24334	comp53815_c0,comp54996_c0
GO:0006997	nucleus organization	biological_process	0.081355	1	2	239	49	24334	comp48167_c0,comp53810_c0
GO:0060052	neurofilament cytoskeleton organization	biological_process	0.0814	1	1	239	5	24334	comp41769_c0
GO:0031616	spindle pole centrosome	cellular_component	0.081423	1	1	239	5	24334	comp53797_c0
GO:0043502	regulation of muscle adaptation	biological_process	0.081765	1	1	239	6	24334	comp55052_c7
GO:0051764	actin crosslink formation	biological_process	0.082125	1	1	239	3	24334	comp56354_c0
GO:0007276	gamete generation	biological_process	0.082439	1	4	239	148	24334	comp53810_c0,comp52370_c0,comp55256_c0,comp20999_c0
GO:0022607	cellular component assembly	biological_process	0.08252	1	19	239	1130	24334	comp48614_c0,comp51379_c0,comp54049_c0,comp55256_c0,comp53810_c0,comp54996_c0,comp56354_c0,comp50363_c1,comp41769_c0,comp52361_c0,comp47561_c0,comp38064_c0,comp20892_c1,comp56502_c0,comp56354_c2,comp48768_c0,comp50650_c3,comp56843_c1,comp56502_c2
GO:0031398	positive regulation of protein ubiquitination	biological_process	0.082605	1	2	239	40	24334	comp48055_c0,comp48055_c1
GO:0019538	protein metabolic process	biological_process	0.082801	1	63	239	4494	24334	comp52418_c0,comp54316_c0,comp39019_c0,comp56583_c0,comp48055_c1,comp50425_c2,comp52922_c0,comp35305_c0,comp55052_c7,comp34586_c0,comp34419_c1,comp46502_c0,comp48055_c0,comp48806_c2,comp50678_c0,comp37750_c0,comp53797_c0,comp57851_c0,comp53810_c0,comp57842_c0,comp56909_c0,comp52370_c0,comp46064_c0,comp57824_c0,comp57846_c0,comp20887_c0,comp42115_c0,comp54291_c0,comp41583_c0,comp56843_c1,comp51296…
GO:0042118	endothelial cell activation	biological_process	0.083181	1	1	239	3	24334	comp47840_c0
GO:0032729	positive regulation of interferon-gamma production	biological_process	0.083224	1	1	239	7	24334	comp50678_c0
GO:0043498	cell surface binding	molecular_function	0.083424	1	1	239	5	24334	comp50678_c0
GO:0042993	positive regulation of transcription factor import into nucleus	biological_process	0.084099	1	1	239	6	24334	comp56354_c0
GO:0023057	negative regulation of signaling	biological_process	0.084338	1	8	239	401	24334	comp48055_c1,comp56843_c1,comp53710_c0,comp57659_c0,comp48055_c0,comp55052_c7,comp54584_c0,comp34884_c0
GO:0045087	innate immune response	biological_process	0.08454	1	3	239	103	24334	comp50678_c0,comp53710_c0,comp20889_c0
GO:0034257	nicotinamide riboside transmembrane transporter activity	molecular_function	0.084549	1	1	239	7	24334	comp56472_c0
GO:0034258	nicotinamide riboside transport	biological_process	0.084549	1	1	239	7	24334	comp56472_c0
GO:0032956	regulation of actin cytoskeleton organization	biological_process	0.084567	1	3	239	103	24334	comp56843_c1,comp20892_c1,comp50363_c1
GO:0034698	response to gonadotropin stimulus	biological_process	0.085485	1	1	239	3	24334	comp47840_c0
GO:0070542	response to fatty acid	biological_process	0.085739	1	1	239	5	24334	comp47840_c0
GO:0044707	single-multicellular organism process	biological_process	0.08582	1	25	239	1881	24334	comp57311_c5,comp54063_c0,comp34282_c0,comp54996_c0,comp48714_c0,comp44531_c0,comp47840_c0,comp53797_c0,comp52361_c0,comp50678_c0,comp20904_c0,comp20999_c0,comp34884_c0,comp57519_c3,comp57861_c0,comp54331_c1,comp44815_c0,comp45636_c0,comp56843_c1,comp53710_c0,comp48055_c0,comp52820_c3,comp55052_c7,comp20892_c1,comp54439_c0
GO:0008301	DNA binding, bending	molecular_function	0.085927	1	1	239	13	24334	comp56856_c2
GO:0010648	negative regulation of cell communication	biological_process	0.087626	1	8	239	406	24334	comp56843_c1,comp48055_c1,comp55052_c7,comp34884_c0,comp54584_c0,comp53710_c0,comp57659_c0,comp48055_c0
GO:0072669	tRNA-splicing ligase complex	cellular_component	0.088664	1	1	239	6	24334	comp52820_c3
GO:0010333	terpene synthase activity	molecular_function	0.088835	1	1	239	6	24334	comp47969_c0
GO:0017158	regulation of calcium ion-dependent exocytosis	biological_process	0.089072	1	1	239	12	24334	comp54063_c0
GO:0050776	regulation of immune response	biological_process	0.089455	1	4	239	149	24334	comp50678_c0,comp54316_c0,comp54063_c0,comp53710_c0
GO:0032502	developmental process	biological_process	0.089476	1	23	239	1652	24334	comp52361_c0,comp44531_c0,comp53810_c0,comp47840_c0,comp34282_c0,comp54996_c0,comp57311_c5,comp37878_c0,comp57519_c3,comp50251_c0,comp20999_c0,comp34884_c0,comp20904_c0,comp45636_c0,comp44815_c0,comp56354_c2,comp57861_c0,comp48055_c1,comp54439_c0,comp20892_c1,comp55052_c7,comp52820_c3,comp48055_c0
GO:0006290	pyrimidine dimer repair	biological_process	0.089689	1	1	239	8	24334	comp37878_c0
GO:0045502	dynein binding	molecular_function	0.089702	1	3	239	84	24334	comp48768_c0,comp56354_c2,comp52361_c0
GO:0010677	negative regulation of cellular carbohydrate metabolic process	biological_process	0.089704	1	1	239	10	24334	comp54584_c0
GO:0042312	regulation of vasodilation	biological_process	0.089873	1	1	239	14	24334	comp48714_c0
GO:0048856	anatomical structure development	biological_process	0.09042	1	17	239	1157	24334	comp48055_c0,comp52820_c3,comp54439_c0,comp48055_c1,comp57861_c0,comp56354_c2,comp44815_c0,comp20904_c0,comp20999_c0,comp34884_c0,comp50251_c0,comp57519_c3,comp57311_c5,comp54996_c0,comp47840_c0,comp53810_c0,comp52361_c0
GO:0030313	cell envelope	cellular_component	0.090584	1	2	239	46	24334	comp20999_c0,comp34458_c0
GO:0006283	transcription-coupled nucleotide-excision repair	biological_process	0.091063	1	1	239	10	24334	comp37878_c0
GO:0001778	plasma membrane repair	biological_process	0.091488	1	1	239	6	24334	comp56354_c2
GO:0016477	cell migration	biological_process	0.091635	1	8	239	399	24334	comp47840_c0,comp56354_c2,comp52361_c0,comp48167_c0,comp47961_c0,comp34884_c0,comp54049_c0,comp20892_c1
GO:0031625	ubiquitin protein ligase binding	molecular_function	0.092135	1	3	239	76	24334	comp48055_c1,comp48055_c0,comp53797_c0
GO:0044389	small conjugating protein ligase binding	molecular_function	0.092135	1	3	239	76	24334	comp48055_c0,comp48055_c1,comp53797_c0
GO:0030522	intracellular receptor signaling pathway	biological_process	0.092598	1	3	239	109	24334	comp50650_c3,comp53710_c0,comp52370_c0
GO:0003300	cardiac muscle hypertrophy	biological_process	0.092881	1	1	239	6	24334	comp55052_c7
GO:0014896	muscle hypertrophy	biological_process	0.092881	1	1	239	6	24334	comp55052_c7
GO:0014897	striated muscle hypertrophy	biological_process	0.092881	1	1	239	6	24334	comp55052_c7
GO:0040015	negative regulation of multicellular organism growth	biological_process	0.093128	1	1	239	9	24334	comp44531_c0
GO:0033157	regulation of intracellular protein transport	biological_process	0.093328	1	3	239	96	24334	comp20889_c0,comp56354_c0,comp34884_c0
GO:0043027	cysteine-type endopeptidase inhibitor activity involved in apoptotic process	molecular_function	0.093346	1	1	239	12	24334	comp48055_c1
GO:0046470	phosphatidylcholine metabolic process	biological_process	0.094824	1	1	239	6	24334	comp47961_c0
GO:0001653	peptide receptor activity	molecular_function	0.094898	1	2	239	59	24334	comp43360_c0,comp56472_c0
GO:0008528	G-protein coupled peptide receptor activity	molecular_function	0.094898	1	2	239	59	24334	comp56472_c0,comp43360_c0
GO:1901700	response to oxygen-containing compound	biological_process	0.09546	1	6	239	294	24334	comp54316_c0,comp55256_c0,comp47840_c0,comp54331_c1,comp51379_c0,comp20889_c0
GO:0042311	vasodilation	biological_process	0.095908	1	1	239	15	24334	comp48714_c0
GO:0045912	negative regulation of carbohydrate metabolic process	biological_process	0.096318	1	1	239	11	24334	comp54584_c0
GO:0002755	MyD88-dependent toll-like receptor signaling pathway	biological_process	0.096448	1	1	239	8	24334	comp50678_c0
GO:0031492	nucleosomal DNA binding	molecular_function	0.09664	1	1	239	8	24334	comp37878_c0
GO:0050750	low-density lipoprotein particle receptor binding	molecular_function	0.096781	1	1	239	8	24334	comp52370_c0
GO:0048599	oocyte development	biological_process	0.096999	1	1	239	10	24334	comp53810_c0
GO:0032386	regulation of intracellular transport	biological_process	0.097014	1	4	239	148	24334	comp50425_c2,comp34884_c0,comp20889_c0,comp56354_c0
GO:0030317	sperm motility	biological_process	0.097028	1	1	239	12	24334	comp52370_c0
GO:0017160	Ral GTPase binding	molecular_function	0.097244	1	1	239	4	24334	comp56354_c0
GO:0046332	SMAD binding	molecular_function	0.097862	1	2	239	39	24334	comp54316_c0,comp47840_c0
GO:0070325	lipoprotein particle receptor binding	molecular_function	0.098344	1	1	239	9	24334	comp52370_c0
GO:0043500	muscle adaptation	biological_process	0.098786	1	1	239	8	24334	comp55052_c7
GO:0007195	adenylate cyclase-inhibiting dopamine receptor signaling pathway	biological_process	0.099238	1	1	239	13	24334	comp56354_c0
GO:0043032	positive regulation of macrophage activation	biological_process	0.09952	1	1	239	5	24334	comp50678_c0
GO:0019901	protein kinase binding	molecular_function	0.099554	1	5	239	198	24334	comp56354_c0,comp50425_c2,comp53767_c0,comp44815_c0,comp53797_c0
GO:0010225	response to UV-C	biological_process	0.10016	1	1	239	9	24334	comp37878_c0
GO:0034673	inhibin-betaglycan-ActRII complex	cellular_component	0.10032	1	1	239	3	24334	comp47840_c0
GO:0019907	cyclin-dependent protein kinase activating kinase holoenzyme complex	cellular_component	0.1009	1	1	239	6	24334	comp50678_c0
GO:0005212	structural constituent of eye lens	molecular_function	0.10101	1	1	239	19	24334	comp57861_c0
GO:0055072	iron ion homeostasis	biological_process	0.10103	1	2	239	44	24334	comp51700_c0,comp45945_c0
GO:0032613	interleukin-10 production	biological_process	0.10137	1	1	239	5	24334	comp50678_c0
GO:0032653	regulation of interleukin-10 production	biological_process	0.10137	1	1	239	5	24334	comp50678_c0
GO:0048566	embryonic digestive tract development	biological_process	0.10138	1	1	239	6	24334	comp47840_c0
GO:0001871	pattern binding	molecular_function	0.10145	1	2	239	45	24334	comp47961_c0,comp57168_c0
GO:0030247	polysaccharide binding	molecular_function	0.10145	1	2	239	45	24334	comp47961_c0,comp57168_c0
GO:0001819	positive regulation of cytokine production	biological_process	0.10204	1	2	239	47	24334	comp53710_c0,comp50678_c0
GO:0044249	cellular biosynthetic process	biological_process	0.10229	1	76	239	5992	24334	comp20920_c0,comp50857_c0,comp44369_c0,comp34458_c0,comp38274_c0,comp56354_c0,comp43372_c0,comp37545_c0,comp20896_c0,comp52285_c0,comp51296_c0,comp47969_c0,comp38792_c0,comp57824_c0,comp42115_c0,comp45023_c0,comp55698_c0,comp54528_c6,comp54815_c0,comp38061_c0,comp54996_c0,comp56909_c0,comp57842_c0,comp48714_c0,comp46064_c0,comp55481_c3,comp54439_c0,comp46490_c0,comp50425_c2,comp54584_c0,comp34586…
GO:0007128	meiotic prophase I	biological_process	0.1024	1	1	239	12	24334	comp53810_c0
GO:0051324	prophase	biological_process	0.1024	1	1	239	12	24334	comp53810_c0
GO:0008278	cohesin complex	cellular_component	0.10267	1	1	239	5	24334	comp47836_c0
GO:0044459	plasma membrane part	cellular_component	0.10275	1	15	239	998	24334	comp45023_c0,comp55679_c0,comp50500_c0,comp55052_c7,comp47840_c0,comp54331_c1,comp32881_c0,comp57072_c1,comp57311_c5,comp52418_c0,comp48167_c0,comp50678_c0,comp49240_c0,comp57530_c0,comp55647_c1
GO:0010035	response to inorganic substance	biological_process	0.10298	1	3	239	110	24334	comp56856_c2,comp54331_c1,comp20889_c0
GO:0016788	hydrolase activity, acting on ester bonds	molecular_function	0.1031	1	19	239	1096	24334	comp57301_c1,comp49948_c0,comp53990_c0,comp55561_c0,comp54331_c1,comp57312_c2,comp52272_c0,comp48806_c2,comp57553_c0,comp54996_c0,comp54370_c0,comp53815_c0,comp57519_c3,comp56987_c1,comp51364_c0,comp34451_c0,comp47961_c0,comp52544_c0,comp41583_c0
GO:0000303	response to superoxide	biological_process	0.10311	1	1	239	12	24334	comp20889_c0
GO:0009994	oocyte differentiation	biological_process	0.10321	1	1	239	11	24334	comp53810_c0
GO:0022627	cytosolic small ribosomal subunit	cellular_component	0.10354	1	1	239	13	24334	comp42115_c0
GO:0005883	neurofilament	cellular_component	0.10355	1	1	239	4	24334	comp41769_c0
GO:0019861	flagellum	cellular_component	0.10371	1	1	239	9	24334	comp50529_c0
GO:0009615	response to virus	biological_process	0.10373	1	2	239	41	24334	comp54335_c0,comp53710_c0
GO:0002443	leukocyte mediated immunity	biological_process	0.10407	1	2	239	53	24334	comp20889_c0,comp50678_c0
GO:0006884	cell volume homeostasis	biological_process	0.1043	1	1	239	5	24334	comp54331_c1
GO:0030176	integral to endoplasmic reticulum membrane	cellular_component	0.10503	1	3	239	79	24334	comp55190_c1,comp48055_c0,comp48055_c1
GO:0060053	neurofilament cytoskeleton	cellular_component	0.10521	1	1	239	5	24334	comp41769_c0
GO:0042995	cell projection	cellular_component	0.10529	1	12	239	731	24334	comp56354_c2,comp48768_c0,comp57072_c1,comp48167_c0,comp56843_c1,comp41769_c0,comp49240_c0,comp52361_c0,comp48614_c0,comp45023_c0,comp52750_c0,comp56315_c0
GO:0019643	reductive tricarboxylic acid cycle	biological_process	0.1055	1	1	239	10	24334	comp20907_c0
GO:0043029	T cell homeostasis	biological_process	0.10558	1	1	239	8	24334	comp44815_c0
GO:0045109	intermediate filament organization	biological_process	0.10563	1	1	239	6	24334	comp41769_c0
GO:0021680	cerebellar Purkinje cell layer development	biological_process	0.10584	1	1	239	13	24334	comp48055_c0
GO:0045860	positive regulation of protein kinase activity	biological_process	0.10591	1	4	239	186	24334	comp53767_c0,comp48055_c0,comp54063_c0,comp48055_c1
GO:0031032	actomyosin structure organization	biological_process	0.10595	1	1	239	15	24334	comp57498_c4
GO:0043234	protein complex	cellular_component	0.10619	1	70	239	5369	24334	comp50425_c2,comp54439_c0,comp54584_c0,comp56502_c0,comp35305_c0,comp41583_c0,comp53400_c0,comp54291_c0,comp54370_c0,comp42434_c0,comp55481_c3,comp55698_c0,comp54815_c0,comp38061_c0,comp55561_c0,comp51296_c0,comp38792_c0,comp47973_c0,comp44369_c0,comp51669_c0,comp32881_c0,comp57553_c0,comp56354_c0,comp46863_c0,comp47561_c0,comp48806_c2,comp48055_c0,comp50500_c0,comp33817_c0,comp55052_c7,comp54331…
GO:0050431	transforming growth factor beta binding	molecular_function	0.10627	1	1	239	5	24334	comp47840_c0
GO:0004675	transmembrane receptor protein serine/threonine kinase activity	molecular_function	0.10639	1	2	239	34	24334	comp47840_c0,comp34884_c0
GO:0015672	monovalent inorganic cation transport	biological_process	0.10745	1	14	239	870	24334	comp48768_c0,comp42434_c0,comp54331_c1,comp55481_c3,comp48055_c1,comp48167_c0,comp56517_c0,comp55647_c1,comp41583_c0,comp48806_c2,comp48614_c0,comp33817_c0,comp55052_c7,comp37545_c0
GO:0004611	phosphoenolpyruvate carboxykinase activity	molecular_function	0.10748	1	1	239	13	24334	comp20907_c0
GO:0032615	interleukin-12 production	biological_process	0.10793	1	1	239	8	24334	comp50678_c0
GO:0032655	regulation of interleukin-12 production	biological_process	0.10793	1	1	239	8	24334	comp50678_c0
GO:0032970	regulation of actin filament-based process	biological_process	0.10814	1	3	239	114	24334	comp20892_c1,comp56843_c1,comp50363_c1
GO:0051239	regulation of multicellular organismal process	biological_process	0.10844	1	13	239	831	24334	comp54439_c0,comp34884_c0,comp20999_c0,comp55052_c7,comp57519_c3,comp53710_c0,comp50678_c0,comp52361_c0,comp53810_c0,comp48714_c0,comp47840_c0,comp44531_c0,comp54063_c0
GO:0032507	maintenance of protein location in cell	biological_process	0.10896	1	4	239	142	24334	comp52418_c0,comp48167_c0,comp47836_c0,comp56354_c0
GO:0031022	nuclear migration along microfilament	biological_process	0.11015	1	1	239	16	24334	comp48167_c0
GO:0043623	cellular protein complex assembly	biological_process	0.11032	1	7	239	321	24334	comp52361_c0,comp56502_c2,comp56502_c0,comp50363_c1,comp20892_c1,comp50650_c3,comp48768_c0
GO:0016838	carbon-oxygen lyase activity, acting on phosphates	molecular_function	0.11059	1	1	239	9	24334	comp47969_c0
GO:0038024	cargo receptor activity	molecular_function	0.11083	1	2	239	62	24334	comp47961_c0,comp56349_c0
GO:0015026	coreceptor activity	molecular_function	0.11095	1	1	239	5	24334	comp47840_c0
GO:0044425	membrane part	cellular_component	0.11108	1	67	239	5203	24334	comp50425_c2,comp45023_c0,comp41583_c0,comp20904_c0,comp48339_c0,comp55481_c3,comp57013_c0,comp56909_c0,comp42434_c0,comp45767_c0,comp57333_c0,comp52285_c0,comp37545_c0,comp50529_c0,comp44402_c0,comp20651_c0,comp54931_c0,comp51296_c0,comp55190_c1,comp50857_c0,comp32881_c0,comp56354_c0,comp56472_c0,comp54537_c0,comp56491_c1,comp48055_c0,comp48806_c2,comp56594_c0,comp54335_c0,comp55052_c7,comp33817…
GO:0004097	catechol oxidase activity	molecular_function	0.11162	1	1	239	7	24334	comp54601_c0
GO:0021575	hindbrain morphogenesis	biological_process	0.11171	1	1	239	16	24334	comp48055_c0
GO:0021587	cerebellum morphogenesis	biological_process	0.11171	1	1	239	16	24334	comp48055_c0
GO:0002252	immune effector process	biological_process	0.11175	1	3	239	107	24334	comp50678_c0,comp53710_c0,comp20889_c0
GO:0051087	chaperone binding	molecular_function	0.11197	1	2	239	47	24334	comp50678_c0,comp48055_c0
GO:0006110	regulation of glycolysis	biological_process	0.11207	1	1	239	12	24334	comp54584_c0
GO:0034992	microtubule organizing center attachment site	cellular_component	0.11215	1	1	239	17	24334	comp48167_c0
GO:0034993	SUN-KASH complex	cellular_component	0.11215	1	1	239	17	24334	comp48167_c0
GO:0090286	cytoskeletal anchoring at nuclear membrane	biological_process	0.11215	1	1	239	17	24334	comp48167_c0
GO:0015977	carbon fixation	biological_process	0.11239	1	1	239	14	24334	comp20907_c0
GO:0051015	actin filament binding	molecular_function	0.11288	1	2	239	47	24334	comp56354_c0,comp56354_c2
GO:0009225	nucleotide-sugar metabolic process	biological_process	0.1129	1	2	239	43	24334	comp54528_c6,comp50425_c2
GO:0021695	cerebellar cortex development	biological_process	0.11299	1	1	239	16	24334	comp48055_c0
GO:0051010	microtubule plus-end binding	molecular_function	0.11317	1	1	239	15	24334	comp49240_c0
GO:0045088	regulation of innate immune response	biological_process	0.11389	1	2	239	54	24334	comp53710_c0,comp50678_c0
GO:0004518	nuclease activity	molecular_function	0.114	1	8	239	388	24334	comp55561_c0,comp54370_c0,comp54996_c0,comp53815_c0,comp51364_c0,comp56987_c1,comp57312_c2,comp34451_c0
GO:0045930	negative regulation of mitotic cell cycle	biological_process	0.11457	1	1	239	10	24334	comp52358_c0
GO:0048365	Rac GTPase binding	molecular_function	0.11514	1	1	239	15	24334	comp56354_c0
GO:0042503	tyrosine phosphorylation of Stat3 protein	biological_process	0.11514	1	1	239	9	24334	comp56843_c1
GO:0042516	regulation of tyrosine phosphorylation of Stat3 protein	biological_process	0.11514	1	1	239	9	24334	comp56843_c1
GO:0032609	interferon-gamma production	biological_process	0.11519	1	1	239	11	24334	comp50678_c0
GO:0032649	regulation of interferon-gamma production	biological_process	0.11519	1	1	239	11	24334	comp50678_c0
GO:0000904	cell morphogenesis involved in differentiation	biological_process	0.11608	1	3	239	140	24334	comp47840_c0,comp34884_c0,comp44815_c0
GO:0042775	mitochondrial ATP synthesis coupled electron transport	biological_process	0.1161	1	4	239	176	24334	comp37545_c0,comp41583_c0,comp42434_c0,comp48055_c1
GO:0030898	actin-dependent ATPase activity	molecular_function	0.11627	1	1	239	7	24334	comp56354_c2
GO:0050778	positive regulation of immune response	biological_process	0.11635	1	3	239	106	24334	comp50678_c0,comp54063_c0,comp53710_c0
GO:0004828	serine-tRNA ligase activity	molecular_function	0.11662	1	2	239	49	24334	comp52750_c0,comp48768_c0
GO:0006434	seryl-tRNA aminoacylation	biological_process	0.11662	1	2	239	49	24334	comp52750_c0,comp48768_c0
GO:0005160	transforming growth factor beta receptor binding	molecular_function	0.1171	1	1	239	7	24334	comp47840_c0
GO:0030288	outer membrane-bounded periplasmic space	cellular_component	0.11729	1	1	239	15	24334	comp34458_c0
GO:0001667	ameboidal cell migration	biological_process	0.11753	1	3	239	112	24334	comp47840_c0,comp54049_c0,comp48167_c0
GO:0051651	maintenance of location in cell	biological_process	0.11769	1	4	239	150	24334	comp56354_c0,comp48167_c0,comp52418_c0,comp47836_c0
GO:0008320	protein transmembrane transporter activity	molecular_function	0.11849	1	1	239	9	24334	comp56200_c1
GO:0009526	plastid envelope	cellular_component	0.11849	1	1	239	9	24334	comp56200_c1
GO:0009941	chloroplast envelope	cellular_component	0.11849	1	1	239	9	24334	comp56200_c1
GO:0015450	P-P-bond-hydrolysis-driven protein transmembrane transporter activity	molecular_function	0.11849	1	1	239	9	24334	comp56200_c1
GO:0016460	myosin II complex	cellular_component	0.11871	1	1	239	7	24334	comp56354_c2
GO:0045921	positive regulation of exocytosis	biological_process	0.11887	1	1	239	15	24334	comp54063_c0
GO:0030145	manganese ion binding	molecular_function	0.11911	1	2	239	43	24334	comp57311_c5,comp56987_c1
GO:0070301	cellular response to hydrogen peroxide	biological_process	0.11933	1	1	239	13	24334	comp20889_c0
GO:0002697	regulation of immune effector process	biological_process	0.11955	1	2	239	52	24334	comp50678_c0,comp53710_c0
GO:0009411	response to UV	biological_process	0.11995	1	2	239	52	24334	comp37878_c0,comp56856_c2
GO:0004748	ribonucleoside-diphosphate reductase activity, thioredoxin disulfide as acceptor	molecular_function	0.12039	1	1	239	11	24334	comp50598_c1
GO:0005971	ribonucleoside-diphosphate reductase complex	cellular_component	0.12039	1	1	239	11	24334	comp50598_c1
GO:0016728	oxidoreductase activity, acting on CH or CH2 groups, disulfide as acceptor	molecular_function	0.12039	1	1	239	11	24334	comp50598_c1
GO:0001909	leukocyte mediated cytotoxicity	biological_process	0.12039	1	1	239	15	24334	comp20889_c0
GO:0002711	positive regulation of T cell mediated immunity	biological_process	0.12057	1	1	239	6	24334	comp50678_c0
GO:0022604	regulation of cell morphogenesis	biological_process	0.12066	1	3	239	107	24334	comp34884_c0,comp56354_c2,comp47840_c0
GO:0045216	cell-cell junction organization	biological_process	0.12087	1	2	239	48	24334	comp51021_c0,comp56843_c1
GO:0043030	regulation of macrophage activation	biological_process	0.12109	1	1	239	8	24334	comp50678_c0
GO:0051656	establishment of organelle localization	biological_process	0.1216	1	3	239	94	24334	comp56354_c2,comp48167_c0,comp49240_c0
GO:0051297	centrosome organization	biological_process	0.1218	1	2	239	49	24334	comp47836_c0,comp50425_c2
GO:0007019	microtubule depolymerization	biological_process	0.12192	1	1	239	13	24334	comp49240_c0
GO:0043028	cysteine-type endopeptidase regulator activity involved in apoptotic process	molecular_function	0.12221	1	1	239	17	24334	comp48055_c1
GO:0005267	potassium channel activity	molecular_function	0.12237	1	3	239	142	24334	comp55052_c7,comp55647_c1,comp54331_c1
GO:0016032	viral process	biological_process	0.12241	1	11	239	659	24334	comp54331_c1,comp48768_c0,comp53221_c1,comp52361_c0,comp38557_c0,comp48339_c0,comp54481_c0,comp46006_c0,comp50529_c0,comp50425_c2,comp57696_c0
GO:0051782	negative regulation of cell division	biological_process	0.12295	1	1	239	11	24334	comp20999_c0
GO:0031258	lamellipodium membrane	cellular_component	0.12302	1	1	239	18	24334	comp48167_c0
GO:0048471	perinuclear region of cytoplasm	cellular_component	0.12304	1	4	239	168	24334	comp48055_c1,comp56843_c1,comp54291_c0,comp53797_c0
GO:0050699	WW domain binding	molecular_function	0.12309	1	1	239	8	24334	comp53400_c0
GO:0042773	ATP synthesis coupled electron transport	biological_process	0.1245	1	4	239	180	24334	comp41583_c0,comp42434_c0,comp48055_c1,comp37545_c0
GO:0042802	identical protein binding	molecular_function	0.12492	1	10	239	550	24334	comp57851_c0,comp52361_c0,comp54931_c0,comp34472_c1,comp51021_c0,comp38274_c0,comp56354_c0,comp48768_c0,comp56354_c2,comp20889_c0
GO:0060255	regulation of macromolecule metabolic process	biological_process	0.12493	1	48	239	3665	24334	comp56200_c1,comp34884_c0,comp20999_c0,comp45023_c0,comp48614_c0,comp55698_c0,comp54815_c0,comp50678_c0,comp53797_c0,comp38061_c0,comp54996_c0,comp55536_c0,comp44531_c0,comp48714_c0,comp57311_c5,comp52922_c0,comp54439_c0,comp50425_c2,comp54584_c0,comp55052_c7,comp56594_c0,comp48055_c0,comp54335_c0,comp52418_c0,comp39019_c0,comp56354_c2,comp48055_c1,comp57072_c1,comp44369_c0,comp47961_c0,comp58162…
GO:0022411	cellular component disassembly	biological_process	0.12501	1	3	239	102	24334	comp49240_c0,comp54584_c0,comp47961_c0
GO:0070925	organelle assembly	biological_process	0.12521	1	4	239	167	24334	comp38064_c0,comp53810_c0,comp48768_c0,comp56354_c0
GO:0032420	stereocilium	cellular_component	0.1256	1	1	239	10	24334	comp57072_c1
GO:0032421	stereocilium bundle	cellular_component	0.1256	1	1	239	10	24334	comp57072_c1
GO:0006929	substrate-dependent cell migration	biological_process	0.12591	1	1	239	7	24334	comp56354_c2
GO:0000041	transition metal ion transport	biological_process	0.12602	1	4	239	148	24334	comp56349_c0,comp52285_c0,comp57473_c0,comp45945_c0
GO:0031091	platelet alpha granule	cellular_component	0.12646	1	1	239	11	24334	comp20892_c1
GO:0043470	regulation of carbohydrate catabolic process	biological_process	0.12742	1	1	239	14	24334	comp54584_c0
GO:0043471	regulation of cellular carbohydrate catabolic process	biological_process	0.12742	1	1	239	14	24334	comp54584_c0
GO:0051128	regulation of cellular component organization	biological_process	0.12747	1	11	239	653	24334	comp54291_c0,comp34884_c0,comp20892_c1,comp47961_c0,comp52361_c0,comp38557_c0,comp53767_c0,comp56843_c1,comp50363_c1,comp56354_c2,comp47840_c0
GO:0035329	hippo signaling cascade	biological_process	0.12768	1	1	239	13	24334	comp56843_c1
GO:0050688	regulation of defense response to virus	biological_process	0.12783	1	1	239	14	24334	comp53710_c0
GO:0007162	negative regulation of cell adhesion	biological_process	0.12811	1	2	239	54	24334	comp56843_c1,comp47840_c0
GO:0031349	positive regulation of defense response	biological_process	0.12816	1	2	239	56	24334	comp50678_c0,comp53710_c0
GO:0090316	positive regulation of intracellular protein transport	biological_process	0.12826	1	2	239	53	24334	comp56354_c0,comp34884_c0
GO:0009228	thiamine biosynthetic process	biological_process	0.12832	1	1	239	13	24334	comp50237_c0
GO:0042724	thiamine-containing compound biosynthetic process	biological_process	0.12832	1	1	239	13	24334	comp50237_c0
GO:0002705	positive regulation of leukocyte mediated immunity	biological_process	0.12986	1	1	239	9	24334	comp50678_c0
GO:0002708	positive regulation of lymphocyte mediated immunity	biological_process	0.12986	1	1	239	9	24334	comp50678_c0
GO:0003730	mRNA 3'-UTR binding	molecular_function	0.1299	1	1	239	13	24334	comp38274_c0
GO:0043330	response to exogenous dsRNA	biological_process	0.12991	1	1	239	7	24334	comp55647_c1
GO:0001664	G-protein coupled receptor binding	molecular_function	0.13016	1	3	239	105	24334	comp34884_c0,comp47725_c0,comp42434_c0
GO:0035412	regulation of catenin import into nucleus	biological_process	0.13021	1	1	239	14	24334	comp34884_c0
GO:0007080	mitotic metaphase plate congression	biological_process	0.13187	1	1	239	9	24334	comp49240_c0
GO:0006826	iron ion transport	biological_process	0.13198	1	3	239	93	24334	comp56349_c0,comp57473_c0,comp45945_c0
GO:0016328	lateral plasma membrane	cellular_component	0.13257	1	1	239	12	24334	comp57072_c1
GO:0045861	negative regulation of proteolysis	biological_process	0.13375	1	1	239	14	24334	comp57473_c0
GO:0042060	wound healing	biological_process	0.13424	1	5	239	231	24334	comp54316_c0,comp20892_c1,comp52361_c0,comp48055_c0,comp56354_c2
GO:0019900	kinase binding	molecular_function	0.13559	1	5	239	216	24334	comp44815_c0,comp53767_c0,comp53797_c0,comp50425_c2,comp56354_c0
GO:0008360	regulation of cell shape	biological_process	0.13653	1	2	239	53	24334	comp34884_c0,comp56354_c2
GO:0043085	positive regulation of catalytic activity	biological_process	0.13676	1	7	239	421	24334	comp48055_c0,comp48055_c1,comp54063_c0,comp56583_c0,comp50678_c0,comp53767_c0,comp55052_c7
GO:0090066	regulation of anatomical structure size	biological_process	0.13724	1	3	239	130	24334	comp48714_c0,comp20892_c1,comp50363_c1
GO:0031227	intrinsic to endoplasmic reticulum membrane	cellular_component	0.13781	1	3	239	87	24334	comp48055_c0,comp48055_c1,comp55190_c1
GO:0072593	reactive oxygen species metabolic process	biological_process	0.13867	1	2	239	62	24334	comp20889_c0,comp54584_c0
GO:0033674	positive regulation of kinase activity	biological_process	0.13914	1	4	239	206	24334	comp53767_c0,comp48055_c1,comp54063_c0,comp48055_c0
GO:0048609	multicellular organismal reproductive process	biological_process	0.13959	1	4	239	179	24334	comp55256_c0,comp20999_c0,comp52370_c0,comp53810_c0
GO:0032504	multicellular organism reproduction	biological_process	0.13985	1	4	239	180	24334	comp55256_c0,comp20999_c0,comp52370_c0,comp53810_c0
GO:0006811	ion transport	biological_process	0.1401	1	26	239	1875	24334	comp54331_c1,comp48768_c0,comp48055_c1,comp56349_c0,comp48167_c0,comp56843_c1,comp57301_c1,comp48806_c2,comp52285_c0,comp33817_c0,comp46006_c0,comp45945_c0,comp37545_c0,comp55052_c7,comp57473_c0,comp42434_c0,comp54007_c2,comp47840_c0,comp55481_c3,comp45767_c0,comp56517_c0,comp55647_c1,comp48614_c0,comp41583_c0,comp47988_c0,comp51364_c0
GO:0005125	cytokine activity	molecular_function	0.14023	1	2	239	59	24334	comp42434_c0,comp47725_c0
GO:0031527	filopodium membrane	cellular_component	0.14045	1	1	239	19	24334	comp48167_c0
GO:0010741	negative regulation of intracellular protein kinase cascade	biological_process	0.14072	1	2	239	80	24334	comp55052_c7,comp56843_c1
GO:0019882	antigen processing and presentation	biological_process	0.14095	1	2	239	48	24334	comp57530_c0,comp55679_c0
GO:0030833	regulation of actin filament polymerization	biological_process	0.14107	1	2	239	64	24334	comp50363_c1,comp20892_c1
GO:0031901	early endosome membrane	cellular_component	0.14117	1	1	239	13	24334	comp45023_c0
GO:0005523	tropomyosin binding	molecular_function	0.14165	1	1	239	10	24334	comp50598_c1
GO:0044767	single-organism developmental process	biological_process	0.14176	1	15	239	1067	24334	comp52361_c0,comp44815_c0,comp48055_c1,comp57861_c0,comp54996_c0,comp56354_c2,comp47840_c0,comp53810_c0,comp20999_c0,comp52820_c3,comp34884_c0,comp50251_c0,comp57519_c3,comp48055_c0,comp20904_c0
GO:0007051	spindle organization	biological_process	0.14177	1	2	239	50	24334	comp53767_c0,comp56354_c0
GO:0003924	GTPase activity	molecular_function	0.14187	1	8	239	363	24334	comp38061_c0,comp56502_c2,comp57473_c0,comp48768_c0,comp56349_c0,comp57778_c0,comp56502_c0,comp47973_c0
GO:0002709	regulation of T cell mediated immunity	biological_process	0.14209	1	1	239	8	24334	comp50678_c0
GO:0016538	cyclin-dependent protein serine/threonine kinase regulator activity	molecular_function	0.14219	1	1	239	18	24334	comp58162_c0
GO:0007187	G-protein coupled receptor signaling pathway, coupled to cyclic nucleotide second messenger	biological_process	0.14231	1	3	239	148	24334	comp43360_c0,comp56354_c0,comp56472_c0
GO:0046916	cellular transition metal ion homeostasis	biological_process	0.14316	1	2	239	46	24334	comp45945_c0,comp51700_c0
GO:0031554	regulation of DNA-dependent transcription, termination	biological_process	0.14352	1	1	239	11	24334	comp47961_c0
GO:0031555	transcriptional attenuation	biological_process	0.14352	1	1	239	11	24334	comp47961_c0
GO:0031556	transcriptional attenuation by ribosome	biological_process	0.14352	1	1	239	11	24334	comp47961_c0
GO:0030553	cGMP binding	molecular_function	0.14382	1	1	239	13	24334	comp54331_c1
GO:0051347	positive regulation of transferase activity	biological_process	0.14422	1	4	239	210	24334	comp48055_c0,comp54063_c0,comp48055_c1,comp53767_c0
GO:0033043	regulation of organelle organization	biological_process	0.14432	1	6	239	317	24334	comp54291_c0,comp52361_c0,comp53767_c0,comp56843_c1,comp50363_c1,comp20892_c1
GO:0016616	oxidoreductase activity, acting on the CH-OH group of donors, NAD or NADP as acceptor	molecular_function	0.14446	1	4	239	145	24334	comp54528_c6,comp51364_c0,comp57861_c0,comp46306_c0
GO:0008064	regulation of actin polymerization or depolymerization	biological_process	0.14474	1	2	239	67	24334	comp20892_c1,comp50363_c1
GO:0030832	regulation of actin filament length	biological_process	0.14474	1	2	239	67	24334	comp50363_c1,comp20892_c1
GO:0006809	nitric oxide biosynthetic process	biological_process	0.1448	1	1	239	19	24334	comp57851_c0
GO:0046209	nitric oxide metabolic process	biological_process	0.1448	1	1	239	19	24334	comp57851_c0
GO:0005109	frizzled binding	molecular_function	0.14499	1	1	239	16	24334	comp34884_c0
GO:0060284	regulation of cell development	biological_process	0.14518	1	3	239	143	24334	comp34884_c0,comp47840_c0,comp53810_c0
GO:0019825	oxygen binding	molecular_function	0.14533	1	1	239	12	24334	comp45727_c0
GO:0004526	ribonuclease P activity	molecular_function	0.14603	1	1	239	12	24334	comp57312_c2
GO:0009086	methionine biosynthetic process	biological_process	0.14642	1	1	239	16	24334	comp45945_c0
GO:0031491	nucleosome binding	molecular_function	0.1467	1	1	239	13	24334	comp37878_c0
GO:0010633	negative regulation of epithelial cell migration	biological_process	0.14696	1	1	239	7	24334	comp47840_c0
GO:0051310	metaphase plate congression	biological_process	0.14698	1	1	239	11	24334	comp49240_c0
GO:0001889	liver development	biological_process	0.14725	1	1	239	23	24334	comp47840_c0
GO:0006875	cellular metal ion homeostasis	biological_process	0.1479	1	4	239	171	24334	comp51700_c0,comp54331_c1,comp43360_c0,comp45945_c0
GO:0008217	regulation of blood pressure	biological_process	0.14794	1	1	239	22	24334	comp48714_c0
GO:0061008	hepaticobiliary system development	biological_process	0.14855	1	1	239	24	24334	comp47840_c0
GO:0051345	positive regulation of hydrolase activity	biological_process	0.14953	1	4	239	200	24334	comp48055_c1,comp48055_c0,comp55052_c7,comp50678_c0
GO:0030863	cortical cytoskeleton	cellular_component	0.14965	1	2	239	49	24334	comp56843_c1,comp50598_c1
GO:0007029	endoplasmic reticulum organization	biological_process	0.14989	1	1	239	15	24334	comp20651_c0
GO:0005515	protein binding	molecular_function	0.15012	1	96	239	7096	24334	comp57713_c0,comp51021_c0,comp52418_c0,comp48055_c1,comp57072_c1,comp54331_c1,comp56354_c2,comp52922_c0,comp33817_c0,comp48055_c0,comp52670_c5,comp57851_c0,comp53797_c0,comp45310_c0,comp53050_c0,comp42387_c0,comp50678_c0,comp38503_c0,comp34282_c0,comp54007_c2,comp52370_c0,comp34884_c0,comp20999_c0,comp52718_c0,comp56987_c1,comp54049_c0,comp54481_c0,comp56200_c1,comp57147_c1,comp57301_c1,comp38557…
GO:0007275	multicellular organismal development	biological_process	0.15066	1	15	239	1140	24334	comp20999_c0,comp52820_c3,comp34884_c0,comp57519_c3,comp54439_c0,comp48055_c0,comp20904_c0,comp52361_c0,comp44815_c0,comp45636_c0,comp57311_c5,comp57861_c0,comp34282_c0,comp54996_c0,comp47840_c0
GO:0032635	interleukin-6 production	biological_process	0.15083	1	1	239	17	24334	comp50678_c0
GO:0032675	regulation of interleukin-6 production	biological_process	0.15083	1	1	239	17	24334	comp50678_c0
GO:0051241	negative regulation of multicellular organismal process	biological_process	0.15106	1	3	239	125	24334	comp44531_c0,comp53710_c0,comp55052_c7
GO:0003810	protein-glutamine gamma-glutamyltransferase activity	molecular_function	0.15111	1	1	239	12	24334	comp48806_c2
GO:0042542	response to hydrogen peroxide	biological_process	0.15113	1	1	239	19	24334	comp20889_c0
GO:0030677	ribonuclease P complex	cellular_component	0.1518	1	1	239	13	24334	comp57312_c2
GO:0030004	cellular monovalent inorganic cation homeostasis	biological_process	0.15224	1	1	239	16	24334	comp54331_c1
GO:0035411	catenin import into nucleus	biological_process	0.15272	1	1	239	15	24334	comp34884_c0
GO:0015980	energy derivation by oxidation of organic compounds	biological_process	0.15328	1	6	239	347	24334	comp20907_c0,comp37545_c0,comp48055_c1,comp41583_c0,comp42434_c0,comp53852_c0
GO:0003847	1-alkyl-2-acetylglycerophosphocholine esterase activity	molecular_function	0.1533	1	1	239	9	24334	comp57553_c0
GO:0008247	1-alkyl-2-acetylglycerophosphocholine esterase complex	cellular_component	0.1533	1	1	239	9	24334	comp57553_c0
GO:0009653	anatomical structure morphogenesis	biological_process	0.15361	1	10	239	667	24334	comp44815_c0,comp56354_c2,comp47840_c0,comp48055_c1,comp20999_c0,comp34884_c0,comp50251_c0,comp52820_c3,comp57519_c3,comp48055_c0
GO:0032943	mononuclear cell proliferation	biological_process	0.15403	1	2	239	66	24334	comp50678_c0,comp54063_c0
GO:0046651	lymphocyte proliferation	biological_process	0.15403	1	2	239	66	24334	comp54063_c0,comp50678_c0
GO:0051707	response to other organism	biological_process	0.15405	1	4	239	198	24334	comp53710_c0,comp44531_c0,comp54335_c0,comp53221_c1
GO:0000038	very long-chain fatty acid metabolic process	biological_process	0.15416	1	1	239	9	24334	comp51296_c0
GO:0021549	cerebellum development	biological_process	0.15438	1	1	239	25	24334	comp48055_c0
GO:0008017	microtubule binding	molecular_function	0.15439	1	4	239	138	24334	comp49240_c0,comp54291_c0,comp57696_c0,comp53400_c0
GO:0010718	positive regulation of epithelial to mesenchymal transition	biological_process	0.15506	1	1	239	13	24334	comp34884_c0
GO:0010770	positive regulation of cell morphogenesis involved in differentiation	biological_process	0.15506	1	1	239	13	24334	comp34884_c0
GO:0048565	digestive tract development	biological_process	0.15517	1	1	239	18	24334	comp47840_c0
GO:0055123	digestive system development	biological_process	0.15517	1	1	239	18	24334	comp47840_c0
GO:0001932	regulation of protein phosphorylation	biological_process	0.15542	1	8	239	484	24334	comp48055_c0,comp55052_c7,comp54063_c0,comp48055_c1,comp53767_c0,comp44815_c0,comp58162_c0,comp56843_c1
GO:0016866	intramolecular transferase activity	molecular_function	0.15544	1	2	239	48	24334	comp53990_c0,comp53852_c0
GO:0031072	heat shock protein binding	molecular_function	0.15565	1	2	239	61	24334	comp52370_c0,comp50650_c3
GO:0004312	fatty acid synthase activity	molecular_function	0.15566	1	1	239	18	24334	comp51296_c0
GO:0055117	regulation of cardiac muscle contraction	biological_process	0.15589	1	1	239	16	24334	comp55052_c7
GO:0002683	negative regulation of immune system process	biological_process	0.15614	1	2	239	65	24334	comp54316_c0,comp53710_c0
GO:0045103	intermediate filament-based process	biological_process	0.15645	1	1	239	13	24334	comp41769_c0
GO:0045104	intermediate filament cytoskeleton organization	biological_process	0.15645	1	1	239	13	24334	comp41769_c0
GO:0042180	cellular ketone metabolic process	biological_process	0.15666	1	3	239	134	24334	comp37545_c0,comp48055_c1,comp49948_c0
GO:0023021	termination of signal transduction	biological_process	0.15672	1	2	239	52	24334	comp57659_c0,comp55052_c7
GO:0038032	termination of G-protein coupled receptor signaling pathway	biological_process	0.15672	1	2	239	52	24334	comp55052_c7,comp57659_c0
GO:0070661	leukocyte proliferation	biological_process	0.15677	1	2	239	69	24334	comp50678_c0,comp54063_c0
GO:0002824	positive regulation of adaptive immune response based on somatic recombination of immune receptors built from immunoglobulin superfamily domains	biological_process	0.15752	1	1	239	12	24334	comp50678_c0
GO:0030168	platelet activation	biological_process	0.15778	1	3	239	109	24334	comp20892_c1,comp52361_c0,comp48055_c0
GO:0022037	metencephalon development	biological_process	0.15818	1	1	239	26	24334	comp48055_c0
GO:0006098	pentose-phosphate shunt	biological_process	0.15844	1	2	239	53	24334	comp51364_c0,comp50464_c1
GO:0006740	NADPH regeneration	biological_process	0.15844	1	2	239	53	24334	comp50464_c1,comp51364_c0
GO:0022843	voltage-gated cation channel activity	molecular_function	0.15894	1	3	239	170	24334	comp54331_c1,comp55052_c7,comp55647_c1
GO:0017134	fibroblast growth factor binding	molecular_function	0.15935	1	1	239	12	24334	comp53852_c0
GO:0006119	oxidative phosphorylation	biological_process	0.15948	1	5	239	258	24334	comp56517_c0,comp37545_c0,comp42434_c0,comp41583_c0,comp48055_c1
GO:0007283	spermatogenesis	biological_process	0.15949	1	2	239	54	24334	comp52370_c0,comp55256_c0
GO:0048232	male gamete generation	biological_process	0.15949	1	2	239	54	24334	comp55256_c0,comp52370_c0
GO:0003777	microtubule motor activity	molecular_function	0.15993	1	3	239	105	24334	comp57696_c0,comp49240_c0,comp53400_c0
GO:0010508	positive regulation of autophagy	biological_process	0.16012	1	3	239	111	24334	comp48614_c0,comp48768_c0,comp53767_c0
GO:0003727	single-stranded RNA binding	molecular_function	0.16021	1	1	239	18	24334	comp53710_c0
GO:0050000	chromosome localization	biological_process	0.16026	1	1	239	12	24334	comp49240_c0
GO:0051303	establishment of chromosome localization	biological_process	0.16026	1	1	239	12	24334	comp49240_c0
GO:0005242	inward rectifier potassium channel activity	molecular_function	0.16159	1	1	239	20	24334	comp55647_c1
GO:0043066	negative regulation of apoptotic process	biological_process	0.16185	1	5	239	258	24334	comp41769_c0,comp50678_c0,comp44531_c0,comp48055_c0,comp48055_c1
GO:0030334	regulation of cell migration	biological_process	0.162	1	5	239	245	24334	comp47840_c0,comp47961_c0,comp48167_c0,comp20892_c1,comp52361_c0
GO:0005664	nuclear origin of replication recognition complex	cellular_component	0.16228	1	1	239	17	24334	comp56517_c0
GO:0030041	actin filament polymerization	biological_process	0.16256	1	2	239	67	24334	comp20892_c1,comp50363_c1
GO:0009605	response to external stimulus	biological_process	0.16291	1	7	239	441	24334	comp20999_c0,comp47725_c0,comp48055_c1,comp56354_c2,comp38064_c0,comp42434_c0,comp48055_c0
GO:1901698	response to nitrogen compound	biological_process	0.16311	1	4	239	197	24334	comp51379_c0,comp55256_c0,comp55647_c1,comp54316_c0
GO:0006020	inositol metabolic process	biological_process	0.16376	1	1	239	15	24334	comp50464_c1
GO:0030518	intracellular steroid hormone receptor signaling pathway	biological_process	0.16395	1	2	239	71	24334	comp52370_c0,comp50650_c3
GO:0005912	adherens junction	cellular_component	0.16409	1	3	239	116	24334	comp54049_c0,comp48167_c0,comp56843_c1
GO:0051496	positive regulation of stress fiber assembly	biological_process	0.1644	1	1	239	17	24334	comp56843_c1
GO:0016679	oxidoreductase activity, acting on diphenols and related substances as donors	molecular_function	0.16441	1	2	239	56	24334	comp54601_c0,comp56517_c0
GO:0000281	mitotic cytokinesis	biological_process	0.16518	1	1	239	8	24334	comp56354_c2
GO:0009925	basal plasma membrane	cellular_component	0.16522	1	1	239	22	24334	comp57072_c1
GO:0045178	basal part of cell	cellular_component	0.16522	1	1	239	22	24334	comp57072_c1
GO:0030599	pectinesterase activity	molecular_function	0.16555	1	1	239	11	24334	comp48806_c2
GO:0032007	negative regulation of TOR signaling cascade	biological_process	0.16563	1	1	239	17	24334	comp54584_c0
GO:0016725	oxidoreductase activity, acting on CH or CH2 groups	molecular_function	0.16628	1	1	239	18	24334	comp50598_c1
GO:0044036	cell wall macromolecule metabolic process	biological_process	0.16729	1	2	239	58	24334	comp56097_c0,comp57072_c1
GO:0030003	cellular cation homeostasis	biological_process	0.16805	1	4	239	182	24334	comp51700_c0,comp43360_c0,comp54331_c1,comp45945_c0
GO:1901654	response to ketone	biological_process	0.16841	1	1	239	12	24334	comp47840_c0
GO:1901701	cellular response to oxygen-containing compound	biological_process	0.16889	1	4	239	195	24334	comp55256_c0,comp54316_c0,comp20889_c0,comp51379_c0
GO:0060048	cardiac muscle contraction	biological_process	0.16906	1	1	239	18	24334	comp55052_c7
GO:0043069	negative regulation of programmed cell death	biological_process	0.1691	1	5	239	265	24334	comp50678_c0,comp41769_c0,comp44531_c0,comp48055_c0,comp48055_c1
GO:0048731	system development	biological_process	0.16938	1	11	239	790	24334	comp47840_c0,comp54996_c0,comp57861_c0,comp57311_c5,comp44815_c0,comp20904_c0,comp48055_c0,comp54439_c0,comp57519_c3,comp20999_c0,comp34884_c0
GO:0016459	myosin complex	cellular_component	0.16969	1	4	239	196	24334	comp48768_c0,comp56354_c2,comp47973_c0,comp57072_c1
GO:0004549	tRNA-specific ribonuclease activity	molecular_function	0.16971	1	1	239	16	24334	comp57312_c2
GO:0055076	transition metal ion homeostasis	biological_process	0.16975	1	2	239	53	24334	comp45945_c0,comp51700_c0
GO:0006461	protein complex assembly	biological_process	0.17116	1	10	239	603	24334	comp50363_c1,comp47561_c0,comp52361_c0,comp56502_c2,comp48768_c0,comp56354_c0,comp50650_c3,comp20892_c1,comp56502_c0,comp51379_c0
GO:0007507	heart development	biological_process	0.17139	1	2	239	86	24334	comp47840_c0,comp44815_c0
GO:0016209	antioxidant activity	molecular_function	0.17166	1	2	239	62	24334	comp20889_c0,comp52670_c5
GO:2000145	regulation of cell motility	biological_process	0.17173	1	5	239	252	24334	comp20892_c1,comp48167_c0,comp52361_c0,comp47840_c0,comp47961_c0
GO:0030511	positive regulation of transforming growth factor beta receptor signaling pathway	biological_process	0.1723	1	1	239	11	24334	comp57311_c5
GO:0007193	adenylate cyclase-inhibiting G-protein coupled receptor signaling pathway	biological_process	0.1727	1	1	239	21	24334	comp56354_c0
GO:0002821	positive regulation of adaptive immune response	biological_process	0.17321	1	1	239	13	24334	comp50678_c0
GO:0022904	respiratory electron transport chain	biological_process	0.17327	1	4	239	205	24334	comp41583_c0,comp42434_c0,comp48055_c1,comp37545_c0
GO:0031023	microtubule organizing center organization	biological_process	0.17389	1	2	239	57	24334	comp50425_c2,comp47836_c0
GO:0070271	protein complex biogenesis	biological_process	0.17391	1	10	239	605	24334	comp56502_c2,comp47561_c0,comp52361_c0,comp50363_c1,comp50650_c3,comp56354_c0,comp48768_c0,comp56502_c0,comp20892_c1,comp51379_c0
GO:0003729	mRNA binding	molecular_function	0.17415	1	2	239	56	24334	comp34472_c1,comp38274_c0
GO:1901575	organic substance catabolic process	biological_process	0.17429	1	27	239	1799	24334	comp56502_c2,comp50464_c1,comp53990_c0,comp48055_c1,comp56349_c0,comp57861_c0,comp46306_c0,comp49948_c0,comp46006_c0,comp50529_c0,comp52272_c0,comp54584_c0,comp55052_c7,comp56502_c0,comp53852_c0,comp48055_c0,comp46863_c0,comp54370_c0,comp52074_c0,comp57553_c0,comp56354_c0,comp56987_c1,comp51364_c0,comp53400_c0,comp50237_c0,comp41583_c0,comp47961_c0
GO:0006873	cellular ion homeostasis	biological_process	0.17512	1	4	239	187	24334	comp45945_c0,comp43360_c0,comp54331_c1,comp51700_c0
GO:0002456	T cell mediated immunity	biological_process	0.17617	1	1	239	14	24334	comp50678_c0
GO:0004652	polynucleotide adenylyltransferase activity	molecular_function	0.17623	1	1	239	18	24334	comp54322_c0
GO:0051492	regulation of stress fiber assembly	biological_process	0.17699	1	1	239	19	24334	comp56843_c1
GO:0044093	positive regulation of molecular function	biological_process	0.17771	1	8	239	533	24334	comp53767_c0,comp50678_c0,comp48055_c1,comp54063_c0,comp56583_c0,comp34884_c0,comp55052_c7,comp48055_c0
GO:0009186	deoxyribonucleoside diphosphate metabolic process	biological_process	0.17772	1	1	239	15	24334	comp50598_c1
GO:0031941	filamentous actin	cellular_component	0.17812	1	1	239	16	24334	comp57072_c1
GO:0008137	NADH dehydrogenase (ubiquinone) activity	molecular_function	0.17814	1	2	239	76	24334	comp37545_c0,comp48055_c1
GO:0050136	NADH dehydrogenase (quinone) activity	molecular_function	0.17814	1	2	239	76	24334	comp48055_c1,comp37545_c0
GO:0055065	metal ion homeostasis	biological_process	0.17823	1	4	239	188	24334	comp45945_c0,comp51700_c0,comp43360_c0,comp54331_c1
GO:0004064	arylesterase activity	molecular_function	0.17845	1	1	239	12	24334	comp52544_c0
GO:0000097	sulfur amino acid biosynthetic process	biological_process	0.17885	1	1	239	19	24334	comp45945_c0
GO:0009432	SOS response	biological_process	0.17906	1	1	239	13	24334	comp20999_c0
GO:0045604	regulation of epidermal cell differentiation	biological_process	0.1792	1	1	239	17	24334	comp54439_c0
GO:0071417	cellular response to organonitrogen compound	biological_process	0.17995	1	3	239	123	24334	comp51379_c0,comp55256_c0,comp54316_c0
GO:0070161	anchoring junction	cellular_component	0.18005	1	3	239	123	24334	comp56843_c1,comp48167_c0,comp54049_c0
GO:0006011	UDP-glucose metabolic process	biological_process	0.18025	1	1	239	11	24334	comp50425_c2
GO:0003954	NADH dehydrogenase activity	molecular_function	0.18109	1	2	239	79	24334	comp48055_c1,comp37545_c0
GO:0004221	ubiquitin thiolesterase activity	molecular_function	0.18204	1	3	239	111	24334	comp52272_c0,comp41583_c0,comp49948_c0
GO:0051179	localization	biological_process	0.18263	1	65	239	4922	24334	comp50425_c2,comp57333_c0,comp45767_c0,comp54815_c0,comp57013_c0,comp57842_c0,comp42434_c0,comp55481_c3,comp45023_c0,comp41583_c0,comp57643_c1,comp55190_c1,comp56969_c4,comp51275_c0,comp20892_c1,comp37545_c0,comp20889_c0,comp52285_c0,comp56472_c0,comp56354_c0,comp57553_c0,comp52418_c0,comp54331_c1,comp56354_c2,comp48055_c1,comp57072_c1,comp33817_c0,comp55052_c7,comp48806_c2,comp48055_c0,comp54335…
GO:0006383	transcription from RNA polymerase III promoter	biological_process	0.18275	1	1	239	22	24334	comp53797_c0
GO:0022603	regulation of anatomical structure morphogenesis	biological_process	0.18332	1	5	239	285	24334	comp56354_c2,comp47840_c0,comp57519_c3,comp20999_c0,comp34884_c0
GO:0009288	bacterial-type flagellum	cellular_component	0.18356	1	2	239	50	24334	comp52361_c0,comp48768_c0
GO:0022892	substrate-specific transporter activity	molecular_function	0.18386	1	23	239	1672	24334	comp47988_c0,comp41583_c0,comp48614_c0,comp56200_c1,comp51364_c0,comp55481_c3,comp42434_c0,comp54007_c2,comp57473_c0,comp45727_c0,comp56472_c0,comp55647_c1,comp56517_c0,comp52285_c0,comp55052_c7,comp46006_c0,comp33817_c0,comp56349_c0,comp48768_c0,comp54331_c1,comp57301_c1,comp56843_c1,comp48167_c0
GO:0015079	potassium ion transmembrane transporter activity	molecular_function	0.18427	1	3	239	163	24334	comp55647_c1,comp55052_c7,comp54331_c1
GO:0006950	response to stress	biological_process	0.18467	1	25	239	1835	24334	comp56315_c0,comp54584_c0,comp20892_c1,comp53710_c0,comp54335_c0,comp52670_c5,comp38064_c0,comp20889_c0,comp48055_c0,comp52418_c0,comp54316_c0,comp48055_c1,comp56354_c2,comp54331_c1,comp53638_c1,comp20999_c0,comp37878_c0,comp34451_c0,comp57851_c0,comp52361_c0,comp27656_c0,comp50678_c0,comp52370_c0,comp44531_c0,comp54370_c0
GO:0072358	cardiovascular system development	biological_process	0.1851	1	4	239	203	24334	comp20999_c0,comp57519_c3,comp44815_c0,comp47840_c0
GO:0072359	circulatory system development	biological_process	0.1851	1	4	239	203	24334	comp20999_c0,comp44815_c0,comp57519_c3,comp47840_c0
GO:0032271	regulation of protein polymerization	biological_process	0.18519	1	2	239	72	24334	comp20892_c1,comp50363_c1
GO:0004198	calcium-dependent cysteine-type endopeptidase activity	molecular_function	0.18594	1	1	239	23	24334	comp54291_c0
GO:0000921	septin ring assembly	biological_process	0.18633	1	1	239	18	24334	comp48768_c0
GO:0005940	septin ring	cellular_component	0.18633	1	1	239	18	24334	comp48768_c0
GO:0031106	septin ring organization	biological_process	0.18633	1	1	239	18	24334	comp48768_c0
GO:0032185	septin cytoskeleton organization	biological_process	0.18633	1	1	239	18	24334	comp48768_c0
GO:0007601	visual perception	biological_process	0.18649	1	1	239	32	24334	comp54331_c1
GO:0050953	sensory perception of light stimulus	biological_process	0.18649	1	1	239	32	24334	comp54331_c1
GO:0045022	early endosome to late endosome transport	biological_process	0.1867	1	1	239	16	24334	comp56354_c0
GO:0009065	glutamine family amino acid catabolic process	biological_process	0.18736	1	1	239	17	24334	comp53852_c0
GO:0001666	response to hypoxia	biological_process	0.18745	1	2	239	79	24334	comp54584_c0,comp54331_c1
GO:0036293	response to decreased oxygen levels	biological_process	0.18745	1	2	239	79	24334	comp54331_c1,comp54584_c0
GO:0009276	Gram-negative-bacterium-type cell wall	cellular_component	0.18823	1	1	239	14	24334	comp20999_c0
GO:2001070	starch binding	molecular_function	0.18844	1	1	239	10	24334	comp57168_c0
GO:0016614	oxidoreductase activity, acting on CH-OH group of donors	molecular_function	0.18872	1	4	239	165	24334	comp46306_c0,comp57861_c0,comp54528_c6,comp51364_c0
GO:0006120	mitochondrial electron transport, NADH to ubiquinone	biological_process	0.18892	1	2	239	77	24334	comp37545_c0,comp48055_c1
GO:0007200	phospholipase C-activating G-protein coupled receptor signaling pathway	biological_process	0.18892	1	1	239	23	24334	comp43360_c0
GO:0032233	positive regulation of actin filament bundle assembly	biological_process	0.18928	1	1	239	21	24334	comp56843_c1
GO:0030154	cell differentiation	biological_process	0.18928	1	12	239	859	24334	comp57311_c5,comp53810_c0,comp44531_c0,comp47840_c0,comp44815_c0,comp45636_c0,comp20904_c0,comp55052_c7,comp34884_c0,comp20999_c0,comp54439_c0,comp20892_c1
GO:0002696	positive regulation of leukocyte activation	biological_process	0.18938	1	2	239	70	24334	comp50678_c0,comp54063_c0
GO:0090307	spindle assembly involved in mitosis	biological_process	0.18971	1	1	239	8	24334	comp56354_c0
GO:0042439	ethanolamine-containing compound metabolic process	biological_process	0.18983	1	1	239	14	24334	comp47961_c0
GO:0009416	response to light stimulus	biological_process	0.19024	1	2	239	85	24334	comp56856_c2,comp37878_c0
GO:0070482	response to oxygen levels	biological_process	0.19032	1	2	239	80	24334	comp54584_c0,comp54331_c1
GO:0009274	peptidoglycan-based cell wall	cellular_component	0.19042	1	1	239	15	24334	comp20999_c0
GO:0044403	symbiosis, encompassing mutualism through parasitism	biological_process	0.19109	1	11	239	731	24334	comp57696_c0,comp46006_c0,comp54481_c0,comp50529_c0,comp50425_c2,comp48339_c0,comp52361_c0,comp53221_c1,comp38557_c0,comp54331_c1,comp48768_c0
GO:0019842	vitamin binding	molecular_function	0.19154	1	2	239	61	24334	comp53852_c0,comp54335_c0
GO:0043113	receptor clustering	biological_process	0.1916	1	1	239	20	24334	comp56354_c0
GO:0040012	regulation of locomotion	biological_process	0.19168	1	5	239	271	24334	comp48167_c0,comp20892_c1,comp52361_c0,comp47840_c0,comp47961_c0
GO:0044723	single-organism carbohydrate metabolic process	biological_process	0.19172	1	13	239	768	24334	comp54528_c6,comp53797_c0,comp20907_c0,comp53990_c0,comp50464_c1,comp46306_c0,comp57861_c0,comp51364_c0,comp50237_c0,comp50529_c0,comp54584_c0,comp56374_c0,comp48806_c2
GO:0060548	negative regulation of cell death	biological_process	0.19214	1	5	239	276	24334	comp50678_c0,comp41769_c0,comp48055_c1,comp44531_c0,comp48055_c0
GO:0048477	oogenesis	biological_process	0.193	1	2	239	87	24334	comp53810_c0,comp20999_c0
GO:0008152	metabolic process	biological_process	0.19334	1	144	239	12463	24334	comp57519_c3,comp55256_c0,comp47961_c0,comp50598_c1,comp58162_c0,comp47840_c0,comp57473_c0,comp53815_c0,comp43249_c0,comp54063_c0,comp56315_c0,comp37568_c0,comp45945_c0,comp52750_c0,comp55824_c0,comp57477_c0,comp53767_c0,comp57301_c1,comp53221_c1,comp48768_c0,comp56349_c0,comp50650_c3,comp57846_c0,comp20887_c0,comp56987_c1,comp54481_c0,comp37878_c0,comp46547_c0,comp20999_c0,comp48614_c0,comp37750…
GO:0050867	positive regulation of cell activation	biological_process	0.1934	1	2	239	73	24334	comp54063_c0,comp50678_c0
GO:0051270	regulation of cellular component movement	biological_process	0.1943	1	5	239	265	24334	comp52361_c0,comp20892_c1,comp48167_c0,comp47961_c0,comp47840_c0
GO:0044419	interspecies interaction between organisms	biological_process	0.19439	1	11	239	734	24334	comp38557_c0,comp53221_c1,comp52361_c0,comp48768_c0,comp54331_c1,comp57696_c0,comp50529_c0,comp50425_c2,comp46006_c0,comp54481_c0,comp48339_c0
GO:0006790	sulfur compound metabolic process	biological_process	0.1946	1	5	239	242	24334	comp45945_c0,comp51364_c0,comp50237_c0,comp46306_c0,comp57861_c0
GO:0017156	calcium ion-dependent exocytosis	biological_process	0.19505	1	1	239	23	24334	comp54063_c0
GO:0005789	endoplasmic reticulum membrane	cellular_component	0.19523	1	6	239	276	24334	comp51296_c0,comp55190_c1,comp48055_c1,comp20651_c0,comp56909_c0,comp48055_c0
GO:0005337	nucleoside transmembrane transporter activity	molecular_function	0.19556	1	1	239	20	24334	comp56472_c0
GO:0015858	nucleoside transport	biological_process	0.19556	1	1	239	20	24334	comp56472_c0
GO:0006528	asparagine metabolic process	biological_process	0.19589	1	1	239	12	24334	comp53859_c1
GO:0005845	mRNA cap binding complex	cellular_component	0.19643	1	1	239	16	24334	comp55561_c0
GO:0034518	RNA cap binding complex	cellular_component	0.19643	1	1	239	16	24334	comp55561_c0
GO:0051222	positive regulation of protein transport	biological_process	0.19696	1	2	239	69	24334	comp56354_c0,comp34884_c0
GO:0045744	negative regulation of G-protein coupled receptor protein signaling pathway	biological_process	0.19709	1	2	239	68	24334	comp57659_c0,comp55052_c7
GO:0002706	regulation of lymphocyte mediated immunity	biological_process	0.19736	1	1	239	17	24334	comp50678_c0
GO:0030550	acetylcholine receptor inhibitor activity	molecular_function	0.19747	1	1	239	23	24334	comp53797_c0
GO:0006139	nucleobase-containing compound metabolic process	biological_process	0.19786	1	77	239	6257	24334	comp53400_c0,comp48339_c0,comp45023_c0,comp38061_c0,comp54815_c0,comp50363_c1,comp55698_c0,comp54528_c6,comp55481_c3,comp56909_c0,comp57842_c0,comp48714_c0,comp54996_c0,comp54370_c0,comp57801_c2,comp56502_c0,comp54584_c0,comp50425_c2,comp54439_c0,comp46490_c0,comp50464_c1,comp44369_c0,comp50857_c0,comp56354_c0,comp57312_c2,comp57778_c0,comp50529_c0,comp52285_c0,comp38792_c0,comp55561_c0,comp34884…
GO:0042100	B cell proliferation	biological_process	0.19823	1	1	239	27	24334	comp50678_c0
GO:0030837	negative regulation of actin filament polymerization	biological_process	0.19897	1	1	239	16	24334	comp20892_c1
GO:1901699	cellular response to nitrogen compound	biological_process	0.19966	1	3	239	139	24334	comp55256_c0,comp54316_c0,comp51379_c0
GO:0022891	substrate-specific transmembrane transporter activity	molecular_function	0.19978	1	21	239	1552	24334	comp54007_c2,comp42434_c0,comp57473_c0,comp55481_c3,comp56517_c0,comp56472_c0,comp55647_c1,comp41583_c0,comp48614_c0,comp47988_c0,comp56200_c1,comp51364_c0,comp48768_c0,comp54331_c1,comp56349_c0,comp56843_c1,comp48167_c0,comp57301_c1,comp52285_c0,comp46006_c0,comp55052_c7
GO:0031330	negative regulation of cellular catabolic process	biological_process	0.19992	1	1	239	24	24334	comp54584_c0
GO:0030153	bacteriocin immunity	biological_process	0.20012	1	1	239	15	24334	comp55536_c0
GO:0005126	cytokine receptor binding	molecular_function	0.20015	1	3	239	128	24334	comp42434_c0,comp47840_c0,comp47725_c0
GO:0043197	dendritic spine	cellular_component	0.20042	1	1	239	22	24334	comp56354_c2
GO:0044309	neuron spine	cellular_component	0.20042	1	1	239	22	24334	comp56354_c2
GO:0000146	microfilament motor activity	molecular_function	0.20059	1	1	239	18	24334	comp56354_c2
GO:0019843	rRNA binding	molecular_function	0.20117	1	1	239	25	24334	comp57824_c0
GO:0032231	regulation of actin filament bundle assembly	biological_process	0.20149	1	1	239	23	24334	comp56843_c1
GO:0048513	organ development	biological_process	0.20157	1	8	239	572	24334	comp48055_c0,comp20904_c0,comp34884_c0,comp54439_c0,comp57861_c0,comp54996_c0,comp47840_c0,comp44815_c0
GO:0030286	dynein complex	cellular_component	0.20175	1	3	239	135	24334	comp48768_c0,comp56354_c2,comp52361_c0
GO:0044448	cell cortex part	cellular_component	0.20178	1	3	239	116	24334	comp48768_c0,comp50598_c1,comp56843_c1
GO:0008154	actin polymerization or depolymerization	biological_process	0.20194	1	2	239	78	24334	comp20892_c1,comp50363_c1
GO:0005215	transporter activity	molecular_function	0.2022	1	27	239	2032	24334	comp56200_c1,comp51364_c0,comp47988_c0,comp41583_c0,comp48614_c0,comp56472_c0,comp55647_c1,comp56517_c0,comp45767_c0,comp55481_c3,comp54007_c2,comp47840_c0,comp42434_c0,comp45727_c0,comp57473_c0,comp55052_c7,comp46006_c0,comp33817_c0,comp52285_c0,comp48806_c2,comp57301_c1,comp56843_c1,comp48167_c0,comp55190_c1,comp56349_c0,comp48768_c0,comp54331_c1
GO:0042289	MHC class II protein binding	molecular_function	0.20278	1	1	239	14	24334	comp55679_c0
GO:0001726	ruffle	cellular_component	0.2036	1	2	239	55	24334	comp49240_c0,comp56843_c1
GO:0030548	acetylcholine receptor regulator activity	molecular_function	0.20395	1	1	239	24	24334	comp53797_c0
GO:0006364	rRNA processing	biological_process	0.20442	1	3	239	126	24334	comp34472_c1,comp50363_c1,comp57842_c0
GO:0042116	macrophage activation	biological_process	0.20446	1	1	239	17	24334	comp50678_c0
GO:0006817	phosphate ion transport	biological_process	0.2045	1	1	239	17	24334	comp45945_c0
GO:0034614	cellular response to reactive oxygen species	biological_process	0.20503	1	1	239	25	24334	comp20889_c0
GO:0007423	sensory organ development	biological_process	0.20571	1	2	239	106	24334	comp57861_c0,comp47840_c0
GO:0045333	cellular respiration	biological_process	0.20729	1	5	239	293	24334	comp20907_c0,comp37545_c0,comp48055_c1,comp41583_c0,comp42434_c0
GO:0051129	negative regulation of cellular component organization	biological_process	0.20735	1	3	239	138	24334	comp47840_c0,comp20892_c1,comp52361_c0
GO:0007292	female gamete generation	biological_process	0.20768	1	2	239	90	24334	comp53810_c0,comp20999_c0
GO:0016579	protein deubiquitination	biological_process	0.20776	1	3	239	124	24334	comp52272_c0,comp49948_c0,comp41583_c0
GO:0043331	response to dsRNA	biological_process	0.20821	1	1	239	24	24334	comp55647_c1
GO:0006576	cellular biogenic amine metabolic process	biological_process	0.20832	1	4	239	168	24334	comp47961_c0,comp50237_c0,comp54480_c0,comp38061_c0
GO:0042325	regulation of phosphorylation	biological_process	0.20879	1	8	239	531	24334	comp55052_c7,comp48055_c0,comp44815_c0,comp53767_c0,comp58162_c0,comp56843_c1,comp54063_c0,comp48055_c1
GO:0030551	cyclic nucleotide binding	molecular_function	0.20881	1	1	239	22	24334	comp54331_c1
GO:0035434	copper ion transmembrane transport	biological_process	0.20938	1	1	239	19	24334	comp52285_c0
GO:0006200	ATP catabolic process	biological_process	0.2095	1	2	239	90	24334	comp53400_c0,comp48055_c0
GO:0034703	cation channel complex	cellular_component	0.20965	1	3	239	193	24334	comp55052_c7,comp55647_c1,comp54331_c1
GO:0046164	alcohol catabolic process	biological_process	0.20994	1	1	239	13	24334	comp47961_c0
GO:0032555	purine ribonucleotide binding	molecular_function	0.21015	1	36	239	2559	24334	comp52418_c0,comp57072_c1,comp48055_c1,comp56354_c2,comp53990_c0,comp54331_c1,comp56502_c0,comp48055_c0,comp48806_c2,comp57851_c0,comp53797_c0,comp38061_c0,comp50678_c0,comp55698_c0,comp57796_c0,comp53810_c0,comp52370_c0,comp53400_c0,comp47988_c0,comp33962_c0,comp48339_c0,comp56502_c2,comp56349_c0,comp50650_c3,comp51700_c0,comp48768_c0,comp57696_c0,comp57778_c0,comp50529_c0,comp53710_c0,comp52750…
GO:0000808	origin recognition complex	cellular_component	0.21039	1	1	239	21	24334	comp56517_c0
GO:0031647	regulation of protein stability	biological_process	0.21051	1	2	239	69	24334	comp56354_c0,comp53797_c0
GO:0006942	regulation of striated muscle contraction	biological_process	0.21068	1	1	239	23	24334	comp55052_c7
GO:0005903	brush border	cellular_component	0.21085	1	1	239	20	24334	comp57072_c1
GO:0044765	single-organism transport	biological_process	0.21095	1	43	239	3262	24334	comp56517_c0,comp56472_c0,comp57473_c0,comp47840_c0,comp56354_c0,comp54063_c0,comp48167_c0,comp56843_c1,comp57301_c1,comp48768_c0,comp56349_c0,comp46006_c0,comp20892_c1,comp45945_c0,comp37545_c0,comp20889_c0,comp52285_c0,comp45767_c0,comp57333_c0,comp54815_c0,comp55647_c1,comp45727_c0,comp57796_c0,comp57842_c0,comp57013_c0,comp42434_c0,comp54007_c2,comp55481_c3,comp51364_c0,comp56200_c1,comp34884…
GO:0045727	positive regulation of translation	biological_process	0.21099	1	1	239	17	24334	comp38274_c0
GO:0045765	regulation of angiogenesis	biological_process	0.21113	1	2	239	74	24334	comp20999_c0,comp57519_c3
GO:0005080	protein kinase C binding	molecular_function	0.21115	1	1	239	17	24334	comp56354_c0
GO:0006739	NADP metabolic process	biological_process	0.2112	1	2	239	60	24334	comp50464_c1,comp51364_c0
GO:0042175	nuclear outer membrane-endoplasmic reticulum membrane network	cellular_component	0.2113	1	6	239	281	24334	comp55190_c1,comp51296_c0,comp48055_c1,comp20651_c0,comp56909_c0,comp48055_c0
GO:0005742	mitochondrial outer membrane translocase complex	cellular_component	0.21147	1	1	239	24	24334	comp57147_c1
GO:0065008	regulation of biological quality	biological_process	0.21164	1	20	239	1470	24334	comp53797_c0,comp52361_c0,comp50363_c1,comp47836_c0,comp54528_c6,comp56354_c0,comp48714_c0,comp34884_c0,comp43360_c0,comp44815_c0,comp53221_c1,comp52418_c0,comp48167_c0,comp51700_c0,comp56354_c2,comp54331_c1,comp45945_c0,comp20892_c1,comp20889_c0,comp48055_c0
GO:0042102	positive regulation of T cell proliferation	biological_process	0.21203	1	1	239	22	24334	comp54063_c0
GO:0007346	regulation of mitotic cell cycle	biological_process	0.21214	1	3	239	138	24334	comp52358_c0,comp53767_c0,comp52361_c0
GO:0048872	homeostasis of number of cells	biological_process	0.2123	1	2	239	78	24334	comp20889_c0,comp44815_c0
GO:0031490	chromatin DNA binding	molecular_function	0.21263	1	1	239	23	24334	comp37878_c0
GO:0030323	respiratory tube development	biological_process	0.21273	1	1	239	25	24334	comp47840_c0
GO:0030324	lung development	biological_process	0.21273	1	1	239	25	24334	comp47840_c0
GO:0042509	regulation of tyrosine phosphorylation of STAT protein	biological_process	0.21355	1	1	239	22	24334	comp56843_c1
GO:0030148	sphingolipid biosynthetic process	biological_process	0.21388	1	1	239	19	24334	comp51296_c0
GO:0030547	receptor inhibitor activity	molecular_function	0.21388	1	1	239	26	24334	comp53797_c0
GO:0005871	kinesin complex	cellular_component	0.21461	1	1	239	13	24334	comp49240_c0
GO:0050732	negative regulation of peptidyl-tyrosine phosphorylation	biological_process	0.21467	1	1	239	11	24334	comp56843_c1
GO:0043666	regulation of phosphoprotein phosphatase activity	biological_process	0.21535	1	1	239	14	24334	comp50425_c2
GO:0008831	dTDP-4-dehydrorhamnose reductase activity	molecular_function	0.21677	1	1	239	17	24334	comp54528_c6
GO:0004129	cytochrome-c oxidase activity	molecular_function	0.21677	1	2	239	85	24334	comp41583_c0,comp42434_c0
GO:0006123	mitochondrial electron transport, cytochrome c to oxygen	biological_process	0.21677	1	2	239	85	24334	comp41583_c0,comp42434_c0
GO:0016675	oxidoreductase activity, acting on a heme group of donors	molecular_function	0.21677	1	2	239	85	24334	comp42434_c0,comp41583_c0
GO:0016676	oxidoreductase activity, acting on a heme group of donors, oxygen as acceptor	molecular_function	0.21677	1	2	239	85	24334	comp41583_c0,comp42434_c0
GO:0045277	respiratory chain complex IV	cellular_component	0.21677	1	2	239	85	24334	comp42434_c0,comp41583_c0
GO:0005375	copper ion transmembrane transporter activity	molecular_function	0.21687	1	1	239	22	24334	comp52285_c0
GO:0005938	cell cortex	cellular_component	0.21727	1	4	239	182	24334	comp50598_c1,comp56843_c1,comp56354_c2,comp48768_c0
GO:0032879	regulation of localization	biological_process	0.21792	1	11	239	733	24334	comp47840_c0,comp54063_c0,comp56354_c0,comp48167_c0,comp52361_c0,comp55647_c1,comp20889_c0,comp47961_c0,comp20892_c1,comp50425_c2,comp34884_c0
GO:0031253	cell projection membrane	cellular_component	0.21809	1	2	239	82	24334	comp57072_c1,comp48167_c0
GO:0016861	intramolecular oxidoreductase activity, interconverting aldoses and ketoses	molecular_function	0.21814	1	1	239	24	24334	comp50464_c1
GO:0005902	microvillus	cellular_component	0.21891	1	1	239	22	24334	comp57072_c1
GO:0016072	rRNA metabolic process	biological_process	0.21924	1	3	239	132	24334	comp57842_c0,comp50363_c1,comp34472_c1
GO:0032535	regulation of cellular component size	biological_process	0.21931	1	2	239	86	24334	comp50363_c1,comp20892_c1
GO:0009408	response to heat	biological_process	0.2195	1	1	239	22	24334	comp52370_c0
GO:0046915	transition metal ion transmembrane transporter activity	molecular_function	0.21985	1	3	239	127	24334	comp57473_c0,comp52285_c0,comp56349_c0
GO:0006505	GPI anchor metabolic process	biological_process	0.21999	1	2	239	64	24334	comp56909_c0,comp57553_c0
GO:0048519	negative regulation of biological process	biological_process	0.22002	1	23	239	1656	24334	comp54584_c0,comp55052_c7,comp20892_c1,comp53710_c0,comp48055_c0,comp39019_c0,comp54316_c0,comp56843_c1,comp48055_c1,comp20999_c0,comp34884_c0,comp57519_c3,comp52358_c0,comp57659_c0,comp52361_c0,comp41769_c0,comp50678_c0,comp56354_c0,comp54063_c0,comp57473_c0,comp44531_c0,comp53810_c0,comp47840_c0
GO:0016868	intramolecular transferase activity, phosphotransferases	molecular_function	0.22112	1	1	239	15	24334	comp53990_c0
GO:0016682	oxidoreductase activity, acting on diphenols and related substances as donors, oxygen as acceptor	molecular_function	0.22138	1	1	239	19	24334	comp54601_c0
GO:0005680	anaphase-promoting complex	cellular_component	0.22144	1	3	239	108	24334	comp51669_c0,comp54437_c0,comp35305_c0
GO:0006772	thiamine metabolic process	biological_process	0.22174	1	1	239	20	24334	comp50237_c0
GO:0042723	thiamine-containing compound metabolic process	biological_process	0.22174	1	1	239	20	24334	comp50237_c0
GO:0036094	small molecule binding	molecular_function	0.22187	1	44	239	3172	24334	comp53810_c0,comp57796_c0,comp55536_c0,comp52370_c0,comp57851_c0,comp38061_c0,comp53797_c0,comp55698_c0,comp50678_c0,comp47988_c0,comp33962_c0,comp48339_c0,comp51364_c0,comp53400_c0,comp48055_c1,comp57072_c1,comp46306_c0,comp54331_c1,comp53990_c0,comp56354_c2,comp52418_c0,comp48806_c2,comp48055_c0,comp54335_c0,comp56502_c0,comp38274_c0,comp54130_c0,comp57473_c0,comp49240_c0,comp47973_c0,comp56374…
GO:0000279	M phase	biological_process	0.22225	1	1	239	26	24334	comp53810_c0
GO:0022857	transmembrane transporter activity	molecular_function	0.22266	1	23	239	1745	24334	comp48167_c0,comp56843_c1,comp57301_c1,comp54331_c1,comp48768_c0,comp56349_c0,comp46006_c0,comp33817_c0,comp55052_c7,comp48806_c2,comp52285_c0,comp56517_c0,comp55647_c1,comp56472_c0,comp57473_c0,comp54007_c2,comp42434_c0,comp55481_c3,comp51364_c0,comp56200_c1,comp48614_c0,comp41583_c0,comp47988_c0
GO:0005844	polysome	cellular_component	0.22293	1	1	239	18	24334	comp38274_c0
GO:0051920	peroxiredoxin activity	molecular_function	0.22302	1	1	239	19	24334	comp20889_c0
GO:0035258	steroid hormone receptor binding	molecular_function	0.2238	1	1	239	28	24334	comp50650_c3
GO:0032553	ribonucleotide binding	molecular_function	0.22461	1	36	239	2578	24334	comp56502_c0,comp48806_c2,comp48055_c0,comp52418_c0,comp57072_c1,comp48055_c1,comp56354_c2,comp53990_c0,comp54331_c1,comp53400_c0,comp47988_c0,comp33962_c0,comp48339_c0,comp57851_c0,comp53797_c0,comp38061_c0,comp50678_c0,comp55698_c0,comp57796_c0,comp53810_c0,comp52370_c0,comp57696_c0,comp57778_c0,comp50529_c0,comp53710_c0,comp52750_c0,comp56502_c2,comp56349_c0,comp50650_c3,comp51700_c0,comp48768…
GO:0007281	germ cell development	biological_process	0.22471	1	1	239	22	24334	comp53810_c0
GO:0043149	stress fiber assembly	biological_process	0.22481	1	1	239	21	24334	comp56843_c1
GO:0002757	immune response-activating signal transduction	biological_process	0.22509	1	2	239	85	24334	comp53710_c0,comp50678_c0
GO:0042287	MHC protein binding	molecular_function	0.22558	1	1	239	16	24334	comp55679_c0
GO:0009314	response to radiation	biological_process	0.22599	1	3	239	157	24334	comp37878_c0,comp54316_c0,comp56856_c2
GO:0005975	carbohydrate metabolic process	biological_process	0.22657	1	17	239	1090	24334	comp56374_c0,comp50251_c0,comp46547_c0,comp51364_c0,comp50237_c0,comp53797_c0,comp54528_c6,comp48806_c2,comp48055_c0,comp56467_c1,comp54584_c0,comp50529_c0,comp46306_c0,comp57861_c0,comp53990_c0,comp50464_c1,comp20907_c0
GO:0006970	response to osmotic stress	biological_process	0.22736	1	1	239	29	24334	comp54331_c1
GO:0070646	protein modification by small protein removal	biological_process	0.22827	1	3	239	128	24334	comp49948_c0,comp41583_c0,comp52272_c0
GO:0006941	striated muscle contraction	biological_process	0.22835	1	1	239	28	24334	comp55052_c7
GO:0055082	cellular chemical homeostasis	biological_process	0.22837	1	4	239	216	24334	comp43360_c0,comp54331_c1,comp51700_c0,comp45945_c0
GO:0010038	response to metal ion	biological_process	0.22848	1	2	239	84	24334	comp54331_c1,comp56856_c2
GO:0051607	defense response to virus	biological_process	0.22885	1	1	239	20	24334	comp53710_c0
GO:0006367	transcription initiation from RNA polymerase II promoter	biological_process	0.22937	1	2	239	78	24334	comp53797_c0,comp56200_c1
GO:0060541	respiratory system development	biological_process	0.22939	1	1	239	30	24334	comp47840_c0
GO:1901342	regulation of vasculature development	biological_process	0.23188	1	2	239	80	24334	comp20999_c0,comp57519_c3
GO:0006959	humoral immune response	biological_process	0.23266	1	1	239	23	24334	comp54063_c0
GO:0005244	voltage-gated ion channel activity	molecular_function	0.23323	1	3	239	198	24334	comp55647_c1,comp55052_c7,comp54331_c1
GO:0022832	voltage-gated channel activity	molecular_function	0.23323	1	3	239	198	24334	comp54331_c1,comp55647_c1,comp55052_c7
GO:0043122	regulation of I-kappaB kinase/NF-kappaB cascade	biological_process	0.23369	1	2	239	75	24334	comp20889_c0,comp56354_c0
GO:0032801	receptor catabolic process	biological_process	0.23391	1	1	239	24	24334	comp46006_c0
GO:0008134	transcription factor binding	molecular_function	0.23431	1	6	239	357	24334	comp48768_c0,comp56354_c2,comp56354_c0,comp55698_c0,comp38061_c0,comp52361_c0
GO:0008026	ATP-dependent helicase activity	molecular_function	0.2346	1	4	239	173	24334	comp47988_c0,comp53710_c0,comp51700_c0,comp48806_c2
GO:0070035	purine NTP-dependent helicase activity	molecular_function	0.2346	1	4	239	173	24334	comp51700_c0,comp53710_c0,comp47988_c0,comp48806_c2
GO:0000152	nuclear ubiquitin ligase complex	cellular_component	0.23518	1	3	239	112	24334	comp35305_c0,comp54437_c0,comp51669_c0
GO:1901616	organic hydroxy compound catabolic process	biological_process	0.2353	1	1	239	17	24334	comp47961_c0
GO:0015631	tubulin binding	molecular_function	0.23548	1	4	239	178	24334	comp53400_c0,comp54291_c0,comp57696_c0,comp49240_c0
GO:0071554	cell wall organization or biogenesis	biological_process	0.23644	1	2	239	84	24334	comp56097_c0,comp57072_c1
GO:0034644	cellular response to UV	biological_process	0.23645	1	1	239	19	24334	comp56856_c2
GO:0017076	purine nucleotide binding	molecular_function	0.23675	1	36	239	2598	24334	comp57796_c0,comp53810_c0,comp52370_c0,comp57851_c0,comp53797_c0,comp38061_c0,comp55698_c0,comp50678_c0,comp33962_c0,comp47988_c0,comp48339_c0,comp53400_c0,comp48055_c1,comp57072_c1,comp54331_c1,comp53990_c0,comp56354_c2,comp52418_c0,comp48055_c0,comp48806_c2,comp56502_c0,comp57473_c0,comp49240_c0,comp47973_c0,comp56374_c0,comp54480_c0,comp51700_c0,comp56349_c0,comp50650_c3,comp48768_c0,comp56502…
GO:0008061	chitin binding	molecular_function	0.23791	1	1	239	33	24334	comp55824_c0
GO:0030433	ER-associated protein catabolic process	biological_process	0.2385	1	1	239	16	24334	comp48055_c0
GO:0019082	viral protein processing	biological_process	0.23851	1	1	239	23	24334	comp38557_c0
GO:0019049	evasion or tolerance of host defenses by virus	biological_process	0.23876	1	1	239	21	24334	comp53221_c1
GO:0010517	regulation of phospholipase activity	biological_process	0.23904	1	1	239	29	24334	comp55052_c7
GO:0045226	extracellular polysaccharide biosynthetic process	biological_process	0.23925	1	1	239	20	24334	comp54528_c6
GO:0046379	extracellular polysaccharide metabolic process	biological_process	0.23925	1	1	239	20	24334	comp54528_c6
GO:0046813	virion attachment, binding of host cell surface receptor	biological_process	0.23931	1	1	239	16	24334	comp50425_c2
GO:0006030	chitin metabolic process	biological_process	0.23942	1	1	239	25	24334	comp55824_c0
GO:0031348	negative regulation of defense response	biological_process	0.23956	1	1	239	24	24334	comp53710_c0
GO:0044106	cellular amine metabolic process	biological_process	0.2397	1	4	239	176	24334	comp50237_c0,comp38061_c0,comp54480_c0,comp47961_c0
GO:0097197	tetraspanin-enriched microdomain	cellular_component	0.23972	1	1	239	17	24334	comp50500_c0
GO:0045298	tubulin complex	cellular_component	0.24004	1	4	239	182	24334	comp53400_c0,comp54291_c0,comp57696_c0,comp49240_c0
GO:0043407	negative regulation of MAP kinase activity	biological_process	0.24035	1	1	239	31	24334	comp55052_c7
GO:0006469	negative regulation of protein kinase activity	biological_process	0.24089	1	2	239	88	24334	comp56843_c1,comp55052_c7
GO:0019076	viral release from host cell	biological_process	0.24177	1	1	239	30	24334	comp46006_c0
GO:0071482	cellular response to light stimulus	biological_process	0.2426	1	1	239	20	24334	comp56856_c2
GO:0031396	regulation of protein ubiquitination	biological_process	0.24288	1	2	239	71	24334	comp48055_c0,comp48055_c1
GO:0060341	regulation of cellular localization	biological_process	0.24387	1	5	239	313	24334	comp50425_c2,comp34884_c0,comp20889_c0,comp56354_c0,comp54063_c0
GO:0002764	immune response-regulating signaling pathway	biological_process	0.24426	1	2	239	91	24334	comp53710_c0,comp50678_c0
GO:0008283	cell proliferation	biological_process	0.24439	1	11	239	806	24334	comp20904_c0,comp52544_c2,comp20889_c0,comp37878_c0,comp34884_c0,comp47840_c0,comp56354_c2,comp44531_c0,comp54063_c0,comp56843_c1,comp50678_c0
GO:0051640	organelle localization	biological_process	0.24455	1	3	239	130	24334	comp56354_c2,comp48167_c0,comp49240_c0
GO:0043467	regulation of generation of precursor metabolites and energy	biological_process	0.24464	1	1	239	31	24334	comp54584_c0
GO:0010906	regulation of glucose metabolic process	biological_process	0.24492	1	1	239	29	24334	comp54584_c0
GO:0010506	regulation of autophagy	biological_process	0.24492	1	3	239	138	24334	comp48768_c0,comp48614_c0,comp53767_c0
GO:0034220	ion transmembrane transport	biological_process	0.24583	1	9	239	576	24334	comp55647_c1,comp48167_c0,comp55481_c3,comp48768_c0,comp54331_c1,comp33817_c0,comp52285_c0,comp48614_c0,comp48806_c2
GO:0016884	carbon-nitrogen ligase activity, with glutamine as amido-N-donor	molecular_function	0.24587	1	1	239	18	24334	comp35305_c0
GO:0008104	protein localization	biological_process	0.24603	1	23	239	1455	24334	comp56200_c1,comp55679_c0,comp34884_c0,comp52718_c0,comp48614_c0,comp57147_c1,comp47836_c0,comp45310_c0,comp57473_c0,comp57842_c0,comp57796_c0,comp57311_c5,comp56354_c0,comp57553_c0,comp33817_c0,comp20892_c1,comp20889_c0,comp54537_c0,comp55190_c1,comp48167_c0,comp52418_c0,comp56354_c2,comp50650_c3
GO:0033673	negative regulation of kinase activity	biological_process	0.24635	1	2	239	90	24334	comp55052_c7,comp56843_c1
GO:0034702	ion channel complex	cellular_component	0.24637	1	3	239	207	24334	comp55647_c1,comp55052_c7,comp54331_c1
GO:0015002	heme-copper terminal oxidase activity	molecular_function	0.24648	1	2	239	94	24334	comp41583_c0,comp42434_c0
GO:0006825	copper ion transport	biological_process	0.24679	1	1	239	28	24334	comp52285_c0
GO:0007016	cytoskeletal anchoring at plasma membrane	biological_process	0.24684	1	1	239	21	24334	comp52418_c0
GO:0045121	membrane raft	cellular_component	0.24704	1	2	239	92	24334	comp54331_c1,comp49240_c0
GO:0042177	negative regulation of protein catabolic process	biological_process	0.24731	1	1	239	23	24334	comp56354_c0
GO:0016790	thiolester hydrolase activity	molecular_function	0.24732	1	3	239	130	24334	comp52272_c0,comp49948_c0,comp41583_c0
GO:0032092	positive regulation of protein binding	biological_process	0.2477	1	1	239	23	24334	comp34884_c0
GO:0006650	glycerophospholipid metabolic process	biological_process	0.24786	1	3	239	133	24334	comp56909_c0,comp57553_c0,comp47961_c0
GO:0016655	oxidoreductase activity, acting on NAD(P)H, quinone or similar compound as acceptor	molecular_function	0.2485	1	2	239	96	24334	comp48055_c1,comp37545_c0
GO:0000302	response to reactive oxygen species	biological_process	0.24896	1	1	239	33	24334	comp20889_c0
GO:0044087	regulation of cellular component biogenesis	biological_process	0.24907	1	3	239	174	24334	comp56843_c1,comp20892_c1,comp50363_c1
GO:0009271	phage shock	biological_process	0.24933	1	1	239	19	24334	comp54335_c0
GO:0002703	regulation of leukocyte mediated immunity	biological_process	0.24937	1	1	239	24	24334	comp50678_c0
GO:0055080	cation homeostasis	biological_process	0.24942	1	4	239	215	24334	comp43360_c0,comp54331_c1,comp51700_c0,comp45945_c0
GO:0031331	positive regulation of cellular catabolic process	biological_process	0.24959	1	3	239	135	24334	comp53767_c0,comp48768_c0,comp48614_c0
GO:0051093	negative regulation of developmental process	biological_process	0.24964	1	4	239	234	24334	comp20999_c0,comp57519_c3,comp47840_c0,comp53810_c0
GO:0019773	proteasome core complex, alpha-subunit complex	cellular_component	0.25008	1	1	239	20	24334	comp46863_c0
GO:0007260	tyrosine phosphorylation of STAT protein	biological_process	0.25048	1	1	239	28	24334	comp56843_c1
GO:0035639	purine ribonucleoside triphosphate binding	molecular_function	0.25055	1	35	239	2533	24334	comp50678_c0,comp55698_c0,comp53797_c0,comp57851_c0,comp38061_c0,comp52370_c0,comp57796_c0,comp53810_c0,comp53400_c0,comp48339_c0,comp33962_c0,comp47988_c0,comp52418_c0,comp53990_c0,comp56354_c2,comp57072_c1,comp48055_c1,comp56502_c0,comp48055_c0,comp48806_c2,comp49240_c0,comp57473_c0,comp54480_c0,comp56374_c0,comp47973_c0,comp56502_c2,comp48768_c0,comp56349_c0,comp50650_c3,comp51700_c0,comp57778…
GO:0016835	carbon-oxygen lyase activity	molecular_function	0.25162	1	2	239	100	24334	comp50237_c0,comp47969_c0
GO:0032388	positive regulation of intracellular transport	biological_process	0.25247	1	2	239	79	24334	comp34884_c0,comp56354_c0
GO:0005227	calcium activated cation channel activity	molecular_function	0.25378	1	1	239	34	24334	comp54331_c1
GO:0015269	calcium-activated potassium channel activity	molecular_function	0.25378	1	1	239	34	24334	comp54331_c1
GO:0030163	protein catabolic process	biological_process	0.2538	1	7	239	386	24334	comp48055_c1,comp49948_c0,comp56354_c0,comp48055_c0,comp41583_c0,comp52272_c0,comp46863_c0
GO:0000062	fatty-acyl-CoA binding	molecular_function	0.25382	1	1	239	18	24334	comp41946_c1
GO:0015643	toxic substance binding	molecular_function	0.25399	1	1	239	23	24334	comp55536_c0
GO:0002260	lymphocyte homeostasis	biological_process	0.25422	1	1	239	23	24334	comp44815_c0
GO:0019904	protein domain specific binding	molecular_function	0.25423	1	5	239	272	24334	comp48055_c1,comp47840_c0,comp48055_c0,comp57851_c0,comp53400_c0
GO:0007249	I-kappaB kinase/NF-kappaB cascade	biological_process	0.25649	1	2	239	85	24334	comp20889_c0,comp56354_c0
GO:0001883	purine nucleoside binding	molecular_function	0.2566	1	35	239	2540	24334	comp47973_c0,comp56374_c0,comp54480_c0,comp57473_c0,comp49240_c0,comp53710_c0,comp52750_c0,comp57696_c0,comp57778_c0,comp50529_c0,comp51700_c0,comp56349_c0,comp50650_c3,comp48768_c0,comp56502_c2,comp33962_c0,comp47988_c0,comp48339_c0,comp53400_c0,comp57796_c0,comp52370_c0,comp53810_c0,comp57851_c0,comp38061_c0,comp53797_c0,comp55698_c0,comp50678_c0,comp48806_c2,comp48055_c0,comp56502_c0,comp48055…
GO:0032550	purine ribonucleoside binding	molecular_function	0.2566	1	35	239	2540	24334	comp52370_c0,comp57796_c0,comp53810_c0,comp50678_c0,comp55698_c0,comp38061_c0,comp57851_c0,comp53797_c0,comp48339_c0,comp47988_c0,comp33962_c0,comp53400_c0,comp56354_c2,comp53990_c0,comp57072_c1,comp48055_c1,comp52418_c0,comp48055_c0,comp48806_c2,comp56502_c0,comp57473_c0,comp49240_c0,comp47973_c0,comp54480_c0,comp56374_c0,comp48768_c0,comp50650_c3,comp56349_c0,comp51700_c0,comp56502_c2,comp52750…
GO:0030027	lamellipodium	cellular_component	0.2576	1	2	239	87	24334	comp48167_c0,comp56843_c1
GO:0032156	septin cytoskeleton	cellular_component	0.25781	1	1	239	23	24334	comp48768_c0
GO:0022884	macromolecule transmembrane transporter activity	molecular_function	0.25818	1	1	239	24	24334	comp56200_c1
GO:0044462	external encapsulating structure part	cellular_component	0.25848	1	1	239	32	24334	comp34458_c0
GO:0046496	nicotinamide nucleotide metabolic process	biological_process	0.25849	1	2	239	73	24334	comp50464_c1,comp51364_c0
GO:0032549	ribonucleoside binding	molecular_function	0.25857	1	35	239	2543	24334	comp55698_c0,comp50678_c0,comp57851_c0,comp38061_c0,comp53797_c0,comp57796_c0,comp52370_c0,comp53810_c0,comp53400_c0,comp48339_c0,comp33962_c0,comp47988_c0,comp52418_c0,comp56354_c2,comp53990_c0,comp48055_c1,comp57072_c1,comp56502_c0,comp48055_c0,comp48806_c2,comp49240_c0,comp57473_c0,comp56374_c0,comp54480_c0,comp47973_c0,comp56502_c2,comp48768_c0,comp51700_c0,comp56349_c0,comp50650_c3,comp50529…
GO:0007596	blood coagulation	biological_process	0.25859	1	3	239	144	24334	comp20892_c1,comp52361_c0,comp48055_c0
GO:0008637	apoptotic mitochondrial changes	biological_process	0.25897	1	1	239	28	24334	comp55402_c0
GO:0030199	collagen fibril organization	biological_process	0.26012	1	1	239	29	24334	comp54316_c0
GO:0022412	cellular process involved in reproduction in multicellular organism	biological_process	0.26042	1	2	239	101	24334	comp53810_c0,comp20999_c0
GO:0051603	proteolysis involved in cellular protein catabolic process	biological_process	0.26055	1	6	239	321	24334	comp41583_c0,comp48055_c0,comp49948_c0,comp48055_c1,comp46863_c0,comp52272_c0
GO:0051348	negative regulation of transferase activity	biological_process	0.26064	1	2	239	92	24334	comp56843_c1,comp55052_c7
GO:0006998	nuclear envelope organization	biological_process	0.26156	1	1	239	31	24334	comp48167_c0
GO:0007044	cell-substrate junction assembly	biological_process	0.26162	1	1	239	38	24334	comp54049_c0
GO:0002224	toll-like receptor signaling pathway	biological_process	0.26169	1	1	239	27	24334	comp50678_c0
GO:0008172	S-methyltransferase activity	molecular_function	0.2617	1	1	239	35	24334	comp45945_c0
GO:0009308	amine metabolic process	biological_process	0.26298	1	4	239	189	24334	comp54480_c0,comp38061_c0,comp50237_c0,comp47961_c0
GO:0042803	protein homodimerization activity	molecular_function	0.26338	1	6	239	375	24334	comp48768_c0,comp56354_c2,comp56354_c0,comp34472_c1,comp57851_c0,comp52361_c0
GO:0003013	circulatory system process	biological_process	0.26377	1	2	239	107	24334	comp55052_c7,comp48714_c0
GO:0008015	blood circulation	biological_process	0.26377	1	2	239	107	24334	comp48714_c0,comp55052_c7
GO:0006801	superoxide metabolic process	biological_process	0.26394	1	1	239	29	24334	comp20889_c0
GO:0000166	nucleotide binding	molecular_function	0.26403	1	42	239	3070	24334	comp49240_c0,comp57473_c0,comp54130_c0,comp38274_c0,comp54480_c0,comp56374_c0,comp47973_c0,comp56502_c2,comp48768_c0,comp56349_c0,comp57861_c0,comp50650_c3,comp51700_c0,comp50529_c0,comp57778_c0,comp57696_c0,comp52750_c0,comp53710_c0,comp50678_c0,comp55698_c0,comp57851_c0,comp38061_c0,comp53797_c0,comp53810_c0,comp57796_c0,comp52370_c0,comp55536_c0,comp53400_c0,comp51364_c0,comp48339_c0,comp47988…
GO:1901265	nucleoside phosphate binding	molecular_function	0.26403	1	42	239	3070	24334	comp56502_c2,comp48768_c0,comp51700_c0,comp56349_c0,comp57861_c0,comp50650_c3,comp57778_c0,comp50529_c0,comp57696_c0,comp52750_c0,comp53710_c0,comp49240_c0,comp57473_c0,comp38274_c0,comp54130_c0,comp56374_c0,comp54480_c0,comp47973_c0,comp52418_c0,comp54331_c1,comp56354_c2,comp53990_c0,comp48055_c1,comp46306_c0,comp57072_c1,comp56502_c0,comp48055_c0,comp48806_c2,comp55698_c0,comp50678_c0,comp57851…
GO:0005730	nucleolus	cellular_component	0.26403	1	8	239	516	24334	comp46490_c0,comp53400_c0,comp35318_c0,comp56843_c1,comp50363_c1,comp53797_c0,comp57842_c0,comp48714_c0
GO:0009405	pathogenesis	biological_process	0.2644	1	7	239	503	24334	comp34884_c0,comp57519_c3,comp41769_c0,comp51275_c0,comp54996_c0,comp56969_c4,comp48768_c0
GO:0051248	negative regulation of protein metabolic process	biological_process	0.26477	1	4	239	220	24334	comp56354_c0,comp57473_c0,comp55052_c7,comp56843_c1
GO:0055114	oxidation-reduction process	biological_process	0.26504	1	20	239	1479	24334	comp41583_c0,comp54480_c0,comp51364_c0,comp43249_c0,comp54370_c0,comp42434_c0,comp54528_c6,comp50598_c1,comp50363_c1,comp54601_c0,comp20889_c0,comp53852_c0,comp52670_c5,comp37545_c0,comp48055_c1,comp46306_c0,comp57861_c0,comp50464_c1,comp20907_c0,comp57477_c0
GO:0002253	activation of immune response	biological_process	0.26505	1	2	239	93	24334	comp53710_c0,comp50678_c0
GO:0032272	negative regulation of protein polymerization	biological_process	0.26506	1	1	239	21	24334	comp20892_c1
GO:0006342	chromatin silencing	biological_process	0.2656	1	1	239	25	24334	comp39019_c0
GO:0048523	negative regulation of cellular process	biological_process	0.26666	1	20	239	1489	24334	comp48055_c1,comp39019_c0,comp56843_c1,comp53710_c0,comp48055_c0,comp54584_c0,comp55052_c7,comp20892_c1,comp54063_c0,comp57473_c0,comp53810_c0,comp44531_c0,comp47840_c0,comp52361_c0,comp50678_c0,comp41769_c0,comp57659_c0,comp34884_c0,comp20999_c0,comp52358_c0
GO:0001882	nucleoside binding	molecular_function	0.26704	1	35	239	2560	24334	comp47973_c0,comp56374_c0,comp54480_c0,comp57473_c0,comp49240_c0,comp52750_c0,comp53710_c0,comp50529_c0,comp57778_c0,comp57696_c0,comp48768_c0,comp51700_c0,comp56349_c0,comp50650_c3,comp56502_c2,comp48339_c0,comp33962_c0,comp47988_c0,comp53400_c0,comp57796_c0,comp52370_c0,comp53810_c0,comp55698_c0,comp50678_c0,comp53797_c0,comp57851_c0,comp38061_c0,comp48806_c2,comp48055_c0,comp56502_c0,comp53990…
GO:0044413	avoidance of host defenses	biological_process	0.26728	1	1	239	26	24334	comp53221_c1
GO:0044415	evasion or tolerance of host defenses	biological_process	0.26728	1	1	239	26	24334	comp53221_c1
GO:0051832	avoidance of defenses of other organism involved in symbiotic interaction	biological_process	0.26728	1	1	239	26	24334	comp53221_c1
GO:0051834	evasion or tolerance of defenses of other organism involved in symbiotic interaction	biological_process	0.26728	1	1	239	26	24334	comp53221_c1
GO:0052173	response to defenses of other organism involved in symbiotic interaction	biological_process	0.26728	1	1	239	26	24334	comp53221_c1
GO:0052200	response to host defenses	biological_process	0.26728	1	1	239	26	24334	comp53221_c1
GO:0075136	response to host	biological_process	0.26728	1	1	239	26	24334	comp53221_c1
GO:0003723	RNA binding	molecular_function	0.26784	1	15	239	955	24334	comp38274_c0,comp54996_c0,comp55561_c0,comp53815_c0,comp34472_c1,comp54322_c0,comp47988_c0,comp53710_c0,comp34458_c0,comp20896_c0,comp45023_c0,comp56200_c1,comp57824_c0,comp50529_c0,comp52922_c0
GO:0071804	cellular potassium ion transport	biological_process	0.26943	1	1	239	47	24334	comp54331_c1
GO:0071805	potassium ion transmembrane transport	biological_process	0.26943	1	1	239	47	24334	comp54331_c1
GO:0045682	regulation of epidermis development	biological_process	0.27005	1	1	239	22	24334	comp54439_c0
GO:0001578	microtubule bundle formation	biological_process	0.27113	1	1	239	17	24334	comp54291_c0
GO:0045444	fat cell differentiation	biological_process	0.27138	1	2	239	93	24334	comp55052_c7,comp44531_c0
GO:0016592	mediator complex	cellular_component	0.27147	1	3	239	169	24334	comp57311_c5,comp48768_c0,comp56200_c1
GO:0030639	polyketide biosynthetic process	biological_process	0.27162	1	1	239	23	24334	comp54528_c6
GO:0007339	binding of sperm to zona pellucida	biological_process	0.27173	1	1	239	22	24334	comp54063_c0
GO:0009988	cell-cell recognition	biological_process	0.27173	1	1	239	22	24334	comp54063_c0
GO:0035036	sperm-egg recognition	biological_process	0.27173	1	1	239	22	24334	comp54063_c0
GO:0019058	viral infectious cycle	biological_process	0.2729	1	5	239	310	24334	comp46006_c0,comp52361_c0,comp57696_c0,comp38557_c0,comp48768_c0
GO:0048522	positive regulation of cellular process	biological_process	0.27343	1	22	239	1708	24334	comp56315_c0,comp50425_c2,comp53710_c0,comp48055_c0,comp53767_c0,comp48167_c0,comp56843_c1,comp48055_c1,comp54331_c1,comp46373_c0,comp48768_c0,comp34884_c0,comp48614_c0,comp57851_c0,comp50678_c0,comp57311_c5,comp38274_c0,comp54063_c0,comp56354_c0,comp48714_c0,comp47840_c0,comp44531_c0
GO:0045814	negative regulation of gene expression, epigenetic	biological_process	0.27481	1	1	239	26	24334	comp39019_c0
GO:0030902	hindbrain development	biological_process	0.27515	1	1	239	39	24334	comp48055_c0
GO:0048468	cell development	biological_process	0.2756	1	5	239	389	24334	comp47840_c0,comp53810_c0,comp44815_c0,comp34884_c0,comp20999_c0
GO:0005783	endoplasmic reticulum	cellular_component	0.27606	1	10	239	607	24334	comp52922_c0,comp48055_c0,comp55620_c1,comp48167_c0,comp51296_c0,comp55190_c1,comp47840_c0,comp56909_c0,comp48055_c1,comp20651_c0
GO:0031109	microtubule polymerization or depolymerization	biological_process	0.27609	1	1	239	26	24334	comp49240_c0
GO:0030545	receptor regulator activity	molecular_function	0.2764	1	1	239	38	24334	comp53797_c0
GO:0090263	positive regulation of canonical Wnt receptor signaling pathway	biological_process	0.27644	1	1	239	35	24334	comp34884_c0
GO:0003854	3-beta-hydroxy-delta5-steroid dehydrogenase activity	molecular_function	0.27654	1	1	239	26	24334	comp54528_c6
GO:0090304	nucleic acid metabolic process	biological_process	0.27663	1	61	239	5023	24334	comp34472_c1,comp53221_c1,comp38792_c0,comp56843_c1,comp48768_c0,comp55561_c0,comp57312_c2,comp37568_c0,comp50529_c0,comp57778_c0,comp52285_c0,comp52750_c0,comp56517_c0,comp50598_c1,comp56354_c0,comp43249_c0,comp53815_c0,comp54480_c0,comp57519_c3,comp55256_c0,comp34451_c0,comp47961_c0,comp44369_c0,comp50857_c0,comp39019_c0,comp52418_c0,comp57072_c1,comp53990_c0,comp56354_c2,comp57801_c2,comp54584…
GO:0043631	RNA polyadenylation	biological_process	0.27685	1	1	239	26	24334	comp54322_c0
GO:0022900	electron transport chain	biological_process	0.27726	1	4	239	253	24334	comp48055_c1,comp42434_c0,comp41583_c0,comp37545_c0
GO:0009523	photosystem II	cellular_component	0.27739	1	2	239	102	24334	comp57311_c5,comp56987_c1
GO:0007006	mitochondrial membrane organization	biological_process	0.27741	1	1	239	22	24334	comp57147_c1
GO:0033178	proton-transporting two-sector ATPase complex, catalytic domain	cellular_component	0.27828	1	2	239	72	24334	comp48806_c2,comp33817_c0
GO:0046930	pore complex	cellular_component	0.27839	1	3	239	119	24334	comp32881_c0,comp48614_c0,comp56354_c2
GO:0030638	polyketide metabolic process	biological_process	0.27868	1	1	239	24	24334	comp54528_c6
GO:0015629	actin cytoskeleton	cellular_component	0.27887	1	6	239	364	24334	comp56843_c1,comp57072_c1,comp56354_c0,comp47973_c0,comp48768_c0,comp56354_c2
GO:0044262	cellular carbohydrate metabolic process	biological_process	0.27921	1	8	239	444	24334	comp50464_c1,comp46306_c0,comp57861_c0,comp54528_c6,comp53797_c0,comp48806_c2,comp56374_c0,comp54584_c0
GO:0012501	programmed cell death	biological_process	0.27956	1	10	239	730	24334	comp56315_c0,comp50529_c0,comp56856_c2,comp48055_c0,comp55402_c0,comp50678_c0,comp41769_c0,comp48055_c1,comp54331_c1,comp44531_c0
GO:0031234	extrinsic to internal side of plasma membrane	cellular_component	0.28078	1	1	239	31	24334	comp45023_c0
GO:0019054	modulation by virus of host process	biological_process	0.28084	1	1	239	32	24334	comp54331_c1
GO:0044068	modulation by symbiont of host cellular process	biological_process	0.28084	1	1	239	32	24334	comp54331_c1
GO:0044257	cellular protein catabolic process	biological_process	0.28107	1	6	239	326	24334	comp49948_c0,comp48055_c1,comp41583_c0,comp48055_c0,comp52272_c0,comp46863_c0
GO:0006952	defense response	biological_process	0.28171	1	7	239	520	24334	comp53710_c0,comp44531_c0,comp20889_c0,comp54370_c0,comp53638_c1,comp27656_c0,comp50678_c0
GO:0006812	cation transport	biological_process	0.28205	1	19	239	1453	24334	comp48614_c0,comp41583_c0,comp57473_c0,comp42434_c0,comp55481_c3,comp56517_c0,comp55647_c1,comp48806_c2,comp52285_c0,comp33817_c0,comp46006_c0,comp45945_c0,comp55052_c7,comp37545_c0,comp54331_c1,comp48768_c0,comp48055_c1,comp56349_c0,comp48167_c0
GO:0007094	mitotic spindle assembly checkpoint	biological_process	0.28232	1	1	239	28	24334	comp52361_c0
GO:0045841	negative regulation of mitotic metaphase/anaphase transition	biological_process	0.28232	1	1	239	28	24334	comp52361_c0
GO:1902100	negative regulation of metaphase/anaphase transition of cell cycle	biological_process	0.28232	1	1	239	28	24334	comp52361_c0
GO:0006353	DNA-dependent transcription, termination	biological_process	0.28286	1	1	239	22	24334	comp47961_c0
GO:0042710	biofilm formation	biological_process	0.28352	1	1	239	25	24334	comp34586_c0
GO:0034470	ncRNA processing	biological_process	0.2837	1	6	239	347	24334	comp53990_c0,comp57842_c0,comp34472_c1,comp57312_c2,comp54480_c0,comp50363_c1
GO:0003964	RNA-directed DNA polymerase activity	molecular_function	0.28398	1	2	239	99	24334	comp53815_c0,comp54996_c0
GO:0019062	viral attachment to host cell	biological_process	0.28473	1	1	239	30	24334	comp50425_c2
GO:0044650	adhesion of symbiont to host cell	biological_process	0.28473	1	1	239	30	24334	comp50425_c2
GO:1901071	glucosamine-containing compound metabolic process	biological_process	0.28567	1	1	239	29	24334	comp55824_c0
GO:0007599	hemostasis	biological_process	0.28631	1	3	239	153	24334	comp20892_c1,comp52361_c0,comp48055_c0
GO:0015075	ion transmembrane transporter activity	molecular_function	0.28682	1	19	239	1485	24334	comp48167_c0,comp56843_c1,comp57301_c1,comp48768_c0,comp54331_c1,comp56349_c0,comp46006_c0,comp55052_c7,comp52285_c0,comp56517_c0,comp55647_c1,comp54007_c2,comp42434_c0,comp57473_c0,comp55481_c3,comp51364_c0,comp41583_c0,comp48614_c0,comp47988_c0
GO:0006725	cellular aromatic compound metabolic process	biological_process	0.28696	1	80	239	6721	24334	comp55561_c0,comp38792_c0,comp52285_c0,comp57778_c0,comp50529_c0,comp57312_c2,comp56354_c0,comp50857_c0,comp44369_c0,comp50464_c1,comp54601_c0,comp54439_c0,comp46490_c0,comp50425_c2,comp54584_c0,comp57801_c2,comp56502_c0,comp54996_c0,comp54370_c0,comp57842_c0,comp48714_c0,comp56909_c0,comp55481_c3,comp55698_c0,comp54528_c6,comp54815_c0,comp50363_c1,comp38061_c0,comp45023_c0,comp48339_c0,comp53400…
GO:0060389	pathway-restricted SMAD protein phosphorylation	biological_process	0.28738	1	1	239	20	24334	comp47840_c0
GO:0009132	nucleoside diphosphate metabolic process	biological_process	0.28742	1	1	239	26	24334	comp50598_c1
GO:0002699	positive regulation of immune effector process	biological_process	0.28751	1	1	239	26	24334	comp50678_c0
GO:0001817	regulation of cytokine production	biological_process	0.28811	1	2	239	95	24334	comp53710_c0,comp50678_c0
GO:0050793	regulation of developmental process	biological_process	0.28847	1	9	239	661	24334	comp52361_c0,comp47840_c0,comp56354_c2,comp53810_c0,comp54439_c0,comp37878_c0,comp57519_c3,comp20999_c0,comp34884_c0
GO:0031594	neuromuscular junction	cellular_component	0.28938	1	1	239	31	24334	comp56354_c2
GO:0010639	negative regulation of organelle organization	biological_process	0.28938	1	2	239	95	24334	comp20892_c1,comp52361_c0
GO:0044432	endoplasmic reticulum part	cellular_component	0.28987	1	6	239	326	24334	comp56909_c0,comp48055_c0,comp48055_c1,comp20651_c0,comp55190_c1,comp51296_c0
GO:0000910	cytokinesis	biological_process	0.28995	1	3	239	139	24334	comp56354_c2,comp54996_c0,comp48614_c0
GO:0000162	tryptophan biosynthetic process	biological_process	0.29031	1	1	239	36	24334	comp50237_c0
GO:0006571	tyrosine biosynthetic process	biological_process	0.29031	1	1	239	36	24334	comp50237_c0
GO:0009073	aromatic amino acid family biosynthetic process	biological_process	0.29031	1	1	239	36	24334	comp50237_c0
GO:0009094	L-phenylalanine biosynthetic process	biological_process	0.29031	1	1	239	36	24334	comp50237_c0
GO:0009095	aromatic amino acid family biosynthetic process, prephenate pathway	biological_process	0.29031	1	1	239	36	24334	comp50237_c0
GO:0046219	indolalkylamine biosynthetic process	biological_process	0.29031	1	1	239	36	24334	comp50237_c0
GO:1902223	erythrose 4-phosphate/phosphoenolpyruvate family amino acid biosynthetic process	biological_process	0.29031	1	1	239	36	24334	comp50237_c0
GO:0031225	anchored to membrane	cellular_component	0.29062	1	1	239	30	24334	comp20904_c0
GO:0008158	hedgehog receptor activity	molecular_function	0.29118	1	1	239	31	24334	comp55561_c0
GO:0034622	cellular macromolecular complex assembly	biological_process	0.29135	1	7	239	432	24334	comp48768_c0,comp50650_c3,comp50363_c1,comp20892_c1,comp52361_c0,comp56502_c2,comp56502_c0
GO:0031347	regulation of defense response	biological_process	0.29156	1	2	239	104	24334	comp53710_c0,comp50678_c0
GO:0010243	response to organonitrogen compound	biological_process	0.29253	1	3	239	174	24334	comp51379_c0,comp55256_c0,comp54316_c0
GO:0042110	T cell activation	biological_process	0.29258	1	2	239	86	24334	comp50678_c0,comp54063_c0
GO:0046677	response to antibiotic	biological_process	0.29323	1	1	239	42	24334	comp56856_c2
GO:0046034	ATP metabolic process	biological_process	0.29356	1	5	239	319	24334	comp48055_c0,comp48806_c2,comp55481_c3,comp53400_c0,comp48167_c0
GO:0051261	protein depolymerization	biological_process	0.29365	1	1	239	28	24334	comp49240_c0
GO:0001816	cytokine production	biological_process	0.29387	1	2	239	98	24334	comp50678_c0,comp53710_c0
GO:0016942	insulin-like growth factor binding protein complex	cellular_component	0.29397	1	1	239	34	24334	comp38557_c0
GO:0008484	sulfuric ester hydrolase activity	molecular_function	0.29447	1	1	239	25	24334	comp47961_c0
GO:0010675	regulation of cellular carbohydrate metabolic process	biological_process	0.29456	1	1	239	37	24334	comp54584_c0
GO:0001818	negative regulation of cytokine production	biological_process	0.2959	1	1	239	30	24334	comp53710_c0
GO:0019748	secondary metabolic process	biological_process	0.29612	1	2	239	82	24334	comp55536_c0,comp54528_c6
GO:0070566	adenylyltransferase activity	molecular_function	0.29684	1	1	239	33	24334	comp54322_c0
GO:1901505	carbohydrate derivative transporter activity	molecular_function	0.29712	1	1	239	30	24334	comp56472_c0
GO:0003725	double-stranded RNA binding	molecular_function	0.29771	1	1	239	28	24334	comp53710_c0
GO:0004114	3',5'-cyclic-nucleotide phosphodiesterase activity	molecular_function	0.29826	1	1	239	40	24334	comp54331_c1
GO:0046467	membrane lipid biosynthetic process	biological_process	0.29875	1	2	239	89	24334	comp56909_c0,comp51296_c0
GO:0005839	proteasome core complex	cellular_component	0.29919	1	1	239	27	24334	comp46863_c0
GO:0016998	cell wall macromolecule catabolic process	biological_process	0.29982	1	1	239	32	24334	comp56097_c0
GO:0044406	adhesion to host	biological_process	0.29995	1	1	239	34	24334	comp50425_c2
GO:0051825	adhesion to other organism involved in symbiotic interaction	biological_process	0.29995	1	1	239	34	24334	comp50425_c2
GO:0051240	positive regulation of multicellular organismal process	biological_process	0.30091	1	3	239	192	24334	comp50678_c0,comp55052_c7,comp53710_c0
GO:0032946	positive regulation of mononuclear cell proliferation	biological_process	0.301	1	1	239	34	24334	comp54063_c0
GO:0050671	positive regulation of lymphocyte proliferation	biological_process	0.301	1	1	239	34	24334	comp54063_c0
GO:0071174	mitotic spindle checkpoint	biological_process	0.30127	1	1	239	30	24334	comp52361_c0
GO:0071173	spindle assembly checkpoint	biological_process	0.30158	1	1	239	30	24334	comp52361_c0
GO:0019069	viral capsid assembly	biological_process	0.30189	1	1	239	41	24334	comp48768_c0
GO:0016070	RNA metabolic process	biological_process	0.30234	1	49	239	4005	24334	comp52418_c0,comp39019_c0,comp53990_c0,comp56354_c2,comp57072_c1,comp50425_c2,comp46490_c0,comp54439_c0,comp52922_c0,comp54335_c0,comp56594_c0,comp54815_c0,comp50363_c1,comp50678_c0,comp55698_c0,comp54322_c0,comp38061_c0,comp57851_c0,comp53797_c0,comp55536_c0,comp57842_c0,comp44531_c0,comp48714_c0,comp54996_c0,comp57311_c5,comp56200_c1,comp54481_c0,comp56987_c1,comp20999_c0,comp34884_c0,comp48614…
GO:0015093	ferrous iron transmembrane transporter activity	molecular_function	0.30267	1	2	239	82	24334	comp56349_c0,comp57473_c0
GO:0015684	ferrous iron transport	biological_process	0.30267	1	2	239	82	24334	comp57473_c0,comp56349_c0
GO:0001776	leukocyte homeostasis	biological_process	0.30307	1	1	239	28	24334	comp44815_c0
GO:0050817	coagulation	biological_process	0.30364	1	3	239	158	24334	comp52361_c0,comp20892_c1,comp48055_c0
GO:0032006	regulation of TOR signaling cascade	biological_process	0.30396	1	1	239	41	24334	comp54584_c0
GO:0019199	transmembrane receptor protein kinase activity	molecular_function	0.30397	1	2	239	108	24334	comp47840_c0,comp34884_c0
GO:0051494	negative regulation of cytoskeleton organization	biological_process	0.3041	1	1	239	30	24334	comp20892_c1
GO:0006937	regulation of muscle contraction	biological_process	0.3047	1	1	239	38	24334	comp55052_c7
GO:0050896	response to stimulus	biological_process	0.30487	1	71	239	6039	24334	comp54815_c0,comp38061_c0,comp54370_c0,comp48714_c0,comp42434_c0,comp47725_c0,comp57659_c0,comp54316_c0,comp54584_c0,comp34586_c0,comp27656_c0,comp53840_c0,comp56472_c0,comp55415_c0,comp56354_c0,comp32881_c0,comp56856_c2,comp50857_c0,comp53638_c1,comp55561_c0,comp51275_c0,comp20892_c1,comp20889_c0,comp38064_c0,comp53710_c0,comp50678_c0,comp55647_c1,comp57851_c0,comp53797_c0,comp34282_c0,comp52074…
GO:0002684	positive regulation of immune system process	biological_process	0.30529	1	3	239	168	24334	comp53710_c0,comp54063_c0,comp50678_c0
GO:0019362	pyridine nucleotide metabolic process	biological_process	0.30554	1	2	239	82	24334	comp51364_c0,comp50464_c1
GO:0006914	autophagy	biological_process	0.306	1	5	239	282	24334	comp52361_c0,comp53767_c0,comp48614_c0,comp38064_c0,comp48768_c0
GO:0008200	ion channel inhibitor activity	molecular_function	0.30723	1	3	239	193	24334	comp56969_c4,comp57643_c1,comp51275_c0
GO:0016248	channel inhibitor activity	molecular_function	0.30723	1	3	239	193	24334	comp56969_c4,comp57643_c1,comp51275_c0
GO:0008037	cell recognition	biological_process	0.30755	1	1	239	36	24334	comp54063_c0
GO:0070647	protein modification by small protein conjugation or removal	biological_process	0.30809	1	9	239	554	24334	comp54437_c0,comp49948_c0,comp48055_c1,comp35305_c0,comp56315_c0,comp52272_c0,comp41583_c0,comp48055_c0,comp51669_c0
GO:1901264	carbohydrate derivative transport	biological_process	0.30811	1	1	239	31	24334	comp56472_c0
GO:0044038	cell wall macromolecule biosynthetic process	biological_process	0.30816	1	1	239	24	24334	comp57072_c1
GO:0070589	cellular component macromolecule biosynthetic process	biological_process	0.30816	1	1	239	24	24334	comp57072_c1
GO:0034660	ncRNA metabolic process	biological_process	0.30871	1	8	239	506	24334	comp52750_c0,comp57312_c2,comp54480_c0,comp48768_c0,comp57842_c0,comp53990_c0,comp50363_c1,comp34472_c1
GO:0005774	vacuolar membrane	cellular_component	0.30928	1	2	239	76	24334	comp33817_c0,comp54335_c0
GO:0033764	steroid dehydrogenase activity, acting on the CH-OH group of donors, NAD or NADP as acceptor	molecular_function	0.3093	1	1	239	31	24334	comp54528_c6
GO:0006278	RNA-dependent DNA replication	biological_process	0.30952	1	2	239	105	24334	comp53815_c0,comp54996_c0
GO:0045839	negative regulation of mitosis	biological_process	0.30958	1	1	239	32	24334	comp52361_c0
GO:0051784	negative regulation of nuclear division	biological_process	0.30958	1	1	239	32	24334	comp52361_c0
GO:0006568	tryptophan metabolic process	biological_process	0.31095	1	2	239	92	24334	comp54480_c0,comp50237_c0
GO:0006586	indolalkylamine metabolic process	biological_process	0.31095	1	2	239	92	24334	comp54480_c0,comp50237_c0
GO:0031252	cell leading edge	cellular_component	0.311	1	3	239	171	24334	comp49240_c0,comp56843_c1,comp48167_c0
GO:0003755	peptidyl-prolyl cis-trans isomerase activity	molecular_function	0.3119	1	1	239	19	24334	comp55402_c0
GO:0001104	RNA polymerase II transcription cofactor activity	molecular_function	0.312	1	3	239	179	24334	comp57311_c5,comp48768_c0,comp56200_c1
GO:0050878	regulation of body fluid levels	biological_process	0.31207	1	3	239	169	24334	comp52361_c0,comp20892_c1,comp48055_c0
GO:0002822	regulation of adaptive immune response based on somatic recombination of immune receptors built from immunoglobulin superfamily domains	biological_process	0.31212	1	1	239	32	24334	comp50678_c0
GO:0051225	spindle assembly	biological_process	0.31245	1	1	239	33	24334	comp56354_c0
GO:0051701	interaction with host	biological_process	0.3125	1	4	239	253	24334	comp48339_c0,comp54331_c1,comp50425_c2,comp53221_c1
GO:0009057	macromolecule catabolic process	biological_process	0.31283	1	10	239	657	24334	comp52272_c0,comp56987_c1,comp46006_c0,comp48055_c0,comp41583_c0,comp46863_c0,comp48055_c1,comp49948_c0,comp56354_c0,comp54370_c0
GO:0007130	synaptonemal complex assembly	biological_process	0.31319	1	1	239	20	24334	comp55256_c0
GO:0009896	positive regulation of catabolic process	biological_process	0.31331	1	3	239	156	24334	comp53767_c0,comp48768_c0,comp48614_c0
GO:0001725	stress fiber	cellular_component	0.31394	1	1	239	28	24334	comp56354_c2
GO:0005381	iron ion transmembrane transporter activity	molecular_function	0.31402	1	2	239	83	24334	comp57473_c0,comp56349_c0
GO:0070665	positive regulation of leukocyte proliferation	biological_process	0.31404	1	1	239	36	24334	comp54063_c0
GO:0010564	regulation of cell cycle process	biological_process	0.31426	1	4	239	250	24334	comp38274_c0,comp53810_c0,comp53767_c0,comp52361_c0
GO:0010720	positive regulation of cell development	biological_process	0.31449	1	1	239	41	24334	comp34884_c0
GO:0006813	potassium ion transport	biological_process	0.31588	1	3	239	206	24334	comp54331_c1,comp55647_c1,comp55052_c7
GO:0031399	regulation of protein modification process	biological_process	0.31603	1	8	239	586	24334	comp48055_c1,comp54063_c0,comp56843_c1,comp58162_c0,comp44815_c0,comp53767_c0,comp48055_c0,comp55052_c7
GO:0044275	cellular carbohydrate catabolic process	biological_process	0.31672	1	1	239	30	24334	comp54584_c0
GO:0072524	pyridine-containing compound metabolic process	biological_process	0.31701	1	2	239	87	24334	comp51364_c0,comp50464_c1
GO:0016469	proton-transporting two-sector ATPase complex	cellular_component	0.31766	1	6	239	354	24334	comp55481_c3,comp48614_c0,comp48806_c2,comp48768_c0,comp33817_c0,comp48167_c0
GO:0015077	monovalent inorganic cation transmembrane transporter activity	molecular_function	0.31789	1	10	239	736	24334	comp41583_c0,comp48614_c0,comp55052_c7,comp55481_c3,comp48768_c0,comp42434_c0,comp54331_c1,comp55647_c1,comp48167_c0,comp56517_c0
GO:0090257	regulation of muscle system process	biological_process	0.31797	1	1	239	39	24334	comp55052_c7
GO:0008156	negative regulation of DNA replication	biological_process	0.31809	1	1	239	28	24334	comp56843_c1
GO:0046425	regulation of JAK-STAT cascade	biological_process	0.31932	1	1	239	44	24334	comp56843_c1
GO:0065003	macromolecular complex assembly	biological_process	0.31934	1	10	239	701	24334	comp56502_c0,comp20892_c1,comp51379_c0,comp56502_c2,comp52361_c0,comp47561_c0,comp50363_c1,comp56354_c0,comp50650_c3,comp48768_c0
GO:0048518	positive regulation of biological process	biological_process	0.31975	1	23	239	1844	24334	comp48614_c0,comp34884_c0,comp57311_c5,comp38274_c0,comp54063_c0,comp56354_c0,comp48714_c0,comp47840_c0,comp44531_c0,comp57851_c0,comp50678_c0,comp53710_c0,comp48055_c0,comp55052_c7,comp56315_c0,comp50425_c2,comp48055_c1,comp54331_c1,comp48768_c0,comp46373_c0,comp53767_c0,comp48167_c0,comp56843_c1
GO:0016859	cis-trans isomerase activity	molecular_function	0.31978	1	1	239	21	24334	comp55402_c0
GO:0031577	spindle checkpoint	biological_process	0.32003	1	1	239	32	24334	comp52361_c0
GO:0032432	actin filament bundle	cellular_component	0.32046	1	1	239	30	24334	comp56354_c2
GO:0001772	immunological synapse	cellular_component	0.32085	1	1	239	27	24334	comp50500_c0
GO:0015078	hydrogen ion transmembrane transporter activity	molecular_function	0.32095	1	7	239	451	24334	comp48167_c0,comp56517_c0,comp55481_c3,comp48768_c0,comp41583_c0,comp42434_c0,comp48614_c0
GO:0009401	phosphoenolpyruvate-dependent sugar phosphotransferase system	biological_process	0.32096	1	1	239	31	24334	comp57333_c0
GO:0044437	vacuolar part	cellular_component	0.32121	1	2	239	78	24334	comp54335_c0,comp33817_c0
GO:0007212	dopamine receptor signaling pathway	biological_process	0.32196	1	1	239	36	24334	comp56354_c0
GO:0000045	autophagic vacuole assembly	biological_process	0.32266	1	1	239	25	24334	comp38064_c0
GO:0004970	ionotropic glutamate receptor activity	molecular_function	0.32328	1	1	239	45	24334	comp56843_c1
GO:0051223	regulation of protein transport	biological_process	0.32331	1	3	239	164	24334	comp34884_c0,comp56354_c0,comp20889_c0
GO:0043254	regulation of protein complex assembly	biological_process	0.32378	1	2	239	109	24334	comp50363_c1,comp20892_c1
GO:0017157	regulation of exocytosis	biological_process	0.3248	1	1	239	48	24334	comp54063_c0
GO:0016229	steroid dehydrogenase activity	molecular_function	0.32509	1	1	239	33	24334	comp54528_c6
GO:0006566	threonine metabolic process	biological_process	0.32537	1	2	239	95	24334	comp48768_c0,comp52750_c0
GO:0070193	synaptonemal complex organization	biological_process	0.32596	1	1	239	22	24334	comp55256_c0
GO:0030055	cell-substrate junction	cellular_component	0.32629	1	2	239	103	24334	comp48167_c0,comp54049_c0
GO:0006558	L-phenylalanine metabolic process	biological_process	0.32731	1	1	239	40	24334	comp50237_c0
GO:1902221	erythrose 4-phosphate/phosphoenolpyruvate family amino acid metabolic process	biological_process	0.32731	1	1	239	40	24334	comp50237_c0
GO:0009611	response to wounding	biological_process	0.32742	1	5	239	359	24334	comp48055_c0,comp56354_c2,comp52361_c0,comp54316_c0,comp20892_c1
GO:0042129	regulation of T cell proliferation	biological_process	0.32772	1	1	239	34	24334	comp54063_c0
GO:0005234	extracellular-glutamate-gated ion channel activity	molecular_function	0.32773	1	1	239	46	24334	comp56843_c1
GO:0019048	modulation by virus of host morphology or physiology	biological_process	0.32776	1	2	239	117	24334	comp53221_c1,comp54331_c1
GO:0005261	cation channel activity	molecular_function	0.32858	1	4	239	346	24334	comp54331_c1,comp46006_c0,comp55052_c7,comp55647_c1
GO:0031532	actin cytoskeleton reorganization	biological_process	0.32862	1	1	239	34	24334	comp56354_c0
GO:0050801	ion homeostasis	biological_process	0.32869	1	4	239	260	24334	comp51700_c0,comp54331_c1,comp43360_c0,comp45945_c0
GO:0015932	nucleobase-containing compound transmembrane transporter activity	molecular_function	0.32887	1	1	239	34	24334	comp56472_c0
GO:0051592	response to calcium ion	biological_process	0.32957	1	1	239	34	24334	comp54331_c1
GO:0035150	regulation of tube size	biological_process	0.33278	1	1	239	44	24334	comp48714_c0
GO:0050880	regulation of blood vessel size	biological_process	0.33278	1	1	239	44	24334	comp48714_c0
GO:0007188	adenylate cyclase-modulating G-protein coupled receptor signaling pathway	biological_process	0.33286	1	1	239	48	24334	comp56354_c0
GO:0001934	positive regulation of protein phosphorylation	biological_process	0.33315	1	4	239	279	24334	comp48055_c0,comp48055_c1,comp54063_c0,comp53767_c0
GO:0022890	inorganic cation transmembrane transporter activity	molecular_function	0.33326	1	13	239	998	24334	comp52285_c0,comp41583_c0,comp48614_c0,comp55052_c7,comp55481_c3,comp56349_c0,comp48768_c0,comp42434_c0,comp54331_c1,comp57473_c0,comp55647_c1,comp48167_c0,comp56517_c0
GO:0008066	glutamate receptor activity	molecular_function	0.33577	1	1	239	48	24334	comp56843_c1
GO:0044000	movement in host	biological_process	0.33599	1	1	239	24	24334	comp48339_c0
GO:0046739	spread of virus in multicellular host	biological_process	0.33599	1	1	239	24	24334	comp48339_c0
GO:0046740	spread of virus in host, cell to cell	biological_process	0.33599	1	1	239	24	24334	comp48339_c0
GO:0051814	movement in other organism involved in symbiotic interaction	biological_process	0.33599	1	1	239	24	24334	comp48339_c0
GO:0005524	ATP binding	molecular_function	0.3371	1	30	239	2248	24334	comp50529_c0,comp57696_c0,comp52750_c0,comp48055_c0,comp48806_c2,comp53710_c0,comp52418_c0,comp48768_c0,comp56354_c2,comp53990_c0,comp51700_c0,comp48055_c1,comp56349_c0,comp57072_c1,comp50650_c3,comp53400_c0,comp56374_c0,comp54480_c0,comp47973_c0,comp48339_c0,comp47988_c0,comp33962_c0,comp55698_c0,comp50678_c0,comp57851_c0,comp38061_c0,comp53797_c0,comp49240_c0,comp53810_c0,comp52370_c0
GO:0032940	secretion by cell	biological_process	0.33732	1	5	239	346	24334	comp56200_c1,comp20892_c1,comp56354_c2,comp48055_c0,comp54063_c0
GO:0002694	regulation of leukocyte activation	biological_process	0.33836	1	2	239	110	24334	comp54063_c0,comp50678_c0
GO:0007167	enzyme linked receptor protein signaling pathway	biological_process	0.33875	1	6	239	417	24334	comp48055_c1,comp57311_c5,comp47840_c0,comp48055_c0,comp34884_c0,comp54316_c0
GO:0010811	positive regulation of cell-substrate adhesion	biological_process	0.33956	1	1	239	29	24334	comp46373_c0
GO:0044434	chloroplast part	cellular_component	0.34137	1	2	239	79	24334	comp55698_c0,comp56200_c1
GO:0044435	plastid part	cellular_component	0.34137	1	2	239	79	24334	comp55698_c0,comp56200_c1
GO:0005765	lysosomal membrane	cellular_component	0.34191	1	1	239	29	24334	comp54335_c0
GO:0006732	coenzyme metabolic process	biological_process	0.34205	1	6	239	374	24334	comp51364_c0,comp37545_c0,comp45727_c0,comp50464_c1,comp48055_c1,comp49948_c0
GO:0009913	epidermal cell differentiation	biological_process	0.34208	1	1	239	31	24334	comp54439_c0
GO:0042430	indole-containing compound metabolic process	biological_process	0.34395	1	2	239	96	24334	comp50237_c0,comp54480_c0
GO:0005606	laminin-1 complex	cellular_component	0.34436	1	1	239	28	24334	comp52361_c0
GO:0050840	extracellular matrix binding	molecular_function	0.34442	1	1	239	34	24334	comp46373_c0
GO:0009404	toxin metabolic process	biological_process	0.3445	1	1	239	34	24334	comp55536_c0
GO:0006979	response to oxidative stress	biological_process	0.34495	1	2	239	123	24334	comp52670_c5,comp20889_c0
GO:0002819	regulation of adaptive immune response	biological_process	0.34542	1	1	239	35	24334	comp50678_c0
GO:0008121	ubiquinol-cytochrome-c reductase activity	molecular_function	0.34665	1	1	239	29	24334	comp56517_c0
GO:0016681	oxidoreductase activity, acting on diphenols and related substances as donors, cytochrome as acceptor	molecular_function	0.34665	1	1	239	29	24334	comp56517_c0
GO:0019814	immunoglobulin complex	cellular_component	0.34683	1	1	239	33	24334	comp55536_c0
GO:0043256	laminin complex	cellular_component	0.34702	1	1	239	30	24334	comp52361_c0
GO:0034394	protein localization to cell surface	biological_process	0.34707	1	1	239	25	24334	comp56354_c0
GO:0007129	synapsis	biological_process	0.34725	1	1	239	25	24334	comp55256_c0
GO:0070192	chromosome organization involved in meiosis	biological_process	0.34725	1	1	239	25	24334	comp55256_c0
GO:0006536	glutamate metabolic process	biological_process	0.34738	1	1	239	27	24334	comp53852_c0
GO:0046483	heterocycle metabolic process	biological_process	0.34797	1	78	239	6649	24334	comp34884_c0,comp20999_c0,comp50237_c0,comp56200_c1,comp56987_c1,comp37878_c0,comp54481_c0,comp51364_c0,comp48614_c0,comp57851_c0,comp53797_c0,comp50678_c0,comp54322_c0,comp57311_c5,comp44531_c0,comp55536_c0,comp52074_c0,comp55052_c7,comp52922_c0,comp54335_c0,comp48055_c0,comp56594_c0,comp48806_c2,comp39019_c0,comp52418_c0,comp57072_c1,comp48055_c1,comp56354_c2,comp53990_c0,comp54331_c1,comp54480…
GO:0005887	integral to plasma membrane	cellular_component	0.34801	1	6	239	492	24334	comp32881_c0,comp57311_c5,comp47840_c0,comp54331_c1,comp55052_c7,comp55647_c1
GO:0034061	DNA polymerase activity	molecular_function	0.34803	1	3	239	190	24334	comp54584_c0,comp53815_c0,comp54996_c0
GO:0032559	adenyl ribonucleotide binding	molecular_function	0.34853	1	30	239	2262	24334	comp49240_c0,comp57851_c0,comp53797_c0,comp38061_c0,comp50678_c0,comp55698_c0,comp52370_c0,comp53810_c0,comp54480_c0,comp56374_c0,comp53400_c0,comp33962_c0,comp47988_c0,comp48339_c0,comp47973_c0,comp52418_c0,comp57072_c1,comp56349_c0,comp50650_c3,comp48055_c1,comp51700_c0,comp53990_c0,comp56354_c2,comp48768_c0,comp57696_c0,comp50529_c0,comp53710_c0,comp52750_c0,comp48806_c2,comp48055_c0
GO:0005520	insulin-like growth factor binding	molecular_function	0.34868	1	1	239	37	24334	comp38557_c0
GO:0055067	monovalent inorganic cation homeostasis	biological_process	0.3492	1	1	239	38	24334	comp54331_c1
GO:0061024	membrane organization	biological_process	0.34934	1	5	239	302	24334	comp56354_c0,comp56354_c2,comp57147_c1,comp50425_c2,comp48167_c0
GO:0007131	reciprocal meiotic recombination	biological_process	0.34943	1	1	239	32	24334	comp55256_c0
GO:0035825	reciprocal DNA recombination	biological_process	0.34943	1	1	239	32	24334	comp55256_c0
GO:0008207	C21-steroid hormone metabolic process	biological_process	0.34963	1	1	239	36	24334	comp54528_c6
GO:0007059	chromosome segregation	biological_process	0.35021	1	3	239	150	24334	comp49240_c0,comp37568_c0,comp47836_c0
GO:0003018	vascular process in circulatory system	biological_process	0.35042	1	1	239	48	24334	comp48714_c0
GO:0034641	cellular nitrogen compound metabolic process	biological_process	0.35087	1	79	239	6719	24334	comp56349_c0,comp48768_c0,comp56502_c2,comp34472_c1,comp53221_c1,comp48167_c0,comp56843_c1,comp52750_c0,comp37568_c0,comp43249_c0,comp53815_c0,comp50598_c1,comp56517_c0,comp34451_c0,comp47961_c0,comp57519_c3,comp54480_c0,comp55256_c0,comp57072_c1,comp48055_c1,comp56354_c2,comp53990_c0,comp54331_c1,comp39019_c0,comp52418_c0,comp54335_c0,comp48055_c0,comp56594_c0,comp48806_c2,comp55052_c7,comp52922…
GO:0060191	regulation of lipase activity	biological_process	0.35133	1	1	239	39	24334	comp55052_c7
GO:0000070	mitotic sister chromatid segregation	biological_process	0.3515	1	1	239	26	24334	comp49240_c0
GO:0004715	non-membrane spanning protein tyrosine kinase activity	molecular_function	0.35214	1	1	239	36	24334	comp53810_c0
GO:0051017	actin filament bundle assembly	biological_process	0.35214	1	1	239	34	24334	comp56843_c1
GO:0061572	actin filament bundle organization	biological_process	0.35214	1	1	239	34	24334	comp56843_c1
GO:0042277	peptide binding	molecular_function	0.35298	1	1	239	32	24334	comp56856_c2
GO:0019955	cytokine binding	molecular_function	0.35402	1	1	239	27	24334	comp47840_c0
GO:0051726	regulation of cell cycle	biological_process	0.355	1	6	239	428	24334	comp38274_c0,comp53810_c0,comp52361_c0,comp53767_c0,comp44815_c0,comp52358_c0
GO:0004112	cyclic-nucleotide phosphodiesterase activity	molecular_function	0.35568	1	1	239	45	24334	comp54331_c1
GO:0042327	positive regulation of phosphorylation	biological_process	0.35634	1	4	239	292	24334	comp53767_c0,comp54063_c0,comp48055_c1,comp48055_c0
GO:0015985	energy coupled proton transport, down electrochemical gradient	biological_process	0.35641	1	3	239	172	24334	comp48806_c2,comp55481_c3,comp48167_c0
GO:0015986	ATP synthesis coupled proton transport	biological_process	0.35641	1	3	239	172	24334	comp48167_c0,comp48806_c2,comp55481_c3
GO:0008277	regulation of G-protein coupled receptor protein signaling pathway	biological_process	0.35656	1	2	239	109	24334	comp57659_c0,comp55052_c7
GO:0051301	cell division	biological_process	0.35691	1	5	239	289	24334	comp56354_c2,comp54996_c0,comp48614_c0,comp44815_c0,comp20999_c0
GO:0031333	negative regulation of protein complex assembly	biological_process	0.3571	1	1	239	31	24334	comp20892_c1
GO:0042435	indole-containing compound biosynthetic process	biological_process	0.3573	1	1	239	41	24334	comp50237_c0
GO:0007243	intracellular protein kinase cascade	biological_process	0.35904	1	6	239	458	24334	comp55052_c7,comp56843_c1,comp56354_c0,comp54063_c0,comp47840_c0,comp20889_c0
GO:0009036	Type II site-specific deoxyribonuclease activity	molecular_function	0.36033	1	1	239	39	24334	comp54370_c0
GO:0009359	Type II site-specific deoxyribonuclease complex	cellular_component	0.36033	1	1	239	39	24334	comp54370_c0
GO:0015666	restriction endodeoxyribonuclease activity	molecular_function	0.36033	1	1	239	39	24334	comp54370_c0
GO:0001076	RNA polymerase II transcription factor binding transcription factor activity	molecular_function	0.36177	1	3	239	194	24334	comp48768_c0,comp57311_c5,comp56200_c1
GO:0009790	embryo development	biological_process	0.36248	1	3	239	214	24334	comp52820_c3,comp52361_c0,comp47840_c0
GO:0042113	B cell activation	biological_process	0.36263	1	1	239	62	24334	comp50678_c0
GO:0070201	regulation of establishment of protein localization	biological_process	0.3627	1	3	239	176	24334	comp56354_c0,comp20889_c0,comp34884_c0
GO:0016298	lipase activity	molecular_function	0.3628	1	2	239	91	24334	comp57553_c0,comp47961_c0
GO:0051234	establishment of localization	biological_process	0.36298	1	55	239	4401	24334	comp55679_c0,comp56354_c0,comp57553_c0,comp54063_c0,comp47840_c0,comp57473_c0,comp56472_c0,comp49240_c0,comp56517_c0,comp52285_c0,comp20889_c0,comp37545_c0,comp45945_c0,comp20892_c1,comp46006_c0,comp56349_c0,comp51275_c0,comp48768_c0,comp56969_c4,comp57301_c1,comp56843_c1,comp48167_c0,comp55190_c1,comp47988_c0,comp57643_c1,comp41583_c0,comp57147_c1,comp45023_c0,comp48614_c0,comp34884_c0,comp56200…
GO:0044455	mitochondrial membrane part	cellular_component	0.36316	1	4	239	280	24334	comp48167_c0,comp57147_c1,comp41583_c0,comp55481_c3
GO:0006936	muscle contraction	biological_process	0.36409	1	1	239	53	24334	comp55052_c7
GO:0005618	cell wall	cellular_component	0.36435	1	1	239	40	24334	comp20999_c0
GO:0009307	DNA restriction-modification system	biological_process	0.36443	1	1	239	40	24334	comp54370_c0
GO:0044355	clearance of foreign intracellular DNA	biological_process	0.36443	1	1	239	40	24334	comp54370_c0
GO:0044248	cellular catabolic process	biological_process	0.36447	1	25	239	1846	24334	comp52074_c0,comp54370_c0,comp52361_c0,comp46863_c0,comp47961_c0,comp41583_c0,comp48614_c0,comp53400_c0,comp56987_c1,comp56349_c0,comp49948_c0,comp48055_c1,comp48768_c0,comp53767_c0,comp56502_c2,comp38064_c0,comp53852_c0,comp20889_c0,comp48055_c0,comp55052_c7,comp56502_c0,comp52272_c0,comp56097_c0,comp54584_c0,comp46006_c0
GO:0000221	vacuolar proton-transporting V-type ATPase, V1 domain	cellular_component	0.36483	1	1	239	25	24334	comp33817_c0
GO:0019751	polyol metabolic process	biological_process	0.36485	1	2	239	88	24334	comp50464_c1,comp54528_c6
GO:0008219	cell death	biological_process	0.36494	1	10	239	785	24334	comp48055_c0,comp56856_c2,comp50529_c0,comp56315_c0,comp44531_c0,comp54331_c1,comp48055_c1,comp50678_c0,comp41769_c0,comp55402_c0
GO:0016265	death	biological_process	0.36494	1	10	239	785	24334	comp44531_c0,comp54331_c1,comp48055_c1,comp41769_c0,comp50678_c0,comp55402_c0,comp48055_c0,comp50529_c0,comp56856_c2,comp56315_c0
GO:0000287	magnesium ion binding	molecular_function	0.36575	1	3	239	194	24334	comp53810_c0,comp50529_c0,comp50237_c0
GO:0006919	activation of cysteine-type endopeptidase activity involved in apoptotic process	biological_process	0.36589	1	1	239	34	24334	comp50678_c0
GO:0097202	activation of cysteine-type endopeptidase activity	biological_process	0.36589	1	1	239	34	24334	comp50678_c0
GO:0030864	cortical actin cytoskeleton	cellular_component	0.36615	1	1	239	27	24334	comp56843_c1
GO:0051219	phosphoprotein binding	molecular_function	0.36685	1	1	239	33	24334	comp50650_c3
GO:0001822	kidney development	biological_process	0.36722	1	1	239	47	24334	comp47840_c0
GO:0006626	protein targeting to mitochondrion	biological_process	0.36793	1	1	239	34	24334	comp57147_c1
GO:0034101	erythrocyte homeostasis	biological_process	0.3683	1	1	239	41	24334	comp20889_c0
GO:0019208	phosphatase regulator activity	molecular_function	0.3687	1	1	239	33	24334	comp50425_c2
GO:0042597	periplasmic space	cellular_component	0.36883	1	1	239	45	24334	comp34458_c0
GO:0001539	ciliary or bacterial-type flagellar motility	biological_process	0.3698	1	1	239	42	24334	comp52361_c0
GO:0044283	small molecule biosynthetic process	biological_process	0.3698	1	9	239	648	24334	comp54528_c6,comp51296_c0,comp57477_c0,comp56909_c0,comp48055_c1,comp49948_c0,comp50237_c0,comp45945_c0,comp37545_c0
GO:0009507	chloroplast	cellular_component	0.37038	1	2	239	87	24334	comp55698_c0,comp56200_c1
GO:0009536	plastid	cellular_component	0.37038	1	2	239	87	24334	comp56200_c1,comp55698_c0
GO:0016853	isomerase activity	molecular_function	0.37056	1	4	239	229	24334	comp53852_c0,comp53990_c0,comp50464_c1,comp55402_c0
GO:0002274	myeloid leukocyte activation	biological_process	0.37156	1	1	239	40	24334	comp50678_c0
GO:0006081	cellular aldehyde metabolic process	biological_process	0.37165	1	1	239	43	24334	comp50464_c1
GO:0072001	renal system development	biological_process	0.37206	1	1	239	51	24334	comp47840_c0
GO:0002039	p53 binding	molecular_function	0.37246	1	1	239	29	24334	comp50678_c0
GO:0032270	positive regulation of cellular protein metabolic process	biological_process	0.37299	1	5	239	367	24334	comp54063_c0,comp38274_c0,comp48055_c1,comp48055_c0,comp53767_c0
GO:0017111	nucleoside-triphosphatase activity	molecular_function	0.37343	1	18	239	1303	24334	comp47973_c0,comp47988_c0,comp53400_c0,comp57473_c0,comp49240_c0,comp38061_c0,comp48806_c2,comp48055_c0,comp53710_c0,comp57778_c0,comp56502_c0,comp57696_c0,comp48768_c0,comp56354_c2,comp56349_c0,comp57072_c1,comp51700_c0,comp56502_c2
GO:0046488	phosphatidylinositol metabolic process	biological_process	0.3736	1	2	239	107	24334	comp57553_c0,comp56909_c0
GO:0004806	triglyceride lipase activity	molecular_function	0.37393	1	1	239	26	24334	comp57553_c0
GO:0031226	intrinsic to plasma membrane	cellular_component	0.37403	1	6	239	507	24334	comp54331_c1,comp47840_c0,comp57311_c5,comp32881_c0,comp55647_c1,comp55052_c7
GO:0008589	regulation of smoothened signaling pathway	biological_process	0.37451	1	1	239	37	24334	comp57473_c0
GO:0032269	negative regulation of cellular protein metabolic process	biological_process	0.37462	1	3	239	197	24334	comp57473_c0,comp55052_c7,comp56843_c1
GO:0019872	streptomycin biosynthetic process	biological_process	0.3749	1	1	239	33	24334	comp54528_c6
GO:0030648	aminoglycoside antibiotic biosynthetic process	biological_process	0.3749	1	1	239	33	24334	comp54528_c6
GO:0046343	streptomycin metabolic process	biological_process	0.3749	1	1	239	33	24334	comp54528_c6
GO:0072655	establishment of protein localization to mitochondrion	biological_process	0.37508	1	1	239	35	24334	comp57147_c1
GO:0008608	attachment of spindle microtubules to kinetochore	biological_process	0.3753	1	1	239	39	24334	comp47836_c0
GO:0031503	protein complex localization	biological_process	0.37616	1	1	239	27	24334	comp50650_c3
GO:0019222	regulation of metabolic process	biological_process	0.37619	1	51	239	4301	24334	comp52418_c0,comp39019_c0,comp56354_c2,comp57072_c1,comp56583_c0,comp48055_c1,comp50425_c2,comp54439_c0,comp52922_c0,comp55052_c7,comp54584_c0,comp54335_c0,comp48055_c0,comp56594_c0,comp54815_c0,comp50678_c0,comp55698_c0,comp38061_c0,comp57851_c0,comp53797_c0,comp44531_c0,comp55536_c0,comp52074_c0,comp48714_c0,comp54996_c0,comp57311_c5,comp56200_c1,comp20999_c0,comp34884_c0,comp45023_c0,comp48614…
GO:0016247	channel regulator activity	molecular_function	0.37638	1	3	239	220	24334	comp56969_c4,comp57643_c1,comp51275_c0
GO:0016482	cytoplasmic transport	biological_process	0.37679	1	8	239	505	24334	comp56354_c0,comp57796_c0,comp56354_c2,comp57147_c1,comp48614_c0,comp20889_c0,comp34884_c0,comp33817_c0
GO:0071901	negative regulation of protein serine/threonine kinase activity	biological_process	0.37712	1	1	239	51	24334	comp55052_c7
GO:0051252	regulation of RNA metabolic process	biological_process	0.37827	1	34	239	2904	24334	comp50678_c0,comp54815_c0,comp55698_c0,comp38061_c0,comp55536_c0,comp48714_c0,comp44531_c0,comp54996_c0,comp57311_c5,comp56200_c1,comp34884_c0,comp20999_c0,comp45023_c0,comp48614_c0,comp52418_c0,comp39019_c0,comp56354_c2,comp57072_c1,comp50425_c2,comp54439_c0,comp52922_c0,comp54335_c0,comp56594_c0,comp43249_c0,comp53815_c0,comp56354_c0,comp47961_c0,comp44369_c0,comp38792_c0,comp53221_c1,comp48768…
GO:0050865	regulation of cell activation	biological_process	0.3783	1	2	239	123	24334	comp54063_c0,comp50678_c0
GO:0030426	growth cone	cellular_component	0.38069	1	1	239	44	24334	comp56354_c2
GO:0030427	site of polarized growth	cellular_component	0.38069	1	1	239	44	24334	comp56354_c2
GO:0016010	dystrophin-associated glycoprotein complex	cellular_component	0.38084	1	1	239	36	24334	comp52418_c0
GO:0030647	aminoglycoside antibiotic metabolic process	biological_process	0.38097	1	1	239	34	24334	comp54528_c6
GO:0000819	sister chromatid segregation	biological_process	0.38191	1	1	239	31	24334	comp49240_c0
GO:0006643	membrane lipid metabolic process	biological_process	0.38283	1	3	239	175	24334	comp57553_c0,comp56909_c0,comp51296_c0
GO:0030554	adenyl nucleotide binding	molecular_function	0.38345	1	30	239	2298	24334	comp50529_c0,comp57696_c0,comp52750_c0,comp48055_c0,comp48806_c2,comp53710_c0,comp52418_c0,comp48768_c0,comp56354_c2,comp53990_c0,comp48055_c1,comp51700_c0,comp57072_c1,comp50650_c3,comp56349_c0,comp53400_c0,comp56374_c0,comp54480_c0,comp47973_c0,comp48339_c0,comp47988_c0,comp33962_c0,comp55698_c0,comp50678_c0,comp53797_c0,comp57851_c0,comp38061_c0,comp49240_c0,comp52370_c0,comp53810_c0
GO:0006915	apoptotic process	biological_process	0.38378	1	9	239	714	24334	comp48055_c0,comp56315_c0,comp56856_c2,comp48055_c1,comp44531_c0,comp54331_c1,comp55402_c0,comp41769_c0,comp50678_c0
GO:0050678	regulation of epithelial cell proliferation	biological_process	0.38416	1	2	239	134	24334	comp47840_c0,comp37878_c0
GO:0031929	TOR signaling cascade	biological_process	0.38477	1	1	239	49	24334	comp54584_c0
GO:0043086	negative regulation of catalytic activity	biological_process	0.38482	1	3	239	207	24334	comp55052_c7,comp50425_c2,comp56843_c1
GO:0070585	protein localization to mitochondrion	biological_process	0.38516	1	1	239	36	24334	comp57147_c1
GO:0072527	pyrimidine-containing compound metabolic process	biological_process	0.38556	1	4	239	268	24334	comp46490_c0,comp50237_c0,comp50598_c1,comp53797_c0
GO:0080090	regulation of primary metabolic process	biological_process	0.38716	1	47	239	3956	24334	comp57311_c5,comp54996_c0,comp55536_c0,comp48714_c0,comp44531_c0,comp52074_c0,comp38061_c0,comp55698_c0,comp54815_c0,comp50678_c0,comp45023_c0,comp48614_c0,comp20999_c0,comp34884_c0,comp56200_c1,comp48055_c1,comp57072_c1,comp56354_c2,comp39019_c0,comp52418_c0,comp48055_c0,comp56594_c0,comp54335_c0,comp54584_c0,comp55052_c7,comp52922_c0,comp54439_c0,comp50425_c2,comp38274_c0,comp56354_c0,comp54063…
GO:0003012	muscle system process	biological_process	0.38781	1	1	239	56	24334	comp55052_c7
GO:1901360	organic cyclic compound metabolic process	biological_process	0.388	1	80	239	6893	24334	comp48614_c0,comp51364_c0,comp56987_c1,comp37878_c0,comp54481_c0,comp56200_c1,comp50237_c0,comp34884_c0,comp20999_c0,comp44531_c0,comp52074_c0,comp55536_c0,comp57311_c5,comp54322_c0,comp50678_c0,comp53797_c0,comp57851_c0,comp48055_c0,comp56594_c0,comp48806_c2,comp54335_c0,comp52922_c0,comp55052_c7,comp54331_c1,comp56354_c2,comp53990_c0,comp48055_c1,comp57072_c1,comp52418_c0,comp39019_c0,comp34451…
GO:0016485	protein processing	biological_process	0.388	1	2	239	102	24334	comp38557_c0,comp56583_c0
GO:0090100	positive regulation of transmembrane receptor protein serine/threonine kinase signaling pathway	biological_process	0.38889	1	1	239	36	24334	comp57311_c5
GO:0001654	eye development	biological_process	0.38898	1	1	239	57	24334	comp47840_c0
GO:0042641	actomyosin	cellular_component	0.38899	1	1	239	36	24334	comp56354_c2
GO:0044265	cellular macromolecule catabolic process	biological_process	0.38905	1	8	239	530	24334	comp52272_c0,comp56987_c1,comp48055_c0,comp41583_c0,comp46863_c0,comp48055_c1,comp49948_c0,comp54370_c0
GO:0042098	T cell proliferation	biological_process	0.38914	1	1	239	42	24334	comp54063_c0
GO:0008236	serine-type peptidase activity	molecular_function	0.38915	1	4	239	285	24334	comp38557_c0,comp57553_c0,comp56349_c0,comp34458_c0
GO:0017171	serine hydrolase activity	molecular_function	0.38915	1	4	239	285	24334	comp38557_c0,comp56349_c0,comp57553_c0,comp34458_c0
GO:0001906	cell killing	biological_process	0.3894	1	1	239	54	24334	comp20889_c0
GO:0044092	negative regulation of molecular function	biological_process	0.38942	1	4	239	279	24334	comp56354_c0,comp55052_c7,comp56843_c1,comp50425_c2
GO:0006563	L-serine metabolic process	biological_process	0.39016	1	2	239	101	24334	comp48768_c0,comp52750_c0
GO:0001525	angiogenesis	biological_process	0.39025	1	2	239	115	24334	comp57519_c3,comp20999_c0
GO:0016138	glycoside biosynthetic process	biological_process	0.39044	1	1	239	34	24334	comp54528_c6
GO:0009108	coenzyme biosynthetic process	biological_process	0.39169	1	4	239	249	24334	comp45727_c0,comp48055_c1,comp49948_c0,comp37545_c0
GO:0040014	regulation of multicellular organism growth	biological_process	0.39198	1	1	239	53	24334	comp44531_c0
GO:0006511	ubiquitin-dependent protein catabolic process	biological_process	0.39215	1	5	239	305	24334	comp48055_c0,comp41583_c0,comp49948_c0,comp46863_c0,comp52272_c0
GO:0042546	cell wall biogenesis	biological_process	0.39223	1	1	239	40	24334	comp57072_c1
GO:0031323	regulation of cellular metabolic process	biological_process	0.39262	1	48	239	4062	24334	comp52285_c0,comp56315_c0,comp57312_c2,comp55561_c0,comp48768_c0,comp38792_c0,comp56843_c1,comp53221_c1,comp44815_c0,comp53767_c0,comp44369_c0,comp47961_c0,comp57473_c0,comp43249_c0,comp53815_c0,comp38274_c0,comp56354_c0,comp54063_c0,comp58162_c0,comp48055_c0,comp56594_c0,comp54335_c0,comp52922_c0,comp50425_c2,comp54439_c0,comp54584_c0,comp55052_c7,comp56354_c2,comp48055_c1,comp57072_c1,comp52418…
GO:0001933	negative regulation of protein phosphorylation	biological_process	0.39296	1	2	239	121	24334	comp55052_c7,comp56843_c1
GO:0006298	mismatch repair	biological_process	0.39341	1	1	239	40	24334	comp34451_c0
GO:0051246	regulation of protein metabolic process	biological_process	0.39403	1	11	239	831	24334	comp55052_c7,comp48055_c0,comp56843_c1,comp44815_c0,comp53767_c0,comp58162_c0,comp57473_c0,comp54063_c0,comp56354_c0,comp48055_c1,comp38274_c0
GO:0034097	response to cytokine stimulus	biological_process	0.39451	1	2	239	109	24334	comp54316_c0,comp56502_c2
GO:0051053	negative regulation of DNA metabolic process	biological_process	0.39465	1	1	239	40	24334	comp56843_c1
GO:0016755	transferase activity, transferring amino-acyl groups	molecular_function	0.39538	1	1	239	44	24334	comp48806_c2
GO:0033218	amide binding	molecular_function	0.39567	1	1	239	39	24334	comp56856_c2
GO:0019941	modification-dependent protein catabolic process	biological_process	0.39609	1	5	239	307	24334	comp52272_c0,comp46863_c0,comp49948_c0,comp41583_c0,comp48055_c0
GO:0016137	glycoside metabolic process	biological_process	0.39635	1	1	239	35	24334	comp54528_c6
GO:0031256	leading edge membrane	cellular_component	0.39648	1	1	239	52	24334	comp48167_c0
GO:0006807	nitrogen compound metabolic process	biological_process	0.39664	1	89	239	7667	24334	comp57301_c1,comp53221_c1,comp34472_c1,comp56502_c2,comp48167_c0,comp56843_c1,comp56349_c0,comp48768_c0,comp45945_c0,comp37568_c0,comp52750_c0,comp55824_c0,comp56517_c0,comp50598_c1,comp53815_c0,comp43249_c0,comp55256_c0,comp54480_c0,comp57519_c3,comp34451_c0,comp47961_c0,comp39019_c0,comp52418_c0,comp48055_c1,comp57072_c1,comp54331_c1,comp56354_c2,comp53990_c0,comp55052_c7,comp52922_c0,comp56594…
GO:0044463	cell projection part	cellular_component	0.39688	1	4	239	305	24334	comp41769_c0,comp48167_c0,comp56354_c2,comp57072_c1
GO:0051604	protein maturation	biological_process	0.39766	1	2	239	104	24334	comp38557_c0,comp56583_c0
GO:0044003	modification by symbiont of host morphology or physiology	biological_process	0.39774	1	2	239	136	24334	comp54331_c1,comp53221_c1
GO:0006066	alcohol metabolic process	biological_process	0.39858	1	3	239	174	24334	comp50464_c1,comp47961_c0,comp54528_c6
GO:0005488	binding	molecular_function	0.39958	1	160	239	14210	24334	comp53710_c0,comp57778_c0,comp50529_c0,comp20892_c1,comp49795_c0,comp55561_c0,comp56969_c4,comp57861_c0,comp51275_c0,comp47969_c0,comp53859_c1,comp50857_c0,comp47973_c0,comp51669_c0,comp56856_c2,comp53507_c2,comp56354_c0,comp57168_c0,comp53840_c0,comp54601_c0,comp54439_c0,comp46490_c0,comp57801_c2,comp54584_c0,comp46306_c0,comp34489_c0,comp48339_c0,comp57824_c0,comp53688_c1,comp42115_c0,comp54291…
GO:0043632	modification-dependent macromolecule catabolic process	biological_process	0.39968	1	5	239	309	24334	comp46863_c0,comp52272_c0,comp48055_c0,comp41583_c0,comp49948_c0
GO:0016471	vacuolar proton-transporting V-type ATPase complex	cellular_component	0.4011	1	1	239	33	24334	comp33817_c0
GO:0033176	proton-transporting V-type ATPase complex	cellular_component	0.40185	1	3	239	162	24334	comp33817_c0,comp48614_c0,comp48768_c0
GO:0016044	cellular membrane organization	biological_process	0.40287	1	4	239	254	24334	comp57147_c1,comp56354_c2,comp56354_c0,comp48167_c0
GO:0030424	axon	cellular_component	0.4041	1	2	239	133	24334	comp41769_c0,comp56354_c2
GO:0008210	estrogen metabolic process	biological_process	0.4053	1	1	239	45	24334	comp54528_c6
GO:0009893	positive regulation of metabolic process	biological_process	0.40545	1	14	239	1168	24334	comp48614_c0,comp48055_c0,comp56315_c0,comp34884_c0,comp50425_c2,comp54063_c0,comp48055_c1,comp38274_c0,comp47840_c0,comp48768_c0,comp48714_c0,comp44531_c0,comp53767_c0,comp57851_c0
GO:0006508	proteolysis	biological_process	0.40555	1	13	239	1001	24334	comp52272_c0,comp54291_c0,comp34458_c0,comp41583_c0,comp48055_c0,comp38557_c0,comp46863_c0,comp50678_c0,comp49948_c0,comp57553_c0,comp56349_c0,comp48055_c1,comp57473_c0
GO:0006555	methionine metabolic process	biological_process	0.40644	1	1	239	39	24334	comp45945_c0
GO:0042326	negative regulation of phosphorylation	biological_process	0.40703	1	2	239	126	24334	comp55052_c7,comp56843_c1
GO:0016236	macroautophagy	biological_process	0.40768	1	1	239	36	24334	comp38064_c0
GO:0006544	glycine metabolic process	biological_process	0.40773	1	2	239	108	24334	comp48768_c0,comp52750_c0
GO:0051099	positive regulation of binding	biological_process	0.40776	1	1	239	49	24334	comp34884_c0
GO:0008016	regulation of heart contraction	biological_process	0.40814	1	1	239	53	24334	comp55052_c7
GO:0031461	cullin-RING ubiquitin ligase complex	cellular_component	0.40847	1	3	239	144	24334	comp35305_c0,comp51669_c0,comp54437_c0
GO:0006338	chromatin remodeling	biological_process	0.40879	1	1	239	53	24334	comp49795_c0
GO:0071478	cellular response to radiation	biological_process	0.40886	1	1	239	44	24334	comp56856_c2
GO:0032268	regulation of cellular protein metabolic process	biological_process	0.40916	1	10	239	775	24334	comp48055_c0,comp55052_c7,comp54063_c0,comp38274_c0,comp48055_c1,comp57473_c0,comp53767_c0,comp44815_c0,comp58162_c0,comp56843_c1
GO:0009072	aromatic amino acid family metabolic process	biological_process	0.41014	1	4	239	272	24334	comp50237_c0,comp57301_c1,comp54480_c0,comp54601_c0
GO:0016811	hydrolase activity, acting on carbon-nitrogen (but not peptide) bonds, in linear amides	molecular_function	0.41031	1	1	239	48	24334	comp53859_c1
GO:0016462	pyrophosphatase activity	molecular_function	0.411	1	18	239	1331	24334	comp56502_c2,comp56349_c0,comp57072_c1,comp51700_c0,comp48768_c0,comp56354_c2,comp56502_c0,comp57696_c0,comp57778_c0,comp53710_c0,comp48806_c2,comp48055_c0,comp49240_c0,comp38061_c0,comp57473_c0,comp53400_c0,comp47988_c0,comp47973_c0
GO:0006633	fatty acid biosynthetic process	biological_process	0.41132	1	2	239	114	24334	comp57477_c0,comp51296_c0
GO:0044743	intracellular protein transmembrane import	biological_process	0.41146	1	1	239	34	24334	comp57147_c1
GO:0051817	modification of morphology or physiology of other organism involved in symbiotic interaction	biological_process	0.4117	1	2	239	140	24334	comp54331_c1,comp53221_c1
GO:0030177	positive regulation of Wnt receptor signaling pathway	biological_process	0.41172	1	1	239	49	24334	comp34884_c0
GO:0044711	single-organism biosynthetic process	biological_process	0.4118	1	9	239	674	24334	comp57477_c0,comp54528_c6,comp51296_c0,comp56909_c0,comp49948_c0,comp48055_c1,comp50237_c0,comp37545_c0,comp45945_c0
GO:0065002	intracellular protein transmembrane transport	biological_process	0.4124	1	1	239	35	24334	comp57147_c1
GO:0006313	transposition, DNA-mediated	biological_process	0.4126	1	1	239	50	24334	comp56909_c0
GO:0032196	transposition	biological_process	0.4126	1	1	239	50	24334	comp56909_c0
GO:0019067	viral assembly, maturation, egress, and release	biological_process	0.41265	1	2	239	122	24334	comp46006_c0,comp48768_c0
GO:0002460	adaptive immune response based on somatic recombination of immune receptors built from immunoglobulin superfamily domains	biological_process	0.41371	1	1	239	47	24334	comp50678_c0
GO:0009309	amine biosynthetic process	biological_process	0.41411	1	1	239	48	24334	comp50237_c0
GO:0042401	cellular biogenic amine biosynthetic process	biological_process	0.41411	1	1	239	48	24334	comp50237_c0
GO:0043524	negative regulation of neuron apoptotic process	biological_process	0.41459	1	1	239	45	24334	comp41769_c0
GO:0007093	mitotic cell cycle checkpoint	biological_process	0.41491	1	1	239	51	24334	comp52361_c0
GO:0043280	positive regulation of cysteine-type endopeptidase activity involved in apoptotic process	biological_process	0.41509	1	1	239	41	24334	comp50678_c0
GO:2001056	positive regulation of cysteine-type endopeptidase activity	biological_process	0.41509	1	1	239	41	24334	comp50678_c0
GO:0044272	sulfur compound biosynthetic process	biological_process	0.4152	1	2	239	115	24334	comp45945_c0,comp50237_c0
GO:0006099	tricarboxylic acid cycle	biological_process	0.41526	1	1	239	40	24334	comp20907_c0
GO:0051171	regulation of nitrogen compound metabolic process	biological_process	0.41546	1	40	239	3450	24334	comp48614_c0,comp45023_c0,comp56200_c1,comp34884_c0,comp20999_c0,comp55536_c0,comp44531_c0,comp48714_c0,comp52074_c0,comp54996_c0,comp57311_c5,comp54815_c0,comp50678_c0,comp55698_c0,comp57851_c0,comp38061_c0,comp54335_c0,comp56594_c0,comp48055_c0,comp50425_c2,comp54439_c0,comp52922_c0,comp55052_c7,comp56354_c2,comp57072_c1,comp48055_c1,comp52418_c0,comp39019_c0,comp47961_c0,comp44369_c0,comp43249…
GO:0006260	DNA replication	biological_process	0.41625	1	8	239	600	24334	comp54584_c0,comp50857_c0,comp50598_c1,comp56517_c0,comp56843_c1,comp57851_c0,comp54996_c0,comp53815_c0
GO:0046903	secretion	biological_process	0.41632	1	5	239	390	24334	comp20892_c1,comp56200_c1,comp54063_c0,comp56354_c2,comp48055_c0
GO:0051220	cytoplasmic sequestering of protein	biological_process	0.41794	1	1	239	36	24334	comp56354_c0
GO:1901215	negative regulation of neuron death	biological_process	0.41799	1	1	239	46	24334	comp41769_c0
GO:0000502	proteasome complex	cellular_component	0.41803	1	1	239	47	24334	comp46863_c0
GO:0046649	lymphocyte activation	biological_process	0.41858	1	2	239	138	24334	comp50678_c0,comp54063_c0
GO:0043624	cellular protein complex disassembly	biological_process	0.41905	1	1	239	49	24334	comp49240_c0
GO:0090068	positive regulation of cell cycle process	biological_process	0.41967	1	1	239	49	24334	comp38274_c0
GO:0007259	JAK-STAT cascade	biological_process	0.4201	1	1	239	54	24334	comp56843_c1
GO:0043408	regulation of MAPK cascade	biological_process	0.42037	1	3	239	250	24334	comp56843_c1,comp55052_c7,comp20889_c0
GO:0030165	PDZ domain binding	molecular_function	0.42053	1	1	239	41	24334	comp47840_c0
GO:0010950	positive regulation of endopeptidase activity	biological_process	0.42132	1	1	239	42	24334	comp50678_c0
GO:0022836	gated channel activity	molecular_function	0.42199	1	4	239	372	24334	comp56843_c1,comp55052_c7,comp55647_c1,comp54331_c1
GO:0022839	ion gated channel activity	molecular_function	0.42199	1	4	239	372	24334	comp56843_c1,comp55052_c7,comp55647_c1,comp54331_c1
GO:0033036	macromolecule localization	biological_process	0.42286	1	23	239	1639	24334	comp20889_c0,comp54537_c0,comp20892_c1,comp33817_c0,comp56354_c2,comp50650_c3,comp52418_c0,comp48167_c0,comp55190_c1,comp57147_c1,comp48614_c0,comp56200_c1,comp55679_c0,comp52718_c0,comp34884_c0,comp57796_c0,comp57842_c0,comp57473_c0,comp57553_c0,comp56354_c0,comp57311_c5,comp47836_c0,comp45310_c0
GO:0004252	serine-type endopeptidase activity	molecular_function	0.42307	1	3	239	228	24334	comp38557_c0,comp34458_c0,comp56349_c0
GO:0009521	photosystem	cellular_component	0.42352	1	2	239	137	24334	comp57311_c5,comp56987_c1
GO:1901363	heterocyclic compound binding	molecular_function	0.42366	1	77	239	6566	24334	comp55561_c0,comp57861_c0,comp51275_c0,comp57778_c0,comp50529_c0,comp20896_c0,comp53852_c0,comp52285_c0,comp53710_c0,comp38274_c0,comp56856_c2,comp50857_c0,comp47973_c0,comp34458_c0,comp46306_c0,comp54439_c0,comp46490_c0,comp56502_c0,comp54584_c0,comp43848_c0,comp54815_c0,comp55698_c0,comp38061_c0,comp53810_c0,comp54996_c0,comp54370_c0,comp53400_c0,comp57824_c0,comp48339_c0,comp45023_c0,comp56502…
GO:0016591	DNA-directed RNA polymerase II, holoenzyme	cellular_component	0.42376	1	2	239	105	24334	comp56200_c1,comp53797_c0
GO:2000026	regulation of multicellular organismal development	biological_process	0.42377	1	6	239	485	24334	comp54439_c0,comp20999_c0,comp52361_c0,comp34884_c0,comp57519_c3,comp47840_c0
GO:0005102	receptor binding	molecular_function	0.42536	1	13	239	1098	24334	comp52361_c0,comp48714_c0,comp52370_c0,comp42434_c0,comp47840_c0,comp54370_c0,comp56354_c0,comp50650_c3,comp55679_c0,comp47725_c0,comp56987_c1,comp34884_c0,comp52544_c2
GO:0003015	heart process	biological_process	0.42595	1	1	239	56	24334	comp55052_c7
GO:0060047	heart contraction	biological_process	0.42595	1	1	239	56	24334	comp55052_c7
GO:0010562	positive regulation of phosphorus metabolic process	biological_process	0.42609	1	4	239	329	24334	comp48055_c0,comp54063_c0,comp48055_c1,comp53767_c0
GO:0045937	positive regulation of phosphate metabolic process	biological_process	0.42609	1	4	239	329	24334	comp53767_c0,comp54063_c0,comp48055_c1,comp48055_c0
GO:0032944	regulation of mononuclear cell proliferation	biological_process	0.42741	1	1	239	55	24334	comp54063_c0
GO:0050670	regulation of lymphocyte proliferation	biological_process	0.42741	1	1	239	55	24334	comp54063_c0
GO:0008209	androgen metabolic process	biological_process	0.42815	1	1	239	47	24334	comp54528_c6
GO:0010952	positive regulation of peptidase activity	biological_process	0.42827	1	1	239	43	24334	comp50678_c0
GO:0035264	multicellular organism growth	biological_process	0.42831	1	1	239	62	24334	comp44531_c0
GO:0050870	positive regulation of T cell activation	biological_process	0.42832	1	1	239	45	24334	comp54063_c0
GO:0051302	regulation of cell division	biological_process	0.42885	1	1	239	52	24334	comp20999_c0
GO:0033180	proton-transporting V-type ATPase, V1 domain	cellular_component	0.42965	1	1	239	32	24334	comp33817_c0
GO:0019080	viral genome expression	biological_process	0.42982	1	1	239	48	24334	comp38557_c0
GO:0019899	enzyme binding	molecular_function	0.42992	1	9	239	672	24334	comp48055_c0,comp50425_c2,comp43848_c0,comp54063_c0,comp56354_c0,comp48055_c1,comp44815_c0,comp53767_c0,comp53797_c0
GO:0016814	hydrolase activity, acting on carbon-nitrogen (but not peptide) bonds, in cyclic amidines	molecular_function	0.43018	1	1	239	45	24334	comp52358_c0
GO:0035821	modification of morphology or physiology of other organism	biological_process	0.43064	1	2	239	148	24334	comp54331_c1,comp53221_c1
GO:0002262	myeloid cell homeostasis	biological_process	0.43116	1	1	239	47	24334	comp20889_c0
GO:0010632	regulation of epithelial cell migration	biological_process	0.43138	1	1	239	51	24334	comp47840_c0
GO:0030018	Z disc	cellular_component	0.4315	1	1	239	65	24334	comp48167_c0
GO:0070663	regulation of leukocyte proliferation	biological_process	0.43181	1	1	239	58	24334	comp54063_c0
GO:0016887	ATPase activity	molecular_function	0.43184	1	9	239	649	24334	comp49240_c0,comp56354_c2,comp56349_c0,comp51700_c0,comp53400_c0,comp48055_c0,comp48806_c2,comp47988_c0,comp53710_c0
GO:0000079	regulation of cyclin-dependent protein serine/threonine kinase activity	biological_process	0.4326	1	1	239	44	24334	comp44815_c0
GO:0097159	organic cyclic compound binding	molecular_function	0.43373	1	77	239	6585	24334	comp38274_c0,comp34458_c0,comp50857_c0,comp47973_c0,comp56856_c2,comp57861_c0,comp51275_c0,comp55561_c0,comp52285_c0,comp53710_c0,comp20896_c0,comp53852_c0,comp57778_c0,comp50529_c0,comp53810_c0,comp54370_c0,comp54996_c0,comp38061_c0,comp54815_c0,comp55698_c0,comp48339_c0,comp45023_c0,comp57824_c0,comp53400_c0,comp46306_c0,comp56502_c0,comp54584_c0,comp43848_c0,comp54439_c0,comp46490_c0,comp54130…
GO:0002682	regulation of immune system process	biological_process	0.43434	1	4	239	286	24334	comp54316_c0,comp50678_c0,comp53710_c0,comp54063_c0
GO:0030312	external encapsulating structure	cellular_component	0.43548	1	2	239	157	24334	comp34458_c0,comp20999_c0
GO:0043130	ubiquitin binding	molecular_function	0.43613	1	1	239	45	24334	comp49240_c0
GO:0050661	NADP binding	molecular_function	0.43615	1	1	239	38	24334	comp51364_c0
GO:0000780	condensed nuclear chromosome, centromeric region	cellular_component	0.43617	1	1	239	48	24334	comp47836_c0
GO:0046173	polyol biosynthetic process	biological_process	0.43695	1	1	239	44	24334	comp54528_c6
GO:0051495	positive regulation of cytoskeleton organization	biological_process	0.43888	1	1	239	62	24334	comp56843_c1
GO:0030071	regulation of mitotic metaphase/anaphase transition	biological_process	0.43895	1	1	239	42	24334	comp52361_c0
GO:1902099	regulation of metaphase/anaphase transition of cell cycle	biological_process	0.43895	1	1	239	42	24334	comp52361_c0
GO:0031325	positive regulation of cellular metabolic process	biological_process	0.43903	1	13	239	1110	24334	comp48614_c0,comp48055_c0,comp34884_c0,comp56315_c0,comp50425_c2,comp48055_c1,comp38274_c0,comp54063_c0,comp48768_c0,comp44531_c0,comp48714_c0,comp57851_c0,comp53767_c0
GO:0006109	regulation of carbohydrate metabolic process	biological_process	0.43979	1	1	239	50	24334	comp54584_c0
GO:0033267	axon part	cellular_component	0.44023	1	1	239	49	24334	comp41769_c0
GO:0050673	epithelial cell proliferation	biological_process	0.44079	1	2	239	152	24334	comp47840_c0,comp37878_c0
GO:0000428	DNA-directed RNA polymerase complex	cellular_component	0.44098	1	2	239	109	24334	comp53797_c0,comp56200_c1
GO:0055029	nuclear DNA-directed RNA polymerase complex	cellular_component	0.44098	1	2	239	109	24334	comp56200_c1,comp53797_c0
GO:0051050	positive regulation of transport	biological_process	0.44131	1	3	239	223	24334	comp56354_c0,comp54063_c0,comp34884_c0
GO:0005231	excitatory extracellular ligand-gated ion channel activity	molecular_function	0.4415	1	1	239	66	24334	comp56843_c1
GO:0016529	sarcoplasmic reticulum	cellular_component	0.44189	1	1	239	56	24334	comp48167_c0
GO:0034599	cellular response to oxidative stress	biological_process	0.44384	1	1	239	53	24334	comp20889_c0
GO:0051276	chromosome organization	biological_process	0.44541	1	7	239	527	24334	comp49795_c0,comp55256_c0,comp37568_c0,comp39019_c0,comp49240_c0,comp37878_c0,comp50678_c0
GO:0005905	coated pit	cellular_component	0.44549	1	1	239	40	24334	comp50678_c0
GO:0017048	Rho GTPase binding	molecular_function	0.44693	1	1	239	60	24334	comp56354_c0
GO:0004888	transmembrane signaling receptor activity	molecular_function	0.44695	1	8	239	791	24334	comp34884_c0,comp43360_c0,comp38557_c0,comp56472_c0,comp56843_c1,comp55415_c0,comp47840_c0,comp55561_c0
GO:0008287	protein serine/threonine phosphatase complex	cellular_component	0.44716	1	1	239	35	24334	comp50425_c2
GO:0032880	regulation of protein localization	biological_process	0.44719	1	3	239	199	24334	comp56354_c0,comp20889_c0,comp34884_c0
GO:0017000	antibiotic biosynthetic process	biological_process	0.44769	1	1	239	42	24334	comp54528_c6
GO:0047485	protein N-terminus binding	molecular_function	0.44769	1	1	239	57	24334	comp42115_c0
GO:0006749	glutathione metabolic process	biological_process	0.44829	1	1	239	48	24334	comp51364_c0
GO:0015988	energy coupled proton transmembrane transport, against electrochemical gradient	biological_process	0.44887	1	3	239	176	24334	comp48768_c0,comp48614_c0,comp33817_c0
GO:0015991	ATP hydrolysis coupled proton transport	biological_process	0.44887	1	3	239	176	24334	comp48614_c0,comp48768_c0,comp33817_c0
GO:0050821	protein stabilization	biological_process	0.44912	1	1	239	47	24334	comp56354_c0
GO:0001655	urogenital system development	biological_process	0.44924	1	1	239	64	24334	comp47840_c0
GO:0016888	endodeoxyribonuclease activity, producing 5'-phosphomonoesters	molecular_function	0.45193	1	1	239	55	24334	comp54370_c0
GO:0005179	hormone activity	molecular_function	0.4524	1	3	239	243	24334	comp54370_c0,comp48714_c0,comp56987_c1
GO:0097367	carbohydrate derivative binding	molecular_function	0.45252	1	2	239	138	24334	comp55824_c0,comp47840_c0
GO:0045177	apical part of cell	cellular_component	0.45253	1	2	239	114	24334	comp57311_c5,comp54331_c1
GO:0030856	regulation of epithelial cell differentiation	biological_process	0.45326	1	1	239	47	24334	comp54439_c0
GO:0046872	metal ion binding	molecular_function	0.45343	1	47	239	4097	24334	comp50529_c0,comp53638_c2,comp56315_c0,comp45945_c0,comp57696_c0,comp55824_c0,comp53710_c0,comp47919_c0,comp46373_c0,comp56969_c4,comp20898_c0,comp51700_c0,comp56856_c2,comp54480_c0,comp47961_c0,comp51669_c0,comp50408_c0,comp53840_c0,comp54437_c0,comp53815_c0,comp57553_c0,comp52922_c0,comp55052_c7,comp57801_c2,comp35305_c0,comp43848_c0,comp48055_c0,comp45636_c0,comp54316_c0,comp54331_c1,comp34489…
GO:0006754	ATP biosynthetic process	biological_process	0.45498	1	3	239	211	24334	comp48806_c2,comp55481_c3,comp48167_c0
GO:0016999	antibiotic metabolic process	biological_process	0.45511	1	1	239	43	24334	comp54528_c6
GO:0051247	positive regulation of protein metabolic process	biological_process	0.45516	1	5	239	402	24334	comp53767_c0,comp38274_c0,comp48055_c1,comp54063_c0,comp48055_c0
GO:0019898	extrinsic to membrane	cellular_component	0.45522	1	3	239	212	24334	comp45023_c0,comp56354_c2,comp56843_c1
GO:0000276	mitochondrial proton-transporting ATP synthase complex, coupling factor F(o)	cellular_component	0.45522	1	2	239	130	24334	comp55481_c3,comp48167_c0
GO:0031123	RNA 3'-end processing	biological_process	0.45527	1	1	239	47	24334	comp54322_c0
GO:0016860	intramolecular oxidoreductase activity	molecular_function	0.45636	1	1	239	48	24334	comp50464_c1
GO:0006810	transport	biological_process	0.45655	1	53	239	4360	24334	comp41583_c0,comp57147_c1,comp45023_c0,comp48614_c0,comp57643_c1,comp47988_c0,comp56200_c1,comp51364_c0,comp34884_c0,comp57842_c0,comp57013_c0,comp57796_c0,comp42434_c0,comp54007_c2,comp45727_c0,comp55481_c3,comp54815_c0,comp45767_c0,comp57333_c0,comp55647_c1,comp54335_c0,comp48806_c2,comp48055_c0,comp54537_c0,comp50425_c2,comp33817_c0,comp55052_c7,comp56354_c2,comp54331_c1,comp57072_c1,comp48055…
GO:0002250	adaptive immune response	biological_process	0.45686	1	1	239	52	24334	comp50678_c0
GO:0035257	nuclear hormone receptor binding	molecular_function	0.45751	1	1	239	70	24334	comp50650_c3
GO:0034329	cell junction assembly	biological_process	0.45755	1	1	239	62	24334	comp54049_c0
GO:0016528	sarcoplasm	cellular_component	0.45757	1	1	239	58	24334	comp48167_c0
GO:0005923	tight junction	cellular_component	0.45848	1	1	239	48	24334	comp51021_c0
GO:0070160	occluding junction	cellular_component	0.45848	1	1	239	48	24334	comp51021_c0
GO:0043244	regulation of protein complex disassembly	biological_process	0.45932	1	1	239	48	24334	comp47961_c0
GO:0016818	hydrolase activity, acting on acid anhydrides, in phosphorus-containing anhydrides	molecular_function	0.45983	1	18	239	1367	24334	comp48055_c0,comp48806_c2,comp53710_c0,comp57778_c0,comp56502_c0,comp57696_c0,comp48768_c0,comp56354_c2,comp56349_c0,comp57072_c1,comp51700_c0,comp56502_c2,comp47973_c0,comp47988_c0,comp53400_c0,comp57473_c0,comp49240_c0,comp38061_c0
GO:0007091	metaphase/anaphase transition of mitotic cell cycle	biological_process	0.45989	1	1	239	45	24334	comp52361_c0
GO:0044784	metaphase/anaphase transition of cell cycle	biological_process	0.45989	1	1	239	45	24334	comp52361_c0
GO:0031674	I band	cellular_component	0.46022	1	1	239	73	24334	comp48167_c0
GO:0017144	drug metabolic process	biological_process	0.46042	1	1	239	48	24334	comp54528_c6
GO:0009067	aspartate family amino acid biosynthetic process	biological_process	0.46195	1	1	239	45	24334	comp45945_c0
GO:0032182	small conjugating protein binding	molecular_function	0.46222	1	1	239	47	24334	comp49240_c0
GO:0048568	embryonic organ development	biological_process	0.46308	1	1	239	72	24334	comp47840_c0
GO:0006570	tyrosine metabolic process	biological_process	0.46446	1	3	239	221	24334	comp54601_c0,comp50237_c0,comp57301_c1
GO:0030335	positive regulation of cell migration	biological_process	0.46603	1	2	239	129	24334	comp48167_c0,comp47840_c0
GO:1901991	negative regulation of mitotic cell cycle phase transition	biological_process	0.46689	1	1	239	55	24334	comp52361_c0
GO:0010921	regulation of phosphatase activity	biological_process	0.46757	1	1	239	48	24334	comp50425_c2
GO:0016836	hydro-lyase activity	molecular_function	0.468	1	1	239	70	24334	comp50237_c0
GO:0009898	internal side of plasma membrane	cellular_component	0.46813	1	1	239	57	24334	comp45023_c0
GO:0048514	blood vessel morphogenesis	biological_process	0.46876	1	2	239	132	24334	comp20999_c0,comp57519_c3
GO:0070469	respiratory chain	cellular_component	0.46923	1	2	239	147	24334	comp42434_c0,comp41583_c0
GO:0033177	proton-transporting two-sector ATPase complex, proton-transporting domain	cellular_component	0.47017	1	4	239	276	24334	comp48167_c0,comp48614_c0,comp48768_c0,comp55481_c3
GO:2000147	positive regulation of cell motility	biological_process	0.47192	1	2	239	132	24334	comp48167_c0,comp47840_c0
GO:0006506	GPI anchor biosynthetic process	biological_process	0.47228	1	1	239	48	24334	comp56909_c0
GO:0070507	regulation of microtubule cytoskeleton organization	biological_process	0.4728	1	1	239	57	24334	comp53767_c0
GO:0043433	negative regulation of sequence-specific DNA binding transcription factor activity	biological_process	0.47341	1	1	239	49	24334	comp56354_c0
GO:0009066	aspartate family amino acid metabolic process	biological_process	0.47346	1	4	239	272	24334	comp52750_c0,comp48768_c0,comp53859_c1,comp45945_c0
GO:0008565	protein transporter activity	molecular_function	0.47371	1	2	239	111	24334	comp56200_c1,comp33817_c0
GO:0015276	ligand-gated ion channel activity	molecular_function	0.47402	1	2	239	161	24334	comp56843_c1,comp55647_c1
GO:0022834	ligand-gated channel activity	molecular_function	0.47402	1	2	239	161	24334	comp56843_c1,comp55647_c1
GO:0009082	branched-chain amino acid biosynthetic process	biological_process	0.4745	1	1	239	50	24334	comp56909_c0
GO:0040017	positive regulation of locomotion	biological_process	0.4753	1	2	239	136	24334	comp48167_c0,comp47840_c0
GO:0004872	receptor activity	molecular_function	0.47655	1	11	239	1096	24334	comp56349_c0,comp55415_c0,comp47840_c0,comp55561_c0,comp38557_c0,comp56472_c0,comp56843_c1,comp47961_c0,comp55330_c0,comp43360_c0,comp34884_c0
GO:0009206	purine ribonucleoside triphosphate biosynthetic process	biological_process	0.47729	1	3	239	220	24334	comp48806_c2,comp55481_c3,comp48167_c0
GO:0007204	elevation of cytosolic calcium ion concentration	biological_process	0.4774	1	1	239	68	24334	comp43360_c0
GO:0006355	regulation of transcription, DNA-dependent	biological_process	0.47772	1	31	239	2788	24334	comp48768_c0,comp56354_c2,comp57072_c1,comp52418_c0,comp38792_c0,comp53221_c1,comp39019_c0,comp56594_c0,comp54335_c0,comp52285_c0,comp52922_c0,comp54439_c0,comp50425_c2,comp54996_c0,comp43249_c0,comp48714_c0,comp55536_c0,comp44531_c0,comp57311_c5,comp56354_c0,comp55698_c0,comp54815_c0,comp50678_c0,comp38061_c0,comp45023_c0,comp48614_c0,comp44369_c0,comp47961_c0,comp56200_c1,comp34884_c0,comp20999…
GO:0006351	transcription, DNA-dependent	biological_process	0.47778	1	35	239	3146	24334	comp45023_c0,comp48614_c0,comp34884_c0,comp20999_c0,comp56200_c1,comp57311_c5,comp54996_c0,comp48714_c0,comp44531_c0,comp55536_c0,comp57851_c0,comp53797_c0,comp38061_c0,comp55698_c0,comp50678_c0,comp54815_c0,comp56594_c0,comp54335_c0,comp52922_c0,comp50425_c2,comp46490_c0,comp54439_c0,comp57072_c1,comp56354_c2,comp39019_c0,comp52418_c0,comp44369_c0,comp47961_c0,comp57519_c3,comp56354_c0,comp43249…
GO:0045786	negative regulation of cell cycle	biological_process	0.47828	1	2	239	149	24334	comp52358_c0,comp52361_c0
GO:0010563	negative regulation of phosphorus metabolic process	biological_process	0.47867	1	2	239	147	24334	comp55052_c7,comp56843_c1
GO:0045936	negative regulation of phosphate metabolic process	biological_process	0.47867	1	2	239	147	24334	comp56843_c1,comp55052_c7
GO:0042623	ATPase activity, coupled	molecular_function	0.47875	1	6	239	429	24334	comp49240_c0,comp48806_c2,comp56354_c2,comp53710_c0,comp51700_c0,comp47988_c0
GO:0001568	blood vessel development	biological_process	0.47896	1	2	239	137	24334	comp20999_c0,comp57519_c3
GO:2001141	regulation of RNA biosynthetic process	biological_process	0.48043	1	31	239	2792	24334	comp38061_c0,comp55698_c0,comp50678_c0,comp54815_c0,comp57311_c5,comp56354_c0,comp43249_c0,comp54996_c0,comp55536_c0,comp44531_c0,comp48714_c0,comp34884_c0,comp20999_c0,comp56200_c1,comp44369_c0,comp47961_c0,comp45023_c0,comp48614_c0,comp53221_c1,comp39019_c0,comp38792_c0,comp52418_c0,comp57072_c1,comp48768_c0,comp56354_c2,comp52922_c0,comp50425_c2,comp54439_c0,comp52285_c0,comp56594_c0,comp54335…
GO:0051537	2 iron, 2 sulfur cluster binding	molecular_function	0.48085	1	1	239	69	24334	comp56467_c1
GO:0008324	cation transmembrane transporter activity	molecular_function	0.48093	1	14	239	1176	24334	comp54331_c1,comp57473_c0,comp42434_c0,comp48768_c0,comp56349_c0,comp55481_c3,comp56517_c0,comp48167_c0,comp55647_c1,comp48614_c0,comp41583_c0,comp52285_c0,comp46006_c0,comp55052_c7
GO:0009145	purine nucleoside triphosphate biosynthetic process	biological_process	0.4811	1	3	239	221	24334	comp48167_c0,comp48806_c2,comp55481_c3
GO:0019219	regulation of nucleobase-containing compound metabolic process	biological_process	0.48135	1	39	239	3445	24334	comp38792_c0,comp56843_c1,comp53221_c1,comp55561_c0,comp48768_c0,comp57312_c2,comp52285_c0,comp43249_c0,comp53815_c0,comp56354_c0,comp44369_c0,comp47961_c0,comp52418_c0,comp39019_c0,comp56354_c2,comp48055_c1,comp57072_c1,comp52922_c0,comp50425_c2,comp54439_c0,comp55052_c7,comp56594_c0,comp48055_c0,comp54335_c0,comp55698_c0,comp50678_c0,comp54815_c0,comp38061_c0,comp54996_c0,comp52074_c0,comp44531…
GO:0019637	organophosphate metabolic process	biological_process	0.48195	1	19	239	1527	24334	comp56502_c0,comp55052_c7,comp50425_c2,comp48055_c0,comp48806_c2,comp56502_c2,comp48167_c0,comp56349_c0,comp50464_c1,comp51364_c0,comp53400_c0,comp47961_c0,comp50598_c1,comp54528_c6,comp55481_c3,comp57553_c0,comp45727_c0,comp56909_c0,comp52074_c0
GO:0004402	histone acetyltransferase activity	molecular_function	0.48268	1	1	239	59	24334	comp39019_c0
GO:0016151	nickel cation binding	molecular_function	0.48384	1	1	239	53	24334	comp52370_c0
GO:0031401	positive regulation of protein modification process	biological_process	0.48393	1	4	239	338	24334	comp48055_c1,comp54063_c0,comp48055_c0,comp53767_c0
GO:0000776	kinetochore	cellular_component	0.48421	1	2	239	120	24334	comp47836_c0,comp50425_c2
GO:0016491	oxidoreductase activity	molecular_function	0.48505	1	17	239	1419	24334	comp42434_c0,comp54370_c0,comp43249_c0,comp54528_c6,comp56517_c0,comp50598_c1,comp41583_c0,comp54480_c0,comp51364_c0,comp46306_c0,comp57861_c0,comp48055_c1,comp57477_c0,comp54601_c0,comp52670_c5,comp20889_c0,comp37545_c0
GO:0035303	regulation of dephosphorylation	biological_process	0.4856	1	1	239	52	24334	comp50425_c2
GO:0016702	oxidoreductase activity, acting on single donors with incorporation of molecular oxygen, incorporation of two atoms of oxygen	molecular_function	0.48643	1	1	239	45	24334	comp54480_c0
GO:0043900	regulation of multi-organism process	biological_process	0.48672	1	1	239	66	24334	comp53710_c0
GO:0005213	structural constituent of chorion	molecular_function	0.48783	1	1	239	70	24334	comp20999_c0
GO:0007304	chorion-containing eggshell formation	biological_process	0.48783	1	1	239	70	24334	comp20999_c0
GO:0030703	eggshell formation	biological_process	0.48783	1	1	239	70	24334	comp20999_c0
GO:0030707	ovarian follicle cell development	biological_process	0.48783	1	1	239	70	24334	comp20999_c0
GO:0006753	nucleoside phosphate metabolic process	biological_process	0.48814	1	15	239	1212	24334	comp50464_c1,comp52074_c0,comp56349_c0,comp55481_c3,comp48167_c0,comp54528_c6,comp50598_c1,comp56502_c2,comp48806_c2,comp48055_c0,comp53400_c0,comp50425_c2,comp51364_c0,comp55052_c7,comp56502_c0
GO:0051272	positive regulation of cellular component movement	biological_process	0.48828	1	2	239	136	24334	comp48167_c0,comp47840_c0
GO:0030234	enzyme regulator activity	molecular_function	0.49048	1	12	239	976	24334	comp48806_c2,comp40867_c0,comp56200_c1,comp50425_c2,comp55052_c7,comp37568_c0,comp52074_c0,comp54331_c1,comp48055_c1,comp56743_c0,comp57851_c0,comp58162_c0
GO:0034357	photosynthetic membrane	cellular_component	0.49062	1	2	239	157	24334	comp57311_c5,comp56987_c1
GO:0031301	integral to organelle membrane	cellular_component	0.49072	1	3	239	188	24334	comp55190_c1,comp48055_c1,comp48055_c0
GO:0048878	chemical homeostasis	biological_process	0.49096	1	4	239	342	24334	comp45945_c0,comp51700_c0,comp54331_c1,comp43360_c0
GO:0008171	O-methyltransferase activity	molecular_function	0.49135	1	1	239	50	24334	comp49948_c0
GO:0006289	nucleotide-excision repair	biological_process	0.49196	1	1	239	64	24334	comp37878_c0
GO:0031326	regulation of cellular biosynthetic process	biological_process	0.49309	1	34	239	3061	24334	comp34884_c0,comp20999_c0,comp56200_c1,comp45023_c0,comp48614_c0,comp38061_c0,comp57851_c0,comp50678_c0,comp54815_c0,comp55698_c0,comp57311_c5,comp44531_c0,comp48714_c0,comp55536_c0,comp54996_c0,comp50425_c2,comp54439_c0,comp52922_c0,comp54335_c0,comp56594_c0,comp39019_c0,comp52418_c0,comp57072_c1,comp56354_c2,comp47961_c0,comp44369_c0,comp56354_c0,comp38274_c0,comp43249_c0,comp52285_c0,comp53221…
GO:0006820	anion transport	biological_process	0.49331	1	4	239	306	24334	comp51364_c0,comp45767_c0,comp45945_c0,comp47840_c0
GO:0016787	hydrolase activity	molecular_function	0.49438	1	48	239	3962	24334	comp33817_c0,comp56502_c0,comp48055_c0,comp48806_c2,comp54331_c1,comp53990_c0,comp56354_c2,comp48055_c1,comp46306_c0,comp57072_c1,comp51364_c0,comp56987_c1,comp52358_c0,comp53400_c0,comp54291_c0,comp41583_c0,comp47988_c0,comp50363_c1,comp38061_c0,comp54370_c0,comp54996_c0,comp57778_c0,comp52272_c0,comp57696_c0,comp57312_c2,comp53710_c0,comp57301_c1,comp53859_c1,comp56502_c2,comp38557_c0,comp55561…
GO:0016779	nucleotidyltransferase activity	molecular_function	0.49612	1	7	239	595	24334	comp46490_c0,comp54322_c0,comp53797_c0,comp54584_c0,comp54996_c0,comp53815_c0,comp51275_c0
GO:0051251	positive regulation of lymphocyte activation	biological_process	0.49636	1	1	239	62	24334	comp54063_c0
GO:0001944	vasculature development	biological_process	0.4964	1	2	239	141	24334	comp20999_c0,comp57519_c3
GO:0016810	hydrolase activity, acting on carbon-nitrogen (but not peptide) bonds	molecular_function	0.49654	1	2	239	145	24334	comp52358_c0,comp53859_c1
GO:0001649	osteoblast differentiation	biological_process	0.49654	1	1	239	65	24334	comp20892_c1
GO:0032774	RNA biosynthetic process	biological_process	0.49665	1	35	239	3165	24334	comp44369_c0,comp47961_c0,comp57519_c3,comp43249_c0,comp56354_c0,comp52285_c0,comp48768_c0,comp38792_c0,comp53221_c1,comp48614_c0,comp45023_c0,comp56200_c1,comp20999_c0,comp34884_c0,comp54996_c0,comp44531_c0,comp48714_c0,comp55536_c0,comp57311_c5,comp55698_c0,comp54815_c0,comp50678_c0,comp38061_c0,comp57851_c0,comp53797_c0,comp56594_c0,comp54335_c0,comp52922_c0,comp54439_c0,comp46490_c0,comp50425…
GO:0030162	regulation of proteolysis	biological_process	0.49668	1	1	239	50	24334	comp57473_c0
GO:0006614	SRP-dependent cotranslational protein targeting to membrane	biological_process	0.49723	1	1	239	43	24334	comp57796_c0
GO:0045047	protein targeting to ER	biological_process	0.49723	1	1	239	43	24334	comp57796_c0
GO:0072599	establishment of protein localization to endoplasmic reticulum	biological_process	0.49723	1	1	239	43	24334	comp57796_c0
GO:0051049	regulation of transport	biological_process	0.49744	1	6	239	516	24334	comp50425_c2,comp34884_c0,comp55647_c1,comp20889_c0,comp54063_c0,comp56354_c0
GO:0016817	hydrolase activity, acting on acid anhydrides	molecular_function	0.49817	1	19	239	1486	24334	comp56502_c2,comp51700_c0,comp57072_c1,comp56349_c0,comp48768_c0,comp56354_c2,comp57696_c0,comp56502_c0,comp33817_c0,comp57778_c0,comp53710_c0,comp48055_c0,comp48806_c2,comp38061_c0,comp49240_c0,comp57473_c0,comp53400_c0,comp47988_c0,comp47973_c0
GO:0008544	epidermis development	biological_process	0.49861	1	1	239	59	24334	comp54439_c0
GO:0030336	negative regulation of cell migration	biological_process	0.49953	1	1	239	58	24334	comp47840_c0
GO:0050790	regulation of catalytic activity	biological_process	0.49991	1	12	239	997	24334	comp54063_c0,comp56583_c0,comp48055_c1,comp52074_c0,comp44815_c0,comp53767_c0,comp58162_c0,comp50678_c0,comp56843_c1,comp48055_c0,comp55052_c7,comp50425_c2
GO:0005768	endosome	cellular_component	0.50017	1	3	239	206	24334	comp56843_c1,comp50678_c0,comp45023_c0
GO:0043169	cation binding	molecular_function	0.50046	1	47	239	4168	24334	comp53710_c0,comp55824_c0,comp45945_c0,comp57696_c0,comp56315_c0,comp53638_c2,comp50529_c0,comp51700_c0,comp56969_c4,comp20898_c0,comp46373_c0,comp47919_c0,comp51669_c0,comp47961_c0,comp54480_c0,comp56856_c2,comp57553_c0,comp53815_c0,comp54437_c0,comp53840_c0,comp50408_c0,comp48055_c0,comp43848_c0,comp35305_c0,comp57801_c2,comp55052_c7,comp52922_c0,comp57072_c1,comp34489_c0,comp54331_c1,comp54316…
GO:0072330	monocarboxylic acid biosynthetic process	biological_process	0.50078	1	2	239	139	24334	comp51296_c0,comp57477_c0
GO:0010627	regulation of intracellular protein kinase cascade	biological_process	0.50103	1	4	239	375	24334	comp56843_c1,comp55052_c7,comp20889_c0,comp56354_c0
GO:0016114	terpenoid biosynthetic process	biological_process	0.50126	1	1	239	48	24334	comp47969_c0
GO:0051427	hormone receptor binding	molecular_function	0.5019	1	1	239	78	24334	comp50650_c3
GO:0051480	cytosolic calcium ion homeostasis	biological_process	0.50227	1	1	239	70	24334	comp43360_c0
GO:0043588	skin development	biological_process	0.50232	1	1	239	60	24334	comp54439_c0
GO:0016049	cell growth	biological_process	0.50261	1	2	239	142	24334	comp47840_c0,comp38557_c0
GO:0034453	microtubule anchoring	biological_process	0.50326	1	1	239	56	24334	comp47836_c0
GO:0043393	regulation of protein binding	biological_process	0.50394	1	1	239	54	24334	comp34884_c0
GO:0009889	regulation of biosynthetic process	biological_process	0.50457	1	34	239	3073	24334	comp56594_c0,comp54335_c0,comp52922_c0,comp50425_c2,comp54439_c0,comp56354_c2,comp57072_c1,comp52418_c0,comp39019_c0,comp48614_c0,comp45023_c0,comp56200_c1,comp34884_c0,comp20999_c0,comp54996_c0,comp48714_c0,comp44531_c0,comp55536_c0,comp57311_c5,comp55698_c0,comp50678_c0,comp54815_c0,comp57851_c0,comp38061_c0,comp52285_c0,comp48768_c0,comp38792_c0,comp56843_c1,comp53221_c1,comp44369_c0,comp47961…
GO:0003006	developmental process involved in reproduction	biological_process	0.50489	1	2	239	156	24334	comp53810_c0,comp20999_c0
GO:0006661	phosphatidylinositol biosynthetic process	biological_process	0.50489	1	1	239	60	24334	comp56909_c0
GO:0016458	gene silencing	biological_process	0.50516	1	1	239	65	24334	comp39019_c0
GO:0004520	endodeoxyribonuclease activity	molecular_function	0.50528	1	1	239	61	24334	comp54370_c0
GO:2000146	negative regulation of cell motility	biological_process	0.50542	1	1	239	59	24334	comp47840_c0
GO:0010810	regulation of cell-substrate adhesion	biological_process	0.50565	1	1	239	58	24334	comp46373_c0
GO:0009201	ribonucleoside triphosphate biosynthetic process	biological_process	0.50574	1	3	239	225	24334	comp48167_c0,comp48806_c2,comp55481_c3
GO:0016830	carbon-carbon lyase activity	molecular_function	0.50668	1	2	239	126	24334	comp20907_c0,comp50529_c0
GO:0006000	fructose metabolic process	biological_process	0.51094	1	1	239	57	24334	comp50464_c1
GO:0033179	proton-transporting V-type ATPase, V0 domain	cellular_component	0.51136	1	2	239	126	24334	comp48614_c0,comp48768_c0
GO:0032446	protein modification by small protein conjugation	biological_process	0.51161	1	6	239	433	24334	comp48055_c0,comp54437_c0,comp51669_c0,comp48055_c1,comp35305_c0,comp56315_c0
GO:0019725	cellular homeostasis	biological_process	0.51255	1	4	239	311	24334	comp43360_c0,comp54331_c1,comp51700_c0,comp45945_c0
GO:0016337	cell-cell adhesion	biological_process	0.51292	1	3	239	299	24334	comp56843_c1,comp51021_c0,comp47840_c0
GO:0005753	mitochondrial proton-transporting ATP synthase complex	cellular_component	0.51317	1	2	239	151	24334	comp48167_c0,comp55481_c3
GO:0009142	nucleoside triphosphate biosynthetic process	biological_process	0.5133	1	3	239	227	24334	comp55481_c3,comp48806_c2,comp48167_c0
GO:0033644	host cell membrane	cellular_component	0.5148	1	1	239	68	24334	comp46006_c0
GO:0044218	other organism cell membrane	cellular_component	0.5148	1	1	239	68	24334	comp46006_c0
GO:0044279	other organism membrane	cellular_component	0.5148	1	1	239	68	24334	comp46006_c0
GO:0009060	aerobic respiration	biological_process	0.51481	1	1	239	52	24334	comp20907_c0
GO:0050680	negative regulation of epithelial cell proliferation	biological_process	0.51515	1	1	239	66	24334	comp47840_c0
GO:0051047	positive regulation of secretion	biological_process	0.5169	1	1	239	66	24334	comp54063_c0
GO:0046486	glycerolipid metabolic process	biological_process	0.5172	1	4	239	293	24334	comp57553_c0,comp47961_c0,comp50464_c1,comp56909_c0
GO:0006399	tRNA metabolic process	biological_process	0.51911	1	5	239	364	24334	comp54480_c0,comp57312_c2,comp53990_c0,comp48768_c0,comp52750_c0
GO:0016023	cytoplasmic membrane-bounded vesicle	cellular_component	0.51949	1	5	239	364	24334	comp48055_c0,comp20892_c1,comp50678_c0,comp57851_c0,comp20907_c0
GO:0001948	glycoprotein binding	molecular_function	0.52005	1	1	239	47	24334	comp56354_c0
GO:0044550	secondary metabolite biosynthetic process	biological_process	0.52012	1	1	239	52	24334	comp54528_c6
GO:0006206	pyrimidine nucleobase metabolic process	biological_process	0.52032	1	3	239	238	24334	comp46490_c0,comp50598_c1,comp53797_c0
GO:0009887	organ morphogenesis	biological_process	0.52049	1	2	239	188	24334	comp47840_c0,comp44815_c0
GO:0051271	negative regulation of cellular component movement	biological_process	0.52082	1	1	239	61	24334	comp47840_c0
GO:2000112	regulation of cellular macromolecule biosynthetic process	biological_process	0.52111	1	33	239	2990	24334	comp38274_c0,comp56354_c0,comp43249_c0,comp44369_c0,comp47961_c0,comp53221_c1,comp38792_c0,comp56843_c1,comp48768_c0,comp52285_c0,comp38061_c0,comp55698_c0,comp54815_c0,comp50678_c0,comp57311_c5,comp54996_c0,comp48714_c0,comp44531_c0,comp55536_c0,comp34884_c0,comp20999_c0,comp56200_c1,comp48614_c0,comp45023_c0,comp39019_c0,comp52418_c0,comp57072_c1,comp56354_c2,comp52922_c0,comp50425_c2,comp54439…
GO:0004812	aminoacyl-tRNA ligase activity	molecular_function	0.52248	1	2	239	135	24334	comp52750_c0,comp48768_c0
GO:0030001	metal ion transport	biological_process	0.52323	1	9	239	829	24334	comp55052_c7,comp37545_c0,comp45945_c0,comp52285_c0,comp55647_c1,comp56349_c0,comp48055_c1,comp57473_c0,comp54331_c1
GO:0032872	regulation of stress-activated MAPK cascade	biological_process	0.52375	1	1	239	79	24334	comp20889_c0
GO:0005643	nuclear pore	cellular_component	0.52428	1	2	239	111	24334	comp56354_c2,comp48614_c0
GO:0043523	regulation of neuron apoptotic process	biological_process	0.52486	1	1	239	79	24334	comp41769_c0
GO:1901659	glycosyl compound biosynthetic process	biological_process	0.52557	1	4	239	303	24334	comp54528_c6,comp48167_c0,comp48806_c2,comp55481_c3
GO:0006839	mitochondrial transport	biological_process	0.5257	1	1	239	59	24334	comp57147_c1
GO:0016323	basolateral plasma membrane	cellular_component	0.52592	1	1	239	66	24334	comp57072_c1
GO:0031975	envelope	cellular_component	0.52758	1	10	239	813	24334	comp41583_c0,comp57147_c1,comp48614_c0,comp34458_c0,comp56200_c1,comp20999_c0,comp56354_c2,comp55481_c3,comp48167_c0,comp50678_c0
GO:0031300	intrinsic to organelle membrane	cellular_component	0.52789	1	3	239	196	24334	comp48055_c1,comp48055_c0,comp55190_c1
GO:0006721	terpenoid metabolic process	biological_process	0.52842	1	1	239	58	24334	comp47969_c0
GO:1901615	organic hydroxy compound metabolic process	biological_process	0.52981	1	3	239	221	24334	comp47961_c0,comp50464_c1,comp54528_c6
GO:0071806	protein transmembrane transport	biological_process	0.53098	1	1	239	52	24334	comp57147_c1
GO:0034754	cellular hormone metabolic process	biological_process	0.53127	1	1	239	71	24334	comp54528_c6
GO:0070302	regulation of stress-activated protein kinase signaling cascade	biological_process	0.53132	1	1	239	80	24334	comp20889_c0
GO:0007033	vacuole organization	biological_process	0.53231	1	1	239	60	24334	comp38064_c0
GO:0043296	apical junction complex	cellular_component	0.53276	1	1	239	56	24334	comp51021_c0
GO:0006613	cotranslational protein targeting to membrane	biological_process	0.53286	1	1	239	48	24334	comp57796_c0
GO:0065009	regulation of molecular function	biological_process	0.53296	1	14	239	1183	24334	comp50678_c0,comp56843_c1,comp58162_c0,comp53767_c0,comp44815_c0,comp52074_c0,comp48055_c1,comp54063_c0,comp56583_c0,comp56354_c0,comp50425_c2,comp34884_c0,comp55052_c7,comp48055_c0
GO:1901214	regulation of neuron death	biological_process	0.53318	1	1	239	81	24334	comp41769_c0
GO:0008305	integrin complex	cellular_component	0.53371	1	1	239	58	24334	comp57311_c5
GO:0003008	system process	biological_process	0.53398	1	5	239	531	24334	comp48714_c0,comp54331_c1,comp55052_c7,comp53797_c0,comp56843_c1
GO:0010556	regulation of macromolecule biosynthetic process	biological_process	0.53444	1	33	239	3006	24334	comp56354_c2,comp57072_c1,comp52418_c0,comp39019_c0,comp54335_c0,comp56594_c0,comp50425_c2,comp54439_c0,comp52922_c0,comp48714_c0,comp55536_c0,comp44531_c0,comp54996_c0,comp57311_c5,comp50678_c0,comp54815_c0,comp55698_c0,comp38061_c0,comp48614_c0,comp45023_c0,comp56200_c1,comp34884_c0,comp20999_c0,comp48768_c0,comp56843_c1,comp38792_c0,comp53221_c1,comp52285_c0,comp43249_c0,comp56354_c0,comp38274…
GO:0035295	tube development	biological_process	0.53451	1	1	239	85	24334	comp47840_c0
GO:0016272	prefoldin complex	cellular_component	0.53461	1	1	239	58	24334	comp48768_c0
GO:0031400	negative regulation of protein modification process	biological_process	0.53621	1	2	239	156	24334	comp55052_c7,comp56843_c1
GO:0042600	chorion	cellular_component	0.5365	1	1	239	85	24334	comp20999_c0
GO:0009888	tissue development	biological_process	0.53922	1	4	239	371	24334	comp47840_c0,comp54439_c0,comp44815_c0,comp34884_c0
GO:0045263	proton-transporting ATP synthase complex, coupling factor F(o)	cellular_component	0.53973	1	2	239	149	24334	comp55481_c3,comp48167_c0
GO:0043123	positive regulation of I-kappaB kinase/NF-kappaB cascade	biological_process	0.53978	1	1	239	55	24334	comp56354_c0
GO:0040013	negative regulation of locomotion	biological_process	0.54062	1	1	239	63	24334	comp47840_c0
GO:0005746	mitochondrial respiratory chain	cellular_component	0.54074	1	1	239	72	24334	comp41583_c0
GO:0006418	tRNA aminoacylation for protein translation	biological_process	0.54082	1	2	239	144	24334	comp52750_c0,comp48768_c0
GO:0045321	leukocyte activation	biological_process	0.54083	1	2	239	171	24334	comp50678_c0,comp54063_c0
GO:0045995	regulation of embryonic development	biological_process	0.5412	1	1	239	56	24334	comp52361_c0
GO:0050863	regulation of T cell activation	biological_process	0.54179	1	1	239	59	24334	comp54063_c0
GO:0034765	regulation of ion transmembrane transport	biological_process	0.54236	1	1	239	80	24334	comp55647_c1
GO:0004620	phospholipase activity	molecular_function	0.54244	1	1	239	62	24334	comp47961_c0
GO:0042393	histone binding	molecular_function	0.54259	1	1	239	60	24334	comp49795_c0
GO:0007420	brain development	biological_process	0.54305	1	1	239	104	24334	comp48055_c0
GO:0045785	positive regulation of cell adhesion	biological_process	0.5435	1	1	239	56	24334	comp46373_c0
GO:0007009	plasma membrane organization	biological_process	0.54407	1	1	239	58	24334	comp56354_c2
GO:0006118	electron transport	biological_process	0.54467	1	4	239	348	24334	comp55824_c0,comp41583_c0,comp54601_c0,comp56517_c0
GO:0006144	purine nucleobase metabolic process	biological_process	0.5464	1	5	239	453	24334	comp53797_c0,comp46490_c0,comp50529_c0,comp50598_c1,comp54331_c1
GO:0005516	calmodulin binding	molecular_function	0.54793	1	1	239	84	24334	comp57498_c4
GO:0007399	nervous system development	biological_process	0.54989	1	3	239	332	24334	comp47840_c0,comp48055_c0,comp57311_c5
GO:0007224	smoothened signaling pathway	biological_process	0.55006	1	1	239	65	24334	comp57473_c0
GO:0006013	mannose metabolic process	biological_process	0.55025	1	1	239	66	24334	comp50464_c1
GO:0016875	ligase activity, forming carbon-oxygen bonds	molecular_function	0.55356	1	2	239	144	24334	comp48768_c0,comp52750_c0
GO:0016876	ligase activity, forming aminoacyl-tRNA and related compounds	molecular_function	0.55356	1	2	239	144	24334	comp52750_c0,comp48768_c0
GO:0042127	regulation of cell proliferation	biological_process	0.55378	1	6	239	565	24334	comp34884_c0,comp56843_c1,comp37878_c0,comp54063_c0,comp44531_c0,comp47840_c0
GO:0032886	regulation of microtubule-based process	biological_process	0.5543	1	1	239	67	24334	comp53767_c0
GO:0010604	positive regulation of macromolecule metabolic process	biological_process	0.55466	1	11	239	1012	24334	comp56315_c0,comp34884_c0,comp50425_c2,comp48055_c0,comp53767_c0,comp54063_c0,comp48055_c1,comp38274_c0,comp48714_c0,comp44531_c0,comp47840_c0
GO:0000165	MAPK cascade	biological_process	0.555	1	3	239	285	24334	comp20889_c0,comp56843_c1,comp55052_c7
GO:0072594	establishment of protein localization to organelle	biological_process	0.55631	1	2	239	120	24334	comp57147_c1,comp57796_c0
GO:0045184	establishment of protein localization	biological_process	0.55679	1	16	239	1161	24334	comp56354_c2,comp55190_c1,comp20889_c0,comp54537_c0,comp33817_c0,comp57796_c0,comp57842_c0,comp57473_c0,comp57553_c0,comp56354_c0,comp57311_c5,comp57147_c1,comp48614_c0,comp55679_c0,comp56200_c1,comp34884_c0
GO:0016573	histone acetylation	biological_process	0.55766	1	1	239	80	24334	comp39019_c0
GO:0030017	sarcomere	cellular_component	0.55801	1	1	239	91	24334	comp48167_c0
GO:0031988	membrane-bounded vesicle	cellular_component	0.55802	1	5	239	382	24334	comp20892_c1,comp50678_c0,comp20907_c0,comp57851_c0,comp48055_c0
GO:0008033	tRNA processing	biological_process	0.55818	1	3	239	216	24334	comp53990_c0,comp57312_c2,comp54480_c0
GO:0051649	establishment of localization in cell	biological_process	0.55836	1	19	239	1452	24334	comp48167_c0,comp56354_c2,comp33817_c0,comp50425_c2,comp20892_c1,comp20889_c0,comp48055_c0,comp49240_c0,comp54815_c0,comp57553_c0,comp54063_c0,comp56354_c0,comp57796_c0,comp57842_c0,comp34884_c0,comp56200_c1,comp55679_c0,comp57147_c1,comp48614_c0
GO:0070972	protein localization to endoplasmic reticulum	biological_process	0.55903	1	1	239	54	24334	comp57796_c0
GO:0006935	chemotaxis	biological_process	0.5592	1	2	239	201	24334	comp47725_c0,comp42434_c0
GO:0071900	regulation of protein serine/threonine kinase activity	biological_process	0.5597	1	2	239	190	24334	comp55052_c7,comp44815_c0
GO:0030674	protein binding, bridging	molecular_function	0.55994	1	2	239	139	24334	comp52361_c0,comp48055_c0
GO:0051402	neuron apoptotic process	biological_process	0.56027	1	1	239	86	24334	comp41769_c0
GO:0034762	regulation of transmembrane transport	biological_process	0.56177	1	1	239	84	24334	comp55647_c1
GO:0006352	DNA-dependent transcription, initiation	biological_process	0.56203	1	2	239	156	24334	comp53797_c0,comp56200_c1
GO:0045596	negative regulation of cell differentiation	biological_process	0.56254	1	2	239	183	24334	comp53810_c0,comp47840_c0
GO:0060090	binding, bridging	molecular_function	0.56332	1	2	239	143	24334	comp48055_c0,comp52361_c0
GO:0008299	isoprenoid biosynthetic process	biological_process	0.56356	1	1	239	60	24334	comp47969_c0
GO:0016829	lyase activity	molecular_function	0.5646	1	4	239	346	24334	comp47969_c0,comp50237_c0,comp50529_c0,comp20907_c0
GO:0048584	positive regulation of response to stimulus	biological_process	0.56532	1	6	239	557	24334	comp57311_c5,comp53710_c0,comp54063_c0,comp56354_c0,comp50678_c0,comp34884_c0
GO:0043531	ADP binding	molecular_function	0.56579	1	1	239	55	24334	comp56354_c2
GO:0072528	pyrimidine-containing compound biosynthetic process	biological_process	0.56654	1	1	239	71	24334	comp50237_c0
GO:0010631	epithelial cell migration	biological_process	0.56698	1	1	239	76	24334	comp47840_c0
GO:0090132	epithelium migration	biological_process	0.56698	1	1	239	76	24334	comp47840_c0
GO:0010468	regulation of gene expression	biological_process	0.56719	1	34	239	3127	24334	comp53221_c1,comp38792_c0,comp48768_c0,comp52285_c0,comp56354_c0,comp38274_c0,comp47840_c0,comp43249_c0,comp47961_c0,comp44369_c0,comp39019_c0,comp52418_c0,comp57072_c1,comp56354_c2,comp50425_c2,comp54439_c0,comp52922_c0,comp54335_c0,comp56594_c0,comp53797_c0,comp38061_c0,comp54815_c0,comp50678_c0,comp55698_c0,comp57311_c5,comp55536_c0,comp44531_c0,comp48714_c0,comp54996_c0,comp20999_c0,comp34884…
GO:0040007	growth	biological_process	0.56801	1	5	239	465	24334	comp52544_c2,comp47840_c0,comp44531_c0,comp44815_c0,comp38557_c0
GO:0051186	cofactor metabolic process	biological_process	0.56808	1	7	239	552	24334	comp50464_c1,comp45727_c0,comp49948_c0,comp48055_c1,comp51364_c0,comp55698_c0,comp37545_c0
GO:0018393	internal peptidyl-lysine acetylation	biological_process	0.56809	1	1	239	83	24334	comp39019_c0
GO:0042330	taxis	biological_process	0.57	1	2	239	204	24334	comp47725_c0,comp42434_c0
GO:0043038	amino acid activation	biological_process	0.57106	1	2	239	153	24334	comp48768_c0,comp52750_c0
GO:0043039	tRNA aminoacylation	biological_process	0.57106	1	2	239	153	24334	comp48768_c0,comp52750_c0
GO:0006325	chromatin organization	biological_process	0.5716	1	4	239	368	24334	comp49795_c0,comp39019_c0,comp37878_c0,comp50678_c0
GO:0043233	organelle lumen	cellular_component	0.57163	1	29	239	2604	24334	comp50363_c1,comp54815_c0,comp55698_c0,comp56517_c0,comp47836_c0,comp52361_c0,comp53797_c0,comp38061_c0,comp48714_c0,comp57842_c0,comp56354_c0,comp57311_c5,comp53400_c0,comp56200_c1,comp48614_c0,comp44369_c0,comp56843_c1,comp38792_c0,comp48167_c0,comp39019_c0,comp53221_c1,comp56354_c2,comp48768_c0,comp48055_c1,comp54439_c0,comp46490_c0,comp20892_c1,comp48055_c0,comp35318_c0
GO:0009117	nucleotide metabolic process	biological_process	0.57198	1	14	239	1194	24334	comp56502_c2,comp48167_c0,comp54528_c6,comp56349_c0,comp55481_c3,comp50464_c1,comp52074_c0,comp56502_c0,comp55052_c7,comp50425_c2,comp53400_c0,comp51364_c0,comp48806_c2,comp48055_c0
GO:0009897	external side of plasma membrane	cellular_component	0.57213	1	1	239	65	24334	comp47840_c0
GO:0000779	condensed chromosome, centromeric region	cellular_component	0.57214	1	1	239	72	24334	comp47836_c0
GO:0006475	internal protein amino acid acetylation	biological_process	0.57279	1	1	239	85	24334	comp39019_c0
GO:0006497	protein lipidation	biological_process	0.57279	1	1	239	64	24334	comp56909_c0
GO:0006040	amino sugar metabolic process	biological_process	0.57606	1	1	239	67	24334	comp55824_c0
GO:0018394	peptidyl-lysine acetylation	biological_process	0.57616	1	1	239	84	24334	comp39019_c0
GO:0042981	regulation of apoptotic process	biological_process	0.5771	1	6	239	560	24334	comp44531_c0,comp48055_c0,comp54331_c1,comp48055_c1,comp50678_c0,comp41769_c0
GO:0016701	oxidoreductase activity, acting on single donors with incorporation of molecular oxygen	molecular_function	0.57726	1	1	239	57	24334	comp54480_c0
GO:0072657	protein localization to membrane	biological_process	0.57743	1	1	239	69	24334	comp56354_c0
GO:0005230	extracellular ligand-gated ion channel activity	molecular_function	0.57904	1	1	239	95	24334	comp56843_c1
GO:0040029	regulation of gene expression, epigenetic	biological_process	0.57958	1	1	239	90	24334	comp39019_c0
GO:0045926	negative regulation of growth	biological_process	0.57994	1	1	239	68	24334	comp44531_c0
GO:0060828	regulation of canonical Wnt receptor signaling pathway	biological_process	0.58008	1	1	239	91	24334	comp34884_c0
GO:0051188	cofactor biosynthetic process	biological_process	0.58039	1	5	239	391	24334	comp49948_c0,comp48055_c1,comp45727_c0,comp37545_c0,comp55698_c0
GO:0007517	muscle organ development	biological_process	0.58183	1	1	239	96	24334	comp54996_c0
GO:0016197	endosomal transport	biological_process	0.58235	1	1	239	67	24334	comp56354_c0
GO:0007088	regulation of mitosis	biological_process	0.58269	1	1	239	72	24334	comp52361_c0
GO:0051783	regulation of nuclear division	biological_process	0.58269	1	1	239	72	24334	comp52361_c0
GO:0070997	neuron death	biological_process	0.58476	1	1	239	95	24334	comp41769_c0
GO:0009069	serine family amino acid metabolic process	biological_process	0.58569	1	7	239	547	24334	comp53797_c0,comp34884_c0,comp46306_c0,comp57861_c0,comp52750_c0,comp48768_c0,comp53810_c0
GO:0080134	regulation of response to stress	biological_process	0.58577	1	3	239	292	24334	comp53710_c0,comp20889_c0,comp50678_c0
GO:0055086	nucleobase-containing small molecule metabolic process	biological_process	0.58644	1	19	239	1648	24334	comp48055_c0,comp48806_c2,comp56502_c0,comp55052_c7,comp50529_c0,comp50425_c2,comp46490_c0,comp56349_c0,comp54331_c1,comp50464_c1,comp56502_c2,comp48167_c0,comp51364_c0,comp53400_c0,comp55481_c3,comp52074_c0,comp53797_c0,comp50598_c1,comp54528_c6
GO:0007005	mitochondrion organization	biological_process	0.58657	1	2	239	157	24334	comp57147_c1,comp55402_c0
GO:0090130	tissue migration	biological_process	0.58709	1	1	239	78	24334	comp47840_c0
GO:0042158	lipoprotein biosynthetic process	biological_process	0.5885	1	1	239	68	24334	comp56909_c0
GO:0043281	regulation of cysteine-type endopeptidase activity involved in apoptotic process	biological_process	0.58975	1	1	239	76	24334	comp50678_c0
GO:0050730	regulation of peptidyl-tyrosine phosphorylation	biological_process	0.59033	1	1	239	74	24334	comp56843_c1
GO:0031974	membrane-enclosed lumen	cellular_component	0.59034	1	29	239	2626	24334	comp35318_c0,comp48055_c0,comp54439_c0,comp20892_c1,comp46490_c0,comp48055_c1,comp56354_c2,comp48768_c0,comp53221_c1,comp39019_c0,comp38792_c0,comp56843_c1,comp48167_c0,comp44369_c0,comp48614_c0,comp53400_c0,comp56200_c1,comp57311_c5,comp56354_c0,comp57842_c0,comp48714_c0,comp38061_c0,comp53797_c0,comp52361_c0,comp56517_c0,comp47836_c0,comp55698_c0,comp50363_c1,comp54815_c0
GO:0043067	regulation of programmed cell death	biological_process	0.5904	1	6	239	574	24334	comp41769_c0,comp50678_c0,comp48055_c0,comp54331_c1,comp44531_c0,comp48055_c1
GO:0051403	stress-activated MAPK cascade	biological_process	0.59055	1	1	239	92	24334	comp20889_c0
GO:0044449	contractile fiber part	cellular_component	0.59367	1	1	239	93	24334	comp48167_c0
GO:0000151	ubiquitin ligase complex	cellular_component	0.59382	1	3	239	201	24334	comp35305_c0,comp54437_c0,comp51669_c0
GO:0007417	central nervous system development	biological_process	0.59389	1	1	239	121	24334	comp48055_c0
GO:0009205	purine ribonucleoside triphosphate metabolic process	biological_process	0.59422	1	10	239	858	24334	comp56502_c2,comp48167_c0,comp55481_c3,comp56349_c0,comp52074_c0,comp55052_c7,comp56502_c0,comp53400_c0,comp48055_c0,comp48806_c2
GO:0008284	positive regulation of cell proliferation	biological_process	0.5943	1	3	239	325	24334	comp34884_c0,comp44531_c0,comp54063_c0
GO:0016879	ligase activity, forming carbon-nitrogen bonds	molecular_function	0.59547	1	6	239	469	24334	comp49535_c0,comp54480_c0,comp35305_c0,comp51669_c0,comp54437_c0,comp53990_c0
GO:2000116	regulation of cysteine-type endopeptidase activity	biological_process	0.59549	1	1	239	77	24334	comp50678_c0
GO:0031098	stress-activated protein kinase signaling cascade	biological_process	0.59706	1	1	239	93	24334	comp20889_c0
GO:0009144	purine nucleoside triphosphate metabolic process	biological_process	0.59824	1	10	239	862	24334	comp56502_c2,comp48167_c0,comp55481_c3,comp56349_c0,comp52074_c0,comp55052_c7,comp56502_c0,comp53400_c0,comp48806_c2,comp48055_c0
GO:0071214	cellular response to abiotic stimulus	biological_process	0.59843	1	1	239	79	24334	comp56856_c2
GO:0034654	nucleobase-containing compound biosynthetic process	biological_process	0.59845	1	38	239	3576	24334	comp52285_c0,comp53221_c1,comp48167_c0,comp38792_c0,comp48768_c0,comp57519_c3,comp47961_c0,comp44369_c0,comp56354_c0,comp43249_c0,comp46490_c0,comp54439_c0,comp50425_c2,comp52922_c0,comp54335_c0,comp48806_c2,comp56594_c0,comp39019_c0,comp52418_c0,comp57072_c1,comp56354_c2,comp20999_c0,comp34884_c0,comp56200_c1,comp48614_c0,comp45023_c0,comp53797_c0,comp57851_c0,comp38061_c0,comp50678_c0,comp54815…
GO:0010008	endosome membrane	cellular_component	0.59865	1	1	239	59	24334	comp45023_c0
GO:0044440	endosomal part	cellular_component	0.59865	1	1	239	59	24334	comp45023_c0
GO:0006664	glycolipid metabolic process	biological_process	0.59874	1	2	239	160	24334	comp56909_c0,comp57553_c0
GO:0006473	protein acetylation	biological_process	0.60051	1	1	239	89	24334	comp39019_c0
GO:0007219	Notch signaling pathway	biological_process	0.60268	1	1	239	74	24334	comp34282_c0
GO:0042451	purine nucleoside biosynthetic process	biological_process	0.60308	1	3	239	252	24334	comp48167_c0,comp48806_c2,comp55481_c3
GO:0046129	purine ribonucleoside biosynthetic process	biological_process	0.60308	1	3	239	252	24334	comp55481_c3,comp48806_c2,comp48167_c0
GO:0043168	anion binding	molecular_function	0.60333	1	39	239	3271	24334	comp56374_c0,comp54480_c0,comp47973_c0,comp41946_c1,comp49240_c0,comp57473_c0,comp57696_c0,comp57778_c0,comp50529_c0,comp53710_c0,comp52750_c0,comp56502_c2,comp51700_c0,comp50650_c3,comp56349_c0,comp48768_c0,comp53400_c0,comp47988_c0,comp33962_c0,comp45023_c0,comp48339_c0,comp57851_c0,comp53797_c0,comp38061_c0,comp55698_c0,comp50678_c0,comp57796_c0,comp53810_c0,comp52370_c0,comp56467_c1,comp56502…
GO:0006304	DNA modification	biological_process	0.60382	1	1	239	88	24334	comp54370_c0
GO:0048583	regulation of response to stimulus	biological_process	0.60388	1	16	239	1445	24334	comp52074_c0,comp57473_c0,comp54063_c0,comp56354_c0,comp57311_c5,comp50678_c0,comp57659_c0,comp34884_c0,comp48055_c1,comp56843_c1,comp54316_c0,comp48055_c0,comp20889_c0,comp53710_c0,comp55052_c7,comp54584_c0
GO:0046474	glycerophospholipid biosynthetic process	biological_process	0.6045	1	1	239	72	24334	comp56909_c0
GO:0016324	apical plasma membrane	cellular_component	0.60498	1	1	239	74	24334	comp54331_c1
GO:0009579	thylakoid	cellular_component	0.60533	1	2	239	189	24334	comp56987_c1,comp57311_c5
GO:0044436	thylakoid part	cellular_component	0.60533	1	2	239	189	24334	comp56987_c1,comp57311_c5
GO:0006720	isoprenoid metabolic process	biological_process	0.60614	1	1	239	73	24334	comp47969_c0
GO:0015979	photosynthesis	biological_process	0.6063	1	3	239	265	24334	comp56987_c1,comp55698_c0,comp57311_c5
GO:0005634	nucleus	cellular_component	0.60717	1	56	239	4940	24334	comp37878_c0,comp56200_c1,comp53400_c0,comp48614_c0,comp38061_c0,comp57851_c0,comp53797_c0,comp54322_c0,comp55698_c0,comp54815_c0,comp50678_c0,comp50363_c1,comp57311_c5,comp54996_c0,comp57842_c0,comp53810_c0,comp48714_c0,comp35305_c0,comp33817_c0,comp46490_c0,comp54439_c0,comp48055_c0,comp56594_c0,comp39019_c0,comp45636_c0,comp48055_c1,comp57072_c1,comp56354_c2,comp44369_c0,comp51669_c0,comp50857…
GO:0009199	ribonucleoside triphosphate metabolic process	biological_process	0.60797	1	10	239	863	24334	comp55481_c3,comp56349_c0,comp52074_c0,comp56502_c2,comp48167_c0,comp48806_c2,comp48055_c0,comp56502_c0,comp55052_c7,comp53400_c0
GO:0042592	homeostatic process	biological_process	0.6087	1	6	239	575	24334	comp45945_c0,comp44815_c0,comp20889_c0,comp54331_c1,comp43360_c0,comp51700_c0
GO:0005802	trans-Golgi network	cellular_component	0.60897	1	1	239	78	24334	comp56354_c0
GO:0004930	G-protein coupled receptor activity	molecular_function	0.6107	1	4	239	476	24334	comp55415_c0,comp43360_c0,comp56843_c1,comp56472_c0
GO:0030054	cell junction	cellular_component	0.61087	1	4	239	394	24334	comp48167_c0,comp56843_c1,comp51021_c0,comp54049_c0
GO:0009636	response to toxic substance	biological_process	0.61091	1	1	239	92	24334	comp56856_c2
GO:0006886	intracellular protein transport	biological_process	0.61135	1	11	239	804	24334	comp57147_c1,comp48614_c0,comp20889_c0,comp34884_c0,comp33817_c0,comp55679_c0,comp57553_c0,comp56354_c0,comp57796_c0,comp57842_c0,comp56354_c2
GO:0046165	alcohol biosynthetic process	biological_process	0.61292	1	1	239	74	24334	comp54528_c6
GO:0044428	nuclear part	cellular_component	0.61327	1	33	239	2945	24334	comp44369_c0,comp51669_c0,comp56354_c0,comp54437_c0,comp52361_c0,comp56517_c0,comp50598_c1,comp47836_c0,comp35318_c0,comp48768_c0,comp53221_c1,comp56843_c1,comp48167_c0,comp38792_c0,comp48614_c0,comp56200_c1,comp53400_c0,comp57311_c5,comp57842_c0,comp48714_c0,comp38061_c0,comp53797_c0,comp50678_c0,comp50363_c1,comp54815_c0,comp55698_c0,comp48055_c0,comp35305_c0,comp46490_c0,comp54439_c0,comp48055…
GO:0009247	glycolipid biosynthetic process	biological_process	0.61521	1	1	239	78	24334	comp56909_c0
GO:0052126	movement in host environment	biological_process	0.61582	1	1	239	70	24334	comp48339_c0
GO:0052192	movement in environment of other organism involved in symbiotic interaction	biological_process	0.61582	1	1	239	70	24334	comp48339_c0
GO:0051224	negative regulation of protein transport	biological_process	0.61594	1	1	239	74	24334	comp56354_c0
GO:0016746	transferase activity, transferring acyl groups	molecular_function	0.61607	1	4	239	346	24334	comp48806_c2,comp56909_c0,comp39019_c0,comp51296_c0
GO:0005743	mitochondrial inner membrane	cellular_component	0.61622	1	4	239	363	24334	comp50678_c0,comp48167_c0,comp41583_c0,comp55481_c3
GO:0006814	sodium ion transport	biological_process	0.61692	1	2	239	211	24334	comp37545_c0,comp48055_c1
[truncated: 473 more rows]
