# Supplementary material for: Transcriptome analysis revealed the possible regulatory pathways initiating female geese broodiness within the hypothalamic-pituitary-gonadal axis
Source: PLoS One. 2018 Feb 6;13(2):e0191213. doi: 10.1371/journal.pone.0191213 (PMC5800542; doi:10.1371/journal.pone.0191213)
Supplement: S10 Table — (XLS) [file pone.0191213.s015.xls]

GO_accession	Description	Term_type	Over_represented_pValue	Corrected_pValue	DEG_item	DEG_list	Bg_item	Bg_list	Gene_names
GO:0031012	extracellular matrix	cellular_component	8.5227e-11	1.0835e-06	24	176	483	24334	comp21110_c0,comp52361_c0,comp51379_c0,comp51228_c0,comp50569_c0,comp50465_c2,comp56662_c5,comp57706_c0,comp57594_c0,comp54316_c0,comp57519_c3,comp52718_c0,comp55392_c1,comp41293_c0,comp45701_c0,comp52544_c2,comp53450_c0,comp55256_c0,comp54538_c1,comp54931_c0,comp56200_c1,comp38793_c0,comp54359_c0,comp47132_c0
GO:0042060	wound healing	biological_process	2.5656e-09	1.151e-05	15	176	231	24334	comp54316_c0,comp57594_c0,comp38793_c0,comp56354_c1,comp56354_c2,comp53450_c0,comp50569_c0,comp51228_c0,comp44411_c0,comp56662_c5,comp48055_c0,comp56503_c0,comp53985_c0,comp52361_c0,comp55392_c1
GO:0005615	extracellular space	cellular_component	2.7162e-09	1.151e-05	19	176	403	24334	comp55392_c1,comp45701_c0,comp54349_c0,comp53450_c0,comp54538_c1,comp38793_c0,comp56200_c1,comp54359_c0,comp52361_c0,comp56503_c0,comp53985_c0,comp51228_c0,comp50569_c0,comp50465_c2,comp56662_c5,comp54316_c0,comp50040_c1,comp48767_c0,comp52718_c0
GO:0016477	cell migration	biological_process	1.7545e-08	5.0994e-05	18	176	399	24334	comp54359_c0,comp56354_c1,comp57389_c0,comp53410_c3,comp53450_c0,comp54049_c0,comp45701_c0,comp57594_c0,comp48767_c0,comp57392_c0,comp56354_c2,comp51228_c0,comp44411_c0,comp50465_c2,comp56662_c5,comp53985_c0,comp52361_c0,comp47059_c0
GO:0006928	cellular component movement	biological_process	2.0056e-08	5.0994e-05	25	176	757	24334	comp47059_c0,comp52361_c0,comp53985_c0,comp44411_c0,comp56662_c5,comp50465_c2,comp50569_c0,comp51228_c0,comp56354_c2,comp47507_c0,comp48767_c0,comp57392_c0,comp57594_c0,comp57696_c0,comp56277_c5,comp34465_c0,comp45701_c0,comp53450_c0,comp54049_c0,comp53410_c3,comp57389_c0,comp53400_c0,comp56354_c1,comp57301_c2,comp54359_c0
GO:0044421	extracellular region part	cellular_component	2.5337e-08	5.3672e-05	28	176	952	24334	comp52718_c0,comp57519_c3,comp48767_c0,comp54316_c0,comp57594_c0,comp50040_c1,comp57706_c0,comp56662_c5,comp50465_c2,comp50569_c0,comp51379_c0,comp51228_c0,comp52361_c0,comp56503_c0,comp53985_c0,comp54359_c0,comp56200_c1,comp38793_c0,comp54931_c0,comp54349_c0,comp53450_c0,comp55256_c0,comp54538_c1,comp53410_c3,comp52544_c2,comp45701_c0,comp55392_c1,comp56277_c5
GO:0009611	response to wounding	biological_process	2.9553e-08	5.3672e-05	16	176	359	24334	comp56662_c5,comp44411_c0,comp50569_c0,comp51228_c0,comp52361_c0,comp56503_c0,comp53985_c0,comp57392_c0,comp54316_c0,comp57594_c0,comp56354_c2,comp55392_c1,comp48055_c0,comp56354_c1,comp38793_c0,comp53450_c0
GO:0051270	regulation of cellular component movement	biological_process	1.0958e-07	0.00017413	14	176	265	24334	comp53450_c0,comp47507_c0,comp57389_c0,comp57392_c0,comp48767_c0,comp54359_c0,comp53985_c0,comp52361_c0,comp47059_c0,comp34465_c0,comp56662_c5,comp44411_c0,comp45701_c0,comp51228_c0
GO:0019838	growth factor binding	molecular_function	3.6079e-07	0.00045555	9	176	84	24334	comp57594_c0,comp54316_c0,comp53852_c0,comp53450_c0,comp55256_c0,comp50954_c0,comp50465_c2,comp51379_c0,comp53985_c0
GO:0048870	cell motility	biological_process	3.9417e-07	0.00045555	19	176	552	24334	comp45701_c0,comp54359_c0,comp57389_c0,comp56354_c1,comp53410_c3,comp53450_c0,comp54049_c0,comp51228_c0,comp50569_c0,comp50465_c2,comp44411_c0,comp56662_c5,comp53985_c0,comp52361_c0,comp47059_c0,comp57594_c0,comp48767_c0,comp57392_c0,comp56354_c2
GO:0051674	localization of cell	biological_process	3.9417e-07	0.00045555	19	176	552	24334	comp56354_c1,comp57389_c0,comp54359_c0,comp54049_c0,comp53450_c0,comp53410_c3,comp45701_c0,comp57392_c0,comp48767_c0,comp57594_c0,comp56354_c2,comp44411_c0,comp50465_c2,comp56662_c5,comp50569_c0,comp51228_c0,comp47059_c0,comp52361_c0,comp53985_c0
GO:0030334	regulation of cell migration	biological_process	2.4528e-06	0.0022943	12	176	245	24334	comp53985_c0,comp47059_c0,comp52361_c0,comp51228_c0,comp45701_c0,comp44411_c0,comp56662_c5,comp53450_c0,comp54359_c0,comp57389_c0,comp57392_c0,comp48767_c0
GO:0044767	single-organism developmental process	biological_process	2.6363e-06	0.0022943	24	176	1067	24334	comp48055_c1,comp48055_c0,comp44815_c0,comp56277_c5,comp57389_c0,comp56354_c1,comp52820_c3,comp54359_c0,comp38793_c0,comp53450_c0,comp53410_c3,comp56662_c5,comp51674_c0,comp51228_c0,comp50569_c0,comp47059_c0,comp56503_c0,comp52361_c0,comp53985_c0,comp57519_c3,comp57594_c0,comp56080_c0,comp57301_c0,comp56354_c2
GO:0005578	proteinaceous extracellular matrix	cellular_component	2.6592e-06	0.0022943	16	176	409	24334	comp50569_c0,comp51379_c0,comp51228_c0,comp50465_c2,comp56662_c5,comp52361_c0,comp54316_c0,comp57594_c0,comp52718_c0,comp57519_c3,comp57706_c0,comp55392_c1,comp54931_c0,comp56200_c1,comp52544_c2,comp55256_c0
GO:0044420	extracellular matrix part	cellular_component	2.8985e-06	0.0022943	13	176	232	24334	comp52361_c0,comp55392_c1,comp56662_c5,comp51228_c0,comp50569_c0,comp51379_c0,comp57706_c0,comp55256_c0,comp57519_c3,comp52718_c0,comp57594_c0,comp54316_c0,comp56200_c1
GO:2000145	regulation of cell motility	biological_process	2.9879e-06	0.0022943	12	176	252	24334	comp52361_c0,comp53985_c0,comp47059_c0,comp44411_c0,comp56662_c5,comp45701_c0,comp51228_c0,comp53450_c0,comp57392_c0,comp57389_c0,comp48767_c0,comp54359_c0
GO:0048856	anatomical structure development	biological_process	3.068e-06	0.0022943	25	176	1157	24334	comp57519_c3,comp57594_c0,comp56080_c0,comp57301_c0,comp56354_c2,comp56662_c5,comp51674_c0,comp50569_c0,comp51228_c0,comp56503_c0,comp47059_c0,comp52361_c0,comp53985_c0,comp57389_c0,comp56354_c1,comp52820_c3,comp38793_c0,comp54359_c0,comp53450_c0,comp53410_c3,comp48055_c1,comp54439_c0,comp48055_c0,comp56277_c5,comp44815_c0
GO:0005856	cytoskeleton	cellular_component	3.5427e-06	0.0025021	31	176	1359	24334	comp57301_c2,comp53400_c0,comp56354_c1,comp53410_c3,comp44445_c0,comp54049_c0,comp56354_c0,comp34465_c0,comp53933_c0,comp44815_c0,comp56277_c5,comp50598_c1,comp57696_c0,comp48572_c0,comp53957_c0,comp55392_c1,comp50380_c0,comp48320_c0,comp56060_c0,comp56354_c2,comp47507_c0,comp57017_c0,comp57301_c0,comp56820_c3,comp51228_c0,comp50569_c0,comp56662_c5,comp44411_c0,comp47059_c0,comp52361_c0,comp53797…
GO:0030496	midbody	cellular_component	3.7641e-06	0.0025186	6	176	43	24334	comp48055_c0,comp56354_c2,comp34715_c0,comp48055_c1,comp56638_c1,comp56354_c1
GO:0040012	regulation of locomotion	biological_process	4.2811e-06	0.0027213	12	176	271	24334	comp56662_c5,comp44411_c0,comp45701_c0,comp51228_c0,comp47059_c0,comp53985_c0,comp52361_c0,comp48767_c0,comp57392_c0,comp57389_c0,comp54359_c0,comp53450_c0
GO:0009653	anatomical structure morphogenesis	biological_process	4.5618e-06	0.0027616	18	176	667	24334	comp51674_c0,comp56503_c0,comp47059_c0,comp53985_c0,comp57519_c3,comp57594_c0,comp57301_c0,comp56354_c2,comp48055_c1,comp48055_c0,comp56277_c5,comp44815_c0,comp56354_c1,comp52820_c3,comp54359_c0,comp38793_c0,comp53450_c0,comp53410_c3
GO:0032879	regulation of localization	biological_process	7.0997e-06	0.0038463	20	176	733	24334	comp51228_c0,comp44411_c0,comp56662_c5,comp53985_c0,comp47059_c0,comp52361_c0,comp54446_c2,comp57392_c0,comp48767_c0,comp47507_c0,comp45701_c0,comp50584_c0,comp56354_c0,comp34465_c0,comp45536_c0,comp54359_c0,comp57389_c0,comp53410_c3,comp53450_c0,comp54538_c1
GO:0040011	locomotion	biological_process	7.1034e-06	0.0038463	20	176	753	24334	comp57389_c0,comp56354_c1,comp54359_c0,comp53450_c0,comp54049_c0,comp53410_c3,comp45701_c0,comp49113_c0,comp57392_c0,comp48767_c0,comp57594_c0,comp56354_c2,comp56662_c5,comp50465_c2,comp44411_c0,comp50569_c0,comp51228_c0,comp47059_c0,comp52361_c0,comp53985_c0
GO:0007596	blood coagulation	biological_process	7.3365e-06	0.0038463	9	176	144	24334	comp38793_c0,comp53450_c0,comp51228_c0,comp50569_c0,comp56662_c5,comp48055_c0,comp55392_c1,comp56503_c0,comp52361_c0
GO:0005581	collagen	cellular_component	7.7604e-06	0.0038463	8	176	71	24334	comp57519_c3,comp56200_c1,comp54316_c0,comp57594_c0,comp55256_c0,comp57706_c0,comp51379_c0,comp55392_c1
GO:0016459	myosin complex	cellular_component	7.8663e-06	0.0038463	10	176	196	24334	comp56354_c1,comp50380_c0,comp57301_c0,comp56354_c2,comp53410_c3,comp44411_c0,comp56662_c5,comp50569_c0,comp53957_c0,comp56277_c5
GO:0032502	developmental process	biological_process	1.0026e-05	0.004721	30	176	1652	24334	comp48055_c1,comp54439_c0,comp44815_c0,comp56277_c5,comp48055_c0,comp54359_c0,comp38793_c0,comp52820_c3,comp56354_c1,comp57389_c0,comp53410_c3,comp34282_c0,comp53450_c0,comp51228_c0,comp50569_c0,comp51674_c0,comp50465_c2,comp56662_c5,comp47059_c0,comp56503_c0,comp53985_c0,comp52361_c0,comp56080_c0,comp54446_c2,comp57594_c0,comp57519_c3,comp50482_c0,comp56354_c2,comp57301_c0,comp53254_c0
GO:0005102	receptor binding	molecular_function	1.237e-05	0.00543	24	176	1098	24334	comp54359_c0,comp53450_c0,comp54538_c1,comp54349_c0,comp52544_c2,comp53410_c3,comp56354_c0,comp52372_c0,comp55392_c1,comp45318_c0,comp54446_c2,comp56080_c0,comp53254_c0,comp57301_c0,comp47507_c0,comp56662_c5,comp50465_c2,comp48714_c0,comp51228_c0,comp50569_c0,comp56503_c0,comp52361_c0,comp53985_c0,comp34449_c0
GO:0007599	hemostasis	biological_process	1.2386e-05	0.00543	9	176	153	24334	comp48055_c0,comp55392_c1,comp56503_c0,comp52361_c0,comp50569_c0,comp51228_c0,comp56662_c5,comp53450_c0,comp38793_c0
GO:0050896	response to stimulus	biological_process	1.4319e-05	0.0060589	77	176	6039	24334	comp47507_c0,comp50482_c0,comp48767_c0,comp57594_c0,comp50040_c1,comp54335_c0,comp56602_c0,comp47059_c0,comp53731_c2,comp51466_c0,comp44411_c0,comp56662_c5,comp51228_c0,comp55256_c0,comp53450_c0,comp44445_c0,comp38793_c0,comp54359_c0,comp49113_c0,comp48055_c0,comp50584_c0,comp57301_c0,comp48430_c0,comp38061_c0,comp57082_c1,comp56354_c2,comp54157_c0,comp51275_c0,comp55536_c0,comp53507_c1,comp53985…
GO:0008092	cytoskeletal protein binding	molecular_function	1.4774e-05	0.0060589	21	176	740	24334	comp47059_c0,comp52361_c0,comp50569_c0,comp51228_c0,comp57498_c4,comp47507_c0,comp56354_c2,comp56060_c0,comp48320_c0,comp50380_c0,comp50598_c1,comp57696_c0,comp56277_c5,comp50569_c1,comp56354_c0,comp34465_c0,comp54049_c0,comp53410_c3,comp56354_c1,comp53400_c0,comp57301_c2
GO:0050817	coagulation	biological_process	1.5893e-05	0.0063139	9	176	158	24334	comp53450_c0,comp38793_c0,comp48055_c0,comp56503_c0,comp52361_c0,comp55392_c1,comp51228_c0,comp50569_c0,comp56662_c5
GO:0048407	platelet-derived growth factor binding	molecular_function	1.7223e-05	0.006635	4	176	11	24334	comp55256_c0,comp57594_c0,comp54316_c0,comp51379_c0
GO:0050878	regulation of body fluid levels	biological_process	1.8027e-05	0.0067406	9	176	169	24334	comp56662_c5,comp50569_c0,comp51228_c0,comp55392_c1,comp52361_c0,comp56503_c0,comp48055_c0,comp38793_c0,comp53450_c0
GO:0007155	cell adhesion	biological_process	1.8827e-05	0.0068385	21	176	831	24334	comp53985_c0,comp47059_c0,comp52361_c0,comp50465_c2,comp56662_c5,comp51228_c0,comp51379_c0,comp50569_c0,comp53254_c0,comp57082_c1,comp47507_c0,comp48767_c0,comp52718_c0,comp55369_c0,comp54316_c0,comp57594_c0,comp53957_c0,comp56475_c1,comp53450_c0,comp53410_c3,comp56200_c1
GO:0007167	enzyme linked receptor protein signaling pathway	biological_process	2.0511e-05	0.0072431	14	176	417	24334	comp57389_c0,comp54446_c2,comp38793_c0,comp54316_c0,comp54538_c1,comp53450_c0,comp38043_c0,comp50482_c0,comp48055_c1,comp50465_c2,comp21031_c0,comp56503_c0,comp53985_c0,comp48055_c0
GO:0005576	extracellular region	cellular_component	2.649e-05	0.0086064	37	176	2226	24334	comp54446_c2,comp54316_c0,comp45443_c1,comp51275_c0,comp52718_c0,comp57519_c3,comp50510_c0,comp50569_c0,comp51379_c0,comp50465_c2,comp53797_c0,comp52361_c0,comp56503_c0,comp53985_c0,comp56200_c1,comp54931_c0,comp47969_c0,comp53410_c3,comp54349_c0,comp54538_c1,comp45701_c0,comp57705_c0,comp56277_c5,comp52372_c0,comp57594_c0,comp50040_c1,comp48767_c0,comp57706_c0,comp51228_c0,comp56662_c5,comp48714…
GO:0005515	protein binding	molecular_function	2.6986e-05	0.0086064	94	176	7096	24334	comp42115_c0,comp56354_c2,comp38061_c0,comp57301_c0,comp48320_c0,comp52718_c0,comp51275_c0,comp53985_c0,comp53507_c1,comp50465_c2,comp51674_c0,comp54049_c0,comp53852_c0,comp47969_c0,comp54931_c0,comp57301_c2,comp55561_c0,comp34516_c0,comp52372_c0,comp53957_c0,comp46175_c0,comp49577_c0,comp50482_c0,comp47507_c0,comp57594_c0,comp54162_c0,comp47059_c0,comp56602_c0,comp49654_c0,comp57498_c4,comp51228…
GO:0034663	endoplasmic reticulum chaperone complex	cellular_component	2.705e-05	0.0086064	2	176	2	24334	comp48055_c1,comp48055_c0
GO:0040007	growth	biological_process	2.7079e-05	0.0086064	14	176	465	24334	comp56503_c0,comp53985_c0,comp44815_c0,comp51466_c0,comp56662_c5,comp50465_c2,comp54349_c0,comp57301_c0,comp50482_c0,comp52544_c2,comp57389_c0,comp54359_c0,comp56080_c0,comp54446_c2
GO:0022610	biological adhesion	biological_process	2.9035e-05	0.009003	21	176	857	24334	comp56200_c1,comp53450_c0,comp53410_c3,comp53957_c0,comp56475_c1,comp55369_c0,comp52718_c0,comp48767_c0,comp54316_c0,comp57594_c0,comp53254_c0,comp47507_c0,comp57082_c1,comp50465_c2,comp56662_c5,comp51379_c0,comp50569_c0,comp51228_c0,comp52361_c0,comp47059_c0,comp53985_c0
GO:1901700	response to oxygen-containing compound	biological_process	3.043e-05	0.0092108	11	176	294	24334	comp54316_c0,comp54446_c2,comp54359_c0,comp57389_c0,comp50482_c0,comp38043_c0,comp55256_c0,comp53450_c0,comp51379_c0,comp56277_c5,comp56503_c0
GO:0005178	integrin binding	molecular_function	3.5789e-05	0.010581	5	176	39	24334	comp47507_c0,comp53985_c0,comp53450_c0,comp53254_c0,comp50465_c2
GO:0005577	fibrinogen complex	cellular_component	3.7524e-05	0.010842	7	176	84	24334	comp56662_c5,comp50569_c0,comp51228_c0,comp55392_c1,comp56503_c0,comp53450_c0,comp52361_c0
GO:0042641	actomyosin	cellular_component	3.9363e-05	0.011121	5	176	36	24334	comp56354_c1,comp44411_c0,comp56277_c5,comp53410_c3,comp56354_c2
GO:0015629	actin cytoskeleton	cellular_component	4.3735e-05	0.012087	13	176	364	24334	comp56354_c1,comp50380_c0,comp57301_c0,comp53410_c3,comp56354_c2,comp44411_c0,comp56662_c5,comp56354_c0,comp50569_c0,comp56820_c3,comp47059_c0,comp53957_c0,comp56277_c5
GO:0031589	cell-substrate adhesion	biological_process	7.6527e-05	0.0207	7	176	120	24334	comp54316_c0,comp48767_c0,comp50465_c2,comp47507_c0,comp53985_c0,comp53450_c0,comp53254_c0
GO:0030168	platelet activation	biological_process	7.9253e-05	0.02099	7	176	109	24334	comp55392_c1,comp56503_c0,comp52361_c0,comp48055_c0,comp56662_c5,comp51228_c0,comp50569_c0
GO:0032501	multicellular organismal process	biological_process	8.2888e-05	0.021505	31	176	2013	24334	comp55392_c1,comp44815_c0,comp56277_c5,comp48055_c0,comp54439_c0,comp45701_c0,comp55256_c0,comp54538_c1,comp53450_c0,comp34282_c0,comp53410_c3,comp57389_c0,comp38793_c0,comp54359_c0,comp52820_c3,comp53797_c0,comp53985_c0,comp56503_c0,comp52361_c0,comp56662_c5,comp48714_c0,comp50569_c0,comp51228_c0,comp57301_c0,comp53254_c0,comp50954_c0,comp57519_c3,comp56080_c0,comp54446_c2,comp50380_c0,comp51439…
GO:0051015	actin filament binding	molecular_function	8.6552e-05	0.021856	5	176	47	24334	comp56354_c1,comp56354_c0,comp47507_c0,comp56354_c2,comp53410_c3
GO:0007275	multicellular organismal development	biological_process	8.7678e-05	0.021856	21	176	1140	24334	comp56080_c0,comp57519_c3,comp53254_c0,comp57301_c0,comp51228_c0,comp50569_c0,comp56662_c5,comp53985_c0,comp56503_c0,comp52361_c0,comp52820_c3,comp54359_c0,comp38793_c0,comp57389_c0,comp34282_c0,comp53410_c3,comp53450_c0,comp54439_c0,comp48055_c0,comp44815_c0,comp56277_c5
GO:0007160	cell-matrix adhesion	biological_process	9.3026e-05	0.022743	6	176	87	24334	comp53254_c0,comp53450_c0,comp47507_c0,comp48767_c0,comp50465_c2,comp54316_c0
GO:0030898	actin-dependent ATPase activity	molecular_function	9.684e-05	0.02298	3	176	7	24334	comp56354_c1,comp56354_c2,comp53410_c3
GO:0030674	protein binding, bridging	molecular_function	9.7609e-05	0.02298	8	176	139	24334	comp56503_c0,comp52361_c0,comp55392_c1,comp53957_c0,comp48055_c0,comp56662_c5,comp51228_c0,comp50569_c0
GO:0060090	binding, bridging	molecular_function	0.0001013	0.023233	8	176	143	24334	comp51228_c0,comp50569_c0,comp56662_c5,comp48055_c0,comp52361_c0,comp56503_c0,comp53957_c0,comp55392_c1
GO:0016460	myosin II complex	cellular_component	0.00010234	0.023233	3	176	7	24334	comp53410_c3,comp56354_c2,comp56354_c1
GO:0050793	regulation of developmental process	biological_process	0.00010749	0.023975	16	176	661	24334	comp56354_c2,comp50482_c0,comp57301_c0,comp57519_c3,comp53985_c0,comp52361_c0,comp51228_c0,comp50465_c2,comp56662_c5,comp53410_c3,comp53450_c0,comp54359_c0,comp38793_c0,comp56354_c1,comp57389_c0,comp54439_c0
GO:0071495	cellular response to endogenous stimulus	biological_process	0.00011111	0.024354	11	176	315	24334	comp55256_c0,comp53450_c0,comp50482_c0,comp57519_c3,comp54316_c0,comp54446_c2,comp56503_c0,comp48055_c0,comp50465_c2,comp48055_c1,comp51379_c0
GO:0006987	activation of signaling protein activity involved in unfolded protein response	biological_process	0.00012393	0.025713	2	176	3	24334	comp48055_c1,comp48055_c0
GO:0044707	single-multicellular organism process	biological_process	0.00012432	0.025713	29	176	1881	24334	comp57519_c3,comp50380_c0,comp54446_c2,comp56080_c0,comp53254_c0,comp57301_c0,comp50954_c0,comp48714_c0,comp56662_c5,comp51228_c0,comp50569_c0,comp53985_c0,comp56503_c0,comp52361_c0,comp53797_c0,comp57389_c0,comp52820_c3,comp38793_c0,comp54359_c0,comp54538_c1,comp53450_c0,comp34282_c0,comp53410_c3,comp54439_c0,comp45701_c0,comp55392_c1,comp48055_c0,comp56277_c5,comp44815_c0
GO:0009719	response to endogenous stimulus	biological_process	0.00012601	0.025713	12	176	403	24334	comp50482_c0,comp53450_c0,comp55256_c0,comp38043_c0,comp54446_c2,comp54316_c0,comp57519_c3,comp48055_c0,comp56503_c0,comp51379_c0,comp48055_c1,comp50465_c2
GO:0032154	cleavage furrow	cellular_component	0.00012733	0.025713	4	176	22	24334	comp56354_c2,comp53410_c3,comp56354_c1,comp44411_c0
GO:0070161	anchoring junction	cellular_component	0.00012742	0.025713	7	176	123	24334	comp47507_c0,comp53410_c3,comp53957_c0,comp47059_c0,comp54049_c0,comp53254_c0,comp55369_c0
GO:0032153	cell division site	cellular_component	0.00015087	0.029507	4	176	23	24334	comp44411_c0,comp56354_c1,comp56354_c2,comp53410_c3
GO:0032155	cell division site part	cellular_component	0.00015087	0.029507	4	176	23	24334	comp56354_c1,comp44411_c0,comp56354_c2,comp53410_c3
GO:0006950	response to stress	biological_process	0.00015606	0.030061	31	176	1835	24334	comp56354_c2,comp57392_c0,comp48767_c0,comp54316_c0,comp57594_c0,comp50040_c1,comp54446_c2,comp53507_c1,comp56602_c0,comp56503_c0,comp53985_c0,comp52361_c0,comp54335_c0,comp53731_c2,comp50982_c0,comp50465_c2,comp56662_c5,comp44411_c0,comp51228_c0,comp50569_c0,comp54538_c1,comp44445_c0,comp53450_c0,comp56524_c0,comp57389_c0,comp56354_c1,comp38793_c0,comp55392_c1,comp48055_c0,comp48055_c1,comp53933…
GO:0003779	actin binding	molecular_function	0.00020448	0.038313	13	176	431	24334	comp56354_c2,comp53410_c3,comp47507_c0,comp54049_c0,comp50380_c0,comp48320_c0,comp56060_c0,comp56354_c1,comp52361_c0,comp47059_c0,comp57498_c4,comp56354_c0,comp50569_c1
GO:0001725	stress fiber	cellular_component	0.00020493	0.038313	4	176	28	24334	comp56354_c2,comp53410_c3,comp44411_c0,comp56354_c1
GO:0001775	cell activation	biological_process	0.00020897	0.038501	10	176	284	24334	comp53410_c3,comp53450_c0,comp54359_c0,comp48055_c0,comp52361_c0,comp56503_c0,comp55392_c1,comp51228_c0,comp50569_c0,comp56662_c5
GO:0003774	motor activity	molecular_function	0.00022202	0.039906	10	176	261	24334	comp56662_c5,comp50569_c0,comp57696_c0,comp53957_c0,comp53400_c0,comp56354_c1,comp57301_c2,comp57301_c0,comp56354_c2,comp53410_c3
GO:0032432	actin filament bundle	cellular_component	0.00022287	0.039906	4	176	30	24334	comp56354_c1,comp44411_c0,comp53410_c3,comp56354_c2
GO:0071822	protein complex subunit organization	biological_process	0.00024042	0.04245	17	176	717	24334	comp57472_c0,comp53410_c3,comp54359_c0,comp57301_c2,comp56277_c5,comp55392_c1,comp56354_c0,comp34465_c0,comp47507_c0,comp57082_c1,comp52361_c0,comp56503_c0,comp51379_c0,comp51228_c0,comp50569_c0,comp50465_c2,comp56662_c5
GO:0005886	plasma membrane	cellular_component	0.00027514	0.047916	29	176	1833	24334	comp44465_c1,comp53410_c3,comp54349_c0,comp48370_c0,comp53450_c0,comp54359_c0,comp56200_c1,comp54931_c0,comp56354_c1,comp33233_c0,comp53957_c0,comp49113_c0,comp57530_c0,comp50584_c0,comp56354_c0,comp47507_c0,comp54157_c0,comp56354_c2,comp55804_c0,comp34715_c0,comp53254_c0,comp53731_c2,comp47059_c0,comp56503_c0,comp53985_c0,comp51379_c0,comp50569_c0,comp51466_c0,comp50465_c2
GO:0016043	cellular component organization	biological_process	0.00028584	0.049106	43	176	2795	24334	comp52718_c0,comp54316_c0,comp57301_c0,comp56354_c2,comp57082_c1,comp50465_c2,comp51674_c0,comp50569_c0,comp51379_c0,comp56503_c0,comp52361_c0,comp53985_c0,comp55402_c0,comp57301_c2,comp54049_c0,comp53410_c3,comp44465_c1,comp50569_c1,comp57505_c0,comp53933_c0,comp45701_c0,comp53957_c0,comp56277_c5,comp57594_c0,comp47507_c0,comp44411_c0,comp56662_c5,comp57498_c4,comp51228_c0,comp47059_c0,comp56354…
GO:0005604	basement membrane	cellular_component	0.0003069	0.052021	8	176	153	24334	comp50569_c0,comp51228_c0,comp56662_c5,comp52361_c0,comp57594_c0,comp57519_c3,comp52718_c0,comp55256_c0
GO:0051239	regulation of multicellular organismal process	biological_process	0.0003527	0.058998	17	176	831	24334	comp50954_c0,comp57301_c0,comp54446_c2,comp57519_c3,comp52361_c0,comp53985_c0,comp56503_c0,comp51228_c0,comp48714_c0,comp56662_c5,comp54538_c1,comp53450_c0,comp54359_c0,comp38793_c0,comp57389_c0,comp45701_c0,comp54439_c0
GO:0042803	protein homodimerization activity	molecular_function	0.00038339	0.063299	11	176	375	24334	comp54446_c2,comp56354_c2,comp53410_c3,comp55804_c0,comp57017_c0,comp50569_c0,comp51228_c0,comp56662_c5,comp56354_c0,comp53933_c0,comp52361_c0
GO:0008305	integrin complex	cellular_component	0.0004019	0.065504	5	176	58	24334	comp53254_c0,comp53985_c0,comp53450_c0,comp47507_c0,comp50465_c2
GO:0071310	cellular response to organic substance	biological_process	0.00042857	0.068968	13	176	506	24334	comp51379_c0,comp50465_c2,comp48055_c1,comp48055_c0,comp56503_c0,comp54316_c0,comp54446_c2,comp57519_c3,comp57389_c0,comp50482_c0,comp55256_c0,comp53450_c0,comp38043_c0
GO:0032075	positive regulation of nuclease activity	biological_process	0.00044433	0.070109	2	176	5	24334	comp48055_c0,comp48055_c1
GO:0030048	actin filament-based movement	biological_process	0.00044795	0.070109	4	176	43	24334	comp56354_c1,comp56277_c5,comp53410_c3,comp56354_c2
GO:0005884	actin filament	cellular_component	0.00045221	0.070109	4	176	36	24334	comp56354_c1,comp56354_c2,comp53410_c3,comp56277_c5
GO:0030036	actin cytoskeleton organization	biological_process	0.00045846	0.070222	9	176	248	24334	comp56354_c1,comp56354_c2,comp53410_c3,comp47507_c0,comp57301_c0,comp57498_c4,comp50465_c2,comp56354_c0,comp56277_c5
GO:0010033	response to organic substance	biological_process	0.00047719	0.071379	15	176	670	24334	comp56503_c0,comp56277_c5,comp48055_c0,comp48055_c1,comp50465_c2,comp51379_c0,comp55256_c0,comp53450_c0,comp38043_c0,comp50482_c0,comp57519_c3,comp57389_c0,comp54359_c0,comp54446_c2,comp54316_c0
GO:0018149	peptide cross-linking	biological_process	0.00047831	0.071379	4	176	38	24334	comp56475_c1,comp53957_c0,comp53450_c0,comp54316_c0
GO:0048522	positive regulation of cellular process	biological_process	0.00048286	0.071379	28	176	1708	24334	comp45701_c0,comp34465_c0,comp56354_c0,comp48055_c1,comp53933_c0,comp45536_c0,comp48055_c0,comp56475_c1,comp38793_c0,comp54359_c0,comp57389_c0,comp56524_c0,comp53410_c3,comp44465_c1,comp53450_c0,comp54349_c0,comp50569_c0,comp48714_c0,comp56662_c5,comp44411_c0,comp50465_c2,comp53731_c2,comp56503_c0,comp53985_c0,comp54446_c2,comp50482_c0,comp38043_c0,comp57301_c0
GO:0044430	cytoskeletal part	cellular_component	0.0005273	0.076363	22	176	1062	24334	comp34465_c0,comp53933_c0,comp56277_c5,comp44815_c0,comp57696_c0,comp53957_c0,comp55392_c1,comp57301_c2,comp53400_c0,comp56354_c1,comp53410_c3,comp44445_c0,comp50569_c0,comp51228_c0,comp56662_c5,comp44411_c0,comp52361_c0,comp53797_c0,comp50380_c0,comp56354_c2,comp57017_c0,comp57301_c0
GO:0071944	cell periphery	cellular_component	0.00052859	0.076363	31	176	2095	24334	comp56354_c0,comp50584_c0,comp53957_c0,comp57530_c0,comp50598_c1,comp49113_c0,comp33233_c0,comp56354_c1,comp54359_c0,comp56200_c1,comp54931_c0,comp54349_c0,comp48370_c0,comp53450_c0,comp44465_c1,comp53410_c3,comp51466_c0,comp50465_c2,comp50569_c0,comp51379_c0,comp51228_c0,comp47059_c0,comp56503_c0,comp53985_c0,comp53731_c2,comp55804_c0,comp34715_c0,comp53254_c0,comp47507_c0,comp56354_c2,comp54157…
GO:0042149	cellular response to glucose starvation	biological_process	0.00058302	0.082628	2	176	5	24334	comp48055_c0,comp48055_c1
GO:0019901	protein kinase binding	molecular_function	0.00058495	0.082628	8	176	198	24334	comp53933_c0,comp34465_c0,comp56354_c0,comp44815_c0,comp53797_c0,comp56503_c0,comp57389_c0,comp53410_c3
GO:0008180	COP9 signalosome	cellular_component	0.00062445	0.087238	3	176	16	24334	comp48055_c1,comp48055_c0,comp50598_c1
GO:0006983	ER overload response	biological_process	0.00065112	0.089974	2	176	4	24334	comp48055_c1,comp48055_c0
GO:0009888	tissue development	biological_process	0.00066898	0.091449	10	176	371	24334	comp54439_c0,comp53985_c0,comp47059_c0,comp44815_c0,comp56277_c5,comp57389_c0,comp54359_c0,comp57594_c0,comp57301_c0,comp53410_c3
GO:0005912	adherens junction	cellular_component	0.00068059	0.091928	6	176	116	24334	comp55369_c0,comp53410_c3,comp47507_c0,comp47059_c0,comp54049_c0,comp53254_c0
GO:0010243	response to organonitrogen compound	biological_process	0.00068694	0.091928	7	176	174	24334	comp51379_c0,comp54446_c2,comp54316_c0,comp50482_c0,comp55256_c0,comp56503_c0,comp38043_c0
GO:0000146	microfilament motor activity	molecular_function	0.00070473	0.092619	3	176	18	24334	comp56354_c2,comp53410_c3,comp56354_c1
GO:0015630	microtubule cytoskeleton	cellular_component	0.00071078	0.092619	16	176	652	24334	comp52361_c0,comp53797_c0,comp50569_c0,comp51228_c0,comp56354_c2,comp57017_c0,comp57301_c0,comp44815_c0,comp57696_c0,comp34465_c0,comp53933_c0,comp53410_c3,comp44445_c0,comp57301_c2,comp53400_c0,comp56354_c1
GO:0005201	extracellular matrix structural constituent	molecular_function	0.00071396	0.092619	5	176	57	24334	comp57706_c0,comp55256_c0,comp57594_c0,comp54316_c0,comp57519_c3
GO:0048518	positive regulation of biological process	biological_process	0.00072793	0.093476	29	176	1844	24334	comp50465_c2,comp56662_c5,comp44411_c0,comp48714_c0,comp50569_c0,comp56503_c0,comp53985_c0,comp53731_c2,comp54446_c2,comp57301_c0,comp38043_c0,comp50482_c0,comp48055_c1,comp53933_c0,comp34465_c0,comp56354_c0,comp45701_c0,comp52372_c0,comp56475_c1,comp48055_c0,comp45536_c0,comp57389_c0,comp38793_c0,comp54359_c0,comp54349_c0,comp53450_c0,comp44465_c1,comp56524_c0,comp53410_c3
GO:0008283	cell proliferation	biological_process	0.00074197	0.094327	16	176	806	24334	comp57301_c0,comp56354_c2,comp50954_c0,comp48767_c0,comp54446_c2,comp56080_c0,comp53985_c0,comp56662_c5,comp53450_c0,comp54349_c0,comp52544_c2,comp56524_c0,comp57389_c0,comp56354_c1,comp38793_c0,comp54359_c0
GO:0005488	binding	molecular_function	0.00076665	0.095431	138	176	14210	24334	comp49542_c0,comp57389_c0,comp53410_c3,comp34282_c0,comp44465_c1,comp54349_c0,comp50569_c1,comp57505_c0,comp55808_c0,comp53933_c0,comp56638_c1,comp56475_c1,comp54446_c2,comp42115_c2,comp50510_c0,comp53797_c0,comp53400_c0,comp56354_c1,comp45727_c0,comp56963_c0,comp54775_c0,comp56354_c0,comp45536_c0,comp45318_c0,comp55392_c1,comp51439_c0,comp56060_c0,comp55369_c0,comp51030_c0,comp38043_c0,comp55804…
GO:0019031	viral envelope	cellular_component	0.00077317	0.095431	10	176	253	24334	comp54157_c0,comp50631_c0,comp45318_c0,comp52361_c0,comp57766_c1,comp56503_c0,comp57696_c0,comp57204_c0,comp57801_c2,comp50569_c0
GO:0036338	viral membrane	cellular_component	0.00077317	0.095431	10	176	253	24334	comp45318_c0,comp52361_c0,comp57766_c1,comp57696_c0,comp57204_c0,comp56503_c0,comp57801_c2,comp50569_c0,comp54157_c0,comp50631_c0
GO:0022402	cell cycle process	biological_process	0.00078758	0.09565	16	176	675	24334	comp44815_c0,comp56354_c0,comp58162_c0,comp34465_c0,comp53933_c0,comp53450_c0,comp55256_c0,comp44445_c0,comp53410_c3,comp44465_c1,comp56354_c1,comp52361_c0,comp56662_c5,comp34715_c0,comp57301_c0,comp56354_c2
GO:0071363	cellular response to growth factor stimulus	biological_process	0.00079	0.09565	7	176	173	24334	comp50465_c2,comp57519_c3,comp57389_c0,comp48055_c1,comp54316_c0,comp53450_c0,comp48055_c0
GO:0044423	virion part	cellular_component	0.00080054	0.096012	17	176	710	24334	comp56503_c0,comp52361_c0,comp57766_c1,comp50569_c0,comp56820_c3,comp57498_c4,comp57082_c1,comp54157_c0,comp34715_c0,comp47682_c0,comp45318_c0,comp57696_c0,comp57204_c0,comp57801_c2,comp56004_c0,comp53852_c0,comp50631_c0
GO:0070848	response to growth factor stimulus	biological_process	0.00082068	0.097507	7	176	176	24334	comp57519_c3,comp57389_c0,comp50465_c2,comp48055_c1,comp54316_c0,comp53450_c0,comp48055_c0
GO:0030016	myofibril	cellular_component	0.00085935	0.099397	5	176	105	24334	comp56820_c3,comp47059_c0,comp50598_c1,comp47507_c0,comp56277_c5
GO:0071559	response to transforming growth factor beta stimulus	biological_process	0.00086004	0.099397	5	176	62	24334	comp54316_c0,comp48055_c1,comp57519_c3,comp48055_c0,comp53450_c0
GO:0071560	cellular response to transforming growth factor beta stimulus	biological_process	0.00086004	0.099397	5	176	62	24334	comp54316_c0,comp48055_c1,comp57519_c3,comp48055_c0,comp53450_c0
GO:0000003	reproduction	biological_process	0.00088072	0.10059	14	176	584	24334	comp57505_c0,comp58162_c0,comp56662_c5,comp53933_c0,comp56503_c0,comp51439_c0,comp54931_c0,comp54446_c2,comp56080_c0,comp54359_c0,comp55256_c0,comp53410_c3,comp56354_c2,comp44465_c1
GO:0048731	system development	biological_process	0.00088617	0.10059	15	176	790	24334	comp48055_c0,comp44815_c0,comp56277_c5,comp56503_c0,comp53985_c0,comp50569_c0,comp54439_c0,comp53410_c3,comp53450_c0,comp57301_c0,comp54359_c0,comp56080_c0,comp38793_c0,comp57519_c3,comp57389_c0
GO:0005344	oxygen transporter activity	molecular_function	0.00098794	0.11017	2	176	4	24334	comp45727_c0,comp57738_c0
GO:0015671	oxygen transport	biological_process	0.00098794	0.11017	2	176	4	24334	comp45727_c0,comp57738_c0
GO:0030029	actin filament-based process	biological_process	0.0010038	0.11097	9	176	283	24334	comp57498_c4,comp56354_c0,comp50465_c2,comp56277_c5,comp56354_c1,comp56354_c2,comp53410_c3,comp47507_c0,comp57301_c0
GO:0071840	cellular component organization or biogenesis	biological_process	0.0010141	0.11114	47	176	3446	24334	comp34465_c0,comp56354_c0,comp48055_c1,comp50584_c0,comp55392_c1,comp48055_c0,comp44815_c0,comp56354_c1,comp54359_c0,comp44445_c0,comp53450_c0,comp55256_c0,comp57472_c0,comp44411_c0,comp56662_c5,comp57498_c4,comp51228_c0,comp47059_c0,comp57594_c0,comp57706_c0,comp55368_c3,comp47507_c0,comp50569_c1,comp57505_c0,comp53933_c0,comp45701_c0,comp53957_c0,comp56277_c5,comp57301_c2,comp54049_c0,comp53410…
GO:0034332	adherens junction organization	biological_process	0.0010278	0.11167	3	176	22	24334	comp47059_c0,comp53957_c0,comp47507_c0
GO:0048513	organ development	biological_process	0.0010455	0.11235	12	176	572	24334	comp57389_c0,comp56080_c0,comp54359_c0,comp57301_c0,comp53410_c3,comp54439_c0,comp50569_c0,comp53985_c0,comp56503_c0,comp44815_c0,comp56277_c5,comp48055_c0
GO:0030155	regulation of cell adhesion	biological_process	0.0010517	0.11235	7	176	161	24334	comp48767_c0,comp56662_c5,comp51228_c0,comp52361_c0,comp53985_c0,comp53450_c0,comp56475_c1
GO:0071417	cellular response to organonitrogen compound	biological_process	0.0010652	0.11285	6	176	123	24334	comp51379_c0,comp54446_c2,comp54316_c0,comp56503_c0,comp55256_c0,comp50482_c0
GO:0043292	contractile fiber	cellular_component	0.001096	0.11442	5	176	106	24334	comp56820_c3,comp47507_c0,comp56277_c5,comp47059_c0,comp50598_c1
GO:0007178	transmembrane receptor protein serine/threonine kinase signaling pathway	biological_process	0.001098	0.11442	7	176	155	24334	comp48055_c0,comp53985_c0,comp38043_c0,comp53450_c0,comp54446_c2,comp54316_c0,comp48055_c1
GO:0006930	substrate-dependent cell migration, cell extension	biological_process	0.0011166	0.11489	2	176	2	24334	comp56354_c1,comp56354_c2
GO:0019900	kinase binding	molecular_function	0.0011207	0.11489	8	176	216	24334	comp34465_c0,comp56354_c0,comp53933_c0,comp56503_c0,comp53797_c0,comp44815_c0,comp57389_c0,comp53410_c3
GO:0042177	negative regulation of protein catabolic process	biological_process	0.0011999	0.12178	3	176	23	24334	comp56354_c0,comp54359_c0,comp50954_c0
GO:0045502	dynein binding	molecular_function	0.001207	0.12178	5	176	84	24334	comp56354_c2,comp57017_c0,comp52361_c0,comp50569_c0,comp51228_c0
GO:0007049	cell cycle	biological_process	0.0012438	0.1245	20	176	987	24334	comp44815_c0,comp54439_c0,comp53933_c0,comp56354_c0,comp58162_c0,comp34465_c0,comp21031_c0,comp54349_c0,comp55256_c0,comp53450_c0,comp44445_c0,comp44465_c1,comp53410_c3,comp56354_c1,comp53797_c0,comp52361_c0,comp56662_c5,comp57301_c0,comp34715_c0,comp56354_c2
GO:1901699	cellular response to nitrogen compound	biological_process	0.0013326	0.13119	6	176	139	24334	comp50482_c0,comp55256_c0,comp56503_c0,comp54316_c0,comp51379_c0,comp54446_c2
GO:0072593	reactive oxygen species metabolic process	biological_process	0.0013453	0.13119	4	176	62	24334	comp50465_c2,comp46175_c0,comp53450_c0,comp53985_c0
GO:1901698	response to nitrogen compound	biological_process	0.0013472	0.13119	7	176	197	24334	comp54446_c2,comp51379_c0,comp54316_c0,comp56503_c0,comp55256_c0,comp38043_c0,comp50482_c0
GO:0043933	macromolecular complex subunit organization	biological_process	0.0013518	0.13119	17	176	827	24334	comp57082_c1,comp47507_c0,comp52361_c0,comp56503_c0,comp51379_c0,comp51228_c0,comp50569_c0,comp56662_c5,comp50465_c2,comp57472_c0,comp53410_c3,comp57301_c2,comp54359_c0,comp56277_c5,comp55392_c1,comp56354_c0,comp34465_c0
GO:0015669	gas transport	biological_process	0.0013902	0.13239	2	176	5	24334	comp57738_c0,comp45727_c0
GO:0065008	regulation of biological quality	biological_process	0.0014116	0.13239	24	176	1470	24334	comp54538_c1,comp53450_c0,comp53410_c3,comp57389_c0,comp56354_c1,comp38793_c0,comp54359_c0,comp55392_c1,comp33233_c0,comp48055_c0,comp44815_c0,comp56354_c0,comp52241_c0,comp55804_c0,comp56354_c2,comp50954_c0,comp54446_c2,comp52361_c0,comp56503_c0,comp53797_c0,comp48714_c0,comp56662_c5,comp50569_c0,comp51228_c0
GO:0005605	basal lamina	cellular_component	0.0014139	0.13239	4	176	44	24334	comp51228_c0,comp56662_c5,comp52718_c0,comp52361_c0
GO:0009986	cell surface	cellular_component	0.0014151	0.13239	8	176	247	24334	comp48055_c1,comp48055_c0,comp45318_c0,comp48767_c0,comp54359_c0,comp53450_c0,comp50954_c0,comp44465_c1
GO:1901701	cellular response to oxygen-containing compound	biological_process	0.0014287	0.13239	7	176	195	24334	comp57389_c0,comp51379_c0,comp54446_c2,comp54316_c0,comp56503_c0,comp55256_c0,comp50482_c0
GO:0005583	fibrillar collagen	cellular_component	0.0014361	0.13239	2	176	4	24334	comp57594_c0,comp54316_c0
GO:0022607	cellular component assembly	biological_process	0.0014588	0.13239	21	176	1130	24334	comp56354_c0,comp57505_c0,comp34465_c0,comp55392_c1,comp56277_c5,comp56354_c1,comp54049_c0,comp55256_c0,comp57472_c0,comp56662_c5,comp44411_c0,comp50465_c2,comp51228_c0,comp50569_c0,comp51379_c0,comp47059_c0,comp56503_c0,comp52361_c0,comp57082_c1,comp56354_c2,comp47507_c0
GO:0042445	hormone metabolic process	biological_process	0.0014609	0.13239	5	176	108	24334	comp54359_c0,comp57389_c0,comp33233_c0,comp50954_c0,comp55804_c0
GO:0070887	cellular response to chemical stimulus	biological_process	0.0014629	0.13239	14	176	666	24334	comp50482_c0,comp53450_c0,comp55256_c0,comp38043_c0,comp54446_c2,comp54359_c0,comp54316_c0,comp57389_c0,comp57519_c3,comp48055_c0,comp56503_c0,comp51379_c0,comp48055_c1,comp50465_c2
GO:0043206	extracellular fibril organization	biological_process	0.0014787	0.13239	2	176	3	24334	comp54316_c0,comp57594_c0
GO:0097435	fibril organization	biological_process	0.0014787	0.13239	2	176	3	24334	comp57594_c0,comp54316_c0
GO:0051258	protein polymerization	biological_process	0.0015153	0.13472	7	176	174	24334	comp52361_c0,comp56503_c0,comp55392_c1,comp51228_c0,comp50569_c0,comp56662_c5,comp34465_c0
GO:0019058	viral infectious cycle	biological_process	0.0015519	0.13519	9	176	310	24334	comp53933_c0,comp57505_c0,comp51228_c0,comp52361_c0,comp57696_c0,comp45318_c0,comp53450_c0,comp50631_c0,comp50954_c0
GO:0072358	cardiovascular system development	biological_process	0.001556	0.13519	7	176	203	24334	comp57301_c0,comp53450_c0,comp44815_c0,comp56277_c5,comp53410_c3,comp57519_c3,comp38793_c0
GO:0072359	circulatory system development	biological_process	0.001556	0.13519	7	176	203	24334	comp53450_c0,comp57301_c0,comp53410_c3,comp44815_c0,comp56277_c5,comp57519_c3,comp38793_c0
GO:0019899	enzyme binding	molecular_function	0.0015632	0.13519	15	176	672	24334	comp57301_c0,comp38043_c0,comp50954_c0,comp53410_c3,comp44165_c0,comp57389_c0,comp38793_c0,comp53797_c0,comp56503_c0,comp44815_c0,comp48055_c0,comp53933_c0,comp48055_c1,comp34465_c0,comp56354_c0
GO:0030198	extracellular matrix organization	biological_process	0.0016197	0.13814	5	176	93	24334	comp53985_c0,comp52718_c0,comp57594_c0,comp54316_c0,comp45701_c0
GO:0043062	extracellular structure organization	biological_process	0.0016197	0.13814	5	176	93	24334	comp53985_c0,comp52718_c0,comp45701_c0,comp57594_c0,comp54316_c0
GO:0002376	immune system process	biological_process	0.0016299	0.13814	14	176	646	24334	comp54359_c0,comp54316_c0,comp51275_c0,comp57389_c0,comp55536_c0,comp53410_c3,comp48430_c0,comp53450_c0,comp57055_c0,comp51674_c0,comp44815_c0,comp55392_c1,comp52372_c0,comp57530_c0
GO:0005913	cell-cell adherens junction	cellular_component	0.0016935	0.14258	3	176	28	24334	comp47507_c0,comp53410_c3,comp47059_c0
GO:0031616	spindle pole centrosome	cellular_component	0.0017173	0.14363	2	176	5	24334	comp57301_c0,comp53797_c0
GO:0048729	tissue morphogenesis	biological_process	0.00173	0.14375	5	176	117	24334	comp54359_c0,comp57594_c0,comp56277_c5,comp47059_c0,comp53985_c0
GO:0071216	cellular response to biotic stimulus	biological_process	0.0018097	0.1488	2	176	11	24334	comp48055_c1,comp48055_c0
GO:0008083	growth factor activity	molecular_function	0.0018296	0.1488	6	176	158	24334	comp56080_c0,comp54446_c2,comp56662_c5,comp52544_c2,comp57301_c0,comp54349_c0
GO:0051272	positive regulation of cellular component movement	biological_process	0.0018359	0.1488	6	176	136	24334	comp53985_c0,comp53450_c0,comp44411_c0,comp57389_c0,comp34465_c0,comp45701_c0
GO:0007169	transmembrane receptor protein tyrosine kinase signaling pathway	biological_process	0.0018376	0.1488	8	176	269	24334	comp56503_c0,comp50465_c2,comp21031_c0,comp54538_c1,comp53450_c0,comp50482_c0,comp57389_c0,comp38793_c0
GO:0051764	actin crosslink formation	biological_process	0.0019337	0.15536	2	176	3	24334	comp56354_c0,comp47507_c0
GO:0022603	regulation of anatomical structure morphogenesis	biological_process	0.001943	0.15536	8	176	285	24334	comp53410_c3,comp56354_c2,comp53450_c0,comp57301_c0,comp54359_c0,comp38793_c0,comp57519_c3,comp56354_c1
GO:0019012	virion	cellular_component	0.0020057	0.15937	17	176	787	24334	comp50631_c0,comp53852_c0,comp56004_c0,comp45318_c0,comp57204_c0,comp57696_c0,comp57801_c2,comp57082_c1,comp54157_c0,comp34715_c0,comp47682_c0,comp52361_c0,comp56503_c0,comp57766_c1,comp57498_c4,comp50569_c0,comp56820_c3
GO:0051716	cellular response to stimulus	biological_process	0.0020193	0.15945	62	176	5221	24334	comp55561_c0,comp57389_c0,comp54349_c0,comp50631_c0,comp54538_c1,comp56524_c0,comp34282_c0,comp53933_c0,comp21031_c0,comp57055_c0,comp52372_c0,comp57519_c3,comp56080_c0,comp54446_c2,comp54316_c0,comp57301_c0,comp34715_c0,comp53254_c0,comp38061_c0,comp57082_c1,comp54157_c0,comp50465_c2,comp51379_c0,comp50569_c0,comp53797_c0,comp56503_c0,comp52361_c0,comp53985_c0,comp49680_c0,comp54359_c0,comp38793…
GO:2000026	regulation of multicellular organismal development	biological_process	0.0020828	0.16344	11	176	485	24334	comp52361_c0,comp53985_c0,comp51228_c0,comp56662_c5,comp54439_c0,comp53450_c0,comp57301_c0,comp54359_c0,comp38793_c0,comp57389_c0,comp57519_c3
GO:0051321	meiotic cell cycle	biological_process	0.0021123	0.16457	5	176	105	24334	comp55256_c0,comp44465_c1,comp53410_c3,comp53933_c0,comp58162_c0
GO:0032069	regulation of nuclease activity	biological_process	0.0021401	0.16457	2	176	10	24334	comp48055_c0,comp48055_c1
GO:0031594	neuromuscular junction	cellular_component	0.0021444	0.16457	3	176	31	24334	comp56354_c2,comp53410_c3,comp56354_c1
GO:0032989	cellular component morphogenesis	biological_process	0.0021488	0.16457	8	176	296	24334	comp56354_c2,comp53410_c3,comp56354_c1,comp44815_c0,comp56277_c5,comp48055_c0,comp51674_c0,comp48055_c1
GO:0046906	tetrapyrrole binding	molecular_function	0.0021819	0.1661	7	176	204	24334	comp20898_c0,comp45727_c0,comp53852_c0,comp54335_c0,comp51439_c0,comp57738_c0,comp56277_c4
GO:0051787	misfolded protein binding	molecular_function	0.0022053	0.16616	2	176	6	24334	comp48055_c1,comp48055_c0
GO:0001667	ameboidal cell migration	biological_process	0.0022088	0.16616	5	176	112	24334	comp45701_c0,comp57389_c0,comp53410_c3,comp53450_c0,comp54049_c0
GO:0022627	cytosolic small ribosomal subunit	cellular_component	0.0022437	0.16779	2	176	13	24334	comp42115_c2,comp42115_c0
GO:0010817	regulation of hormone levels	biological_process	0.0023019	0.17113	6	176	196	24334	comp50954_c0,comp33233_c0,comp55804_c0,comp54359_c0,comp54446_c2,comp57389_c0
GO:0051271	negative regulation of cellular component movement	biological_process	0.0023531	0.17299	4	176	61	24334	comp53450_c0,comp47507_c0,comp57392_c0,comp54359_c0
GO:0004175	endopeptidase activity	molecular_function	0.002354	0.17299	13	176	654	24334	comp21110_c0,comp45318_c0,comp41293_c0,comp45701_c0,comp57055_c0,comp56820_c3,comp54538_c1,comp34715_c0,comp50954_c0,comp48767_c0,comp47132_c0,comp50795_c0,comp54162_c0
GO:0048869	cellular developmental process	biological_process	0.0023688	0.17307	17	176	981	24334	comp53410_c3,comp56354_c1,comp57389_c0,comp54359_c0,comp56277_c5,comp44815_c0,comp48055_c0,comp54439_c0,comp48055_c1,comp57301_c0,comp56354_c2,comp50482_c0,comp54446_c2,comp56503_c0,comp53985_c0,comp51674_c0,comp50465_c2
GO:0050789	regulation of biological process	biological_process	0.0024391	0.17719	85	176	7937	24334	comp45318_c0,comp45536_c0,comp55392_c1,comp48055_c1,comp58162_c0,comp34465_c0,comp56594_c0,comp56354_c0,comp43249_c0,comp57472_c0,comp52544_c2,comp42401_c1,comp56963_c0,comp56354_c1,comp45628_c0,comp34449_c0,comp56277_c4,comp48714_c0,comp50954_c0,comp55415_c0,comp55804_c0,comp56146_c0,comp51030_c0,comp38043_c0,comp56475_c1,comp45701_c0,comp53933_c0,comp57505_c0,comp44465_c1,comp34282_c0,comp56524…
GO:0050794	regulation of cellular process	biological_process	0.0025133	0.17988	83	176	7707	24334	comp50569_c0,comp53797_c0,comp52361_c0,comp56503_c0,comp54446_c2,comp56080_c0,comp54316_c0,comp57392_c0,comp34715_c0,comp53254_c0,comp52241_c0,comp45701_c0,comp53933_c0,comp57505_c0,comp56475_c1,comp56200_c1,comp57389_c0,comp44465_c1,comp56524_c0,comp53410_c3,comp34282_c0,comp54349_c0,comp50631_c0,comp54538_c1,comp56277_c4,comp48714_c0,comp45628_c0,comp34449_c0,comp50954_c0,comp55415_c0,comp56146…
GO:0044319	wound healing, spreading of cells	biological_process	0.0025572	0.17988	2	176	8	24334	comp53985_c0,comp57594_c0
GO:0090504	epiboly	biological_process	0.0025572	0.17988	2	176	8	24334	comp53985_c0,comp57594_c0
GO:0090505	epiboly involved in wound healing	biological_process	0.0025572	0.17988	2	176	8	24334	comp53985_c0,comp57594_c0
GO:0031032	actomyosin structure organization	biological_process	0.0025767	0.17988	2	176	15	24334	comp56277_c5,comp57498_c4
GO:0005539	glycosaminoglycan binding	molecular_function	0.002587	0.17988	5	176	104	24334	comp53450_c0,comp57082_c1,comp50465_c2,comp57594_c0,comp54359_c0
GO:0008236	serine-type peptidase activity	molecular_function	0.0025894	0.17988	8	176	285	24334	comp45318_c0,comp56820_c3,comp57553_c0,comp50954_c0,comp55368_c3,comp34715_c0,comp54162_c0,comp48767_c0
GO:0017171	serine hydrolase activity	molecular_function	0.0025894	0.17988	8	176	285	24334	comp54162_c0,comp48767_c0,comp50954_c0,comp55368_c3,comp34715_c0,comp56820_c3,comp57553_c0,comp45318_c0
GO:0009607	response to biotic stimulus	biological_process	0.0026902	0.18564	7	176	232	24334	comp48055_c1,comp20930_c0,comp50040_c1,comp54335_c0,comp54538_c1,comp53507_c1,comp48055_c0
GO:0007127	meiosis I	biological_process	0.0027159	0.18564	4	176	64	24334	comp53933_c0,comp58162_c0,comp55256_c0,comp44465_c1
GO:0007166	cell surface receptor signaling pathway	biological_process	0.002716	0.18564	25	176	1781	24334	comp38793_c0,comp54359_c0,comp57389_c0,comp57472_c0,comp34282_c0,comp54538_c1,comp53450_c0,comp50631_c0,comp21031_c0,comp56354_c0,comp48055_c1,comp48055_c0,comp52372_c0,comp54316_c0,comp54446_c2,comp54157_c0,comp50482_c0,comp55415_c0,comp53254_c0,comp38043_c0,comp50465_c2,comp51466_c0,comp49680_c0,comp53985_c0,comp56503_c0
GO:0001778	plasma membrane repair	biological_process	0.0027543	0.18725	2	176	6	24334	comp56354_c2,comp56354_c1
GO:0051051	negative regulation of transport	biological_process	0.002795	0.18901	6	176	137	24334	comp56354_c0,comp54446_c2,comp54359_c0,comp54538_c1,comp53450_c0,comp45536_c0
GO:0005516	calmodulin binding	molecular_function	0.0028325	0.19052	4	176	84	24334	comp53410_c3,comp44411_c0,comp50380_c0,comp57498_c4
GO:0007165	signal transduction	biological_process	0.0028806	0.19274	54	176	4501	24334	comp50465_c2,comp50569_c0,comp56503_c0,comp52361_c0,comp53985_c0,comp53797_c0,comp49680_c0,comp54316_c0,comp56080_c0,comp54446_c2,comp53254_c0,comp34715_c0,comp57301_c0,comp57082_c1,comp54157_c0,comp38061_c0,comp57055_c0,comp21031_c0,comp52372_c0,comp55561_c0,comp57389_c0,comp54538_c1,comp50631_c0,comp54349_c0,comp34282_c0,comp48714_c0,comp56662_c5,comp51466_c0,comp56277_c4,comp51228_c0,comp47059…
GO:0001948	glycoprotein binding	molecular_function	0.0029107	0.19361	4	176	47	24334	comp47059_c0,comp56354_c0,comp57594_c0,comp54359_c0
GO:0045109	intermediate filament organization	biological_process	0.002924	0.19361	2	176	6	24334	comp54359_c0,comp50569_c0
GO:0048519	negative regulation of biological process	biological_process	0.0029652	0.19532	26	176	1656	24334	comp56524_c0,comp53450_c0,comp54538_c1,comp54359_c0,comp57389_c0,comp48055_c0,comp45536_c0,comp21031_c0,comp48055_c1,comp34465_c0,comp56354_c0,comp50954_c0,comp47507_c0,comp50482_c0,comp57301_c0,comp56146_c0,comp55804_c0,comp38043_c0,comp54446_c2,comp54316_c0,comp57392_c0,comp57519_c3,comp52361_c0,comp47059_c0,comp53985_c0,comp51466_c0
GO:0045995	regulation of embryonic development	biological_process	0.0032275	0.21123	4	176	56	24334	comp54359_c0,comp51228_c0,comp56662_c5,comp52361_c0
GO:0010634	positive regulation of epithelial cell migration	biological_process	0.0032446	0.21123	3	176	31	24334	comp53450_c0,comp57389_c0,comp45701_c0
GO:0016525	negative regulation of angiogenesis	biological_process	0.0032566	0.21123	3	176	26	24334	comp53450_c0,comp57301_c0,comp57519_c3
GO:0009749	response to glucose stimulus	biological_process	0.0034862	0.22394	3	176	40	24334	comp38043_c0,comp53450_c0,comp57389_c0
GO:0002011	morphogenesis of an epithelial sheet	biological_process	0.0034877	0.22394	2	176	13	24334	comp57594_c0,comp53985_c0
GO:0009746	response to hexose stimulus	biological_process	0.0035244	0.22403	3	176	41	24334	comp38043_c0,comp53450_c0,comp57389_c0
GO:0034284	response to monosaccharide stimulus	biological_process	0.0035244	0.22403	3	176	41	24334	comp57389_c0,comp53450_c0,comp38043_c0
GO:0009743	response to carbohydrate stimulus	biological_process	0.0035607	0.22466	3	176	42	24334	comp57389_c0,comp53450_c0,comp38043_c0
GO:0005587	collagen type IV	cellular_component	0.0035874	0.22466	2	176	3	24334	comp55256_c0,comp57519_c3
GO:0030935	sheet-forming collagen	cellular_component	0.0035874	0.22466	2	176	3	24334	comp55256_c0,comp57519_c3
GO:0031660	regulation of cyclin-dependent protein serine/threonine kinase activity involved in G2/M transition of mitotic cell cycle	biological_process	0.0036753	0.22681	1	176	1	24334	comp44465_c1
GO:0031662	positive regulation of cyclin-dependent protein serine/threonine kinase activity involved in G2/M transition of mitotic cell cycle	biological_process	0.0036753	0.22681	1	176	1	24334	comp44465_c1
GO:0070194	synaptonemal complex disassembly	biological_process	0.0036753	0.22681	1	176	1	24334	comp44465_c1
GO:0051301	cell division	biological_process	0.003698	0.22688	9	176	289	24334	comp54359_c0,comp56354_c1,comp53410_c3,comp56354_c2,comp57301_c0,comp34715_c0,comp44445_c0,comp56662_c5,comp44815_c0
GO:0034330	cell junction organization	biological_process	0.0037451	0.22688	4	176	76	24334	comp47507_c0,comp54049_c0,comp47059_c0,comp53957_c0
GO:0005509	calcium ion binding	molecular_function	0.0037539	0.22688	14	176	767	24334	comp47132_c0,comp49542_c0,comp54359_c0,comp53450_c0,comp43208_c0,comp47507_c0,comp56277_c4,comp41293_c0,comp57696_c0,comp47919_c0,comp56503_c0,comp53507_c1,comp48055_c0,comp21110_c0
GO:0006200	ATP catabolic process	biological_process	0.0037576	0.22688	4	176	90	24334	comp53400_c0,comp56277_c5,comp48055_c0,comp53410_c3
GO:0000910	cytokinesis	biological_process	0.0037756	0.22688	6	176	139	24334	comp53410_c3,comp56354_c2,comp57301_c0,comp34715_c0,comp56354_c1,comp56662_c5
GO:0001525	angiogenesis	biological_process	0.0037834	0.22688	5	176	115	24334	comp38793_c0,comp57519_c3,comp53410_c3,comp57301_c0,comp53450_c0
GO:0007179	transforming growth factor beta receptor signaling pathway	biological_process	0.0038226	0.22766	4	176	52	24334	comp48055_c0,comp53450_c0,comp54316_c0,comp48055_c1
GO:0043623	cellular protein complex assembly	biological_process	0.0038322	0.22766	9	176	321	24334	comp50569_c0,comp51228_c0,comp34465_c0,comp56662_c5,comp52361_c0,comp56503_c0,comp55392_c1,comp57472_c0,comp57082_c1
GO:0010631	epithelial cell migration	biological_process	0.0039073	0.22946	4	176	76	24334	comp45701_c0,comp57389_c0,comp53410_c3,comp53450_c0
GO:0090132	epithelium migration	biological_process	0.0039073	0.22946	4	176	76	24334	comp45701_c0,comp57389_c0,comp53410_c3,comp53450_c0
GO:0042802	identical protein binding	molecular_function	0.0039166	0.22946	12	176	550	24334	comp54446_c2,comp54931_c0,comp57017_c0,comp55804_c0,comp56354_c2,comp53410_c3,comp53933_c0,comp56662_c5,comp56354_c0,comp51228_c0,comp50569_c0,comp52361_c0
GO:0048585	negative regulation of response to stimulus	biological_process	0.0040268	0.23483	10	176	436	24334	comp48055_c1,comp51466_c0,comp21031_c0,comp48055_c0,comp57389_c0,comp54316_c0,comp54359_c0,comp38043_c0,comp53450_c0,comp50482_c0
GO:0045765	regulation of angiogenesis	biological_process	0.004088	0.23633	4	176	74	24334	comp38793_c0,comp57519_c3,comp57301_c0,comp53450_c0
GO:0050840	extracellular matrix binding	molecular_function	0.0040898	0.23633	3	176	34	24334	comp54359_c0,comp53450_c0,comp53985_c0
GO:0008134	transcription factor binding	molecular_function	0.0043079	0.24781	9	176	357	24334	comp52361_c0,comp56503_c0,comp50569_c0,comp51228_c0,comp56354_c0,comp56354_c2,comp38061_c0,comp57017_c0,comp57389_c0
GO:0071230	cellular response to amino acid stimulus	biological_process	0.0044189	0.25305	3	176	30	24334	comp55256_c0,comp51379_c0,comp54316_c0
GO:0005606	laminin-1 complex	cellular_component	0.0044538	0.2539	3	176	28	24334	comp52361_c0,comp56662_c5,comp51228_c0
GO:0050699	WW domain binding	molecular_function	0.0044762	0.25404	2	176	8	24334	comp45536_c0,comp53400_c0
GO:0044449	contractile fiber part	cellular_component	0.0045146	0.25492	4	176	93	24334	comp47059_c0,comp56277_c5,comp47507_c0,comp56820_c3
GO:0009895	negative regulation of catabolic process	biological_process	0.0045317	0.25492	3	176	42	24334	comp54359_c0,comp56354_c0,comp50954_c0
GO:0043256	laminin complex	cellular_component	0.0045763	0.25625	3	176	30	24334	comp52361_c0,comp51228_c0,comp56662_c5
GO:0043230	extracellular organelle	cellular_component	0.0046752	0.25625	2	176	10	24334	comp53410_c3,comp56277_c5
GO:0065010	extracellular membrane-bounded organelle	cellular_component	0.0046752	0.25625	2	176	10	24334	comp56277_c5,comp53410_c3
GO:0070062	extracellular vesicular exosome	cellular_component	0.0046752	0.25625	2	176	10	24334	comp56277_c5,comp53410_c3
GO:0016787	hydrolase activity	molecular_function	0.0046768	0.25625	51	176	3962	24334	comp49113_c0,comp57696_c0,comp48055_c0,comp45318_c0,comp48055_c1,comp41293_c0,comp54775_c0,comp50584_c0,comp44165_c0,comp43208_c0,comp53400_c0,comp37866_c0,comp56354_c1,comp48305_c0,comp57778_c0,comp54359_c0,comp56662_c5,comp56820_c3,comp55368_c3,comp51030_c0,comp50954_c0,comp48767_c0,comp50795_c0,comp54162_c0,comp57204_c0,comp52372_c0,comp53957_c0,comp56277_c5,comp57505_c0,comp53933_c0,comp55808…
GO:0071604	transforming growth factor beta production	biological_process	0.0046964	0.25625	2	176	8	24334	comp57389_c0,comp50954_c0
GO:0071634	regulation of transforming growth factor beta production	biological_process	0.0046964	0.25625	2	176	8	24334	comp57389_c0,comp50954_c0
GO:0090130	tissue migration	biological_process	0.0047981	0.2598	4	176	78	24334	comp53450_c0,comp53410_c3,comp57389_c0,comp45701_c0
GO:0046983	protein dimerization activity	molecular_function	0.0048024	0.2598	13	176	678	24334	comp53933_c0,comp56354_c0,comp56662_c5,comp50569_c0,comp51228_c0,comp52361_c0,comp56503_c0,comp57389_c0,comp54446_c2,comp57017_c0,comp55804_c0,comp56354_c2,comp53410_c3
GO:0006929	substrate-dependent cell migration	biological_process	0.0048516	0.26135	2	176	7	24334	comp56354_c2,comp56354_c1
GO:0042541	hemoglobin biosynthetic process	biological_process	0.0049237	0.26256	2	176	6	24334	comp57389_c0,comp54349_c0
GO:0023052	signaling	biological_process	0.004936	0.26256	54	176	4634	24334	comp56080_c0,comp54446_c2,comp54316_c0,comp38061_c0,comp54157_c0,comp57082_c1,comp57301_c0,comp34715_c0,comp53254_c0,comp50569_c0,comp50465_c2,comp49680_c0,comp53797_c0,comp53985_c0,comp56503_c0,comp52361_c0,comp57389_c0,comp55561_c0,comp34282_c0,comp54349_c0,comp50631_c0,comp54538_c1,comp21031_c0,comp57055_c0,comp52372_c0,comp48767_c0,comp55415_c0,comp47507_c0,comp50954_c0,comp50482_c0,comp38043…
GO:0044700	single organism signaling	biological_process	0.004936	0.26256	54	176	4634	24334	comp53450_c0,comp57472_c0,comp42401_c1,comp52544_c2,comp54359_c0,comp38793_c0,comp49113_c0,comp55392_c1,comp45536_c0,comp48055_c0,comp45318_c0,comp56354_c0,comp48055_c1,comp50584_c0,comp38043_c0,comp50482_c0,comp55415_c0,comp47507_c0,comp50954_c0,comp48767_c0,comp47059_c0,comp34449_c0,comp53731_c2,comp45628_c0,comp48714_c0,comp56662_c5,comp51466_c0,comp56277_c4,comp51228_c0,comp50631_c0,comp54538…
GO:1901342	regulation of vasculature development	biological_process	0.0049711	0.26332	4	176	80	24334	comp57301_c0,comp53450_c0,comp38793_c0,comp57519_c3
GO:0000278	mitotic cell cycle	biological_process	0.0051097	0.26954	9	176	305	24334	comp56354_c0,comp34465_c0,comp52361_c0,comp53797_c0,comp44815_c0,comp56354_c1,comp44445_c0,comp56354_c2,comp44465_c1
GO:0044085	cellular component biogenesis	biological_process	0.0052072	0.27355	26	176	1783	24334	comp55256_c0,comp54049_c0,comp57472_c0,comp56354_c1,comp55392_c1,comp56277_c5,comp56354_c0,comp57505_c0,comp34465_c0,comp55368_c3,comp57706_c0,comp42115_c2,comp47507_c0,comp57082_c1,comp42115_c0,comp56354_c2,comp56503_c0,comp47059_c0,comp52361_c0,comp53985_c0,comp50465_c2,comp56662_c5,comp44411_c0,comp51379_c0,comp51228_c0,comp50569_c0
GO:0051094	positive regulation of developmental process	biological_process	0.0052598	0.27518	7	176	255	24334	comp50465_c2,comp57389_c0,comp38793_c0,comp54359_c0,comp53985_c0,comp53450_c0,comp50482_c0
GO:0065007	biological regulation	biological_process	0.0053803	0.28033	86	176	8280	24334	comp50631_c0,comp54538_c1,comp54349_c0,comp53410_c3,comp56524_c0,comp34282_c0,comp44465_c1,comp57389_c0,comp56200_c1,comp56475_c1,comp57505_c0,comp53933_c0,comp45701_c0,comp53254_c0,comp34715_c0,comp52241_c0,comp57519_c3,comp57392_c0,comp54316_c0,comp54446_c2,comp56080_c0,comp56503_c0,comp52361_c0,comp53797_c0,comp50569_c0,comp56963_c0,comp57472_c0,comp42401_c1,comp52544_c2,comp43249_c0,comp56354…
GO:0031398	positive regulation of protein ubiquitination	biological_process	0.0054923	0.28465	3	176	40	24334	comp45536_c0,comp48055_c0,comp48055_c1
GO:0005523	tropomyosin binding	molecular_function	0.0055164	0.28465	2	176	10	24334	comp48320_c0,comp50598_c1
GO:0090288	negative regulation of cellular response to growth factor stimulus	biological_process	0.0055304	0.28465	3	176	35	24334	comp53450_c0,comp48055_c0,comp48055_c1
GO:0071229	cellular response to acid	biological_process	0.0055821	0.28615	3	176	35	24334	comp55256_c0,comp51379_c0,comp54316_c0
GO:0060429	epithelium development	biological_process	0.0057216	0.29087	6	176	215	24334	comp54439_c0,comp54359_c0,comp57594_c0,comp57301_c0,comp47059_c0,comp53985_c0
GO:0006915	apoptotic process	biological_process	0.0057386	0.29087	13	176	714	24334	comp54359_c0,comp38793_c0,comp57389_c0,comp53450_c0,comp54349_c0,comp45701_c0,comp53933_c0,comp48055_c1,comp48055_c0,comp56277_c5,comp55402_c0,comp47059_c0,comp53985_c0
GO:0030169	low-density lipoprotein particle binding	molecular_function	0.0058154	0.29087	2	176	12	24334	comp55392_c1,comp53450_c0
GO:0071813	lipoprotein particle binding	molecular_function	0.0058154	0.29087	2	176	12	24334	comp55392_c1,comp53450_c0
GO:0071814	protein-lipid complex binding	molecular_function	0.0058154	0.29087	2	176	12	24334	comp55392_c1,comp53450_c0
GO:0048584	positive regulation of response to stimulus	biological_process	0.0058236	0.29087	11	176	557	24334	comp56354_c0,comp44411_c0,comp50465_c2,comp45536_c0,comp53731_c2,comp52372_c0,comp53985_c0,comp54359_c0,comp38793_c0,comp57389_c0,comp53450_c0
GO:0009790	embryo development	biological_process	0.0058535	0.29087	6	176	214	24334	comp53410_c3,comp52361_c0,comp54359_c0,comp51228_c0,comp52820_c3,comp56662_c5
GO:0042981	regulation of apoptotic process	biological_process	0.0058865	0.29087	11	176	560	24334	comp48055_c0,comp47059_c0,comp53985_c0,comp45701_c0,comp48055_c1,comp53933_c0,comp54349_c0,comp53450_c0,comp54359_c0,comp38793_c0,comp57389_c0
GO:0005916	fascia adherens	cellular_component	0.0059143	0.29087	2	176	13	24334	comp47507_c0,comp47059_c0
GO:0097367	carbohydrate derivative binding	molecular_function	0.0059172	0.29087	5	176	138	24334	comp50465_c2,comp57594_c0,comp54359_c0,comp53450_c0,comp57082_c1
GO:0007010	cytoskeleton organization	biological_process	0.0059258	0.29087	14	176	711	24334	comp56277_c5,comp57498_c4,comp50569_c0,comp51228_c0,comp50465_c2,comp56354_c0,comp50569_c1,comp34465_c0,comp53410_c3,comp56354_c2,comp47507_c0,comp57301_c0,comp54359_c0,comp56354_c1
GO:0034333	adherens junction assembly	biological_process	0.0060406	0.29536	2	176	17	24334	comp47507_c0,comp47059_c0
GO:0002009	morphogenesis of an epithelium	biological_process	0.0061906	0.29684	4	176	100	24334	comp54359_c0,comp57594_c0,comp47059_c0,comp53985_c0
GO:0043200	response to amino acid stimulus	biological_process	0.006249	0.29684	3	176	38	24334	comp54316_c0,comp51379_c0,comp55256_c0
GO:0042826	histone deacetylase binding	molecular_function	0.0062905	0.29684	3	176	49	24334	comp57389_c0,comp53933_c0,comp44165_c0
GO:0015935	small ribosomal subunit	cellular_component	0.0063066	0.29684	2	176	22	24334	comp42115_c0,comp42115_c2
GO:0009968	negative regulation of signal transduction	biological_process	0.0063524	0.29684	9	176	393	24334	comp48055_c0,comp21031_c0,comp51466_c0,comp48055_c1,comp50482_c0,comp38043_c0,comp53450_c0,comp54359_c0,comp57389_c0
GO:0043067	regulation of programmed cell death	biological_process	0.0064775	0.29684	11	176	574	24334	comp57389_c0,comp54359_c0,comp38793_c0,comp53450_c0,comp54349_c0,comp53933_c0,comp48055_c1,comp45701_c0,comp53985_c0,comp47059_c0,comp48055_c0
GO:0030286	dynein complex	cellular_component	0.0065035	0.29684	5	176	135	24334	comp50569_c0,comp51228_c0,comp52361_c0,comp57017_c0,comp56354_c2
GO:0032605	hepatocyte growth factor production	biological_process	0.0067253	0.29684	1	176	1	24334	comp54446_c2
GO:0032646	regulation of hepatocyte growth factor production	biological_process	0.0067253	0.29684	1	176	1	24334	comp54446_c2
GO:0048175	hepatocyte growth factor biosynthetic process	biological_process	0.0067253	0.29684	1	176	1	24334	comp54446_c2
GO:0048176	regulation of hepatocyte growth factor biosynthetic process	biological_process	0.0067253	0.29684	1	176	1	24334	comp54446_c2
GO:0048178	negative regulation of hepatocyte growth factor biosynthetic process	biological_process	0.0067253	0.29684	1	176	1	24334	comp54446_c2
GO:0012501	programmed cell death	biological_process	0.0067819	0.29684	13	176	730	24334	comp45701_c0,comp48055_c1,comp53933_c0,comp56277_c5,comp55402_c0,comp48055_c0,comp53985_c0,comp47059_c0,comp54359_c0,comp38793_c0,comp57389_c0,comp54349_c0,comp53450_c0
GO:0035035	histone acetyltransferase binding	molecular_function	0.006806	0.29684	2	176	11	24334	comp57389_c0,comp38043_c0
GO:0017015	regulation of transforming growth factor beta receptor signaling pathway	biological_process	0.0069221	0.29684	3	176	32	24334	comp48055_c0,comp53450_c0,comp48055_c1
GO:0023057	negative regulation of signaling	biological_process	0.0070356	0.29684	9	176	401	24334	comp50482_c0,comp53450_c0,comp38043_c0,comp54359_c0,comp57389_c0,comp48055_c0,comp21031_c0,comp51466_c0,comp48055_c1
GO:0019825	oxygen binding	molecular_function	0.007179	0.29684	2	176	12	24334	comp45727_c0,comp57738_c0
GO:0045103	intermediate filament-based process	biological_process	0.0072215	0.29684	2	176	13	24334	comp50569_c0,comp54359_c0
GO:0045104	intermediate filament cytoskeleton organization	biological_process	0.0072215	0.29684	2	176	13	24334	comp50569_c0,comp54359_c0
GO:0009949	polarity specification of anterior/posterior axis	biological_process	0.007229	0.29684	1	176	1	24334	comp54359_c0
GO:0014856	skeletal muscle cell proliferation	biological_process	0.007229	0.29684	1	176	1	24334	comp54359_c0
GO:0014857	regulation of skeletal muscle cell proliferation	biological_process	0.007229	0.29684	1	176	1	24334	comp54359_c0
GO:0014858	positive regulation of skeletal muscle cell proliferation	biological_process	0.007229	0.29684	1	176	1	24334	comp54359_c0
GO:0016539	intein-mediated protein splicing	biological_process	0.007229	0.29684	1	176	1	24334	comp54359_c0
GO:0033080	immature T cell proliferation in thymus	biological_process	0.007229	0.29684	1	176	1	24334	comp54359_c0
GO:0033084	regulation of immature T cell proliferation in thymus	biological_process	0.007229	0.29684	1	176	1	24334	comp54359_c0
GO:0033092	positive regulation of immature T cell proliferation in thymus	biological_process	0.007229	0.29684	1	176	1	24334	comp54359_c0
GO:0060781	mesenchymal cell proliferation involved in prostate gland development	biological_process	0.007229	0.29684	1	176	1	24334	comp54359_c0
GO:0060782	regulation of mesenchymal cell proliferation involved in prostate gland development	biological_process	0.007229	0.29684	1	176	1	24334	comp54359_c0
GO:0061189	positive regulation of sclerotome development	biological_process	0.007229	0.29684	1	176	1	24334	comp54359_c0
GO:0061190	regulation of sclerotome development	biological_process	0.007229	0.29684	1	176	1	24334	comp54359_c0
GO:0065001	specification of axis polarity	biological_process	0.007229	0.29684	1	176	1	24334	comp54359_c0
GO:0072189	ureter development	biological_process	0.007229	0.29684	1	176	1	24334	comp54359_c0
GO:0072191	ureter smooth muscle development	biological_process	0.007229	0.29684	1	176	1	24334	comp54359_c0
GO:0072193	ureter smooth muscle cell differentiation	biological_process	0.007229	0.29684	1	176	1	24334	comp54359_c0
GO:0072194	kidney smooth muscle tissue development	biological_process	0.007229	0.29684	1	176	1	24334	comp54359_c0
GO:0072195	kidney smooth muscle cell differentiation	biological_process	0.007229	0.29684	1	176	1	24334	comp54359_c0
GO:0072198	mesenchymal cell proliferation involved in ureter development	biological_process	0.007229	0.29684	1	176	1	24334	comp54359_c0
GO:0072199	regulation of mesenchymal cell proliferation involved in ureter development	biological_process	0.007229	0.29684	1	176	1	24334	comp54359_c0
GO:2000061	regulation of ureter smooth muscle cell differentiation	biological_process	0.007229	0.29684	1	176	1	24334	comp54359_c0
GO:2000062	negative regulation of ureter smooth muscle cell differentiation	biological_process	0.007229	0.29684	1	176	1	24334	comp54359_c0
GO:2000063	positive regulation of ureter smooth muscle cell differentiation	biological_process	0.007229	0.29684	1	176	1	24334	comp54359_c0
GO:2000356	regulation of kidney smooth muscle cell differentiation	biological_process	0.007229	0.29684	1	176	1	24334	comp54359_c0
GO:2000357	negative regulation of kidney smooth muscle cell differentiation	biological_process	0.007229	0.29684	1	176	1	24334	comp54359_c0
GO:2000358	positive regulation of kidney smooth muscle cell differentiation	biological_process	0.007229	0.29684	1	176	1	24334	comp54359_c0
GO:2000729	positive regulation of mesenchymal cell proliferation involved in ureter development	biological_process	0.007229	0.29684	1	176	1	24334	comp54359_c0
GO:0000902	cell morphogenesis	biological_process	0.0072367	0.29684	7	176	286	24334	comp48055_c1,comp56354_c1,comp51674_c0,comp48055_c0,comp56354_c2,comp53410_c3,comp44815_c0
GO:0021577	hindbrain structural organization	biological_process	0.0072617	0.29684	1	176	1	24334	comp48055_c0
GO:0021589	cerebellum structural organization	biological_process	0.0072617	0.29684	1	176	1	24334	comp48055_c0
GO:0034975	protein folding in endoplasmic reticulum	biological_process	0.0072617	0.29684	1	176	1	24334	comp48055_c0
GO:0060904	regulation of protein folding in endoplasmic reticulum	biological_process	0.0072617	0.29684	1	176	1	24334	comp48055_c0
GO:0017134	fibroblast growth factor binding	molecular_function	0.0073081	0.29726	2	176	12	24334	comp53450_c0,comp53852_c0
GO:0043434	response to peptide hormone stimulus	biological_process	0.0073337	0.29726	4	176	86	24334	comp50482_c0,comp38043_c0,comp56503_c0,comp54446_c2
GO:1901652	response to peptide	biological_process	0.0073718	0.29726	4	176	87	24334	comp50482_c0,comp56503_c0,comp38043_c0,comp54446_c2
GO:0051146	striated muscle cell differentiation	biological_process	0.0073886	0.29726	3	176	66	24334	comp56277_c5,comp53410_c3,comp54359_c0
GO:0007154	cell communication	biological_process	0.0074012	0.29726	54	176	4719	24334	comp47059_c0,comp34449_c0,comp53731_c2,comp45628_c0,comp48714_c0,comp56662_c5,comp56277_c4,comp51466_c0,comp51228_c0,comp38043_c0,comp50482_c0,comp50954_c0,comp55415_c0,comp47507_c0,comp48767_c0,comp49113_c0,comp55392_c1,comp48055_c0,comp45536_c0,comp45318_c0,comp56354_c0,comp48055_c1,comp50584_c0,comp53450_c0,comp57472_c0,comp52544_c2,comp42401_c1,comp38793_c0,comp54359_c0,comp52361_c0,comp56503…
GO:0010648	negative regulation of cell communication	biological_process	0.0074331	0.29726	9	176	406	24334	comp50482_c0,comp53450_c0,comp38043_c0,comp54359_c0,comp57389_c0,comp48055_c0,comp21031_c0,comp48055_c1,comp51466_c0
GO:0043170	macromolecule metabolic process	biological_process	0.0074513	0.29726	91	176	8741	24334	comp21110_c0,comp55402_c0,comp50982_c0,comp56503_c0,comp53797_c0,comp50569_c0,comp42115_c2,comp54316_c0,comp54446_c2,comp57519_c3,comp56475_c1,comp45701_c0,comp57505_c0,comp55808_c0,comp53933_c0,comp56524_c0,comp53410_c3,comp44465_c1,comp50533_c0,comp54538_c1,comp54349_c0,comp56200_c1,comp57389_c0,comp47132_c0,comp51296_c0,comp48714_c0,comp56277_c4,comp50954_c0,comp38043_c0,comp57706_c0,comp51030…
GO:0033798	thyroxine 5-deiodinase activity	molecular_function	0.0074642	0.29726	1	176	1	24334	comp33233_c0
GO:0048514	blood vessel morphogenesis	biological_process	0.0074823	0.29726	5	176	132	24334	comp53410_c3,comp53450_c0,comp57301_c0,comp38793_c0,comp57519_c3
GO:0060255	regulation of macromolecule metabolic process	biological_process	0.0076102	0.3014	44	176	3665	24334	comp57505_c0,comp53933_c0,comp57389_c0,comp55561_c0,comp57301_c2,comp56200_c1,comp54538_c1,comp56524_c0,comp44465_c1,comp50569_c0,comp53985_c0,comp56503_c0,comp53507_c1,comp53797_c0,comp55536_c0,comp38792_c0,comp54446_c2,comp56354_c2,comp54157_c0,comp38061_c0,comp56594_c0,comp58162_c0,comp56354_c0,comp54439_c0,comp48055_c1,comp48055_c0,comp45536_c0,comp56140_c0,comp44815_c0,comp54359_c0,comp56963…
GO:0090092	regulation of transmembrane receptor protein serine/threonine kinase signaling pathway	biological_process	0.0076777	0.30313	4	176	78	24334	comp53450_c0,comp53985_c0,comp48055_c0,comp48055_c1
GO:0090287	regulation of cellular response to growth factor stimulus	biological_process	0.0079292	0.31209	4	176	81	24334	comp48055_c1,comp57389_c0,comp48055_c0,comp53450_c0
GO:0048583	regulation of response to stimulus	biological_process	0.0080146	0.31408	22	176	1445	24334	comp48055_c1,comp56354_c0,comp21031_c0,comp52372_c0,comp45536_c0,comp48055_c0,comp57389_c0,comp54359_c0,comp38793_c0,comp53450_c0,comp56277_c4,comp51466_c0,comp50465_c2,comp44411_c0,comp53985_c0,comp45628_c0,comp53731_c2,comp48767_c0,comp54316_c0,comp38043_c0,comp50954_c0,comp50482_c0
GO:0001568	blood vessel development	biological_process	0.0080357	0.31408	5	176	137	24334	comp57301_c0,comp53450_c0,comp53410_c3,comp57519_c3,comp38793_c0
GO:0030335	positive regulation of cell migration	biological_process	0.008054	0.31408	5	176	129	24334	comp53985_c0,comp53450_c0,comp45701_c0,comp57389_c0,comp44411_c0
GO:0010646	regulation of cell communication	biological_process	0.0081795	0.318	21	176	1383	24334	comp48055_c0,comp45536_c0,comp56354_c0,comp48055_c1,comp21031_c0,comp54538_c1,comp53450_c0,comp57389_c0,comp38793_c0,comp54359_c0,comp53985_c0,comp53731_c2,comp45628_c0,comp50465_c2,comp56277_c4,comp51466_c0,comp38043_c0,comp50482_c0,comp50954_c0,comp48767_c0,comp54446_c2
GO:0043236	laminin binding	molecular_function	0.0082344	0.31916	2	176	9	24334	comp54359_c0,comp53450_c0
GO:0023051	regulation of signaling	biological_process	0.0082827	0.32005	21	176	1389	24334	comp56277_c4,comp51466_c0,comp50465_c2,comp53985_c0,comp45628_c0,comp53731_c2,comp48767_c0,comp54446_c2,comp38043_c0,comp50954_c0,comp50482_c0,comp48055_c1,comp56354_c0,comp21031_c0,comp45536_c0,comp48055_c0,comp57389_c0,comp38793_c0,comp54359_c0,comp53450_c0,comp54538_c1
GO:0010941	regulation of cell death	biological_process	0.0083609	0.32114	11	176	591	24334	comp54359_c0,comp38793_c0,comp57389_c0,comp54349_c0,comp53450_c0,comp45701_c0,comp48055_c1,comp53933_c0,comp48055_c0,comp47059_c0,comp53985_c0
GO:2000147	positive regulation of cell motility	biological_process	0.0083614	0.32114	5	176	132	24334	comp57389_c0,comp44411_c0,comp45701_c0,comp53985_c0,comp53450_c0
GO:0001817	regulation of cytokine production	biological_process	0.0083975	0.32156	4	176	95	24334	comp54446_c2,comp57389_c0,comp50954_c0,comp53450_c0
GO:0006909	phagocytosis	biological_process	0.0084537	0.32274	3	176	42	24334	comp53450_c0,comp56475_c1,comp53410_c3
GO:0040017	positive regulation of locomotion	biological_process	0.0085402	0.32506	5	176	136	24334	comp45701_c0,comp57389_c0,comp44411_c0,comp53450_c0,comp53985_c0
GO:0004252	serine-type endopeptidase activity	molecular_function	0.008579	0.32557	6	176	228	24334	comp48767_c0,comp56820_c3,comp54162_c0,comp34715_c0,comp45318_c0,comp50954_c0
GO:2000243	positive regulation of reproductive process	biological_process	0.0086091	0.32573	2	176	17	24334	comp54359_c0,comp54446_c2
GO:0001816	cytokine production	biological_process	0.0087801	0.33122	4	176	98	24334	comp53450_c0,comp50954_c0,comp57389_c0,comp54446_c2
GO:0007126	meiosis	biological_process	0.0091043	0.34126	4	176	98	24334	comp55256_c0,comp44465_c1,comp58162_c0,comp53933_c0
GO:0001944	vasculature development	biological_process	0.0091137	0.34126	5	176	141	24334	comp53410_c3,comp53450_c0,comp57301_c0,comp38793_c0,comp57519_c3
GO:0048646	anatomical structure formation involved in morphogenesis	biological_process	0.0091267	0.34126	7	176	306	24334	comp53410_c3,comp56277_c5,comp53450_c0,comp57301_c0,comp54359_c0,comp38793_c0,comp57519_c3
GO:0009967	positive regulation of signal transduction	biological_process	0.0092959	0.3451	9	176	434	24334	comp56354_c0,comp50465_c2,comp53731_c2,comp45536_c0,comp53985_c0,comp54359_c0,comp38793_c0,comp57389_c0,comp53450_c0
GO:0031625	ubiquitin protein ligase binding	molecular_function	0.0093108	0.3451	4	176	76	24334	comp57389_c0,comp48055_c1,comp53797_c0,comp48055_c0
GO:0044389	small conjugating protein ligase binding	molecular_function	0.0093108	0.3451	4	176	76	24334	comp48055_c0,comp53797_c0,comp48055_c1,comp57389_c0
GO:0010632	regulation of epithelial cell migration	biological_process	0.0094566	0.34908	3	176	51	24334	comp53450_c0,comp45701_c0,comp57389_c0
GO:0045604	regulation of epidermal cell differentiation	biological_process	0.009475	0.34908	2	176	17	24334	comp54439_c0,comp57301_c0
GO:0014704	intercalated disc	cellular_component	0.0095093	0.34908	2	176	21	24334	comp47059_c0,comp47507_c0
GO:0090153	regulation of sphingolipid biosynthetic process	biological_process	0.0096105	0.34908	1	176	1	24334	comp53985_c0
GO:0090154	positive regulation of sphingolipid biosynthetic process	biological_process	0.0096105	0.34908	1	176	1	24334	comp53985_c0
GO:2000303	regulation of ceramide biosynthetic process	biological_process	0.0096105	0.34908	1	176	1	24334	comp53985_c0
GO:2000304	positive regulation of ceramide biosynthetic process	biological_process	0.0096105	0.34908	1	176	1	24334	comp53985_c0
GO:0031674	I band	cellular_component	0.0097456	0.35298	3	176	73	24334	comp47507_c0,comp56277_c5,comp56820_c3
GO:0040008	regulation of growth	biological_process	0.0098248	0.35484	6	176	223	24334	comp50482_c0,comp53985_c0,comp56503_c0,comp57389_c0,comp50465_c2,comp51466_c0
GO:0007174	epidermal growth factor catabolic process	biological_process	0.0099121	0.35697	1	176	1	24334	comp21031_c0
GO:0055036	virion membrane	cellular_component	0.0099811	0.35765	2	176	30	24334	comp56820_c3,comp34715_c0
GO:0070011	peptidase activity, acting on L-amino acid peptides	molecular_function	0.010013	0.35765	15	176	896	24334	comp45318_c0,comp21110_c0,comp57553_c0,comp56820_c3,comp57055_c0,comp45701_c0,comp41293_c0,comp55368_c3,comp34715_c0,comp54538_c1,comp50954_c0,comp48767_c0,comp47132_c0,comp54162_c0,comp50795_c0
GO:0061056	sclerotome development	biological_process	0.010022	0.35765	1	176	2	24334	comp54359_c0
GO:0044291	cell-cell contact zone	cellular_component	0.010043	0.35765	2	176	22	24334	comp47059_c0,comp47507_c0
GO:0031330	negative regulation of cellular catabolic process	biological_process	0.010092	0.35839	2	176	24	24334	comp54359_c0,comp50954_c0
GO:0002541	activation of plasma proteins involved in acute inflammatory response	biological_process	0.010167	0.35904	1	176	1	24334	comp38793_c0
GO:0010641	positive regulation of platelet-derived growth factor receptor signaling pathway	biological_process	0.010167	0.35904	1	176	1	24334	comp38793_c0
GO:0045216	cell-cell junction organization	biological_process	0.010267	0.35981	3	176	48	24334	comp47507_c0,comp53957_c0,comp47059_c0
GO:0008233	peptidase activity	molecular_function	0.010273	0.35981	16	176	996	24334	comp56820_c3,comp21110_c0,comp48767_c0,comp54162_c0,comp50795_c0,comp55368_c3,comp34715_c0,comp50954_c0,comp57553_c0,comp57055_c0,comp45701_c0,comp41293_c0,comp45318_c0,comp47132_c0,comp54359_c0,comp54538_c1
GO:0051151	negative regulation of smooth muscle cell differentiation	biological_process	0.010274	0.35981	1	176	2	24334	comp54359_c0
GO:0034329	cell junction assembly	biological_process	0.010303	0.35983	3	176	62	24334	comp47507_c0,comp54049_c0,comp47059_c0
GO:0042643	actomyosin, actin part	cellular_component	0.010417	0.36282	1	176	2	24334	comp56277_c5
GO:0046330	positive regulation of JNK cascade	biological_process	0.010454	0.36313	2	176	14	24334	comp50465_c2,comp53731_c2
GO:0045860	positive regulation of protein kinase activity	biological_process	0.010556	0.36525	5	176	186	24334	comp44465_c1,comp48055_c0,comp53450_c0,comp53985_c0,comp48055_c1
GO:0006955	immune response	biological_process	0.010573	0.36525	9	176	418	24334	comp54316_c0,comp55536_c0,comp53450_c0,comp48430_c0,comp57055_c0,comp51674_c0,comp57530_c0,comp52372_c0,comp55392_c1
GO:0031762	follicle-stimulating hormone receptor binding	molecular_function	0.010604	0.36532	1	176	1	24334	comp53410_c3
GO:0032277	negative regulation of gonadotropin secretion	biological_process	0.010678	0.36589	1	176	2	24334	comp54446_c2
GO:0046882	negative regulation of follicle-stimulating hormone secretion	biological_process	0.010678	0.36589	1	176	2	24334	comp54446_c2
GO:0006607	NLS-bearing substrate import into nucleus	biological_process	0.010856	0.371	1	176	1	24334	comp44165_c0
GO:0032278	positive regulation of gonadotropin secretion	biological_process	0.011082	0.37572	1	176	2	24334	comp54446_c2
GO:0046881	positive regulation of follicle-stimulating hormone secretion	biological_process	0.011082	0.37572	1	176	2	24334	comp54446_c2
GO:0051050	positive regulation of transport	biological_process	0.01111	0.37572	6	176	223	24334	comp44411_c0,comp57389_c0,comp56354_c0,comp54359_c0,comp54446_c2,comp53410_c3
GO:0045022	early endosome to late endosome transport	biological_process	0.011112	0.37572	2	176	16	24334	comp21031_c0,comp56354_c0
GO:0001101	response to acid	biological_process	0.011243	0.37913	3	176	51	24334	comp51379_c0,comp54316_c0,comp55256_c0
GO:0005875	microtubule associated complex	cellular_component	0.011299	0.37988	6	176	203	24334	comp56354_c2,comp52361_c0,comp57017_c0,comp50569_c0,comp51228_c0,comp53400_c0
GO:0000281	mitotic cytokinesis	biological_process	0.011327	0.37988	2	176	8	24334	comp56354_c1,comp56354_c2
GO:2000097	regulation of smooth muscle cell-matrix adhesion	biological_process	0.011355	0.37988	1	176	1	24334	comp48767_c0
GO:0023056	positive regulation of signaling	biological_process	0.011524	0.38454	9	176	455	24334	comp53985_c0,comp45536_c0,comp53731_c2,comp56354_c0,comp50465_c2,comp53450_c0,comp57389_c0,comp38793_c0,comp54359_c0
GO:0014866	skeletal myofibril assembly	biological_process	0.0117	0.38459	1	176	3	24334	comp56277_c5
GO:0030240	skeletal muscle thin filament assembly	biological_process	0.0117	0.38459	1	176	3	24334	comp56277_c5
GO:0055003	cardiac myofibril assembly	biological_process	0.0117	0.38459	1	176	3	24334	comp56277_c5
GO:0010647	positive regulation of cell communication	biological_process	0.011709	0.38459	9	176	458	24334	comp53450_c0,comp54359_c0,comp38793_c0,comp57389_c0,comp45536_c0,comp53731_c2,comp53985_c0,comp56354_c0,comp50465_c2
GO:0030176	integral to endoplasmic reticulum membrane	cellular_component	0.011718	0.38459	4	176	79	24334	comp55190_c1,comp48055_c1,comp48055_c0,comp53254_c0
GO:0005833	hemoglobin complex	cellular_component	0.011734	0.38459	1	176	3	24334	comp45727_c0
GO:0020027	hemoglobin metabolic process	biological_process	0.011738	0.38459	2	176	9	24334	comp54349_c0,comp57389_c0
GO:0051049	regulation of transport	biological_process	0.011768	0.38459	10	176	516	24334	comp45536_c0,comp50584_c0,comp56354_c0,comp44411_c0,comp53410_c3,comp54538_c1,comp53450_c0,comp54446_c2,comp54359_c0,comp57389_c0
GO:0004866	endopeptidase inhibitor activity	molecular_function	0.011908	0.38816	4	176	137	24334	comp56200_c1,comp48055_c1,comp50954_c0,comp50510_c0
GO:0030055	cell-substrate junction	cellular_component	0.012074	0.39144	4	176	103	24334	comp54049_c0,comp53254_c0,comp47059_c0,comp47507_c0
GO:0043228	non-membrane-bounded organelle	cellular_component	0.012101	0.39144	40	176	3187	24334	comp54446_c2,comp48320_c0,comp50380_c0,comp42115_c2,comp56354_c2,comp42115_c0,comp57017_c0,comp57301_c0,comp50569_c0,comp53797_c0,comp52361_c0,comp57301_c2,comp57389_c0,comp44465_c1,comp53410_c3,comp54049_c0,comp53933_c0,comp56277_c5,comp53957_c0,comp48572_c0,comp51439_c0,comp55369_c0,comp56060_c0,comp47507_c0,comp57706_c0,comp56820_c3,comp51228_c0,comp56662_c5,comp48714_c0,comp44411_c0,comp47059…
GO:0043232	intracellular non-membrane-bounded organelle	cellular_component	0.012101	0.39144	40	176	3187	24334	comp50569_c0,comp52361_c0,comp53797_c0,comp50380_c0,comp48320_c0,comp54446_c2,comp56354_c2,comp42115_c0,comp42115_c2,comp57017_c0,comp57301_c0,comp53933_c0,comp56277_c5,comp48572_c0,comp53957_c0,comp57301_c2,comp57389_c0,comp53410_c3,comp44465_c1,comp54049_c0,comp51228_c0,comp56820_c3,comp44411_c0,comp56662_c5,comp48714_c0,comp47059_c0,comp51439_c0,comp56060_c0,comp55369_c0,comp47507_c0,comp57706…
GO:0061135	endopeptidase regulator activity	molecular_function	0.01222	0.39431	4	176	138	24334	comp48055_c1,comp56200_c1,comp50510_c0,comp50954_c0
GO:0042221	response to chemical stimulus	biological_process	0.012252	0.39432	16	176	1083	24334	comp57519_c3,comp54316_c0,comp54446_c2,comp38043_c0,comp50482_c0,comp50465_c2,comp51379_c0,comp56503_c0,comp57389_c0,comp54359_c0,comp55256_c0,comp53450_c0,comp48055_c1,comp49113_c0,comp48055_c0,comp56277_c5
GO:0030148	sphingolipid biosynthetic process	biological_process	0.012285	0.3944	2	176	19	24334	comp51296_c0,comp53985_c0
GO:0034625	fatty acid elongation, monounsaturated fatty acid	biological_process	0.012347	0.39537	1	176	1	24334	comp51296_c0
GO:0071347	cellular response to interleukin-1	biological_process	0.012402	0.39537	2	176	11	24334	comp57389_c0,comp38043_c0
GO:0043197	dendritic spine	cellular_component	0.01244	0.39537	2	176	22	24334	comp56354_c2,comp56354_c1
GO:0044309	neuron spine	cellular_component	0.01244	0.39537	2	176	22	24334	comp56354_c2,comp56354_c1
GO:0070327	thyroid hormone transport	biological_process	0.012765	0.40023	1	176	1	24334	comp55804_c0
GO:0061302	smooth muscle cell-matrix adhesion	biological_process	0.012837	0.40023	1	176	2	24334	comp48767_c0
GO:0008219	cell death	biological_process	0.012856	0.40023	13	176	785	24334	comp54359_c0,comp38793_c0,comp57389_c0,comp54349_c0,comp53450_c0,comp45701_c0,comp48055_c1,comp53933_c0,comp56277_c5,comp55402_c0,comp48055_c0,comp53985_c0,comp47059_c0
GO:0016265	death	biological_process	0.012856	0.40023	13	176	785	24334	comp55402_c0,comp56277_c5,comp48055_c0,comp53985_c0,comp47059_c0,comp45701_c0,comp48055_c1,comp53933_c0,comp54349_c0,comp53450_c0,comp38793_c0,comp54359_c0,comp57389_c0
GO:0043534	blood vessel endothelial cell migration	biological_process	0.012864	0.40023	2	176	28	24334	comp53450_c0,comp53410_c3
GO:0032369	negative regulation of lipid transport	biological_process	0.012866	0.40023	2	176	14	24334	comp53450_c0,comp54359_c0
GO:0060211	regulation of nuclear-transcribed mRNA poly(A) tail shortening	biological_process	0.012876	0.40023	1	176	1	24334	comp56524_c0
GO:0060213	positive regulation of nuclear-transcribed mRNA poly(A) tail shortening	biological_process	0.012876	0.40023	1	176	1	24334	comp56524_c0
GO:1900151	regulation of nuclear-transcribed mRNA catabolic process, deadenylation-dependent decay	biological_process	0.012876	0.40023	1	176	1	24334	comp56524_c0
GO:0030512	negative regulation of transforming growth factor beta receptor signaling pathway	biological_process	0.013454	0.41683	2	176	17	24334	comp48055_c1,comp48055_c0
GO:0043277	apoptotic cell clearance	biological_process	0.013506	0.41683	2	176	9	24334	comp56475_c1,comp53450_c0
GO:0005588	collagen type V	cellular_component	0.013509	0.41683	1	176	1	24334	comp57594_c0
GO:0008360	regulation of cell shape	biological_process	0.013698	0.42165	3	176	53	24334	comp56354_c2,comp53410_c3,comp56354_c1
GO:0033089	positive regulation of T cell differentiation in thymus	biological_process	0.013817	0.42429	1	176	3	24334	comp54359_c0
GO:0022411	cellular component disassembly	biological_process	0.014015	0.42932	4	176	102	24334	comp57301_c2,comp34465_c0,comp53933_c0,comp44465_c1
GO:0007097	nuclear migration	biological_process	0.014297	0.43496	2	176	21	24334	comp56354_c1,comp56354_c2
GO:0042035	regulation of cytokine biosynthetic process	biological_process	0.014342	0.43496	2	176	25	24334	comp54446_c2,comp53450_c0
GO:0042089	cytokine biosynthetic process	biological_process	0.014342	0.43496	2	176	25	24334	comp53450_c0,comp54446_c2
GO:0042107	cytokine metabolic process	biological_process	0.014342	0.43496	2	176	25	24334	comp53450_c0,comp54446_c2
GO:0019882	antigen processing and presentation	biological_process	0.01437	0.43496	3	176	48	24334	comp48430_c0,comp57530_c0,comp53450_c0
GO:0055013	cardiac muscle cell development	biological_process	0.014432	0.4358	1	176	5	24334	comp56277_c5
GO:0045112	integrin biosynthetic process	biological_process	0.014509	0.4371	1	176	2	24334	comp57594_c0
GO:0007051	spindle organization	biological_process	0.015015	0.44914	3	176	50	24334	comp53410_c3,comp56354_c0,comp34465_c0
GO:0022626	cytosolic ribosome	cellular_component	0.015085	0.44914	2	176	37	24334	comp42115_c2,comp42115_c0
GO:0010740	positive regulation of intracellular protein kinase cascade	biological_process	0.015098	0.44914	6	176	242	24334	comp45536_c0,comp53731_c2,comp53450_c0,comp38793_c0,comp50465_c2,comp56354_c0
GO:0019003	GDP binding	molecular_function	0.015189	0.44914	2	176	17	24334	comp21031_c0,comp50584_c0
GO:0009966	regulation of signal transduction	biological_process	0.015291	0.44914	19	176	1261	24334	comp45536_c0,comp48055_c0,comp21031_c0,comp48055_c1,comp56354_c0,comp53450_c0,comp54359_c0,comp38793_c0,comp57389_c0,comp45628_c0,comp53731_c2,comp53985_c0,comp51466_c0,comp56277_c4,comp50465_c2,comp50954_c0,comp50482_c0,comp38043_c0,comp48767_c0
GO:0061013	regulation of mRNA catabolic process	biological_process	0.015334	0.44914	1	176	3	24334	comp56524_c0
GO:0061014	positive regulation of mRNA catabolic process	biological_process	0.015334	0.44914	1	176	3	24334	comp56524_c0
GO:0008201	heparin binding	molecular_function	0.015337	0.44914	3	176	58	24334	comp57594_c0,comp50465_c2,comp53450_c0
GO:0030968	endoplasmic reticulum unfolded protein response	biological_process	0.015359	0.44914	2	176	17	24334	comp48055_c1,comp48055_c0
GO:0034620	cellular response to unfolded protein	biological_process	0.015359	0.44914	2	176	17	24334	comp48055_c0,comp48055_c1
GO:0031419	cobalamin binding	molecular_function	0.015362	0.44914	2	176	14	24334	comp53852_c0,comp54335_c0
GO:0009922	fatty acid elongase activity	molecular_function	0.015368	0.44914	1	176	2	24334	comp51296_c0
GO:0009923	fatty acid elongase complex	cellular_component	0.015368	0.44914	1	176	2	24334	comp51296_c0
GO:0044444	cytoplasmic part	cellular_component	0.015443	0.45029	50	176	4078	24334	comp50982_c0,comp55402_c0,comp53797_c0,comp53507_c1,comp50569_c0,comp50465_c2,comp42115_c2,comp56354_c2,comp42115_c0,comp53254_c0,comp54446_c2,comp56277_c5,comp53957_c0,comp21031_c0,comp56638_c1,comp53933_c0,comp44465_c1,comp53410_c3,comp55190_c1,comp56200_c1,comp51296_c0,comp54335_c0,comp47059_c0,comp51228_c0,comp56820_c3,comp56277_c4,comp56662_c5,comp44411_c0,comp47507_c0,comp50954_c0,comp55804…
GO:0019670	anaerobic glutamate catabolic process	biological_process	0.015613	0.45321	1	176	2	24334	comp53852_c0
GO:0009267	cellular response to starvation	biological_process	0.015627	0.45321	3	176	56	24334	comp48055_c1,comp54446_c2,comp48055_c0
GO:0033674	positive regulation of kinase activity	biological_process	0.01565	0.45321	5	176	206	24334	comp48055_c1,comp53450_c0,comp53985_c0,comp48055_c0,comp44465_c1
GO:0030336	negative regulation of cell migration	biological_process	0.015739	0.45329	3	176	58	24334	comp53450_c0,comp57392_c0,comp54359_c0
GO:0032804	negative regulation of low-density lipoprotein particle receptor catabolic process	biological_process	0.015902	0.45329	1	176	1	24334	comp50954_c0
GO:0032905	transforming growth factor beta1 production	biological_process	0.015902	0.45329	1	176	1	24334	comp50954_c0
GO:0032908	regulation of transforming growth factor beta1 production	biological_process	0.015902	0.45329	1	176	1	24334	comp50954_c0
GO:0032911	negative regulation of transforming growth factor beta1 production	biological_process	0.015902	0.45329	1	176	1	24334	comp50954_c0
GO:0071635	negative regulation of transforming growth factor beta production	biological_process	0.015902	0.45329	1	176	1	24334	comp50954_c0
GO:2000645	negative regulation of receptor catabolic process	biological_process	0.015902	0.45329	1	176	1	24334	comp50954_c0
GO:0005080	protein kinase C binding	molecular_function	0.016203	0.46084	2	176	17	24334	comp53933_c0,comp56354_c0
GO:0002683	negative regulation of immune system process	biological_process	0.016329	0.46337	3	176	65	24334	comp54359_c0,comp54316_c0,comp53450_c0
GO:2000146	negative regulation of cell motility	biological_process	0.016368	0.46345	3	176	59	24334	comp57392_c0,comp54359_c0,comp53450_c0
GO:0016015	morphogen activity	molecular_function	0.016439	0.46409	1	176	2	24334	comp54359_c0
GO:0051347	positive regulation of transferase activity	biological_process	0.016464	0.46409	5	176	210	24334	comp48055_c1,comp53450_c0,comp53985_c0,comp48055_c0,comp44465_c1
GO:0014706	striated muscle tissue development	biological_process	0.016523	0.46471	3	176	90	24334	comp53410_c3,comp56277_c5,comp54359_c0
GO:2000177	regulation of neural precursor cell proliferation	biological_process	0.016626	0.46543	2	176	27	24334	comp56524_c0,comp54359_c0
GO:0060537	muscle tissue development	biological_process	0.016647	0.46543	3	176	91	24334	comp53410_c3,comp56277_c5,comp54359_c0
GO:0060279	positive regulation of ovulation	biological_process	0.016658	0.46543	1	176	2	24334	comp54446_c2
GO:0043022	ribosome binding	molecular_function	0.017151	0.47816	2	176	28	24334	comp48055_c0,comp48055_c1
GO:0051246	regulation of protein metabolic process	biological_process	0.017214	0.47887	14	176	831	24334	comp56354_c0,comp58162_c0,comp48055_c1,comp45536_c0,comp48055_c0,comp44815_c0,comp53985_c0,comp54359_c0,comp54446_c2,comp50482_c0,comp50954_c0,comp44465_c1,comp38043_c0,comp53450_c0
GO:0033079	immature T cell proliferation	biological_process	0.017389	0.48059	1	176	2	24334	comp54359_c0
GO:0033083	regulation of immature T cell proliferation	biological_process	0.017389	0.48059	1	176	2	24334	comp54359_c0
GO:0033091	positive regulation of immature T cell proliferation	biological_process	0.017389	0.48059	1	176	2	24334	comp54359_c0
GO:0042594	response to starvation	biological_process	0.017693	0.48792	3	176	58	24334	comp48055_c1,comp54446_c2,comp48055_c0
GO:0010810	regulation of cell-substrate adhesion	biological_process	0.017805	0.48995	3	176	58	24334	comp53450_c0,comp53985_c0,comp48767_c0
GO:0070837	dehydroascorbic acid transport	biological_process	0.017924	0.49165	1	176	1	24334	comp48370_c0
GO:0006508	proteolysis	biological_process	0.017944	0.49165	16	176	1001	24334	comp54359_c0,comp47132_c0,comp53410_c3,comp57553_c0,comp57055_c0,comp41293_c0,comp45701_c0,comp48055_c1,comp45318_c0,comp48055_c0,comp54162_c0,comp50795_c0,comp48767_c0,comp50954_c0,comp55368_c3,comp21110_c0
GO:0031227	intrinsic to endoplasmic reticulum membrane	cellular_component	0.018022	0.49272	4	176	87	24334	comp53254_c0,comp48055_c0,comp48055_c1,comp55190_c1
GO:0002020	protease binding	molecular_function	0.018064	0.49282	2	176	30	24334	comp50954_c0,comp38793_c0
GO:0032874	positive regulation of stress-activated MAPK cascade	biological_process	0.018116	0.49318	2	176	23	24334	comp53731_c2,comp50465_c2
GO:0031252	cell leading edge	cellular_component	0.018291	0.49688	5	176	171	24334	comp53254_c0,comp47507_c0,comp53410_c3,comp44411_c0,comp50569_c0
GO:0043511	inhibin complex	cellular_component	0.018426	0.49841	1	176	2	24334	comp54349_c0
GO:0043512	inhibin A complex	cellular_component	0.018426	0.49841	1	176	2	24334	comp54349_c0
GO:0042822	pyridoxal phosphate metabolic process	biological_process	0.018929	0.50984	1	176	4	24334	comp45727_c0
GO:0042823	pyridoxal phosphate biosynthetic process	biological_process	0.018929	0.50984	1	176	4	24334	comp45727_c0
GO:0010627	regulation of intracellular protein kinase cascade	biological_process	0.018985	0.51026	7	176	375	24334	comp53731_c2,comp45536_c0,comp53985_c0,comp53450_c0,comp38793_c0,comp50465_c2,comp56354_c0
GO:0048745	smooth muscle tissue development	biological_process	0.019033	0.51047	1	176	9	24334	comp54359_c0
GO:0020037	heme binding	molecular_function	0.019141	0.51196	5	176	185	24334	comp45727_c0,comp20898_c0,comp56277_c4,comp51439_c0,comp57738_c0
GO:0007229	integrin-mediated signaling pathway	biological_process	0.019169	0.51196	3	176	52	24334	comp53254_c0,comp50465_c2,comp54316_c0
GO:0006461	protein complex assembly	biological_process	0.01921	0.51197	11	176	603	24334	comp56662_c5,comp34465_c0,comp56354_c0,comp51379_c0,comp51228_c0,comp50569_c0,comp56503_c0,comp52361_c0,comp55392_c1,comp57472_c0,comp57082_c1
GO:0042755	eating behavior	biological_process	0.019505	0.51877	1	176	1	24334	comp56503_c0
GO:0070271	protein complex biogenesis	biological_process	0.019643	0.52134	11	176	605	24334	comp57082_c1,comp57472_c0,comp34465_c0,comp56662_c5,comp56354_c0,comp51228_c0,comp50569_c0,comp51379_c0,comp55392_c1,comp52361_c0,comp56503_c0
GO:0010761	fibroblast migration	biological_process	0.019689	0.52147	2	176	25	24334	comp53450_c0,comp54049_c0
GO:0055008	cardiac muscle tissue morphogenesis	biological_process	0.019934	0.52687	1	176	8	24334	comp56277_c5
GO:0007015	actin filament organization	biological_process	0.020032	0.52758	4	176	127	24334	comp56354_c0,comp50465_c2,comp56277_c5,comp47507_c0
GO:0070304	positive regulation of stress-activated protein kinase signaling cascade	biological_process	0.020083	0.52758	2	176	24	24334	comp50465_c2,comp53731_c2
GO:0016884	carbon-nitrogen ligase activity, with glutamine as amido-N-donor	molecular_function	0.020086	0.52758	2	176	18	24334	comp35305_c0,comp56358_c1
GO:0045859	regulation of protein kinase activity	biological_process	0.020416	0.53428	7	176	352	24334	comp58162_c0,comp48055_c1,comp48055_c0,comp44815_c0,comp44465_c1,comp53450_c0,comp53985_c0
GO:0060769	positive regulation of epithelial cell proliferation involved in prostate gland development	biological_process	0.020458	0.53428	1	176	2	24334	comp54359_c0
GO:0043066	negative regulation of apoptotic process	biological_process	0.020474	0.53428	6	176	258	24334	comp53450_c0,comp53985_c0,comp48055_c0,comp57389_c0,comp48055_c1,comp54359_c0
GO:0046887	positive regulation of hormone secretion	biological_process	0.020537	0.53428	2	176	26	24334	comp57389_c0,comp54446_c2
GO:0042692	muscle cell differentiation	biological_process	0.020606	0.53463	3	176	83	24334	comp54359_c0,comp53410_c3,comp56277_c5
GO:0009330	DNA topoisomerase complex (ATP-hydrolyzing)	cellular_component	0.020941	0.54068	1	176	3	24334	comp53933_c0
GO:0045870	positive regulation of retroviral genome replication	biological_process	0.020941	0.54068	1	176	3	24334	comp53933_c0
GO:0007044	cell-substrate junction assembly	biological_process	0.020967	0.54068	2	176	38	24334	comp54049_c0,comp47507_c0
GO:0008139	nuclear localization sequence binding	molecular_function	0.021345	0.54906	1	176	2	24334	comp44165_c0
GO:0045597	positive regulation of cell differentiation	biological_process	0.021429	0.54906	5	176	181	24334	comp50482_c0,comp53985_c0,comp54359_c0,comp57389_c0,comp50465_c2
GO:0030017	sarcomere	cellular_component	0.021488	0.54906	3	176	91	24334	comp56820_c3,comp56277_c5,comp47507_c0
GO:0030682	evasion or tolerance of host defense response	biological_process	0.021508	0.54906	2	176	20	24334	comp50040_c1,comp54538_c1
GO:0051807	evasion or tolerance of defense response of other organism involved in symbiotic interaction	biological_process	0.021508	0.54906	2	176	20	24334	comp54538_c1,comp50040_c1
GO:0031669	cellular response to nutrient levels	biological_process	0.021574	0.54956	3	176	69	24334	comp48055_c0,comp48055_c1,comp54446_c2
GO:0051152	positive regulation of smooth muscle cell differentiation	biological_process	0.02164	0.54956	1	176	3	24334	comp54359_c0
GO:0032868	response to insulin stimulus	biological_process	0.021657	0.54956	3	176	68	24334	comp38043_c0,comp50482_c0,comp54446_c2
GO:0043069	negative regulation of programmed cell death	biological_process	0.021867	0.55135	6	176	265	24334	comp48055_c0,comp53450_c0,comp53985_c0,comp54359_c0,comp48055_c1,comp57389_c0
GO:0000795	synaptonemal complex	cellular_component	0.021909	0.55135	2	176	20	24334	comp53933_c0,comp44465_c1
GO:0002260	lymphocyte homeostasis	biological_process	0.021911	0.55135	2	176	23	24334	comp57389_c0,comp44815_c0
GO:0060415	muscle tissue morphogenesis	biological_process	0.021929	0.55135	1	176	9	24334	comp56277_c5
GO:0034622	cellular macromolecular complex assembly	biological_process	0.021945	0.55135	9	176	432	24334	comp55392_c1,comp56503_c0,comp52361_c0,comp56662_c5,comp34465_c0,comp51228_c0,comp50569_c0,comp57472_c0,comp57082_c1
GO:0030902	hindbrain development	biological_process	0.022097	0.55409	2	176	39	24334	comp48055_c0,comp54359_c0
GO:0040013	negative regulation of locomotion	biological_process	0.022258	0.55703	3	176	63	24334	comp53450_c0,comp57392_c0,comp54359_c0
GO:0030199	collagen fibril organization	biological_process	0.022391	0.5581	2	176	29	24334	comp54316_c0,comp57594_c0
GO:0040023	establishment of nucleus localization	biological_process	0.0224	0.5581	2	176	24	24334	comp56354_c2,comp56354_c1
GO:0016485	protein processing	biological_process	0.022445	0.5581	4	176	102	24334	comp50954_c0,comp53450_c0,comp54359_c0,comp38793_c0
GO:0005819	spindle	cellular_component	0.022477	0.5581	5	176	163	24334	comp53797_c0,comp57301_c0,comp56354_c2,comp53410_c3,comp56354_c1
GO:0001936	regulation of endothelial cell proliferation	biological_process	0.022632	0.56014	2	176	38	24334	comp53450_c0,comp38793_c0
GO:0044403	symbiosis, encompassing mutualism through parasitism	biological_process	0.022647	0.56014	12	176	731	24334	comp50040_c1,comp50954_c0,comp54538_c1,comp53450_c0,comp50631_c0,comp51228_c0,comp53933_c0,comp57505_c0,comp45318_c0,comp57696_c0,comp57204_c0,comp52361_c0
GO:0019028	viral capsid	cellular_component	0.022993	0.5676	10	176	493	24334	comp57498_c4,comp50569_c0,comp56820_c3,comp56503_c0,comp52361_c0,comp47682_c0,comp57082_c1,comp34715_c0,comp56004_c0,comp53852_c0
GO:0044419	interspecies interaction between organisms	biological_process	0.023259	0.57303	12	176	734	24334	comp45318_c0,comp57204_c0,comp57696_c0,comp52361_c0,comp51228_c0,comp57505_c0,comp53933_c0,comp50954_c0,comp54538_c1,comp50631_c0,comp53450_c0,comp50040_c1
GO:0051647	nucleus localization	biological_process	0.023376	0.57482	2	176	25	24334	comp56354_c1,comp56354_c2
GO:0031399	regulation of protein modification process	biological_process	0.023485	0.57541	10	176	586	24334	comp53450_c0,comp38043_c0,comp44465_c1,comp50482_c0,comp53985_c0,comp44815_c0,comp48055_c0,comp45536_c0,comp48055_c1,comp58162_c0
GO:0052689	carboxylic ester hydrolase activity	molecular_function	0.023521	0.57541	4	176	97	24334	comp55808_c0,comp57392_c0,comp57553_c0,comp43208_c0
GO:0042446	hormone biosynthetic process	biological_process	0.023536	0.57541	2	176	33	24334	comp33233_c0,comp57389_c0
GO:0006897	endocytosis	biological_process	0.02371	0.57855	5	176	181	24334	comp54359_c0,comp50584_c0,comp53410_c3,comp56475_c1,comp53450_c0
GO:0051604	protein maturation	biological_process	0.023773	0.57898	4	176	104	24334	comp53450_c0,comp50954_c0,comp54359_c0,comp38793_c0
GO:0051897	positive regulation of protein kinase B signaling cascade	biological_process	0.023928	0.58163	2	176	28	24334	comp38793_c0,comp53450_c0
GO:0045682	regulation of epidermis development	biological_process	0.024158	0.58497	2	176	22	24334	comp54439_c0,comp57301_c0
GO:0031323	regulation of cellular metabolic process	biological_process	0.0242	0.58497	46	176	4062	24334	comp53933_c0,comp57505_c0,comp54538_c1,comp44465_c1,comp56524_c0,comp57389_c0,comp55561_c0,comp57301_c2,comp56200_c1,comp53985_c0,comp56503_c0,comp53507_c1,comp50569_c0,comp38061_c0,comp56354_c2,comp54157_c0,comp55536_c0,comp54446_c2,comp38792_c0,comp44815_c0,comp56140_c0,comp48055_c0,comp45536_c0,comp48055_c1,comp54439_c0,comp58162_c0,comp56354_c0,comp56594_c0,comp56963_c0,comp53450_c0,comp43249…
GO:0045785	positive regulation of cell adhesion	biological_process	0.024237	0.58497	3	176	56	24334	comp56475_c1,comp53985_c0,comp53450_c0
GO:0036128	CatSper complex	cellular_component	0.024277	0.58497	1	176	6	24334	comp44465_c1
GO:0007631	feeding behavior	biological_process	0.024295	0.58497	2	176	28	24334	comp56503_c0,comp57472_c0
GO:0030031	cell projection assembly	biological_process	0.024409	0.5866	4	176	128	24334	comp56354_c2,comp47059_c0,comp56354_c1,comp44411_c0
GO:0045766	positive regulation of angiogenesis	biological_process	0.024719	0.5924	2	176	34	24334	comp38793_c0,comp53450_c0
GO:0070555	response to interleukin-1	biological_process	0.024743	0.5924	2	176	20	24334	comp57389_c0,comp38043_c0
GO:0032276	regulation of gonadotropin secretion	biological_process	0.024867	0.59246	1	176	4	24334	comp54446_c2
GO:0046880	regulation of follicle-stimulating hormone secretion	biological_process	0.024867	0.59246	1	176	4	24334	comp54446_c2
GO:0045091	regulation of retroviral genome replication	biological_process	0.024929	0.59246	1	176	4	24334	comp53933_c0
GO:0009914	hormone transport	biological_process	0.024932	0.59246	3	176	97	24334	comp57389_c0,comp54446_c2,comp55804_c0
GO:0006986	response to unfolded protein	biological_process	0.025025	0.59356	2	176	20	24334	comp48055_c0,comp48055_c1
GO:0007517	muscle organ development	biological_process	0.025386	0.60099	3	176	96	24334	comp53410_c3,comp56277_c5,comp54359_c0
GO:0030239	myofibril assembly	biological_process	0.02544	0.60115	1	176	7	24334	comp56277_c5
GO:0060397	JAK-STAT cascade involved in growth hormone signaling pathway	biological_process	0.025746	0.60602	1	176	6	24334	comp56503_c0
GO:0007009	plasma membrane organization	biological_process	0.025778	0.60602	3	176	58	24334	comp56354_c1,comp57594_c0,comp56354_c2
GO:0080090	regulation of primary metabolic process	biological_process	0.025887	0.60602	45	176	3956	24334	comp43249_c0,comp53450_c0,comp56963_c0,comp54359_c0,comp48055_c0,comp45536_c0,comp44815_c0,comp56140_c0,comp56354_c0,comp58162_c0,comp56594_c0,comp48055_c1,comp54439_c0,comp50482_c0,comp47507_c0,comp50954_c0,comp38043_c0,comp51030_c0,comp55804_c0,comp56146_c0,comp53731_c2,comp45628_c0,comp47059_c0,comp54335_c0,comp48714_c0,comp56277_c4,comp56524_c0,comp44465_c1,comp54538_c1,comp56200_c1,comp57301…
GO:0051128	regulation of cellular component organization	biological_process	0.025971	0.60602	11	176	653	24334	comp57594_c0,comp57301_c2,comp56354_c1,comp56354_c2,comp53410_c3,comp57301_c0,comp50584_c0,comp34465_c0,comp50465_c2,comp52361_c0,comp53985_c0
GO:0035967	cellular response to topologically incorrect protein	biological_process	0.026025	0.60602	2	176	23	24334	comp48055_c1,comp48055_c0
GO:0032940	secretion by cell	biological_process	0.026099	0.60602	7	176	346	24334	comp48055_c0,comp56354_c2,comp50954_c0,comp57389_c0,comp56354_c1,comp54446_c2,comp56200_c1
GO:0033233	regulation of protein sumoylation	biological_process	0.026241	0.60602	1	176	6	24334	comp38043_c0
GO:0043235	receptor complex	cellular_component	0.026266	0.60602	5	176	176	24334	comp53985_c0,comp53254_c0,comp53450_c0,comp47507_c0,comp50465_c2
GO:0016942	insulin-like growth factor binding protein complex	cellular_component	0.026439	0.60602	2	176	34	24334	comp50465_c2,comp53985_c0
GO:0001818	negative regulation of cytokine production	biological_process	0.026465	0.60602	2	176	30	24334	comp50954_c0,comp53450_c0
GO:0002576	platelet degranulation	biological_process	0.026514	0.60602	1	176	6	24334	comp48055_c0
GO:0019368	fatty acid elongation, unsaturated fatty acid	biological_process	0.026544	0.60602	1	176	3	24334	comp51296_c0
GO:0042761	very long-chain fatty acid biosynthetic process	biological_process	0.026544	0.60602	1	176	3	24334	comp51296_c0
GO:0060548	negative regulation of cell death	biological_process	0.026568	0.60602	6	176	276	24334	comp48055_c0,comp53985_c0,comp53450_c0,comp54359_c0,comp57389_c0,comp48055_c1
GO:0043531	ADP binding	molecular_function	0.026587	0.60602	3	176	55	24334	comp56354_c1,comp53410_c3,comp56354_c2
GO:0019222	regulation of metabolic process	biological_process	0.026637	0.60602	48	176	4301	24334	comp38043_c0,comp51030_c0,comp55804_c0,comp56146_c0,comp50482_c0,comp47507_c0,comp50954_c0,comp47059_c0,comp54335_c0,comp53731_c2,comp45628_c0,comp56662_c5,comp48714_c0,comp56277_c4,comp56963_c0,comp53450_c0,comp43249_c0,comp54359_c0,comp38793_c0,comp45536_c0,comp48055_c0,comp56140_c0,comp44815_c0,comp58162_c0,comp56354_c0,comp56594_c0,comp54439_c0,comp48055_c1,comp56354_c2,comp54157_c0,comp38061…
GO:0017111	nucleoside-triphosphatase activity	molecular_function	0.026655	0.60602	20	176	1303	24334	comp56354_c1,comp53400_c0,comp57301_c2,comp57778_c0,comp53410_c3,comp53933_c0,comp21031_c0,comp50584_c0,comp53957_c0,comp57696_c0,comp56277_c5,comp48055_c0,comp54446_c2,comp57301_c0,comp34715_c0,comp38061_c0,comp56354_c2,comp56662_c5,comp50569_c0,comp53507_c1
GO:0006538	glutamate catabolic process	biological_process	0.026869	0.60602	1	176	3	24334	comp53852_c0
GO:0016032	viral process	biological_process	0.026968	0.60602	11	176	659	24334	comp45318_c0,comp57204_c0,comp57696_c0,comp52361_c0,comp51228_c0,comp57505_c0,comp53933_c0,comp50954_c0,comp54538_c1,comp53450_c0,comp50631_c0
GO:0044413	avoidance of host defenses	biological_process	0.027001	0.60602	2	176	26	24334	comp50040_c1,comp54538_c1
GO:0044415	evasion or tolerance of host defenses	biological_process	0.027001	0.60602	2	176	26	24334	comp50040_c1,comp54538_c1
GO:0051832	avoidance of defenses of other organism involved in symbiotic interaction	biological_process	0.027001	0.60602	2	176	26	24334	comp54538_c1,comp50040_c1
GO:0051834	evasion or tolerance of defenses of other organism involved in symbiotic interaction	biological_process	0.027001	0.60602	2	176	26	24334	comp54538_c1,comp50040_c1
GO:0052173	response to defenses of other organism involved in symbiotic interaction	biological_process	0.027001	0.60602	2	176	26	24334	comp50040_c1,comp54538_c1
GO:0052200	response to host defenses	biological_process	0.027001	0.60602	2	176	26	24334	comp54538_c1,comp50040_c1
GO:0075136	response to host	biological_process	0.027001	0.60602	2	176	26	24334	comp50040_c1,comp54538_c1
GO:0055006	cardiac cell development	biological_process	0.027106	0.60602	1	176	7	24334	comp56277_c5
GO:0019538	protein metabolic process	biological_process	0.027123	0.60602	52	176	4494	24334	comp38043_c0,comp57706_c0,comp55368_c3,comp50954_c0,comp50482_c0,comp48767_c0,comp54162_c0,comp50795_c0,comp51296_c0,comp56277_c4,comp51466_c0,comp56662_c5,comp44411_c0,comp44445_c0,comp53450_c0,comp35305_c0,comp48305_c0,comp38793_c0,comp54359_c0,comp49113_c0,comp45318_c0,comp44815_c0,comp45536_c0,comp48055_c0,comp48055_c1,comp58162_c0,comp51564_c0,comp56354_c0,comp41293_c0,comp57301_c0,comp42115…
GO:0032802	low-density lipoprotein particle receptor catabolic process	biological_process	0.027124	0.60602	1	176	2	24334	comp50954_c0
GO:0032803	regulation of low-density lipoprotein particle receptor catabolic process	biological_process	0.027124	0.60602	1	176	2	24334	comp50954_c0
GO:2000644	regulation of receptor catabolic process	biological_process	0.027124	0.60602	1	176	2	24334	comp50954_c0
GO:0061351	neural precursor cell proliferation	biological_process	0.027204	0.60674	2	176	39	24334	comp56524_c0,comp54359_c0
GO:0042036	negative regulation of cytokine biosynthetic process	biological_process	0.027288	0.60755	1	176	3	24334	comp54446_c2
GO:0004222	metalloendopeptidase activity	molecular_function	0.02739	0.60769	5	176	200	24334	comp47132_c0,comp41293_c0,comp45701_c0,comp54538_c1,comp21110_c0
GO:0003918	DNA topoisomerase type II (ATP-hydrolyzing) activity	molecular_function	0.027527	0.60769	2	176	22	24334	comp54446_c2,comp53933_c0
GO:0061505	DNA topoisomerase II activity	molecular_function	0.027527	0.60769	2	176	22	24334	comp53933_c0,comp54446_c2
GO:0030245	cellulose catabolic process	biological_process	0.027533	0.60769	1	176	3	24334	comp49113_c0
GO:0051275	beta-glucan catabolic process	biological_process	0.027533	0.60769	1	176	3	24334	comp49113_c0
GO:0043549	regulation of kinase activity	biological_process	0.027701	0.61033	7	176	379	24334	comp48055_c0,comp44815_c0,comp44465_c1,comp53450_c0,comp53985_c0,comp58162_c0,comp48055_c1
GO:0060278	regulation of ovulation	biological_process	0.027835	0.61088	1	176	3	24334	comp54446_c2
GO:0005815	microtubule organizing center	cellular_component	0.027842	0.61088	6	176	231	24334	comp44815_c0,comp44445_c0,comp53797_c0,comp57301_c0,comp53400_c0,comp53933_c0
GO:0043237	laminin-1 binding	molecular_function	0.02787	0.61088	1	176	4	24334	comp54359_c0
GO:0008543	fibroblast growth factor receptor signaling pathway	biological_process	0.028184	0.6167	2	176	38	24334	comp53450_c0,comp50465_c2
GO:0030414	peptidase inhibitor activity	molecular_function	0.028263	0.61736	4	176	169	24334	comp50954_c0,comp50510_c0,comp56200_c1,comp48055_c1
GO:0001935	endothelial cell proliferation	biological_process	0.028935	0.62468	2	176	43	24334	comp53450_c0,comp38793_c0
GO:0000212	meiotic spindle organization	biological_process	0.028942	0.62468	1	176	4	24334	comp53410_c3
GO:0001767	establishment of lymphocyte polarity	biological_process	0.028942	0.62468	1	176	4	24334	comp53410_c3
GO:0001768	establishment of T cell polarity	biological_process	0.028942	0.62468	1	176	4	24334	comp53410_c3
GO:0007132	meiotic metaphase I	biological_process	0.028942	0.62468	1	176	4	24334	comp53410_c3
GO:0032796	uropod organization	biological_process	0.028942	0.62468	1	176	4	24334	comp53410_c3
GO:0051295	establishment of meiotic spindle localization	biological_process	0.028942	0.62468	1	176	4	24334	comp53410_c3
GO:0043281	regulation of cysteine-type endopeptidase activity involved in apoptotic process	biological_process	0.029074	0.62647	3	176	76	24334	comp38793_c0,comp53985_c0,comp53450_c0
GO:0016817	hydrolase activity, acting on acid anhydrides	molecular_function	0.029285	0.62994	22	176	1486	24334	comp56277_c5,comp48055_c0,comp53957_c0,comp57696_c0,comp21031_c0,comp50584_c0,comp53933_c0,comp53410_c3,comp44165_c0,comp57301_c2,comp57778_c0,comp37866_c0,comp56354_c1,comp53400_c0,comp53507_c1,comp50569_c0,comp56662_c5,comp38061_c0,comp56354_c2,comp57301_c0,comp34715_c0,comp54446_c2
GO:0042307	positive regulation of protein import into nucleus	biological_process	0.029787	0.63966	2	176	25	24334	comp54359_c0,comp56354_c0
GO:0051338	regulation of transferase activity	biological_process	0.030023	0.64365	7	176	385	24334	comp53985_c0,comp53450_c0,comp48055_c0,comp44815_c0,comp44465_c1,comp58162_c0,comp48055_c1
GO:0005198	structural molecule activity	molecular_function	0.030107	0.64436	18	176	1284	24334	comp57594_c0,comp54316_c0,comp57519_c3,comp42115_c2,comp56354_c2,comp42115_c0,comp57082_c1,comp57706_c0,comp50569_c0,comp51228_c0,comp47059_c0,comp52361_c0,comp56503_c0,comp56004_c0,comp55256_c0,comp57801_c2,comp53957_c0,comp55392_c1
GO:2000116	regulation of cysteine-type endopeptidase activity	biological_process	0.030177	0.64478	3	176	77	24334	comp53985_c0,comp53450_c0,comp38793_c0
GO:0007243	intracellular protein kinase cascade	biological_process	0.030635	0.65211	8	176	458	24334	comp38793_c0,comp53450_c0,comp56354_c0,comp50465_c2,comp56503_c0,comp53985_c0,comp45536_c0,comp53731_c2
GO:0071375	cellular response to peptide hormone stimulus	biological_process	0.030674	0.65211	3	176	74	24334	comp56503_c0,comp50482_c0,comp54446_c2
GO:1901653	cellular response to peptide	biological_process	0.030674	0.65211	3	176	74	24334	comp54446_c2,comp56503_c0,comp50482_c0
GO:0048644	muscle organ morphogenesis	biological_process	0.030767	0.653	1	176	10	24334	comp56277_c5
GO:0030049	muscle filament sliding	biological_process	0.030904	0.6545	1	176	3	24334	comp56277_c5
GO:0043065	positive regulation of apoptotic process	biological_process	0.030941	0.6545	5	176	211	24334	comp53450_c0,comp53985_c0,comp54349_c0,comp45701_c0,comp53933_c0
GO:0006984	ER-nucleus signaling pathway	biological_process	0.031024	0.65516	2	176	20	24334	comp48055_c1,comp48055_c0
GO:0044344	cellular response to fibroblast growth factor stimulus	biological_process	0.031389	0.66049	2	176	41	24334	comp53450_c0,comp50465_c2
GO:0071774	response to fibroblast growth factor stimulus	biological_process	0.031389	0.66049	2	176	41	24334	comp53450_c0,comp50465_c2
GO:0003007	heart morphogenesis	biological_process	0.031432	0.66049	2	176	34	24334	comp44815_c0,comp56277_c5
GO:0072337	modified amino acid transport	biological_process	0.031538	0.66162	1	176	3	24334	comp55804_c0
GO:0010825	positive regulation of centrosome duplication	biological_process	0.032042	0.67109	1	176	1	24334	comp57301_c0
GO:0001776	leukocyte homeostasis	biological_process	0.032205	0.67339	2	176	28	24334	comp44815_c0,comp57389_c0
GO:0033275	actin-myosin filament sliding	biological_process	0.03237	0.67573	1	176	4	24334	comp56277_c5
GO:0007227	signal transduction downstream of smoothened	biological_process	0.032577	0.67597	1	176	2	24334	comp54359_c0
GO:0007228	positive regulation of hh target transcription factor activity	biological_process	0.032577	0.67597	1	176	2	24334	comp54359_c0
GO:0006113	fermentation	biological_process	0.032594	0.67597	1	176	5	24334	comp53852_c0
GO:0019665	anaerobic amino acid catabolic process	biological_process	0.032594	0.67597	1	176	5	24334	comp53852_c0
GO:0032785	negative regulation of DNA-dependent transcription, elongation	biological_process	0.032751	0.67656	1	176	5	24334	comp54359_c0
GO:0034244	negative regulation of transcription elongation from RNA polymerase II promoter	biological_process	0.032751	0.67656	1	176	5	24334	comp54359_c0
GO:0043068	positive regulation of programmed cell death	biological_process	0.032782	0.67656	5	176	218	24334	comp45701_c0,comp53933_c0,comp54349_c0,comp53450_c0,comp53985_c0
GO:0016462	pyrophosphatase activity	molecular_function	0.032886	0.67677	20	176	1331	24334	comp48055_c0,comp56277_c5,comp57696_c0,comp53957_c0,comp50584_c0,comp21031_c0,comp53933_c0,comp53410_c3,comp57778_c0,comp57301_c2,comp53400_c0,comp56354_c1,comp53507_c1,comp50569_c0,comp56662_c5,comp56354_c2,comp38061_c0,comp34715_c0,comp57301_c0,comp54446_c2
GO:0007052	mitotic spindle organization	biological_process	0.032899	0.67677	2	176	17	24334	comp56354_c0,comp34465_c0
GO:0061134	peptidase regulator activity	molecular_function	0.033043	0.67863	4	176	180	24334	comp56200_c1,comp48055_c1,comp50954_c0,comp50510_c0
GO:0031667	response to nutrient levels	biological_process	0.033469	0.68431	3	176	88	24334	comp48055_c0,comp54446_c2,comp48055_c1
GO:0001952	regulation of cell-matrix adhesion	biological_process	0.033507	0.68431	2	176	34	24334	comp48767_c0,comp53450_c0
GO:0048523	negative regulation of cellular process	biological_process	0.033535	0.68431	20	176	1489	24334	comp54446_c2,comp57392_c0,comp50954_c0,comp47507_c0,comp50482_c0,comp56146_c0,comp55804_c0,comp38043_c0,comp51466_c0,comp47059_c0,comp52361_c0,comp53985_c0,comp54359_c0,comp57389_c0,comp56524_c0,comp53450_c0,comp21031_c0,comp48055_c1,comp34465_c0,comp48055_c0
GO:0010640	regulation of platelet-derived growth factor receptor signaling pathway	biological_process	0.033765	0.68791	1	176	4	24334	comp38793_c0
GO:0031115	negative regulation of microtubule polymerization	biological_process	0.034207	0.69549	1	176	4	24334	comp34465_c0
GO:0034976	response to endoplasmic reticulum stress	biological_process	0.03427	0.69549	2	176	24	24334	comp48055_c1,comp48055_c0
GO:0017022	myosin binding	molecular_function	0.034301	0.69549	2	176	37	24334	comp50380_c0,comp56277_c5
GO:0045070	positive regulation of viral genome replication	biological_process	0.034444	0.69728	1	176	6	24334	comp53933_c0
GO:0031396	regulation of protein ubiquitination	biological_process	0.034763	0.7026	3	176	71	24334	comp48055_c1,comp48055_c0,comp45536_c0
GO:0044275	cellular carbohydrate catabolic process	biological_process	0.035056	0.70554	2	176	30	24334	comp49113_c0,comp57389_c0
GO:0043649	dicarboxylic acid catabolic process	biological_process	0.035059	0.70554	1	176	5	24334	comp53852_c0
GO:0000118	histone deacetylase complex	cellular_component	0.035075	0.70554	3	176	74	24334	comp57389_c0,comp53933_c0,comp44165_c0
GO:0045090	retroviral genome replication	biological_process	0.035522	0.71341	1	176	5	24334	comp53933_c0
GO:0032274	gonadotropin secretion	biological_process	0.035795	0.71662	1	176	5	24334	comp54446_c2
GO:0046884	follicle-stimulating hormone secretion	biological_process	0.035795	0.71662	1	176	5	24334	comp54446_c2
GO:2000178	negative regulation of neural precursor cell proliferation	biological_process	0.036129	0.71938	1	176	11	24334	comp56524_c0
GO:0030908	protein splicing	biological_process	0.036178	0.71938	1	176	3	24334	comp54359_c0
GO:0010942	positive regulation of cell death	biological_process	0.036425	0.71938	5	176	223	24334	comp45701_c0,comp53933_c0,comp53985_c0,comp53450_c0,comp54349_c0
GO:0031532	actin cytoskeleton reorganization	biological_process	0.036549	0.71938	2	176	34	24334	comp56354_c0,comp53410_c3
GO:0052548	regulation of endopeptidase activity	biological_process	0.036681	0.71938	3	176	84	24334	comp38793_c0,comp53450_c0,comp53985_c0
GO:0007212	dopamine receptor signaling pathway	biological_process	0.036775	0.71938	2	176	36	24334	comp56354_c0,comp57472_c0
GO:0032368	regulation of lipid transport	biological_process	0.036899	0.71938	2	176	39	24334	comp53450_c0,comp54359_c0
GO:0032372	negative regulation of sterol transport	biological_process	0.036903	0.71938	1	176	3	24334	comp54359_c0
GO:0032375	negative regulation of cholesterol transport	biological_process	0.036903	0.71938	1	176	3	24334	comp54359_c0
GO:0090370	negative regulation of cholesterol efflux	biological_process	0.036903	0.71938	1	176	3	24334	comp54359_c0
GO:0060685	regulation of prostatic bud formation	biological_process	0.037066	0.71938	1	176	3	24334	comp54359_c0
GO:0005788	endoplasmic reticulum lumen	cellular_component	0.03716	0.71938	2	176	27	24334	comp48055_c0,comp48055_c1
GO:0002578	negative regulation of antigen processing and presentation	biological_process	0.037489	0.71938	1	176	1	24334	comp53450_c0
GO:0002580	regulation of antigen processing and presentation of peptide or polysaccharide antigen via MHC class II	biological_process	0.037489	0.71938	1	176	1	24334	comp53450_c0
GO:0002581	negative regulation of antigen processing and presentation of peptide or polysaccharide antigen via MHC class II	biological_process	0.037489	0.71938	1	176	1	24334	comp53450_c0
GO:0002605	negative regulation of dendritic cell antigen processing and presentation	biological_process	0.037489	0.71938	1	176	1	24334	comp53450_c0
GO:0010749	regulation of nitric oxide mediated signal transduction	biological_process	0.037489	0.71938	1	176	1	24334	comp53450_c0
GO:0010751	negative regulation of nitric oxide mediated signal transduction	biological_process	0.037489	0.71938	1	176	1	24334	comp53450_c0
GO:0010752	regulation of cGMP-mediated signaling	biological_process	0.037489	0.71938	1	176	1	24334	comp53450_c0
GO:0010754	negative regulation of cGMP-mediated signaling	biological_process	0.037489	0.71938	1	176	1	24334	comp53450_c0
GO:0032695	negative regulation of interleukin-12 production	biological_process	0.037489	0.71938	1	176	1	24334	comp53450_c0
GO:0051917	regulation of fibrinolysis	biological_process	0.037489	0.71938	1	176	1	24334	comp53450_c0
GO:0051918	negative regulation of fibrinolysis	biological_process	0.037489	0.71938	1	176	1	24334	comp53450_c0
GO:0021938	smoothened signaling pathway involved in regulation of cerebellar granule cell precursor cell proliferation	biological_process	0.037545	0.71938	1	176	5	24334	comp54359_c0
GO:0015074	DNA integration	biological_process	0.037617	0.71938	3	176	55	24334	comp51030_c0,comp57801_c2,comp57505_c0
GO:0051252	regulation of RNA metabolic process	biological_process	0.037622	0.71938	33	176	2904	24334	comp56140_c0,comp54439_c0,comp56354_c0,comp56594_c0,comp43249_c0,comp56963_c0,comp54359_c0,comp53731_c2,comp54335_c0,comp47059_c0,comp48714_c0,comp47507_c0,comp56146_c0,comp55804_c0,comp51030_c0,comp38043_c0,comp53933_c0,comp57505_c0,comp56524_c0,comp54538_c1,comp56200_c1,comp57301_c2,comp55561_c0,comp57389_c0,comp56503_c0,comp53507_c1,comp53985_c0,comp50569_c0,comp38061_c0,comp56354_c2,comp54157…
GO:0035966	response to topologically incorrect protein	biological_process	0.037743	0.71938	2	176	26	24334	comp48055_c0,comp48055_c1
GO:0030220	platelet formation	biological_process	0.037885	0.71938	1	176	5	24334	comp53410_c3
GO:0036344	platelet morphogenesis	biological_process	0.037885	0.71938	1	176	5	24334	comp53410_c3
GO:0042733	embryonic digit morphogenesis	biological_process	0.037994	0.71938	1	176	9	24334	comp54359_c0
GO:0005938	cell cortex	cellular_component	0.038207	0.71938	5	176	182	24334	comp51228_c0,comp56354_c1,comp56354_c2,comp53410_c3,comp50598_c1
GO:0048532	anatomical structure arrangement	biological_process	0.038227	0.71938	1	176	3	24334	comp48055_c0
GO:0021937	cerebellar Purkinje cell-granule cell precursor cell signaling involved in regulation of granule cell precursor cell proliferation	biological_process	0.038437	0.71938	1	176	6	24334	comp54359_c0
GO:0060513	prostatic bud formation	biological_process	0.038478	0.71938	1	176	4	24334	comp54359_c0
GO:0042533	tumor necrosis factor biosynthetic process	biological_process	0.03851	0.71938	1	176	2	24334	comp53450_c0
GO:0042534	regulation of tumor necrosis factor biosynthetic process	biological_process	0.03851	0.71938	1	176	2	24334	comp53450_c0
GO:0042535	positive regulation of tumor necrosis factor biosynthetic process	biological_process	0.03851	0.71938	1	176	2	24334	comp53450_c0
GO:0005925	focal adhesion	cellular_component	0.038512	0.71938	3	176	81	24334	comp47059_c0,comp53254_c0,comp47507_c0
GO:0000712	resolution of meiotic recombination intermediates	biological_process	0.038754	0.71938	1	176	6	24334	comp53933_c0
GO:0051307	meiotic chromosome separation	biological_process	0.038754	0.71938	1	176	6	24334	comp53933_c0
GO:0008381	mechanically-gated ion channel activity	molecular_function	0.038804	0.71938	1	176	10	24334	comp52476_c0
GO:0022833	mechanically gated channel activity	molecular_function	0.038804	0.71938	1	176	10	24334	comp52476_c0
GO:0032268	regulation of cellular protein metabolic process	biological_process	0.038848	0.71938	12	176	775	24334	comp58162_c0,comp48055_c1,comp48055_c0,comp45536_c0,comp44815_c0,comp53985_c0,comp54359_c0,comp50482_c0,comp50954_c0,comp44465_c1,comp38043_c0,comp53450_c0
GO:0009913	epidermal cell differentiation	biological_process	0.039	0.71938	2	176	31	24334	comp54439_c0,comp57301_c0
GO:0005179	hormone activity	molecular_function	0.039104	0.71938	5	176	243	24334	comp52372_c0,comp55392_c1,comp34449_c0,comp48714_c0,comp54446_c2
GO:0010226	response to lithium ion	biological_process	0.039303	0.71938	1	176	9	24334	comp54359_c0
GO:0071285	cellular response to lithium ion	biological_process	0.039303	0.71938	1	176	9	24334	comp54359_c0
GO:0070051	fibrinogen binding	molecular_function	0.039305	0.71938	1	176	2	24334	comp53450_c0
GO:0060601	lateral sprouting from an epithelium	biological_process	0.039379	0.71938	1	176	5	24334	comp54359_c0
GO:0009887	organ morphogenesis	biological_process	0.039401	0.71938	4	176	188	24334	comp44815_c0,comp56277_c5,comp56503_c0,comp54359_c0
GO:0046824	positive regulation of nucleocytoplasmic transport	biological_process	0.039432	0.71938	2	176	29	24334	comp54359_c0,comp56354_c0
GO:0044238	primary metabolic process	biological_process	0.039467	0.71938	102	176	10625	24334	comp47132_c0,comp57389_c0,comp56200_c1,comp50533_c0,comp54538_c1,comp54349_c0,comp53410_c3,comp56524_c0,comp44465_c1,comp57505_c0,comp55808_c0,comp53933_c0,comp45701_c0,comp56475_c1,comp56277_c5,comp57519_c3,comp57392_c0,comp54316_c0,comp54446_c2,comp34715_c0,comp42115_c2,comp50569_c0,comp56503_c0,comp53797_c0,comp53546_c0,comp21110_c0,comp50982_c0,comp55402_c0,comp53400_c0,comp35305_c0,comp57778…
GO:0010746	regulation of plasma membrane long-chain fatty acid transport	biological_process	0.039468	0.71938	1	176	3	24334	comp53450_c0
GO:0010748	negative regulation of plasma membrane long-chain fatty acid transport	biological_process	0.039468	0.71938	1	176	3	24334	comp53450_c0
GO:0015911	plasma membrane long-chain fatty acid transport	biological_process	0.039468	0.71938	1	176	3	24334	comp53450_c0
GO:0034763	negative regulation of transmembrane transport	biological_process	0.039468	0.71938	1	176	3	24334	comp53450_c0
GO:0034766	negative regulation of ion transmembrane transport	biological_process	0.039468	0.71938	1	176	3	24334	comp53450_c0
GO:1902001	fatty acid transmembrane transport	biological_process	0.039468	0.71938	1	176	3	24334	comp53450_c0
GO:0006606	protein import into nucleus	biological_process	0.039504	0.71938	5	176	167	24334	comp56354_c2,comp44165_c0,comp54359_c0,comp50569_c0,comp56354_c0
GO:0044744	protein targeting to nucleus	biological_process	0.039504	0.71938	5	176	167	24334	comp44165_c0,comp56354_c2,comp50569_c0,comp54359_c0,comp56354_c0
GO:0019953	sexual reproduction	biological_process	0.039551	0.71938	5	176	202	24334	comp54446_c2,comp51439_c0,comp54931_c0,comp56503_c0,comp55256_c0
GO:0001659	temperature homeostasis	biological_process	0.039628	0.71938	1	176	5	24334	comp56503_c0
GO:0031325	positive regulation of cellular metabolic process	biological_process	0.039657	0.71938	15	176	1110	24334	comp48055_c1,comp53933_c0,comp48714_c0,comp56662_c5,comp50569_c0,comp56503_c0,comp53985_c0,comp45536_c0,comp48055_c0,comp57389_c0,comp54359_c0,comp53450_c0,comp38043_c0,comp44465_c1,comp56524_c0
GO:2000241	regulation of reproductive process	biological_process	0.039662	0.71938	2	176	41	24334	comp54359_c0,comp54446_c2
GO:0005793	endoplasmic reticulum-Golgi intermediate compartment	cellular_component	0.039822	0.71938	2	176	29	24334	comp48055_c1,comp48055_c0
GO:0005826	actomyosin contractile ring	cellular_component	0.039836	0.71938	1	176	5	24334	comp53410_c3
GO:0070938	contractile ring	cellular_component	0.039836	0.71938	1	176	5	24334	comp53410_c3
GO:0052547	regulation of peptidase activity	biological_process	0.03985	0.71938	3	176	88	24334	comp53450_c0,comp53985_c0,comp38793_c0
GO:0030154	cell differentiation	biological_process	0.039876	0.71938	12	176	859	24334	comp54359_c0,comp54446_c2,comp57389_c0,comp53410_c3,comp50482_c0,comp57301_c0,comp50465_c2,comp54439_c0,comp56277_c5,comp44815_c0,comp53985_c0,comp56503_c0
GO:0070324	thyroid hormone binding	molecular_function	0.039918	0.71938	1	176	4	24334	comp55804_c0
GO:0051170	nuclear import	biological_process	0.03995	0.71938	5	176	168	24334	comp44165_c0,comp56354_c2,comp54359_c0,comp50569_c0,comp56354_c0
GO:0051323	metaphase	biological_process	0.040054	0.71946	1	176	5	24334	comp53410_c3
GO:0032388	positive regulation of intracellular transport	biological_process	0.040076	0.71946	3	176	79	24334	comp54359_c0,comp56354_c0,comp53410_c3
GO:0008022	protein C-terminus binding	molecular_function	0.040124	0.71946	3	176	86	24334	comp50569_c0,comp53933_c0,comp52718_c0
GO:0042277	peptide binding	molecular_function	0.040477	0.72384	2	176	32	24334	comp44165_c0,comp50954_c0
GO:0006936	muscle contraction	biological_process	0.040482	0.72384	2	176	53	24334	comp56277_c5,comp50380_c0
GO:0046903	secretion	biological_process	0.040609	0.72509	7	176	390	24334	comp50954_c0,comp56354_c2,comp48055_c0,comp56354_c1,comp57389_c0,comp54446_c2,comp56200_c1
GO:0042383	sarcolemma	cellular_component	0.040838	0.72645	2	176	39	24334	comp51379_c0,comp56200_c1
GO:0051547	regulation of keratinocyte migration	biological_process	0.040912	0.72645	1	176	4	24334	comp45701_c0
GO:0051549	positive regulation of keratinocyte migration	biological_process	0.040912	0.72645	1	176	4	24334	comp45701_c0
GO:0070193	synaptonemal complex organization	biological_process	0.040976	0.72645	2	176	22	24334	comp44465_c1,comp55256_c0
GO:0006996	organelle organization	biological_process	0.041007	0.72645	23	176	1671	24334	comp53933_c0,comp56354_c0,comp34465_c0,comp50569_c1,comp50584_c0,comp56277_c5,comp44815_c0,comp56354_c1,comp54359_c0,comp44445_c0,comp55256_c0,comp44465_c1,comp57472_c0,comp53410_c3,comp50465_c2,comp50569_c0,comp51228_c0,comp57498_c4,comp52361_c0,comp55402_c0,comp57301_c0,comp47507_c0,comp56354_c2
GO:0030728	ovulation	biological_process	0.041072	0.72645	1	176	6	24334	comp54446_c2
GO:0001786	phosphatidylserine binding	molecular_function	0.041092	0.72645	1	176	4	24334	comp53450_c0
GO:0019367	fatty acid elongation, saturated fatty acid	biological_process	0.041143	0.72645	1	176	4	24334	comp51296_c0
GO:0030054	cell junction	cellular_component	0.041261	0.72753	7	176	394	24334	comp53254_c0,comp54049_c0,comp47059_c0,comp53957_c0,comp53410_c3,comp47507_c0,comp55369_c0
GO:0016044	cellular membrane organization	biological_process	0.041361	0.72828	6	176	254	24334	comp53450_c0,comp57472_c0,comp56354_c2,comp56354_c1,comp56354_c0,comp57594_c0
GO:0030742	GTP-dependent protein binding	molecular_function	0.041456	0.72835	1	176	5	24334	comp50584_c0
GO:0043495	protein anchor	molecular_function	0.041479	0.72835	1	176	6	24334	comp53410_c3
GO:0005924	cell-substrate adherens junction	cellular_component	0.041556	0.72869	3	176	87	24334	comp47507_c0,comp53254_c0,comp47059_c0
GO:0005520	insulin-like growth factor binding	molecular_function	0.042447	0.7433	2	176	37	24334	comp50465_c2,comp53985_c0
GO:0008810	cellulase activity	molecular_function	0.042514	0.74345	1	176	8	24334	comp49113_c0
GO:0010811	positive regulation of cell-substrate adhesion	biological_process	0.042683	0.74537	2	176	29	24334	comp53985_c0,comp53450_c0
GO:0016818	hydrolase activity, acting on acid anhydrides, in phosphorus-containing anhydrides	molecular_function	0.042836	0.74702	20	176	1367	24334	comp57301_c2,comp57778_c0,comp56354_c1,comp53400_c0,comp53410_c3,comp21031_c0,comp50584_c0,comp53933_c0,comp56277_c5,comp48055_c0,comp53957_c0,comp57696_c0,comp54446_c2,comp38061_c0,comp56354_c2,comp57301_c0,comp34715_c0,comp50569_c0,comp56662_c5,comp53507_c1
GO:0043021	ribonucleoprotein complex binding	molecular_function	0.043056	0.74983	2	176	43	24334	comp48055_c1,comp48055_c0
GO:0002080	acrosomal membrane	cellular_component	0.043182	0.75099	1	176	4	24334	comp48370_c0
GO:0030263	apoptotic chromosome condensation	biological_process	0.043364	0.75276	1	176	4	24334	comp53933_c0
GO:0048610	cellular process involved in reproduction	biological_process	0.043402	0.75276	7	176	368	24334	comp55256_c0,comp44465_c1,comp53410_c3,comp53933_c0,comp58162_c0,comp57505_c0,comp54359_c0
GO:0051017	actin filament bundle assembly	biological_process	0.043748	0.75669	2	176	34	24334	comp50465_c2,comp47507_c0
GO:0061572	actin filament bundle organization	biological_process	0.043748	0.75669	2	176	34	24334	comp50465_c2,comp47507_c0
GO:0002468	dendritic cell antigen processing and presentation	biological_process	0.044051	0.75824	1	176	2	24334	comp53450_c0
GO:0002577	regulation of antigen processing and presentation	biological_process	0.044051	0.75824	1	176	2	24334	comp53450_c0
GO:0002604	regulation of dendritic cell antigen processing and presentation	biological_process	0.044051	0.75824	1	176	2	24334	comp53450_c0
GO:0030497	fatty acid elongation	biological_process	0.044076	0.75824	1	176	5	24334	comp51296_c0
GO:0070372	regulation of ERK1 and ERK2 cascade	biological_process	0.044302	0.7611	2	176	52	24334	comp50465_c2,comp53985_c0
GO:0001932	regulation of protein phosphorylation	biological_process	0.044722	0.76727	8	176	484	24334	comp58162_c0,comp48055_c1,comp53985_c0,comp48055_c0,comp44815_c0,comp53450_c0,comp50482_c0,comp44465_c1
GO:0034394	protein localization to cell surface	biological_process	0.045075	0.77125	2	176	25	24334	comp56354_c0,comp47059_c0
GO:0004687	myosin light chain kinase activity	molecular_function	0.0451	0.77125	1	176	5	24334	comp44411_c0
GO:0007131	reciprocal meiotic recombination	biological_process	0.045196	0.77125	2	176	32	24334	comp53933_c0,comp55256_c0
GO:0035825	reciprocal DNA recombination	biological_process	0.045196	0.77125	2	176	32	24334	comp55256_c0,comp53933_c0
GO:0051093	negative regulation of developmental process	biological_process	0.045313	0.77221	5	176	234	24334	comp57301_c0,comp53450_c0,comp57389_c0,comp57519_c3,comp54359_c0
GO:0014910	regulation of smooth muscle cell migration	biological_process	0.045409	0.77281	1	176	9	24334	comp48767_c0
GO:0005813	centrosome	cellular_component	0.045565	0.77442	5	176	196	24334	comp53400_c0,comp53933_c0,comp44815_c0,comp53797_c0,comp57301_c0
GO:0061041	regulation of wound healing	biological_process	0.045763	0.77675	2	176	46	24334	comp44411_c0,comp53450_c0
GO:0030030	cell projection organization	biological_process	0.045918	0.77834	5	176	270	24334	comp53410_c3,comp56354_c2,comp47059_c0,comp56354_c1,comp44411_c0
GO:0005586	collagen type III	cellular_component	0.046097	0.78033	1	176	1	24334	comp54316_c0
GO:0032403	protein complex binding	molecular_function	0.046457	0.78539	5	176	212	24334	comp50465_c2,comp47507_c0,comp53985_c0,comp53254_c0,comp53450_c0
GO:0010757	negative regulation of plasminogen activation	biological_process	0.046606	0.78682	1	176	2	24334	comp53450_c0
GO:0032435	negative regulation of proteasomal ubiquitin-dependent protein catabolic process	biological_process	0.046728	0.78682	1	176	6	24334	comp54359_c0
GO:1901799	negative regulation of proteasomal protein catabolic process	biological_process	0.046728	0.78682	1	176	6	24334	comp54359_c0
GO:0003012	muscle system process	biological_process	0.04685	0.78724	2	176	56	24334	comp56277_c5,comp50380_c0
GO:0007263	nitric oxide mediated signal transduction	biological_process	0.046876	0.78724	1	176	5	24334	comp53450_c0
GO:0042176	regulation of protein catabolic process	biological_process	0.047229	0.79013	3	176	76	24334	comp54359_c0,comp56354_c0,comp50954_c0
GO:0035313	wound healing, spreading of epidermal cells	biological_process	0.047265	0.79013	1	176	3	24334	comp57594_c0
GO:0005355	glucose transmembrane transporter activity	molecular_function	0.047283	0.79013	1	176	2	24334	comp48370_c0
GO:0050796	regulation of insulin secretion	biological_process	0.047297	0.79013	2	176	50	24334	comp57389_c0,comp54446_c2
GO:0044764	multi-organism cellular process	biological_process	0.047646	0.79273	11	176	721	24334	comp57696_c0,comp52361_c0,comp57204_c0,comp45318_c0,comp53933_c0,comp57505_c0,comp51228_c0,comp54538_c1,comp53450_c0,comp50631_c0,comp50954_c0
GO:0044093	positive regulation of molecular function	biological_process	0.047665	0.79273	8	176	533	24334	comp48055_c1,comp53985_c0,comp48055_c0,comp53731_c2,comp54359_c0,comp38793_c0,comp53450_c0,comp44465_c1
GO:0001539	ciliary or bacterial-type flagellar motility	biological_process	0.047689	0.79273	2	176	42	24334	comp51228_c0,comp52361_c0
GO:0048608	reproductive structure development	biological_process	0.047764	0.79273	2	176	50	24334	comp56080_c0,comp54359_c0
GO:0061458	reproductive system development	biological_process	0.047764	0.79273	2	176	50	24334	comp54359_c0,comp56080_c0
GO:0043652	engulfment of apoptotic cell	biological_process	0.047923	0.79432	1	176	2	24334	comp53450_c0
GO:0044699	single-organism process	biological_process	0.048141	0.79566	100	176	10665	24334	comp56277_c4,comp48714_c0,comp45628_c0,comp34449_c0,comp51439_c0,comp55369_c0,comp50954_c0,comp55415_c0,comp55804_c0,comp38043_c0,comp48055_c1,comp58162_c0,comp56354_c0,comp34465_c0,comp45318_c0,comp45536_c0,comp52476_c0,comp55392_c1,comp56354_c1,comp53400_c0,comp57472_c0,comp52544_c2,comp42401_c1,comp45727_c0,comp50569_c0,comp51379_c0,comp55402_c0,comp53797_c0,comp52361_c0,comp56503_c0,comp57738…
GO:0007141	male meiosis I	biological_process	0.048173	0.79566	1	176	12	24334	comp44465_c1
GO:0032410	negative regulation of transporter activity	biological_process	0.048479	0.79566	1	176	6	24334	comp45536_c0
GO:0043537	negative regulation of blood vessel endothelial cell migration	biological_process	0.048501	0.79566	1	176	2	24334	comp53450_c0
GO:0051248	negative regulation of protein metabolic process	biological_process	0.048575	0.79566	5	176	220	24334	comp53450_c0,comp50954_c0,comp56354_c0,comp54359_c0,comp54446_c2
GO:0030426	growth cone	cellular_component	0.048591	0.79566	2	176	44	24334	comp56354_c1,comp56354_c2
GO:0030427	site of polarized growth	cellular_component	0.048591	0.79566	2	176	44	24334	comp56354_c2,comp56354_c1
GO:0005506	iron ion binding	molecular_function	0.048832	0.79566	5	176	227	24334	comp51439_c0,comp57738_c0,comp56277_c4,comp20898_c0,comp45727_c0
GO:0051861	glycolipid binding	molecular_function	0.048846	0.79566	1	176	11	24334	comp44465_c1
GO:0090101	negative regulation of transmembrane receptor protein serine/threonine kinase signaling pathway	biological_process	0.048861	0.79566	2	176	41	24334	comp48055_c1,comp48055_c0
GO:0060767	epithelial cell proliferation involved in prostate gland development	biological_process	0.048939	0.79566	1	176	6	24334	comp54359_c0
GO:0060768	regulation of epithelial cell proliferation involved in prostate gland development	biological_process	0.048939	0.79566	1	176	6	24334	comp54359_c0
GO:0045595	regulation of cell differentiation	biological_process	0.048967	0.79566	7	176	407	24334	comp54359_c0,comp54439_c0,comp57389_c0,comp50465_c2,comp50482_c0,comp57301_c0,comp53985_c0
GO:0097152	mesenchymal cell apoptotic process	biological_process	0.049107	0.79566	1	176	2	24334	comp57389_c0
GO:2001053	regulation of mesenchymal cell apoptotic process	biological_process	0.049107	0.79566	1	176	2	24334	comp57389_c0
GO:2001054	negative regulation of mesenchymal cell apoptotic process	biological_process	0.049107	0.79566	1	176	2	24334	comp57389_c0
GO:0060684	epithelial-mesenchymal cell signaling	biological_process	0.049155	0.79566	1	176	4	24334	comp54359_c0
GO:0022414	reproductive process	biological_process	0.049236	0.79566	6	176	298	24334	comp55256_c0,comp56080_c0,comp54359_c0,comp54446_c2,comp54931_c0,comp51439_c0
GO:0090136	epithelial cell-cell adhesion	biological_process	0.049236	0.79566	1	176	5	24334	comp47059_c0
GO:0010762	regulation of fibroblast migration	biological_process	0.049318	0.79566	1	176	3	24334	comp53450_c0
GO:0010763	positive regulation of fibroblast migration	biological_process	0.049318	0.79566	1	176	3	24334	comp53450_c0
GO:0006971	hypotonic response	biological_process	0.049915	0.80326	1	176	6	24334	comp44411_c0
GO:0071476	cellular hypotonic response	biological_process	0.049915	0.80326	1	176	6	24334	comp44411_c0
GO:0005666	DNA-directed RNA polymerase III complex	cellular_component	0.050029	0.80346	1	176	5	24334	comp53797_c0
GO:0015149	hexose transmembrane transporter activity	molecular_function	0.050054	0.80346	1	176	4	24334	comp48370_c0
GO:0004693	cyclin-dependent protein serine/threonine kinase activity	molecular_function	0.050423	0.80699	1	176	6	24334	comp44445_c0
GO:0097472	cyclin-dependent protein kinase activity	molecular_function	0.050423	0.80699	1	176	6	24334	comp44445_c0
GO:0051896	regulation of protein kinase B signaling cascade	biological_process	0.050465	0.80699	2	176	56	24334	comp53450_c0,comp38793_c0
GO:0001931	uropod	cellular_component	0.051228	0.81714	1	176	6	24334	comp53410_c3
GO:0031254	trailing edge	cellular_component	0.051228	0.81714	1	176	6	24334	comp53410_c3
GO:0044422	organelle part	cellular_component	0.051553	0.82129	58	176	5355	24334	comp48055_c1,comp54439_c0,comp56354_c0,comp34465_c0,comp50584_c0,comp55392_c1,comp50598_c1,comp57696_c0,comp44815_c0,comp48055_c0,comp33233_c0,comp56778_c0,comp56354_c1,comp35305_c0,comp53400_c0,comp49115_c0,comp56963_c0,comp44445_c0,comp48370_c0,comp44165_c0,comp56277_c4,comp56662_c5,comp44411_c0,comp48714_c0,comp56820_c3,comp51228_c0,comp54335_c0,comp47059_c0,comp51296_c0,comp55369_c0,comp54162…
GO:0001754	eye photoreceptor cell differentiation	biological_process	0.051686	0.82154	1	176	6	24334	comp56503_c0
GO:0031301	integral to organelle membrane	cellular_component	0.051712	0.82154	5	176	188	24334	comp48055_c0,comp53254_c0,comp54162_c0,comp55190_c1,comp48055_c1
GO:0006665	sphingolipid metabolic process	biological_process	0.051823	0.82154	3	176	93	24334	comp53985_c0,comp51296_c0,comp45318_c0
GO:0005504	fatty acid binding	molecular_function	0.051827	0.82154	1	176	10	24334	comp50040_c1
GO:0030057	desmosome	cellular_component	0.051955	0.82254	1	176	7	24334	comp53957_c0
GO:0008329	signaling pattern recognition receptor activity	molecular_function	0.052125	0.82319	1	176	3	24334	comp55392_c1
GO:0038187	pattern recognition receptor activity	molecular_function	0.052125	0.82319	1	176	3	24334	comp55392_c1
GO:0033218	amide binding	molecular_function	0.052242	0.824	2	176	39	24334	comp44165_c0,comp50954_c0
GO:0065003	macromolecular complex assembly	biological_process	0.052422	0.82414	11	176	701	24334	comp57082_c1,comp57472_c0,comp51228_c0,comp50569_c0,comp51379_c0,comp56662_c5,comp56354_c0,comp34465_c0,comp52361_c0,comp56503_c0,comp55392_c1
GO:0001673	male germ cell nucleus	cellular_component	0.052445	0.82414	1	176	9	24334	comp44465_c1
GO:0043073	germ cell nucleus	cellular_component	0.052445	0.82414	1	176	9	24334	comp44465_c1
GO:0046676	negative regulation of insulin secretion	biological_process	0.052657	0.82615	1	176	7	24334	comp54446_c2
GO:0046530	photoreceptor cell differentiation	biological_process	0.052702	0.82615	1	176	7	24334	comp56503_c0
GO:0032026	response to magnesium ion	biological_process	0.052886	0.82767	1	176	4	24334	comp53450_c0
GO:0004806	triglyceride lipase activity	molecular_function	0.05293	0.82767	2	176	26	24334	comp57392_c0,comp57553_c0
GO:0005672	transcription factor TFIIA complex	cellular_component	0.053213	0.83009	2	176	29	24334	comp53797_c0,comp56200_c1
GO:0003964	RNA-directed DNA polymerase activity	molecular_function	0.053215	0.83009	3	176	99	24334	comp51030_c0,comp50533_c0,comp57505_c0
GO:0034987	immunoglobulin receptor binding	molecular_function	0.053603	0.8341	1	176	1	24334	comp56354_c0
GO:0034988	Fc-gamma receptor I complex binding	molecular_function	0.053603	0.8341	1	176	1	24334	comp56354_c0
GO:0019896	axon transport of mitochondrion	biological_process	0.054125	0.84041	1	176	3	24334	comp57389_c0
GO:0033081	regulation of T cell differentiation in thymus	biological_process	0.054141	0.84041	1	176	4	24334	comp54359_c0
GO:0031401	positive regulation of protein modification process	biological_process	0.054272	0.84119	6	176	338	24334	comp44465_c1,comp48055_c0,comp45536_c0,comp53450_c0,comp53985_c0,comp48055_c1
GO:0010755	regulation of plasminogen activation	biological_process	0.054431	0.84119	1	176	3	24334	comp53450_c0
GO:0048471	perinuclear region of cytoplasm	cellular_component	0.054529	0.84119	4	176	168	24334	comp45536_c0,comp53797_c0,comp54446_c2,comp48055_c1
GO:0090100	positive regulation of transmembrane receptor protein serine/threonine kinase signaling pathway	biological_process	0.054635	0.84119	2	176	36	24334	comp53985_c0,comp53450_c0
GO:0046872	metal ion binding	molecular_function	0.054662	0.84119	44	176	4097	24334	comp50510_c0,comp57301_c0,comp55536_c0,comp54316_c0,comp57738_c0,comp56503_c0,comp47919_c0,comp53507_c1,comp21110_c0,comp50982_c0,comp47132_c0,comp49542_c0,comp48572_c0,comp46175_c0,comp56475_c1,comp57505_c0,comp53933_c0,comp45701_c0,comp57553_c0,comp38043_c0,comp55368_c3,comp55804_c0,comp20898_c0,comp47507_c0,comp51439_c0,comp45628_c0,comp54269_c3,comp44411_c0,comp56277_c4,comp56820_c3,comp56963…
GO:0061061	muscle structure development	biological_process	0.054673	0.84119	3	176	124	24334	comp56277_c5,comp53410_c3,comp54359_c0
GO:0046886	positive regulation of hormone biosynthetic process	biological_process	0.054685	0.84119	1	176	3	24334	comp57389_c0
GO:0019934	cGMP-mediated signaling	biological_process	0.054785	0.84119	1	176	5	24334	comp53450_c0
GO:0030194	positive regulation of blood coagulation	biological_process	0.054853	0.84119	1	176	5	24334	comp53450_c0
GO:1900048	positive regulation of hemostasis	biological_process	0.054853	0.84119	1	176	5	24334	comp53450_c0
GO:0042730	fibrinolysis	biological_process	0.055225	0.84531	1	176	6	24334	comp53450_c0
GO:0002544	chronic inflammatory response	biological_process	0.055322	0.84531	1	176	6	24334	comp53450_c0
GO:0055007	cardiac muscle cell differentiation	biological_process	0.055358	0.84531	1	176	13	24334	comp56277_c5
GO:0005113	patched binding	molecular_function	0.055388	0.84531	1	176	7	24334	comp54359_c0
GO:0044459	plasma membrane part	cellular_component	0.05567	0.8486	13	176	998	24334	comp50465_c2,comp57530_c0,comp47059_c0,comp53985_c0,comp53957_c0,comp53731_c2,comp53450_c0,comp53254_c0,comp54349_c0,comp54157_c0,comp53410_c3,comp47507_c0,comp44465_c1
GO:0008301	DNA binding, bending	molecular_function	0.055946	0.85117	1	176	13	24334	comp53933_c0
GO:0016337	cell-cell adhesion	biological_process	0.056072	0.85117	5	176	299	24334	comp53410_c3,comp53985_c0,comp47059_c0,comp53957_c0,comp55369_c0
GO:0051928	positive regulation of calcium ion transport	biological_process	0.056175	0.85117	2	176	38	24334	comp53410_c3,comp44411_c0
GO:0044060	regulation of endocrine process	biological_process	0.056185	0.85117	1	176	8	24334	comp54446_c2
GO:0008218	bioluminescence	biological_process	0.056185	0.85117	1	176	6	24334	comp50795_c0
GO:0044763	single-organism cellular process	biological_process	0.05638	0.85117	92	176	9534	24334	comp53731_c2,comp56602_c0,comp47059_c0,comp51228_c0,comp57498_c4,comp51466_c0,comp44411_c0,comp56662_c5,comp47507_c0,comp50482_c0,comp57594_c0,comp48767_c0,comp44815_c0,comp48055_c0,comp57696_c0,comp49113_c0,comp50584_c0,comp54439_c0,comp44165_c0,comp44445_c0,comp48370_c0,comp53450_c0,comp55256_c0,comp38793_c0,comp54359_c0,comp49680_c0,comp53985_c0,comp53507_c1,comp51674_c0,comp50465_c2,comp38061…
GO:0045844	positive regulation of striated muscle tissue development	biological_process	0.056508	0.85117	1	176	4	24334	comp54359_c0
GO:0048636	positive regulation of muscle organ development	biological_process	0.056508	0.85117	1	176	4	24334	comp54359_c0
GO:0048643	positive regulation of skeletal muscle tissue development	biological_process	0.056508	0.85117	1	176	4	24334	comp54359_c0
GO:1901863	positive regulation of muscle tissue development	biological_process	0.056508	0.85117	1	176	4	24334	comp54359_c0
GO:0031668	cellular response to extracellular stimulus	biological_process	0.056927	0.85646	3	176	97	24334	comp54446_c2,comp48055_c1,comp48055_c0
GO:0050766	positive regulation of phagocytosis	biological_process	0.057243	0.8602	1	176	10	24334	comp53410_c3
GO:0033077	T cell differentiation in thymus	biological_process	0.057917	0.8693	1	176	6	24334	comp54359_c0
GO:0006714	sesquiterpenoid metabolic process	biological_process	0.058371	0.872	1	176	4	24334	comp47969_c0
GO:0010334	sesquiterpene synthase activity	molecular_function	0.058371	0.872	1	176	4	24334	comp47969_c0
GO:0016106	sesquiterpenoid biosynthetic process	biological_process	0.058371	0.872	1	176	4	24334	comp47969_c0
GO:0045482	trichodiene synthase activity	molecular_function	0.058371	0.872	1	176	4	24334	comp47969_c0
GO:0060572	morphogenesis of an epithelial bud	biological_process	0.058681	0.87512	1	176	8	24334	comp54359_c0
GO:0031514	motile cilium	cellular_component	0.058718	0.87512	4	176	138	24334	comp51228_c0,comp50569_c0,comp52361_c0,comp56354_c2
GO:0009893	positive regulation of metabolic process	biological_process	0.058882	0.87655	15	176	1168	24334	comp57389_c0,comp54359_c0,comp38043_c0,comp53450_c0,comp44465_c1,comp56524_c0,comp53933_c0,comp48055_c1,comp56662_c5,comp48714_c0,comp50569_c0,comp53985_c0,comp56503_c0,comp45536_c0,comp48055_c0
GO:0000155	phosphorelay sensor kinase activity	molecular_function	0.05918	0.87841	2	176	43	24334	comp57082_c1,comp49113_c0
GO:0051155	positive regulation of striated muscle cell differentiation	biological_process	0.059306	0.87841	1	176	10	24334	comp54359_c0
GO:0071704	organic substance metabolic process	biological_process	0.059334	0.87841	104	176	11082	24334	comp57389_c0,comp47132_c0,comp56200_c1,comp54349_c0,comp54538_c1,comp50533_c0,comp44465_c1,comp53410_c3,comp56524_c0,comp53933_c0,comp55808_c0,comp57505_c0,comp45701_c0,comp56475_c1,comp56277_c5,comp57519_c3,comp57392_c0,comp54446_c2,comp54316_c0,comp34715_c0,comp42115_c2,comp50569_c0,comp53546_c0,comp53797_c0,comp56503_c0,comp55402_c0,comp50982_c0,comp21110_c0,comp35305_c0,comp53400_c0,comp57778…
GO:0002792	negative regulation of peptide secretion	biological_process	0.059353	0.87841	1	176	8	24334	comp54446_c2
GO:0090278	negative regulation of peptide hormone secretion	biological_process	0.059353	0.87841	1	176	8	24334	comp54446_c2
GO:0002791	regulation of peptide secretion	biological_process	0.059629	0.87943	2	176	60	24334	comp54446_c2,comp57389_c0
GO:0090087	regulation of peptide transport	biological_process	0.059629	0.87943	2	176	60	24334	comp57389_c0,comp54446_c2
GO:0090276	regulation of peptide hormone secretion	biological_process	0.059629	0.87943	2	176	60	24334	comp57389_c0,comp54446_c2
GO:0007017	microtubule-based process	biological_process	0.05991	0.88255	8	176	414	24334	comp57696_c0,comp56354_c0,comp34465_c0,comp53410_c3,comp57301_c0,comp57301_c2,comp53400_c0,comp57389_c0
GO:0004523	ribonuclease H activity	molecular_function	0.060025	0.88321	2	176	31	24334	comp51030_c0,comp57505_c0
GO:0043229	intracellular organelle	cellular_component	0.060458	0.88856	84	176	8441	24334	comp34715_c0,comp53254_c0,comp57017_c0,comp42115_c2,comp50380_c0,comp54446_c2,comp56503_c0,comp52361_c0,comp53797_c0,comp55402_c0,comp50569_c0,comp53410_c3,comp44465_c1,comp57389_c0,comp56200_c1,comp55190_c1,comp56277_c5,comp56638_c1,comp55808_c0,comp53933_c0,comp57706_c0,comp51030_c0,comp38043_c0,comp55804_c0,comp50954_c0,comp56060_c0,comp55369_c0,comp47682_c0,comp51439_c0,comp45628_c0,comp51296…
GO:0060571	morphogenesis of an epithelial fold	biological_process	0.060579	0.88931	1	176	10	24334	comp54359_c0
GO:0046080	dUTP metabolic process	biological_process	0.060649	0.88931	1	176	7	24334	comp57204_c0
GO:0042312	regulation of vasodilation	biological_process	0.060858	0.88959	1	176	14	24334	comp48714_c0
GO:0001533	cornified envelope	cellular_component	0.060886	0.88959	1	176	5	24334	comp53957_c0
GO:0048406	nerve growth factor binding	molecular_function	0.060951	0.88959	1	176	4	24334	comp50954_c0
GO:0034504	protein localization to nucleus	biological_process	0.060958	0.88959	5	176	198	24334	comp56354_c0,comp54359_c0,comp50569_c0,comp56354_c2,comp44165_c0
GO:0006089	lactate metabolic process	biological_process	0.061018	0.88959	1	176	4	24334	comp57389_c0
GO:0006278	RNA-dependent DNA replication	biological_process	0.06133	0.8923	3	176	105	24334	comp50533_c0,comp51030_c0,comp57505_c0
GO:0048524	positive regulation of viral process	biological_process	0.061414	0.8923	1	176	12	24334	comp53933_c0
GO:0007045	cell-substrate adherens junction assembly	biological_process	0.061485	0.8923	1	176	14	24334	comp47507_c0
GO:0048041	focal adhesion assembly	biological_process	0.061485	0.8923	1	176	14	24334	comp47507_c0
GO:0043280	positive regulation of cysteine-type endopeptidase activity involved in apoptotic process	biological_process	0.06166	0.8928	2	176	41	24334	comp53985_c0,comp38793_c0
GO:2001056	positive regulation of cysteine-type endopeptidase activity	biological_process	0.06166	0.8928	2	176	41	24334	comp38793_c0,comp53985_c0
GO:0061036	positive regulation of cartilage development	biological_process	0.061806	0.89315	1	176	4	24334	comp53985_c0
GO:0043226	organelle	cellular_component	0.061827	0.89315	84	176	8452	24334	comp54446_c2,comp50380_c0,comp57017_c0,comp34715_c0,comp53254_c0,comp42115_c2,comp50569_c0,comp53797_c0,comp52361_c0,comp56503_c0,comp55402_c0,comp57389_c0,comp56200_c1,comp55190_c1,comp44465_c1,comp53410_c3,comp53933_c0,comp56638_c1,comp55808_c0,comp56277_c5,comp55369_c0,comp47682_c0,comp56060_c0,comp51439_c0,comp55804_c0,comp51030_c0,comp57706_c0,comp38043_c0,comp50954_c0,comp56277_c4,comp48714…
GO:0070052	collagen V binding	molecular_function	0.061895	0.89315	1	176	2	24334	comp53450_c0
GO:0032352	positive regulation of hormone metabolic process	biological_process	0.062026	0.89342	1	176	4	24334	comp57389_c0
GO:0030018	Z disc	cellular_component	0.062054	0.89342	2	176	65	24334	comp47507_c0,comp56820_c3
GO:0035774	positive regulation of insulin secretion involved in cellular response to glucose stimulus	biological_process	0.062124	0.89342	1	176	4	24334	comp57389_c0
GO:0043491	protein kinase B signaling cascade	biological_process	0.0625	0.89696	2	176	61	24334	comp38793_c0,comp53450_c0
GO:0043027	cysteine-type endopeptidase inhibitor activity involved in apoptotic process	molecular_function	0.062653	0.89696	1	176	12	24334	comp48055_c1
GO:0090090	negative regulation of canonical Wnt receptor signaling pathway	biological_process	0.06269	0.89696	2	176	60	24334	comp54359_c0,comp38043_c0
GO:0000289	nuclear-transcribed mRNA poly(A) tail shortening	biological_process	0.062888	0.89696	1	176	7	24334	comp56524_c0
GO:0008152	metabolic process	biological_process	0.062896	0.89696	113	176	12463	24334	comp37735_c1,comp55256_c0,comp53450_c0,comp44445_c0,comp54359_c0,comp38793_c0,comp48305_c0,comp44815_c0,comp56140_c0,comp48055_c0,comp50598_c1,comp49113_c0,comp57801_c2,comp41293_c0,comp54439_c0,comp51564_c0,comp47507_c0,comp50482_c0,comp55368_c3,comp54162_c0,comp57594_c0,comp50040_c1,comp48767_c0,comp53731_c2,comp54335_c0,comp47059_c0,comp56602_c0,comp46547_c0,comp51466_c0,comp56662_c5,comp44411…
GO:0007519	skeletal muscle tissue development	biological_process	0.062908	0.89696	2	176	60	24334	comp54359_c0,comp53410_c3
GO:0060538	skeletal muscle organ development	biological_process	0.062908	0.89696	2	176	60	24334	comp53410_c3,comp54359_c0
GO:0016925	protein sumoylation	biological_process	0.062992	0.89696	1	176	13	24334	comp38043_c0
GO:0046888	negative regulation of hormone secretion	biological_process	0.063097	0.89696	1	176	9	24334	comp54446_c2
GO:0060512	prostate gland morphogenesis	biological_process	0.063166	0.89696	1	176	10	24334	comp54359_c0
GO:0060740	prostate gland epithelium morphogenesis	biological_process	0.063166	0.89696	1	176	10	24334	comp54359_c0
GO:0031300	intrinsic to organelle membrane	cellular_component	0.063217	0.89696	5	176	196	24334	comp48055_c1,comp54162_c0,comp55190_c1,comp53254_c0,comp48055_c0
GO:0010950	positive regulation of endopeptidase activity	biological_process	0.063506	0.89731	2	176	42	24334	comp38793_c0,comp53985_c0
GO:0042325	regulation of phosphorylation	biological_process	0.063586	0.89731	8	176	531	24334	comp53450_c0,comp44465_c1,comp50482_c0,comp48055_c1,comp58162_c0,comp53985_c0,comp44815_c0,comp48055_c0
GO:0051546	keratinocyte migration	biological_process	0.063914	0.89731	1	176	7	24334	comp45701_c0
GO:0043498	cell surface binding	molecular_function	0.063959	0.89731	1	176	5	24334	comp38793_c0
GO:0031113	regulation of microtubule polymerization	biological_process	0.063982	0.89731	1	176	7	24334	comp34465_c0
GO:0046785	microtubule polymerization	biological_process	0.063982	0.89731	1	176	7	24334	comp34465_c0
GO:0005212	structural constituent of eye lens	molecular_function	0.064036	0.89731	1	176	19	24334	comp50569_c0
GO:0044260	cellular macromolecule metabolic process	biological_process	0.064046	0.89731	79	176	7975	24334	comp57778_c0,comp35305_c0,comp43249_c0,comp56963_c0,comp56594_c0,comp58162_c0,comp56354_c0,comp48055_c1,comp45536_c0,comp45318_c0,comp55392_c1,comp50954_c0,comp38043_c0,comp57706_c0,comp51030_c0,comp56146_c0,comp55804_c0,comp48714_c0,comp56277_c4,comp51296_c0,comp56200_c1,comp57389_c0,comp56524_c0,comp44465_c1,comp54538_c1,comp50533_c0,comp54349_c0,comp57505_c0,comp55808_c0,comp53933_c0,comp56475…
GO:0010573	vascular endothelial growth factor production	biological_process	0.064072	0.89731	1	176	6	24334	comp57389_c0
GO:0010574	regulation of vascular endothelial growth factor production	biological_process	0.064072	0.89731	1	176	6	24334	comp57389_c0
GO:0010575	positive regulation vascular endothelial growth factor production	biological_process	0.064072	0.89731	1	176	6	24334	comp57389_c0
GO:0001922	B-1 B cell homeostasis	biological_process	0.064089	0.89731	1	176	6	24334	comp57389_c0
GO:0005911	cell-cell junction	cellular_component	0.06418	0.8976	4	176	176	24334	comp53410_c3,comp47507_c0,comp47059_c0,comp53957_c0
GO:0042311	vasodilation	biological_process	0.064395	0.89845	1	176	15	24334	comp48714_c0
GO:0031523	Myb complex	cellular_component	0.064398	0.89845	1	176	2	24334	comp56354_c0
GO:0032364	oxygen homeostasis	biological_process	0.064452	0.89845	1	176	4	24334	comp57389_c0
GO:0009948	anterior/posterior axis specification	biological_process	0.064768	0.90186	1	176	6	24334	comp54359_c0
GO:0051345	positive regulation of hydrolase activity	biological_process	0.064966	0.90362	4	176	200	24334	comp48055_c1,comp38793_c0,comp53985_c0,comp48055_c0
GO:0010870	positive regulation of receptor biosynthetic process	biological_process	0.065154	0.90525	1	176	5	24334	comp57389_c0
GO:2000192	negative regulation of fatty acid transport	biological_process	0.065427	0.90804	1	176	8	24334	comp53450_c0
GO:0022604	regulation of cell morphogenesis	biological_process	0.065532	0.90851	3	176	107	24334	comp56354_c2,comp53410_c3,comp56354_c1
GO:0010952	positive regulation of peptidase activity	biological_process	0.065694	0.90977	2	176	43	24334	comp53985_c0,comp38793_c0
GO:0071470	cellular response to osmotic stress	biological_process	0.065835	0.91035	1	176	11	24334	comp44411_c0
GO:0045471	response to ethanol	biological_process	0.065879	0.91035	1	176	23	24334	comp56277_c5
GO:0003956	NAD(P)+-protein-arginine ADP-ribosyltransferase activity	molecular_function	0.066027	0.91141	1	176	8	24334	comp57705_c0
GO:0014850	response to muscle activity	biological_process	0.066179	0.9122	1	176	6	24334	comp57389_c0
GO:0047485	protein N-terminus binding	molecular_function	0.066228	0.9122	2	176	57	24334	comp42115_c0,comp42115_c2
GO:0065009	regulation of molecular function	biological_process	0.066597	0.91578	16	176	1183	24334	comp44815_c0,comp48055_c0,comp45536_c0,comp48055_c1,comp58162_c0,comp56354_c0,comp53450_c0,comp44465_c1,comp57389_c0,comp54359_c0,comp38793_c0,comp53985_c0,comp45628_c0,comp53731_c2,comp56277_c4,comp48767_c0
GO:0051179	localization	biological_process	0.066632	0.91578	54	176	4922	24334	comp57389_c0,comp55190_c1,comp56200_c1,comp54049_c0,comp54538_c1,comp53410_c3,comp57553_c0,comp21031_c0,comp45701_c0,comp53633_c0,comp56475_c1,comp51275_c0,comp52718_c0,comp57392_c0,comp54446_c2,comp57738_c0,comp53254_c0,comp34715_c0,comp57082_c1,comp54157_c0,comp56354_c2,comp50465_c2,comp50569_c0,comp56503_c0,comp53985_c0,comp53507_c1,comp52361_c0,comp56354_c1,comp54359_c0,comp45727_c0,comp53450…
GO:0000079	regulation of cyclin-dependent protein serine/threonine kinase activity	biological_process	0.066791	0.91607	2	176	44	24334	comp44815_c0,comp44465_c1
GO:0043169	cation binding	molecular_function	0.066867	0.91607	44	176	4168	24334	comp57696_c0,comp55392_c1,comp48055_c0,comp56140_c0,comp56358_c1,comp57801_c2,comp41293_c0,comp54775_c0,comp53450_c0,comp56963_c0,comp45727_c0,comp43208_c0,comp35305_c0,comp54359_c0,comp45628_c0,comp44411_c0,comp54269_c3,comp56277_c4,comp56820_c3,comp55368_c3,comp38043_c0,comp55804_c0,comp20898_c0,comp47507_c0,comp51439_c0,comp48572_c0,comp46175_c0,comp56475_c1,comp57505_c0,comp53933_c0,comp45701…
GO:0051087	chaperone binding	molecular_function	0.066869	0.91607	2	176	47	24334	comp56662_c5,comp48055_c0
GO:0021940	positive regulation of cerebellar granule cell precursor proliferation	biological_process	0.067184	0.91939	1	176	8	24334	comp54359_c0
GO:0033483	gas homeostasis	biological_process	0.067315	0.92019	1	176	5	24334	comp57389_c0
GO:0042403	thyroid hormone metabolic process	biological_process	0.067556	0.9225	1	176	13	24334	comp55804_c0
GO:0021936	regulation of cerebellar granule cell precursor proliferation	biological_process	0.068266	0.93119	1	176	9	24334	comp54359_c0
GO:0008237	metallopeptidase activity	molecular_function	0.068476	0.93215	5	176	267	24334	comp47132_c0,comp45701_c0,comp41293_c0,comp54538_c1,comp21110_c0
GO:0044391	ribosomal subunit	cellular_component	0.068483	0.93215	2	176	69	24334	comp42115_c2,comp42115_c0
GO:0019219	regulation of nucleobase-containing compound metabolic process	biological_process	0.068676	0.93377	37	176	3445	24334	comp54359_c0,comp43249_c0,comp56963_c0,comp56594_c0,comp56354_c0,comp48055_c1,comp54439_c0,comp48055_c0,comp56140_c0,comp47507_c0,comp38043_c0,comp51030_c0,comp56146_c0,comp55804_c0,comp48714_c0,comp56277_c4,comp53731_c2,comp45628_c0,comp47059_c0,comp54335_c0,comp57301_c2,comp56200_c1,comp55561_c0,comp57389_c0,comp56524_c0,comp54538_c1,comp57505_c0,comp53933_c0,comp38792_c0,comp55536_c0,comp56354…
GO:0050679	positive regulation of epithelial cell proliferation	biological_process	0.068997	0.93714	2	176	74	24334	comp54359_c0,comp38793_c0
GO:0070208	protein heterotrimerization	biological_process	0.069311	0.9404	1	176	6	24334	comp51379_c0
GO:0051171	regulation of nitrogen compound metabolic process	biological_process	0.069688	0.9445	37	176	3450	24334	comp56503_c0,comp53507_c1,comp53985_c0,comp50569_c0,comp54157_c0,comp56354_c2,comp38061_c0,comp38792_c0,comp55536_c0,comp57505_c0,comp53933_c0,comp56524_c0,comp54538_c1,comp57301_c2,comp56200_c1,comp57389_c0,comp55561_c0,comp53731_c2,comp45628_c0,comp47059_c0,comp54335_c0,comp48714_c0,comp56277_c4,comp47507_c0,comp38043_c0,comp51030_c0,comp55804_c0,comp56146_c0,comp48055_c0,comp56140_c0,comp56594…
GO:0001934	positive regulation of protein phosphorylation	biological_process	0.070328	0.95216	5	176	279	24334	comp48055_c1,comp48055_c0,comp44465_c1,comp53985_c0,comp53450_c0
GO:0016486	peptide hormone processing	biological_process	0.070405	0.95219	1	176	5	24334	comp50954_c0
GO:0051150	regulation of smooth muscle cell differentiation	biological_process	0.070491	0.95234	1	176	7	24334	comp54359_c0
GO:1901681	sulfur compound binding	molecular_function	0.070651	0.953	3	176	103	24334	comp50465_c2,comp57594_c0,comp53450_c0
GO:0008191	metalloendopeptidase inhibitor activity	molecular_function	0.07084	0.953	1	176	14	24334	comp50510_c0
GO:0010576	metalloenzyme regulator activity	molecular_function	0.07084	0.953	1	176	14	24334	comp50510_c0
GO:0048551	metalloenzyme inhibitor activity	molecular_function	0.07084	0.953	1	176	14	24334	comp50510_c0
GO:0070252	actin-mediated cell contraction	biological_process	0.070978	0.95385	1	176	13	24334	comp56277_c5
GO:0072669	tRNA-splicing ligase complex	cellular_component	0.071326	0.95572	1	176	6	24334	comp52820_c3
GO:0009211	pyrimidine deoxyribonucleoside triphosphate metabolic process	biological_process	0.071339	0.95572	1	176	8	24334	comp57204_c0
GO:0051656	establishment of organelle localization	biological_process	0.071353	0.95572	3	176	94	24334	comp53410_c3,comp56354_c2,comp56354_c1
GO:0043542	endothelial cell migration	biological_process	0.071417	0.95572	2	176	55	24334	comp53410_c3,comp53450_c0
GO:0043121	neurotrophin binding	molecular_function	0.071691	0.95834	1	176	5	24334	comp50954_c0
GO:0014823	response to activity	biological_process	0.07192	0.95834	1	176	8	24334	comp57389_c0
GO:0005887	integral to plasma membrane	cellular_component	0.071935	0.95834	7	176	492	24334	comp50465_c2,comp53731_c2,comp54157_c0,comp47507_c0,comp53985_c0,comp53254_c0,comp53450_c0
GO:0014909	smooth muscle cell migration	biological_process	0.071961	0.95834	1	176	12	24334	comp48767_c0
GO:0030502	negative regulation of bone mineralization	biological_process	0.072066	0.95834	1	176	8	24334	comp57389_c0
GO:0070168	negative regulation of biomineral tissue development	biological_process	0.072066	0.95834	1	176	8	24334	comp57389_c0
GO:0046789	host cell surface receptor binding	molecular_function	0.072219	0.95938	1	176	9	24334	comp45318_c0
GO:0050678	regulation of epithelial cell proliferation	biological_process	0.072411	0.95938	3	176	134	24334	comp53450_c0,comp38793_c0,comp54359_c0
GO:0030010	establishment of cell polarity	biological_process	0.072631	0.95938	2	176	39	24334	comp53410_c3,comp54359_c0
GO:0021534	cell proliferation in hindbrain	biological_process	0.07265	0.95938	1	176	10	24334	comp54359_c0
GO:0021924	cell proliferation in external granule layer	biological_process	0.07265	0.95938	1	176	10	24334	comp54359_c0
GO:0021930	cerebellar granule cell precursor proliferation	biological_process	0.07265	0.95938	1	176	10	24334	comp54359_c0
GO:0032891	negative regulation of organic acid transport	biological_process	0.072672	0.95938	1	176	9	24334	comp53450_c0
GO:0042993	positive regulation of transcription factor import into nucleus	biological_process	0.073089	0.96165	1	176	6	24334	comp56354_c0
GO:0033500	carbohydrate homeostasis	biological_process	0.073141	0.96165	2	176	66	24334	comp57389_c0,comp56503_c0
GO:0042593	glucose homeostasis	biological_process	0.073141	0.96165	2	176	66	24334	comp56503_c0,comp57389_c0
GO:0004857	enzyme inhibitor activity	molecular_function	0.073216	0.96165	5	176	299	24334	comp50954_c0,comp50510_c0,comp56200_c1,comp55808_c0,comp48055_c1
GO:0046812	host cell surface binding	molecular_function	0.073222	0.96165	1	176	10	24334	comp45318_c0
GO:0000160	phosphorelay signal transduction system	biological_process	0.073522	0.96459	2	176	53	24334	comp49113_c0,comp57082_c1
GO:0051304	chromosome separation	biological_process	0.073622	0.9649	1	176	9	24334	comp53933_c0
GO:0031440	regulation of mRNA 3'-end processing	biological_process	0.073856	0.96498	1	176	5	24334	comp56524_c0
GO:0031442	positive regulation of mRNA 3'-end processing	biological_process	0.073856	0.96498	1	176	5	24334	comp56524_c0
GO:0050685	positive regulation of mRNA processing	biological_process	0.073856	0.96498	1	176	5	24334	comp56524_c0
GO:0030139	endocytic vesicle	cellular_component	0.074402	0.97112	2	176	42	24334	comp50584_c0,comp53410_c3
GO:0030509	BMP signaling pathway	biological_process	0.074615	0.9729	2	176	53	24334	comp38043_c0,comp53985_c0
GO:0051541	elastin metabolic process	biological_process	0.075033	0.9761	1	176	5	24334	comp57389_c0
GO:0043619	regulation of transcription from RNA polymerase II promoter in response to oxidative stress	biological_process	0.075052	0.9761	1	176	3	24334	comp57389_c0
GO:0046883	regulation of hormone secretion	biological_process	0.07509	0.9761	2	176	71	24334	comp54446_c2,comp57389_c0
GO:0031123	RNA 3'-end processing	biological_process	0.075176	0.97622	2	176	47	24334	comp56524_c0,comp57230_c1
GO:0009991	response to extracellular stimulus	biological_process	0.075507	0.97951	3	176	116	24334	comp48055_c0,comp54446_c2,comp48055_c1
GO:0010333	terpene synthase activity	molecular_function	0.075759	0.98096	1	176	6	24334	comp47969_c0
GO:0030856	regulation of epithelial cell differentiation	biological_process	0.07578	0.98096	2	176	47	24334	comp54439_c0,comp57301_c0
GO:0045132	meiotic chromosome segregation	biological_process	0.075927	0.98096	1	176	14	24334	comp53933_c0
GO:0010604	positive regulation of macromolecule metabolic process	biological_process	0.075927	0.98096	13	176	1012	24334	comp56503_c0,comp53985_c0,comp45536_c0,comp48055_c0,comp48714_c0,comp53933_c0,comp48055_c1,comp38043_c0,comp53450_c0,comp56524_c0,comp44465_c1,comp57389_c0,comp54359_c0
GO:0017048	Rho GTPase binding	molecular_function	0.076324	0.98508	2	176	60	24334	comp56354_c0,comp57301_c0
GO:0046889	positive regulation of lipid biosynthetic process	biological_process	0.076497	0.98632	1	176	12	24334	comp53985_c0
GO:0008982	protein-N(PI)-phosphohistidine-sugar phosphotransferase activity	molecular_function	0.076967	0.99036	1	176	13	24334	comp49113_c0
GO:0009357	protein-N(PI)-phosphohistidine-sugar phosphotransferase complex	cellular_component	0.076967	0.99036	1	176	13	24334	comp49113_c0
GO:0035051	cardiocyte differentiation	biological_process	0.077259	0.99312	1	176	20	24334	comp56277_c5
GO:0060986	endocrine hormone secretion	biological_process	0.077464	0.99474	1	176	10	24334	comp54446_c2
GO:0042127	regulation of cell proliferation	biological_process	0.077546	0.9948	8	176	565	24334	comp57389_c0,comp48767_c0,comp38793_c0,comp54359_c0,comp53450_c0,comp54349_c0,comp56524_c0,comp53985_c0
GO:0007018	microtubule-based movement	biological_process	0.077747	0.99637	4	176	161	24334	comp57696_c0,comp57301_c2,comp53400_c0,comp57389_c0
GO:0042327	positive regulation of phosphorylation	biological_process	0.077864	0.99686	5	176	292	24334	comp53450_c0,comp53985_c0,comp44465_c1,comp48055_c0,comp48055_c1
GO:0021680	cerebellar Purkinje cell layer development	biological_process	0.078301	1	1	176	13	24334	comp48055_c0
GO:0014812	muscle cell migration	biological_process	0.078333	1	1	176	17	24334	comp48767_c0
GO:0016901	oxidoreductase activity, acting on the CH-OH group of donors, quinone or similar compound as acceptor	molecular_function	0.078526	1	1	176	11	24334	comp53546_c0
GO:0046328	regulation of JNK cascade	biological_process	0.078772	1	2	176	66	24334	comp53731_c2,comp50465_c2
GO:0051241	negative regulation of multicellular organismal process	biological_process	0.078776	1	3	176	125	24334	comp53450_c0,comp50954_c0,comp57389_c0
GO:0050820	positive regulation of coagulation	biological_process	0.07912	1	1	176	8	24334	comp53450_c0
GO:0010596	negative regulation of endothelial cell migration	biological_process	0.079215	1	1	176	5	24334	comp53450_c0
GO:0050886	endocrine process	biological_process	0.080041	1	1	176	12	24334	comp54446_c2
GO:0031639	plasminogen activation	biological_process	0.080188	1	1	176	5	24334	comp53450_c0
GO:0043028	cysteine-type endopeptidase regulator activity involved in apoptotic process	molecular_function	0.080313	1	1	176	17	24334	comp48055_c1
GO:0051707	response to other organism	biological_process	0.080429	1	4	176	198	24334	comp50040_c1,comp53507_c1,comp54538_c1,comp54335_c0
GO:0071480	cellular response to gamma radiation	biological_process	0.080484	1	1	176	11	24334	comp38043_c0
GO:0043029	T cell homeostasis	biological_process	0.080601	1	1	176	8	24334	comp44815_c0
GO:0033645	host cell endomembrane system	cellular_component	0.080928	1	1	176	5	24334	comp54538_c1
GO:0044165	host cell endoplasmic reticulum	cellular_component	0.080928	1	1	176	5	24334	comp54538_c1
GO:0044167	host cell endoplasmic reticulum membrane	cellular_component	0.080928	1	1	176	5	24334	comp54538_c1
GO:0044385	integral to membrane of host cell	cellular_component	0.080928	1	1	176	5	24334	comp54538_c1
GO:0044386	integral to host endoplasmic reticulum membrane	cellular_component	0.080928	1	1	176	5	24334	comp54538_c1
GO:0070507	regulation of microtubule cytoskeleton organization	biological_process	0.080944	1	2	176	57	24334	comp57301_c0,comp34465_c0
GO:0031226	intrinsic to plasma membrane	cellular_component	0.081076	1	7	176	507	24334	comp53731_c2,comp54157_c0,comp47507_c0,comp53985_c0,comp53450_c0,comp53254_c0,comp50465_c2
GO:0007195	adenylate cyclase-inhibiting dopamine receptor signaling pathway	biological_process	0.081363	1	1	176	13	24334	comp56354_c0
GO:0043270	positive regulation of ion transport	biological_process	0.081469	1	2	176	55	24334	comp44411_c0,comp53410_c3
GO:0032799	low-density lipoprotein receptor particle metabolic process	biological_process	0.081832	1	1	176	3	24334	comp50954_c0
GO:0021575	hindbrain morphogenesis	biological_process	0.081935	1	1	176	16	24334	comp48055_c0
GO:0021587	cerebellum morphogenesis	biological_process	0.081935	1	1	176	16	24334	comp48055_c0
GO:0030073	insulin secretion	biological_process	0.081937	1	2	176	70	24334	comp54446_c2,comp57389_c0
GO:0000768	syncytium formation by plasma membrane fusion	biological_process	0.081947	1	1	176	4	24334	comp53410_c3
GO:0006949	syncytium formation	biological_process	0.081947	1	1	176	4	24334	comp53410_c3
GO:0007520	myoblast fusion	biological_process	0.081947	1	1	176	4	24334	comp53410_c3
GO:0051781	positive regulation of cell division	biological_process	0.08229	1	1	176	13	24334	comp54359_c0
GO:0043234	protein complex	cellular_component	0.082384	1	55	176	5369	24334	comp48055_c1,comp54439_c0,comp34465_c0,comp56354_c0,comp48055_c0,comp55392_c1,comp57696_c0,comp50598_c1,comp49113_c0,comp52820_c3,comp56354_c1,comp35305_c0,comp53400_c0,comp44165_c0,comp56963_c0,comp53450_c0,comp45727_c0,comp51228_c0,comp56662_c5,comp44411_c0,comp51296_c0,comp47059_c0,comp47507_c0,comp55804_c0,comp57553_c0,comp53933_c0,comp56277_c5,comp53957_c0,comp57530_c0,comp57301_c2,comp56200…
GO:0017017	MAP kinase tyrosine/serine/threonine phosphatase activity	molecular_function	0.08251	1	1	176	10	24334	comp48305_c0
GO:0033549	MAP kinase phosphatase activity	molecular_function	0.08251	1	1	176	10	24334	comp48305_c0
GO:0021695	cerebellar cortex development	biological_process	0.082592	1	1	176	16	24334	comp48055_c0
GO:0046513	ceramide biosynthetic process	biological_process	0.082821	1	1	176	10	24334	comp53985_c0
GO:0090316	positive regulation of intracellular protein transport	biological_process	0.08323	1	2	176	53	24334	comp56354_c0,comp54359_c0
GO:0030326	embryonic limb morphogenesis	biological_process	0.083519	1	1	176	26	24334	comp54359_c0
GO:0035113	embryonic appendage morphogenesis	biological_process	0.083519	1	1	176	26	24334	comp54359_c0
GO:0071496	cellular response to external stimulus	biological_process	0.083528	1	3	176	112	24334	comp54446_c2,comp48055_c1,comp48055_c0
GO:0043032	positive regulation of macrophage activation	biological_process	0.083774	1	1	176	5	24334	comp53450_c0
GO:0016192	vesicle-mediated transport	biological_process	0.083831	1	12	176	757	24334	comp53450_c0,comp56354_c2,comp57472_c0,comp53410_c3,comp56354_c1,comp54359_c0,comp56503_c0,comp48055_c0,comp56475_c1,comp56354_c0,comp50584_c0,comp21031_c0
GO:0032270	positive regulation of cellular protein metabolic process	biological_process	0.083924	1	6	176	367	24334	comp44465_c1,comp45536_c0,comp48055_c0,comp53985_c0,comp53450_c0,comp48055_c1
GO:0044446	intracellular organelle part	cellular_component	0.083974	1	56	176	5300	24334	comp54439_c0,comp48055_c1,comp34465_c0,comp56354_c0,comp50584_c0,comp55392_c1,comp50598_c1,comp57696_c0,comp44815_c0,comp33233_c0,comp48055_c0,comp56354_c1,comp56778_c0,comp35305_c0,comp53400_c0,comp49115_c0,comp44445_c0,comp56963_c0,comp48370_c0,comp44165_c0,comp56277_c4,comp56662_c5,comp44411_c0,comp48714_c0,comp51228_c0,comp54335_c0,comp47059_c0,comp51296_c0,comp55369_c0,comp54162_c0,comp51439…
GO:0046639	negative regulation of alpha-beta T cell differentiation	biological_process	0.08482	1	1	176	8	24334	comp54359_c0
GO:0007140	male meiosis	biological_process	0.084902	1	1	176	21	24334	comp44465_c1
GO:0045737	positive regulation of cyclin-dependent protein kinase activity	biological_process	0.08493	1	1	176	11	24334	comp44465_c1
GO:0050827	toxin receptor binding	molecular_function	0.085303	1	1	176	3	24334	comp54538_c1
GO:0051609	inhibition of neurotransmitter uptake	biological_process	0.085303	1	1	176	3	24334	comp54538_c1
GO:0017038	protein import	biological_process	0.08542	1	5	176	207	24334	comp54359_c0,comp50569_c0,comp56354_c0,comp56354_c2,comp44165_c0
GO:0046636	negative regulation of alpha-beta T cell activation	biological_process	0.085847	1	1	176	9	24334	comp54359_c0
GO:0005737	cytoplasm	cellular_component	0.086072	1	62	176	5775	24334	comp55402_c0,comp50982_c0,comp56503_c0,comp53507_c1,comp52361_c0,comp53797_c0,comp50569_c0,comp50465_c2,comp56354_c2,comp42115_c0,comp42115_c2,comp38061_c0,comp34715_c0,comp53254_c0,comp54446_c2,comp56277_c5,comp48572_c0,comp53957_c0,comp21031_c0,comp53933_c0,comp56638_c1,comp53410_c3,comp44465_c1,comp54049_c0,comp55190_c1,comp56200_c1,comp57389_c0,comp45628_c0,comp51296_c0,comp47059_c0,comp54335…
GO:0034097	response to cytokine stimulus	biological_process	0.086232	1	3	176	109	24334	comp38043_c0,comp54316_c0,comp57389_c0
GO:0032906	transforming growth factor beta2 production	biological_process	0.086281	1	1	176	6	24334	comp57389_c0
GO:0032909	regulation of transforming growth factor beta2 production	biological_process	0.086281	1	1	176	6	24334	comp57389_c0
GO:0015718	monocarboxylic acid transport	biological_process	0.086461	1	2	176	72	24334	comp53507_c1,comp53450_c0
GO:0017160	Ral GTPase binding	molecular_function	0.086595	1	1	176	4	24334	comp56354_c0
GO:0032615	interleukin-12 production	biological_process	0.087178	1	1	176	8	24334	comp53450_c0
GO:0032655	regulation of interleukin-12 production	biological_process	0.087178	1	1	176	8	24334	comp53450_c0
GO:0005874	microtubule	cellular_component	0.087456	1	5	176	219	24334	comp57301_c2,comp53400_c0,comp34465_c0,comp53797_c0,comp57696_c0
GO:0061024	membrane organization	biological_process	0.087526	1	6	176	302	24334	comp57472_c0,comp56354_c2,comp53450_c0,comp57594_c0,comp56354_c0,comp56354_c1
GO:0048038	quinone binding	molecular_function	0.087734	1	1	176	15	24334	comp53546_c0
GO:0010468	regulation of gene expression	biological_process	0.088316	1	33	176	3127	24334	comp53933_c0,comp54538_c1,comp56524_c0,comp57389_c0,comp57301_c2,comp56200_c1,comp53797_c0,comp56503_c0,comp53985_c0,comp53507_c1,comp50569_c0,comp38061_c0,comp54157_c0,comp56354_c2,comp55536_c0,comp38792_c0,comp56140_c0,comp45536_c0,comp54439_c0,comp56594_c0,comp56354_c0,comp56963_c0,comp53450_c0,comp43249_c0,comp54359_c0,comp54335_c0,comp47059_c0,comp53731_c2,comp48714_c0,comp55804_c0,comp56146…
GO:0007019	microtubule depolymerization	biological_process	0.088521	1	1	176	13	24334	comp34465_c0
GO:0006643	membrane lipid metabolic process	biological_process	0.088522	1	4	176	175	24334	comp57553_c0,comp51296_c0,comp45318_c0,comp53985_c0
GO:0006110	regulation of glycolysis	biological_process	0.08873	1	1	176	12	24334	comp57389_c0
GO:0043025	neuronal cell body	cellular_component	0.088833	1	3	176	136	24334	comp56354_c1,comp57738_c0,comp56354_c2
GO:0009798	axis specification	biological_process	0.089402	1	1	176	12	24334	comp54359_c0
GO:0031638	zymogen activation	biological_process	0.089507	1	1	176	6	24334	comp53450_c0
GO:0051090	regulation of sequence-specific DNA binding transcription factor activity	biological_process	0.08977	1	3	176	138	24334	comp54359_c0,comp56354_c0,comp53731_c2
GO:0006887	exocytosis	biological_process	0.08986	1	3	176	136	24334	comp56354_c1,comp56354_c2,comp48055_c0
GO:0014855	striated muscle cell proliferation	biological_process	0.089872	1	1	176	20	24334	comp54359_c0
GO:0032060	bleb assembly	biological_process	0.089991	1	1	176	8	24334	comp44411_c0
GO:0016853	isomerase activity	molecular_function	0.090095	1	5	176	229	24334	comp53852_c0,comp55392_c1,comp55402_c0,comp53933_c0,comp54446_c2
GO:0009219	pyrimidine deoxyribonucleotide metabolic process	biological_process	0.090431	1	1	176	11	24334	comp57204_c0
GO:0009200	deoxyribonucleoside triphosphate metabolic process	biological_process	0.090709	1	1	176	12	24334	comp57204_c0
GO:0006312	mitotic recombination	biological_process	0.091068	1	1	176	9	24334	comp53933_c0
GO:0016838	carbon-oxygen lyase activity, acting on phosphates	molecular_function	0.091191	1	1	176	9	24334	comp47969_c0
GO:0034673	inhibin-betaglycan-ActRII complex	cellular_component	0.09122	1	1	176	3	24334	comp54349_c0
GO:0009251	glucan catabolic process	biological_process	0.091311	1	1	176	11	24334	comp49113_c0
GO:0070206	protein trimerization	biological_process	0.091538	1	1	176	12	24334	comp51379_c0
GO:0031988	membrane-bounded vesicle	cellular_component	0.091666	1	7	176	382	24334	comp48055_c0,comp53410_c3,comp50954_c0,comp56277_c5,comp48370_c0,comp53450_c0,comp50584_c0
GO:0090303	positive regulation of wound healing	biological_process	0.091806	1	1	176	11	24334	comp44411_c0
GO:0004748	ribonucleoside-diphosphate reductase activity, thioredoxin disulfide as acceptor	molecular_function	0.092356	1	1	176	11	24334	comp50598_c1
GO:0005971	ribonucleoside-diphosphate reductase complex	cellular_component	0.092356	1	1	176	11	24334	comp50598_c1
GO:0016728	oxidoreductase activity, acting on CH or CH2 groups, disulfide as acceptor	molecular_function	0.092356	1	1	176	11	24334	comp50598_c1
GO:0032869	cellular response to insulin stimulus	biological_process	0.092449	1	2	176	59	24334	comp54446_c2,comp50482_c0
GO:0004848	ureidoglycolate hydrolase activity	molecular_function	0.092844	1	1	176	6	24334	comp54775_c0
GO:0051704	multi-organism process	biological_process	0.092859	1	17	176	1487	24334	comp45318_c0,comp57204_c0,comp57696_c0,comp57505_c0,comp57705_c0,comp53933_c0,comp54538_c1,comp50631_c0,comp53450_c0,comp52361_c0,comp53507_c1,comp54335_c0,comp51228_c0,comp50954_c0,comp50040_c1,comp57519_c3,comp51275_c0
GO:0043902	positive regulation of multi-organism process	biological_process	0.093036	1	1	176	17	24334	comp53933_c0
GO:0004308	exo-alpha-sialidase activity	molecular_function	0.09319	1	1	176	13	24334	comp45318_c0
GO:0016997	alpha-sialidase activity	molecular_function	0.09319	1	1	176	13	24334	comp45318_c0
GO:0003916	DNA topoisomerase activity	molecular_function	0.093309	1	2	176	52	24334	comp54446_c2,comp53933_c0
GO:0010605	negative regulation of macromolecule metabolic process	biological_process	0.093314	1	10	176	721	24334	comp56354_c0,comp47059_c0,comp45536_c0,comp54446_c2,comp54359_c0,comp55804_c0,comp56146_c0,comp53450_c0,comp38043_c0,comp50954_c0
GO:0048365	Rac GTPase binding	molecular_function	0.093893	1	1	176	15	24334	comp56354_c0
GO:0045581	negative regulation of T cell differentiation	biological_process	0.093896	1	1	176	9	24334	comp54359_c0
GO:0015145	monosaccharide transmembrane transporter activity	molecular_function	0.094296	1	1	176	7	24334	comp48370_c0
GO:0030195	negative regulation of blood coagulation	biological_process	0.094365	1	1	176	14	24334	comp53450_c0
GO:1900047	negative regulation of hemostasis	biological_process	0.094365	1	1	176	14	24334	comp53450_c0
GO:0031111	negative regulation of microtubule polymerization or depolymerization	biological_process	0.094429	1	1	176	13	24334	comp34465_c0
GO:0051581	negative regulation of neurotransmitter uptake	biological_process	0.094561	1	1	176	5	24334	comp54538_c1
GO:0050673	epithelial cell proliferation	biological_process	0.094618	1	3	176	152	24334	comp53450_c0,comp54359_c0,comp38793_c0
GO:0008544	epidermis development	biological_process	0.094808	1	2	176	59	24334	comp54439_c0,comp57301_c0
GO:2000191	regulation of fatty acid transport	biological_process	0.095003	1	1	176	14	24334	comp53450_c0
GO:0004867	serine-type endopeptidase inhibitor activity	molecular_function	0.095249	1	2	176	76	24334	comp50954_c0,comp56200_c1
GO:0030513	positive regulation of BMP signaling pathway	biological_process	0.095267	1	1	176	15	24334	comp53985_c0
GO:0000982	RNA polymerase II core promoter proximal region sequence-specific DNA binding transcription factor activity	molecular_function	0.095322	1	2	176	48	24334	comp57389_c0,comp38043_c0
GO:0043499	eukaryotic cell surface binding	molecular_function	0.095437	1	1	176	8	24334	comp53450_c0
GO:0044702	single organism reproductive process	biological_process	0.095623	1	4	176	205	24334	comp54931_c0,comp51439_c0,comp54446_c2,comp55256_c0
GO:0043085	positive regulation of catalytic activity	biological_process	0.095752	1	6	176	421	24334	comp53985_c0,comp53450_c0,comp48055_c0,comp44465_c1,comp48055_c1,comp38793_c0
GO:0016538	cyclin-dependent protein serine/threonine kinase regulator activity	molecular_function	0.095876	1	1	176	18	24334	comp58162_c0
GO:0043588	skin development	biological_process	0.096142	1	2	176	60	24334	comp54439_c0,comp57301_c0
GO:0043408	regulation of MAPK cascade	biological_process	0.096165	1	4	176	250	24334	comp50465_c2,comp53985_c0,comp53450_c0,comp53731_c2
GO:0042130	negative regulation of T cell proliferation	biological_process	0.096669	1	1	176	11	24334	comp54359_c0
GO:0044297	cell body	cellular_component	0.096677	1	3	176	141	24334	comp56354_c2,comp56354_c1,comp57738_c0
GO:0006265	DNA topological change	biological_process	0.096958	1	2	176	53	24334	comp53933_c0,comp54446_c2
GO:0045861	negative regulation of proteolysis	biological_process	0.09744	1	1	176	14	24334	comp54359_c0
GO:0016893	endonuclease activity, active with either ribo- or deoxyribonucleic acids and producing 5'-phosphomonoesters	molecular_function	0.097764	1	3	176	122	24334	comp57505_c0,comp51030_c0,comp50982_c0
GO:0043030	regulation of macrophage activation	biological_process	0.098215	1	1	176	8	24334	comp53450_c0
GO:0001938	positive regulation of endothelial cell proliferation	biological_process	0.098409	1	1	176	26	24334	comp38793_c0
GO:0031091	platelet alpha granule	cellular_component	0.098422	1	1	176	11	24334	comp53450_c0
GO:0043470	regulation of carbohydrate catabolic process	biological_process	0.098659	1	1	176	14	24334	comp57389_c0
GO:0043471	regulation of cellular carbohydrate catabolic process	biological_process	0.098659	1	1	176	14	24334	comp57389_c0
GO:0000288	nuclear-transcribed mRNA catabolic process, deadenylation-dependent decay	biological_process	0.098819	1	1	176	11	24334	comp56524_c0
GO:0008320	protein transmembrane transporter activity	molecular_function	0.098879	1	1	176	9	24334	comp56200_c1
GO:0009526	plastid envelope	cellular_component	0.098879	1	1	176	9	24334	comp56200_c1
GO:0009941	chloroplast envelope	cellular_component	0.098879	1	1	176	9	24334	comp56200_c1
GO:0015450	P-P-bond-hydrolysis-driven protein transmembrane transporter activity	molecular_function	0.098879	1	1	176	9	24334	comp56200_c1
GO:0051580	regulation of neurotransmitter uptake	biological_process	0.098908	1	1	176	8	24334	comp54538_c1
GO:0004800	thyroxine 5'-deiodinase activity	molecular_function	0.099082	1	1	176	6	24334	comp33233_c0
GO:0045335	phagocytic vesicle	cellular_component	0.099521	1	1	176	15	24334	comp53410_c3
GO:0016887	ATPase activity	molecular_function	0.099563	1	10	176	649	24334	comp21031_c0,comp53933_c0,comp56277_c5,comp48055_c0,comp53507_c1,comp54446_c2,comp56354_c1,comp53400_c0,comp56354_c2,comp53410_c3
GO:0032872	regulation of stress-activated MAPK cascade	biological_process	0.099614	1	2	176	79	24334	comp53731_c2,comp50465_c2
GO:0070371	ERK1 and ERK2 cascade	biological_process	0.099661	1	2	176	65	24334	comp50465_c2,comp53985_c0
GO:0006848	pyruvate transport	biological_process	0.099783	1	1	176	11	24334	comp53507_c1
GO:0006850	mitochondrial pyruvate transport	biological_process	0.099783	1	1	176	11	24334	comp53507_c1
GO:0016866	intramolecular transferase activity	molecular_function	0.099979	1	2	176	48	24334	comp53852_c0,comp55392_c1
GO:0030100	regulation of endocytosis	biological_process	0.10017	1	2	176	59	24334	comp50584_c0,comp53410_c3
GO:0043241	protein complex disassembly	biological_process	0.10072	1	2	176	61	24334	comp34465_c0,comp57301_c2
GO:0043536	positive regulation of blood vessel endothelial cell migration	biological_process	0.10075	1	1	176	10	24334	comp53450_c0
GO:0003777	microtubule motor activity	molecular_function	0.10091	1	3	176	105	24334	comp57696_c0,comp53400_c0,comp57301_c2
GO:0045294	alpha-catenin binding	molecular_function	0.10119	1	1	176	5	24334	comp47059_c0
GO:0046627	negative regulation of insulin receptor signaling pathway	biological_process	0.10121	1	1	176	7	24334	comp50482_c0
GO:1900077	negative regulation of cellular response to insulin stimulus	biological_process	0.10121	1	1	176	7	24334	comp50482_c0
GO:0044247	cellular polysaccharide catabolic process	biological_process	0.10127	1	1	176	12	24334	comp49113_c0
GO:0007507	heart development	biological_process	0.10159	1	2	176	86	24334	comp56277_c5,comp44815_c0
GO:0016328	lateral plasma membrane	cellular_component	0.10178	1	1	176	12	24334	comp53410_c3
GO:0033690	positive regulation of osteoblast proliferation	biological_process	0.10187	1	1	176	13	24334	comp53985_c0
GO:0008217	regulation of blood pressure	biological_process	0.10205	1	1	176	22	24334	comp48714_c0
GO:0030863	cortical cytoskeleton	cellular_component	0.10215	1	2	176	49	24334	comp53410_c3,comp50598_c1
GO:0051145	smooth muscle cell differentiation	biological_process	0.1024	1	1	176	12	24334	comp54359_c0
GO:0061005	cell differentiation involved in kidney development	biological_process	0.10252	1	1	176	12	24334	comp54359_c0
GO:0030850	prostate gland development	biological_process	0.10254	1	1	176	15	24334	comp54359_c0
GO:0042306	regulation of protein import into nucleus	biological_process	0.10259	1	2	176	66	24334	comp54359_c0,comp56354_c0
GO:1900180	regulation of protein localization to nucleus	biological_process	0.10259	1	2	176	66	24334	comp56354_c0,comp54359_c0
GO:0004091	carboxylesterase activity	molecular_function	0.10262	1	1	176	5	24334	comp57392_c0
GO:0009628	response to abiotic stimulus	biological_process	0.10276	1	5	176	315	24334	comp38043_c0,comp54316_c0,comp57389_c0,comp48767_c0,comp44411_c0
GO:0001968	fibronectin binding	molecular_function	0.1029	1	1	176	5	24334	comp53450_c0
GO:0070302	regulation of stress-activated protein kinase signaling cascade	biological_process	0.10326	1	2	176	80	24334	comp53731_c2,comp50465_c2
GO:0044262	cellular carbohydrate metabolic process	biological_process	0.10336	1	8	176	444	24334	comp55808_c0,comp51564_c0,comp44411_c0,comp53797_c0,comp49113_c0,comp57389_c0,comp55804_c0,comp44445_c0
GO:0000255	allantoin metabolic process	biological_process	0.10362	1	1	176	11	24334	comp54775_c0
GO:0000256	allantoin catabolic process	biological_process	0.10362	1	1	176	11	24334	comp54775_c0
GO:0002526	acute inflammatory response	biological_process	0.10433	1	1	176	21	24334	comp38793_c0
GO:0061053	somite development	biological_process	0.10453	1	1	176	12	24334	comp54359_c0
GO:0051047	positive regulation of secretion	biological_process	0.10471	1	2	176	66	24334	comp54446_c2,comp57389_c0
GO:0043269	regulation of ion transport	biological_process	0.10473	1	3	176	154	24334	comp44411_c0,comp53410_c3,comp53450_c0
GO:0045620	negative regulation of lymphocyte differentiation	biological_process	0.10483	1	1	176	12	24334	comp54359_c0
GO:0034243	regulation of transcription elongation from RNA polymerase II promoter	biological_process	0.10487	1	1	176	11	24334	comp54359_c0
GO:0006266	DNA ligation	biological_process	0.10497	1	1	176	9	24334	comp53933_c0
GO:0010562	positive regulation of phosphorus metabolic process	biological_process	0.10522	1	5	176	329	24334	comp48055_c0,comp44465_c1,comp53985_c0,comp53450_c0,comp48055_c1
GO:0045937	positive regulation of phosphate metabolic process	biological_process	0.10522	1	5	176	329	24334	comp48055_c1,comp48055_c0,comp44465_c1,comp53985_c0,comp53450_c0
GO:0030072	peptide hormone secretion	biological_process	0.10539	1	2	176	85	24334	comp54446_c2,comp57389_c0
GO:0003156	regulation of organ formation	biological_process	0.10567	1	1	176	14	24334	comp54359_c0
GO:0051091	positive regulation of sequence-specific DNA binding transcription factor activity	biological_process	0.10576	1	2	176	82	24334	comp53731_c2,comp54359_c0
GO:0070498	interleukin-1-mediated signaling pathway	biological_process	0.10578	1	1	176	7	24334	comp38043_c0
GO:0060317	cardiac epithelial to mesenchymal transition	biological_process	0.10579	1	1	176	7	24334	comp44815_c0
GO:0009059	macromolecule biosynthetic process	biological_process	0.10594	1	49	176	4927	24334	comp53933_c0,comp57705_c0,comp57505_c0,comp54349_c0,comp50533_c0,comp54538_c1,comp57389_c0,comp56200_c1,comp57301_c2,comp53797_c0,comp53985_c0,comp56503_c0,comp53507_c1,comp50569_c0,comp38061_c0,comp42115_c2,comp56354_c2,comp42115_c0,comp54157_c0,comp55536_c0,comp57519_c3,comp54446_c2,comp38792_c0,comp50598_c1,comp45318_c0,comp56140_c0,comp54439_c0,comp51564_c0,comp56594_c0,comp56354_c0,comp56963…
GO:0006355	regulation of transcription, DNA-dependent	biological_process	0.10607	1	29	176	2788	24334	comp48714_c0,comp50569_c0,comp56503_c0,comp47059_c0,comp53507_c1,comp53985_c0,comp54335_c0,comp53731_c2,comp55536_c0,comp38792_c0,comp38043_c0,comp55804_c0,comp56146_c0,comp54157_c0,comp56354_c2,comp47507_c0,comp38061_c0,comp56594_c0,comp56354_c0,comp53933_c0,comp54439_c0,comp56140_c0,comp57389_c0,comp56200_c1,comp57301_c2,comp54359_c0,comp54538_c1,comp56963_c0,comp43249_c0
GO:0007420	brain development	biological_process	0.10615	1	2	176	104	24334	comp48055_c0,comp54359_c0
GO:0031901	early endosome membrane	cellular_component	0.10648	1	1	176	13	24334	comp50584_c0
GO:0006913	nucleocytoplasmic transport	biological_process	0.10662	1	5	176	231	24334	comp44165_c0,comp56354_c2,comp50569_c0,comp54359_c0,comp56354_c0
GO:2001141	regulation of RNA biosynthetic process	biological_process	0.10708	1	29	176	2792	24334	comp38043_c0,comp56146_c0,comp55804_c0,comp54157_c0,comp56354_c2,comp38061_c0,comp47507_c0,comp55536_c0,comp38792_c0,comp53985_c0,comp56503_c0,comp53507_c1,comp47059_c0,comp54335_c0,comp53731_c2,comp48714_c0,comp50569_c0,comp56963_c0,comp54538_c1,comp43249_c0,comp57389_c0,comp54359_c0,comp57301_c2,comp56200_c1,comp56140_c0,comp56594_c0,comp56354_c0,comp53933_c0,comp54439_c0
GO:0006911	phagocytosis, engulfment	biological_process	0.10764	1	1	176	11	24334	comp53450_c0
GO:0051169	nuclear transport	biological_process	0.10813	1	5	176	232	24334	comp50569_c0,comp54359_c0,comp56354_c0,comp44165_c0,comp56354_c2
GO:0051148	negative regulation of muscle cell differentiation	biological_process	0.10886	1	1	176	21	24334	comp54359_c0
GO:0033655	host cell cytoplasm part	cellular_component	0.10895	1	1	176	8	24334	comp54538_c1
GO:0003870	5-aminolevulinate synthase activity	molecular_function	0.10903	1	1	176	10	24334	comp56277_c4
GO:0010874	regulation of cholesterol efflux	biological_process	0.10918	1	1	176	18	24334	comp54359_c0
GO:0021549	cerebellum development	biological_process	0.10974	1	1	176	25	24334	comp48055_c0
GO:0006917	induction of apoptosis	biological_process	0.10999	1	2	176	67	24334	comp53450_c0,comp54349_c0
GO:0032371	regulation of sterol transport	biological_process	0.11004	1	1	176	19	24334	comp54359_c0
GO:0032374	regulation of cholesterol transport	biological_process	0.11004	1	1	176	19	24334	comp54359_c0
GO:0032051	clathrin light chain binding	molecular_function	0.11026	1	1	176	7	24334	comp57472_c0
GO:0035107	appendage morphogenesis	biological_process	0.11083	1	1	176	31	24334	comp54359_c0
GO:0035108	limb morphogenesis	biological_process	0.11083	1	1	176	31	24334	comp54359_c0
GO:0050819	negative regulation of coagulation	biological_process	0.11108	1	1	176	16	24334	comp53450_c0
GO:0033628	regulation of cell adhesion mediated by integrin	biological_process	0.11131	1	1	176	17	24334	comp48767_c0
GO:0022037	metencephalon development	biological_process	0.11195	1	1	176	26	24334	comp48055_c0
GO:0002682	regulation of immune system process	biological_process	0.11201	1	5	176	286	24334	comp53450_c0,comp52372_c0,comp54359_c0,comp54316_c0,comp57389_c0
GO:0015909	long-chain fatty acid transport	biological_process	0.11244	1	1	176	21	24334	comp53450_c0
GO:0009725	response to hormone stimulus	biological_process	0.1128	1	4	176	227	24334	comp38043_c0,comp56503_c0,comp50482_c0,comp54446_c2
GO:0060341	regulation of cellular localization	biological_process	0.11289	1	5	176	313	24334	comp54359_c0,comp54446_c2,comp56354_c0,comp57389_c0,comp53410_c3
GO:0002790	peptide secretion	biological_process	0.11319	1	2	176	93	24334	comp57389_c0,comp54446_c2
GO:0030097	hemopoiesis	biological_process	0.1132	1	3	176	138	24334	comp57389_c0,comp54359_c0,comp53410_c3
GO:0051589	negative regulation of neurotransmitter transport	biological_process	0.11321	1	1	176	13	24334	comp54538_c1
GO:0044724	single-organism carbohydrate catabolic process	biological_process	0.11363	1	3	176	125	24334	comp57389_c0,comp49113_c0,comp55804_c0
GO:0007254	JNK cascade	biological_process	0.11369	1	2	176	79	24334	comp53731_c2,comp50465_c2
GO:0032640	tumor necrosis factor production	biological_process	0.11393	1	1	176	15	24334	comp53450_c0
GO:0032680	regulation of tumor necrosis factor production	biological_process	0.11393	1	1	176	15	24334	comp53450_c0
GO:0071706	tumor necrosis factor superfamily cytokine production	biological_process	0.11393	1	1	176	15	24334	comp53450_c0
GO:0043605	cellular amide catabolic process	biological_process	0.11396	1	1	176	14	24334	comp54775_c0
GO:0045616	regulation of keratinocyte differentiation	biological_process	0.11414	1	1	176	13	24334	comp57301_c0
GO:0051149	positive regulation of muscle cell differentiation	biological_process	0.11425	1	1	176	21	24334	comp54359_c0
GO:0010955	negative regulation of protein processing	biological_process	0.11447	1	1	176	4	24334	comp53450_c0
GO:0030243	cellulose metabolic process	biological_process	0.11476	1	1	176	10	24334	comp49113_c0
GO:0004673	protein histidine kinase activity	molecular_function	0.11501	1	2	176	61	24334	comp57082_c1,comp49113_c0
GO:0009365	protein histidine kinase complex	cellular_component	0.11501	1	2	176	61	24334	comp49113_c0,comp57082_c1
GO:0043618	regulation of transcription from RNA polymerase II promoter in response to stress	biological_process	0.11507	1	1	176	9	24334	comp57389_c0
GO:0043620	regulation of DNA-dependent transcription in response to stress	biological_process	0.11507	1	1	176	9	24334	comp57389_c0
GO:0007283	spermatogenesis	biological_process	0.11631	1	2	176	54	24334	comp51439_c0,comp55256_c0
GO:0048232	male gamete generation	biological_process	0.11631	1	2	176	54	24334	comp55256_c0,comp51439_c0
GO:0009605	response to external stimulus	biological_process	0.11676	1	6	176	441	24334	comp49113_c0,comp53450_c0,comp48055_c0,comp56354_c2,comp48055_c1,comp54446_c2
GO:0016749	N-succinyltransferase activity	molecular_function	0.11679	1	1	176	14	24334	comp56277_c4
GO:0043123	positive regulation of I-kappaB kinase/NF-kappaB cascade	biological_process	0.1168	1	2	176	55	24334	comp56354_c0,comp45536_c0
GO:0040037	negative regulation of fibroblast growth factor receptor signaling pathway	biological_process	0.11695	1	1	176	8	24334	comp53450_c0
GO:0004312	fatty acid synthase activity	molecular_function	0.11702	1	1	176	18	24334	comp51296_c0
GO:0042393	histone binding	molecular_function	0.11715	1	2	176	60	24334	comp49577_c0,comp55808_c0
GO:0010556	regulation of macromolecule biosynthetic process	biological_process	0.11726	1	31	176	3006	24334	comp55536_c0,comp38792_c0,comp54446_c2,comp38043_c0,comp56146_c0,comp55804_c0,comp56354_c2,comp54157_c0,comp38061_c0,comp47507_c0,comp48714_c0,comp50569_c0,comp56503_c0,comp53507_c1,comp53985_c0,comp47059_c0,comp54335_c0,comp53731_c2,comp57389_c0,comp57301_c2,comp54359_c0,comp56200_c1,comp54538_c1,comp56963_c0,comp53450_c0,comp43249_c0,comp56594_c0,comp56354_c0,comp53933_c0,comp54439_c0,comp56140…
GO:0010869	regulation of receptor biosynthetic process	biological_process	0.11774	1	1	176	6	24334	comp57389_c0
GO:0032800	receptor biosynthetic process	biological_process	0.11774	1	1	176	6	24334	comp57389_c0
GO:0019904	protein domain specific binding	molecular_function	0.11818	1	5	176	272	24334	comp53400_c0,comp48055_c1,comp49113_c0,comp45536_c0,comp48055_c0
GO:0015144	carbohydrate transmembrane transporter activity	molecular_function	0.11831	1	2	176	59	24334	comp49113_c0,comp48370_c0
GO:1901476	carbohydrate transporter activity	molecular_function	0.11831	1	2	176	59	24334	comp49113_c0,comp48370_c0
GO:0046885	regulation of hormone biosynthetic process	biological_process	0.1185	1	1	176	16	24334	comp57389_c0
GO:2000179	positive regulation of neural precursor cell proliferation	biological_process	0.11865	1	1	176	16	24334	comp54359_c0
GO:0051924	regulation of calcium ion transport	biological_process	0.11871	1	2	176	59	24334	comp44411_c0,comp53410_c3
GO:0044448	cell cortex part	cellular_component	0.11872	1	3	176	116	24334	comp50598_c1,comp53410_c3,comp51228_c0
GO:0051247	positive regulation of protein metabolic process	biological_process	0.11885	1	6	176	402	24334	comp44465_c1,comp45536_c0,comp48055_c0,comp53450_c0,comp53985_c0,comp48055_c1
GO:0006139	nucleobase-containing compound metabolic process	biological_process	0.1191	1	61	176	6257	24334	comp56354_c0,comp56594_c0,comp54439_c0,comp48055_c1,comp57801_c2,comp54775_c0,comp50598_c1,comp55392_c1,comp48055_c0,comp45318_c0,comp56140_c0,comp53400_c0,comp57778_c0,comp54359_c0,comp56963_c0,comp55256_c0,comp44445_c0,comp43249_c0,comp44411_c0,comp56662_c5,comp48714_c0,comp56277_c4,comp47059_c0,comp56602_c0,comp54335_c0,comp53731_c2,comp45628_c0,comp51030_c0,comp55368_c3,comp38043_c0,comp56146…
GO:0043271	negative regulation of ion transport	biological_process	0.11919	1	1	176	19	24334	comp53450_c0
GO:0010518	positive regulation of phospholipase activity	biological_process	0.11957	1	1	176	19	24334	comp53985_c0
GO:0050832	defense response to fungus	biological_process	0.11979	1	1	176	12	24334	comp53507_c1
GO:0033293	monocarboxylic acid binding	molecular_function	0.12033	1	1	176	22	24334	comp50040_c1
GO:0005048	signal sequence binding	molecular_function	0.12051	1	1	176	13	24334	comp44165_c0
GO:0031554	regulation of DNA-dependent transcription, termination	biological_process	0.12055	1	1	176	11	24334	comp57301_c2
GO:0031555	transcriptional attenuation	biological_process	0.12055	1	1	176	11	24334	comp57301_c2
GO:0031556	transcriptional attenuation by ribosome	biological_process	0.12055	1	1	176	11	24334	comp57301_c2
GO:0001666	response to hypoxia	biological_process	0.12061	1	2	176	79	24334	comp48767_c0,comp57389_c0
GO:0036293	response to decreased oxygen levels	biological_process	0.12061	1	2	176	79	24334	comp48767_c0,comp57389_c0
GO:0048738	cardiac muscle tissue development	biological_process	0.12064	1	1	176	32	24334	comp56277_c5
GO:0009620	response to fungus	biological_process	0.12067	1	1	176	13	24334	comp53507_c1
GO:0030949	positive regulation of vascular endothelial growth factor receptor signaling pathway	biological_process	0.12069	1	1	176	12	24334	comp57389_c0
GO:0012502	induction of programmed cell death	biological_process	0.12114	1	2	176	72	24334	comp53450_c0,comp54349_c0
GO:0015886	heme transport	biological_process	0.12137	1	1	176	18	24334	comp57082_c1
GO:1901678	iron coordination entity transport	biological_process	0.12137	1	1	176	18	24334	comp57082_c1
GO:0017166	vinculin binding	molecular_function	0.1215	1	1	176	8	24334	comp47507_c0
GO:0004869	cysteine-type endopeptidase inhibitor activity	molecular_function	0.12153	1	1	176	30	24334	comp48055_c1
GO:0009394	2'-deoxyribonucleotide metabolic process	biological_process	0.12168	1	1	176	17	24334	comp57204_c0
GO:0019692	deoxyribose phosphate metabolic process	biological_process	0.12168	1	1	176	17	24334	comp57204_c0
GO:0015833	peptide transport	biological_process	0.12209	1	2	176	104	24334	comp54446_c2,comp57389_c0
GO:0070482	response to oxygen levels	biological_process	0.12215	1	2	176	80	24334	comp48767_c0,comp57389_c0
GO:0000280	nuclear division	biological_process	0.12233	1	4	176	164	24334	comp56354_c0,comp44445_c0,comp52361_c0,comp44815_c0
GO:0007067	mitosis	biological_process	0.12233	1	4	176	164	24334	comp56354_c0,comp44445_c0,comp52361_c0,comp44815_c0
GO:0015711	organic anion transport	biological_process	0.12238	1	4	176	207	24334	comp53507_c1,comp53450_c0,comp48370_c0,comp55804_c0
GO:0009892	negative regulation of metabolic process	biological_process	0.1231	1	10	176	771	24334	comp54359_c0,comp54446_c2,comp53450_c0,comp38043_c0,comp55804_c0,comp56146_c0,comp50954_c0,comp56354_c0,comp47059_c0,comp45536_c0
GO:0019842	vitamin binding	molecular_function	0.12324	1	2	176	61	24334	comp53852_c0,comp54335_c0
GO:0043535	regulation of blood vessel endothelial cell migration	biological_process	0.12346	1	1	176	21	24334	comp53450_c0
GO:0003810	protein-glutamine gamma-glutamyltransferase activity	molecular_function	0.12349	1	1	176	12	24334	comp56475_c1
GO:0048645	organ formation	biological_process	0.12363	1	1	176	20	24334	comp54359_c0
GO:0016725	oxidoreductase activity, acting on CH or CH2 groups	molecular_function	0.12419	1	1	176	18	24334	comp50598_c1
GO:0005829	cytosol	cellular_component	0.12422	1	8	176	566	24334	comp45727_c0,comp42115_c2,comp53410_c3,comp42115_c0,comp44411_c0,comp34465_c0,comp50569_c0,comp56277_c5
GO:0009288	bacterial-type flagellum	cellular_component	0.12435	1	2	176	50	24334	comp51228_c0,comp52361_c0
GO:0000038	very long-chain fatty acid metabolic process	biological_process	0.12449	1	1	176	9	24334	comp51296_c0
GO:2000379	positive regulation of reactive oxygen species metabolic process	biological_process	0.12474	1	1	176	17	24334	comp53450_c0
GO:0048534	hematopoietic or lymphoid organ development	biological_process	0.12484	1	3	176	145	24334	comp53410_c3,comp57389_c0,comp54359_c0
GO:0046879	hormone secretion	biological_process	0.12528	1	2	176	96	24334	comp57389_c0,comp54446_c2
GO:0000922	spindle pole	cellular_component	0.12538	1	2	176	57	24334	comp57301_c0,comp53797_c0
GO:0007423	sensory organ development	biological_process	0.12541	1	2	176	106	24334	comp56503_c0,comp50569_c0
GO:0060048	cardiac muscle contraction	biological_process	0.12545	1	1	176	18	24334	comp56277_c5
GO:0051879	Hsp90 protein binding	molecular_function	0.1255	1	1	176	11	24334	comp57389_c0
GO:0002504	antigen processing and presentation of peptide or polysaccharide antigen via MHC class II	biological_process	0.12557	1	1	176	13	24334	comp53450_c0
GO:0030178	negative regulation of Wnt receptor signaling pathway	biological_process	0.12576	1	2	176	92	24334	comp38043_c0,comp54359_c0
GO:0003847	1-alkyl-2-acetylglycerophosphocholine esterase activity	molecular_function	0.12584	1	1	176	9	24334	comp57553_c0
GO:0008247	1-alkyl-2-acetylglycerophosphocholine esterase complex	cellular_component	0.12584	1	1	176	9	24334	comp57553_c0
GO:0051496	positive regulation of stress fiber assembly	biological_process	0.12611	1	1	176	17	24334	comp50465_c2
GO:0048871	multicellular organismal homeostasis	biological_process	0.12628	1	1	176	26	24334	comp56503_c0
GO:0032890	regulation of organic acid transport	biological_process	0.12651	1	1	176	18	24334	comp53450_c0
GO:0030279	negative regulation of ossification	biological_process	0.12693	1	1	176	18	24334	comp57389_c0
GO:0031406	carboxylic acid binding	molecular_function	0.12709	1	2	176	82	24334	comp50040_c1,comp53450_c0
GO:0010633	negative regulation of epithelial cell migration	biological_process	0.12737	1	1	176	7	24334	comp53450_c0
GO:0007610	behavior	biological_process	0.12762	1	3	176	165	24334	comp53450_c0,comp56503_c0,comp57472_c0
GO:0001782	B cell homeostasis	biological_process	0.1282	1	1	176	14	24334	comp57389_c0
GO:0060828	regulation of canonical Wnt receptor signaling pathway	biological_process	0.12824	1	2	176	91	24334	comp54359_c0,comp38043_c0
GO:0032886	regulation of microtubule-based process	biological_process	0.1287	1	2	176	67	24334	comp57301_c0,comp34465_c0
GO:0045880	positive regulation of smoothened signaling pathway	biological_process	0.12889	1	1	176	10	24334	comp54359_c0
GO:0001937	negative regulation of endothelial cell proliferation	biological_process	0.12913	1	1	176	19	24334	comp53450_c0
GO:0001953	negative regulation of cell-matrix adhesion	biological_process	0.12923	1	1	176	15	24334	comp53450_c0
GO:0001504	neurotransmitter uptake	biological_process	0.12994	1	1	176	12	24334	comp54538_c1
GO:0060193	positive regulation of lipase activity	biological_process	0.13034	1	1	176	20	24334	comp53985_c0
GO:0002696	positive regulation of leukocyte activation	biological_process	0.13037	1	2	176	70	24334	comp53450_c0,comp54359_c0
GO:0032945	negative regulation of mononuclear cell proliferation	biological_process	0.13044	1	1	176	21	24334	comp54359_c0
GO:0050672	negative regulation of lymphocyte proliferation	biological_process	0.13044	1	1	176	21	24334	comp54359_c0
GO:0046716	muscle cell cellular homeostasis	biological_process	0.13046	1	1	176	12	24334	comp57389_c0
GO:0031326	regulation of cellular biosynthetic process	biological_process	0.1309	1	31	176	3061	24334	comp54359_c0,comp57301_c2,comp56200_c1,comp57389_c0,comp43249_c0,comp56963_c0,comp54538_c1,comp53450_c0,comp56594_c0,comp56354_c0,comp53933_c0,comp54439_c0,comp56140_c0,comp38792_c0,comp54446_c2,comp55536_c0,comp56354_c2,comp54157_c0,comp47507_c0,comp38061_c0,comp38043_c0,comp56146_c0,comp55804_c0,comp50569_c0,comp48714_c0,comp53731_c2,comp56503_c0,comp53507_c1,comp47059_c0,comp53985_c0,comp54335…
GO:0004652	polynucleotide adenylyltransferase activity	molecular_function	0.13109	1	1	176	18	24334	comp57230_c1
GO:0002520	immune system development	biological_process	0.13143	1	3	176	154	24334	comp57389_c0,comp54359_c0,comp53410_c3
GO:0005518	collagen binding	molecular_function	0.13191	1	1	176	15	24334	comp53450_c0
GO:0019898	extrinsic to membrane	cellular_component	0.13206	1	4	176	212	24334	comp51228_c0,comp50569_c0,comp47059_c0,comp56354_c2
GO:0019935	cyclic-nucleotide-mediated signaling	biological_process	0.13208	1	1	176	21	24334	comp53450_c0
GO:0007417	central nervous system development	biological_process	0.13219	1	2	176	121	24334	comp54359_c0,comp48055_c0
GO:0050867	positive regulation of cell activation	biological_process	0.13251	1	2	176	73	24334	comp54359_c0,comp53450_c0
GO:0072341	modified amino acid binding	molecular_function	0.13253	1	1	176	17	24334	comp53450_c0
GO:0032007	negative regulation of TOR signaling cascade	biological_process	0.13273	1	1	176	17	24334	comp57389_c0
GO:0051222	positive regulation of protein transport	biological_process	0.1328	1	2	176	69	24334	comp54359_c0,comp56354_c0
GO:0043410	positive regulation of MAPK cascade	biological_process	0.13283	1	3	176	168	24334	comp53450_c0,comp53731_c2,comp50465_c2
GO:0070664	negative regulation of leukocyte proliferation	biological_process	0.13294	1	1	176	23	24334	comp54359_c0
GO:0044087	regulation of cellular component biogenesis	biological_process	0.13327	1	3	176	174	24334	comp50465_c2,comp34465_c0,comp53985_c0
GO:0008353	RNA polymerase II carboxy-terminal domain kinase activity	molecular_function	0.13333	1	1	176	9	24334	comp44445_c0
GO:0007276	gamete generation	biological_process	0.13341	1	3	176	148	24334	comp54446_c2,comp51439_c0,comp55256_c0
GO:0051291	protein heterooligomerization	biological_process	0.13362	1	1	176	15	24334	comp51379_c0
GO:0007193	adenylate cyclase-inhibiting G-protein coupled receptor signaling pathway	biological_process	0.13398	1	1	176	21	24334	comp56354_c0
GO:0010324	membrane invagination	biological_process	0.13401	1	1	176	13	24334	comp53450_c0
GO:0016052	carbohydrate catabolic process	biological_process	0.13402	1	3	176	139	24334	comp57389_c0,comp49113_c0,comp55804_c0
GO:0035773	insulin secretion involved in cellular response to glucose stimulus	biological_process	0.13475	1	1	176	17	24334	comp57389_c0
GO:0061178	regulation of insulin secretion involved in cellular response to glucose stimulus	biological_process	0.13475	1	1	176	17	24334	comp57389_c0
GO:0016567	protein ubiquitination	biological_process	0.13477	1	7	176	415	24334	comp38043_c0,comp50482_c0,comp48055_c0,comp45536_c0,comp48055_c1,comp51466_c0,comp35305_c0
GO:0048872	homeostasis of number of cells	biological_process	0.13492	1	2	176	78	24334	comp44815_c0,comp57389_c0
GO:0032924	activin receptor signaling pathway	biological_process	0.13493	1	1	176	14	24334	comp54446_c2
GO:0004540	ribonuclease activity	molecular_function	0.13497	1	3	176	118	24334	comp57505_c0,comp55561_c0,comp51030_c0
GO:0006383	transcription from RNA polymerase III promoter	biological_process	0.13498	1	1	176	22	24334	comp53797_c0
GO:0051492	regulation of stress fiber assembly	biological_process	0.13512	1	1	176	19	24334	comp50465_c2
GO:0060396	growth hormone receptor signaling pathway	biological_process	0.13517	1	1	176	11	24334	comp56503_c0
GO:0071378	cellular response to growth hormone stimulus	biological_process	0.13517	1	1	176	11	24334	comp56503_c0
GO:0051180	vitamin transport	biological_process	0.13525	1	1	176	19	24334	comp48370_c0
GO:0032991	macromolecular complex	cellular_component	0.13526	1	59	176	6103	24334	comp52820_c3,comp56354_c1,comp35305_c0,comp53400_c0,comp44165_c0,comp45727_c0,comp56963_c0,comp53450_c0,comp48055_c1,comp54439_c0,comp56354_c0,comp34465_c0,comp48055_c0,comp55392_c1,comp57696_c0,comp50598_c1,comp49113_c0,comp51439_c0,comp47507_c0,comp55804_c0,comp57706_c0,comp51228_c0,comp56662_c5,comp44411_c0,comp51296_c0,comp47059_c0,comp56200_c1,comp57301_c2,comp55561_c0,comp57389_c0,comp44465…
GO:0042108	positive regulation of cytokine biosynthetic process	biological_process	0.13553	1	1	176	19	24334	comp53450_c0
GO:0000921	septin ring assembly	biological_process	0.13597	1	1	176	18	24334	comp51228_c0
GO:0005940	septin ring	cellular_component	0.13597	1	1	176	18	24334	comp51228_c0
GO:0031106	septin ring organization	biological_process	0.13597	1	1	176	18	24334	comp51228_c0
GO:0032185	septin cytoskeleton organization	biological_process	0.13597	1	1	176	18	24334	comp51228_c0
GO:0060416	response to growth hormone stimulus	biological_process	0.13599	1	1	176	12	24334	comp56503_c0
GO:0015631	tubulin binding	molecular_function	0.13624	1	4	176	178	24334	comp53400_c0,comp34465_c0,comp57301_c2,comp57696_c0
GO:0051403	stress-activated MAPK cascade	biological_process	0.13657	1	2	176	92	24334	comp50465_c2,comp53731_c2
GO:0009186	deoxyribonucleoside diphosphate metabolic process	biological_process	0.13668	1	1	176	15	24334	comp50598_c1
GO:0009889	regulation of biosynthetic process	biological_process	0.13713	1	31	176	3073	24334	comp55804_c0,comp56146_c0,comp38043_c0,comp47507_c0,comp38061_c0,comp54157_c0,comp56354_c2,comp55536_c0,comp54446_c2,comp38792_c0,comp54335_c0,comp47059_c0,comp56503_c0,comp53507_c1,comp53985_c0,comp53731_c2,comp48714_c0,comp50569_c0,comp56963_c0,comp54538_c1,comp53450_c0,comp43249_c0,comp57389_c0,comp56200_c1,comp57301_c2,comp54359_c0,comp56140_c0,comp54439_c0,comp53933_c0,comp56354_c0,comp56594…
GO:0090183	regulation of kidney development	biological_process	0.13756	1	1	176	20	24334	comp54359_c0
GO:0045298	tubulin complex	cellular_component	0.13848	1	4	176	182	24334	comp57301_c2,comp34465_c0,comp53400_c0,comp57696_c0
GO:0010824	regulation of centrosome duplication	biological_process	0.1388	1	1	176	22	24334	comp57301_c0
GO:0016331	morphogenesis of embryonic epithelium	biological_process	0.13951	1	1	176	26	24334	comp54359_c0
GO:0004064	arylesterase activity	molecular_function	0.14026	1	1	176	12	24334	comp43208_c0
GO:0031098	stress-activated protein kinase signaling cascade	biological_process	0.14052	1	2	176	93	24334	comp50465_c2,comp53731_c2
GO:0032984	macromolecular complex disassembly	biological_process	0.14083	1	2	176	73	24334	comp57301_c2,comp34465_c0
GO:0030262	apoptotic nuclear changes	biological_process	0.14091	1	1	176	17	24334	comp53933_c0
GO:0030511	positive regulation of transforming growth factor beta receptor signaling pathway	biological_process	0.14124	1	1	176	11	24334	comp53450_c0
GO:0030599	pectinesterase activity	molecular_function	0.14133	1	1	176	11	24334	comp55808_c0
GO:0051273	beta-glucan metabolic process	biological_process	0.14141	1	1	176	13	24334	comp49113_c0
GO:0036294	cellular response to decreased oxygen levels	biological_process	0.14217	1	1	176	17	24334	comp57389_c0
GO:0071456	cellular response to hypoxia	biological_process	0.14217	1	1	176	17	24334	comp57389_c0
GO:0016891	endoribonuclease activity, producing 5'-phosphomonoesters	molecular_function	0.14225	1	2	176	67	24334	comp51030_c0,comp57505_c0
GO:0016748	succinyltransferase activity	molecular_function	0.14242	1	1	176	16	24334	comp56277_c4
GO:0050764	regulation of phagocytosis	biological_process	0.14263	1	1	176	17	24334	comp53410_c3
GO:0071702	organic substance transport	biological_process	0.14264	1	22	176	1680	24334	comp54446_c2,comp55804_c0,comp53254_c0,comp57082_c1,comp56354_c2,comp50569_c0,comp53507_c1,comp57389_c0,comp55190_c1,comp56200_c1,comp54359_c0,comp53450_c0,comp48370_c0,comp44165_c0,comp53410_c3,comp42401_c1,comp56354_c0,comp57553_c0,comp21031_c0,comp50584_c0,comp49113_c0,comp45536_c0
GO:0016197	endosomal transport	biological_process	0.14287	1	2	176	67	24334	comp21031_c0,comp56354_c0
GO:0032233	positive regulation of actin filament bundle assembly	biological_process	0.14319	1	1	176	21	24334	comp50465_c2
GO:0005929	cilium	cellular_component	0.14335	1	4	176	220	24334	comp56354_c2,comp52361_c0,comp50569_c0,comp51228_c0
GO:0046034	ATP metabolic process	biological_process	0.14371	1	5	176	319	24334	comp53410_c3,comp48055_c0,comp56277_c5,comp44411_c0,comp53400_c0
GO:0045648	positive regulation of erythrocyte differentiation	biological_process	0.14373	1	1	176	12	24334	comp57389_c0
GO:0009262	deoxyribonucleotide metabolic process	biological_process	0.14419	1	1	176	19	24334	comp57204_c0
GO:0048285	organelle fission	biological_process	0.14461	1	4	176	178	24334	comp56354_c0,comp44445_c0,comp52361_c0,comp44815_c0
GO:0051493	regulation of cytoskeleton organization	biological_process	0.14468	1	3	176	166	24334	comp57301_c0,comp50465_c2,comp34465_c0
GO:0071453	cellular response to oxygen levels	biological_process	0.14479	1	1	176	18	24334	comp57389_c0
GO:0007267	cell-cell signaling	biological_process	0.1453	1	5	176	410	24334	comp54359_c0,comp54446_c2,comp57389_c0,comp54538_c1,comp53797_c0
GO:0006921	cellular component disassembly involved in execution phase of apoptosis	biological_process	0.14563	1	1	176	19	24334	comp53933_c0
GO:0031647	regulation of protein stability	biological_process	0.14565	1	2	176	69	24334	comp53797_c0,comp56354_c0
GO:0046822	regulation of nucleocytoplasmic transport	biological_process	0.1457	1	2	176	76	24334	comp54359_c0,comp56354_c0
GO:0030947	regulation of vascular endothelial growth factor receptor signaling pathway	biological_process	0.14597	1	1	176	17	24334	comp57389_c0
GO:0030550	acetylcholine receptor inhibitor activity	molecular_function	0.14601	1	1	176	23	24334	comp53797_c0
GO:0032024	positive regulation of insulin secretion	biological_process	0.14683	1	1	176	12	24334	comp57389_c0
GO:0031331	positive regulation of cellular catabolic process	biological_process	0.14692	1	3	176	135	24334	comp56524_c0,comp56662_c5,comp50569_c0
GO:0010959	regulation of metal ion transport	biological_process	0.14738	1	2	176	77	24334	comp53410_c3,comp44411_c0
GO:0009065	glutamine family amino acid catabolic process	biological_process	0.14744	1	1	176	17	24334	comp53852_c0
GO:0000272	polysaccharide catabolic process	biological_process	0.14751	1	1	176	22	24334	comp49113_c0
GO:0003008	system process	biological_process	0.14757	1	6	176	531	24334	comp50380_c0,comp54446_c2,comp48714_c0,comp56277_c5,comp54538_c1,comp53797_c0
GO:0031704	apelin receptor binding	molecular_function	0.14775	1	1	176	13	24334	comp34449_c0
GO:0016021	integral to membrane	cellular_component	0.14813	1	40	176	4016	24334	comp56200_c1,comp55190_c1,comp54931_c0,comp50631_c0,comp44465_c1,comp34282_c0,comp50465_c2,comp50569_c0,comp53985_c0,comp49680_c0,comp52718_c0,comp57301_c0,comp34715_c0,comp53254_c0,comp57082_c1,comp56354_c2,comp54157_c0,comp48055_c1,comp56594_c0,comp56354_c0,comp55392_c1,comp52476_c0,comp33233_c0,comp48055_c0,comp56778_c0,comp38793_c0,comp49115_c0,comp53450_c0,comp48370_c0,comp43249_c0,comp57472…
GO:0045296	cadherin binding	molecular_function	0.14814	1	1	176	13	24334	comp47059_c0
GO:0031982	vesicle	cellular_component	0.14819	1	7	176	440	24334	comp50584_c0,comp53450_c0,comp48370_c0,comp53410_c3,comp48055_c0,comp56277_c5,comp50954_c0
GO:0045069	regulation of viral genome replication	biological_process	0.14843	1	1	176	21	24334	comp53933_c0
GO:0046605	regulation of centrosome cycle	biological_process	0.14848	1	1	176	23	24334	comp57301_c0
GO:0005768	endosome	cellular_component	0.14856	1	4	176	206	24334	comp53410_c3,comp33233_c0,comp50584_c0,comp21031_c0
GO:0001726	ruffle	cellular_component	0.14886	1	2	176	55	24334	comp53410_c3,comp47507_c0
GO:0030278	regulation of ossification	biological_process	0.14891	1	2	176	85	24334	comp57389_c0,comp53985_c0
GO:0044070	regulation of anion transport	biological_process	0.14896	1	1	176	21	24334	comp53450_c0
GO:0032446	protein modification by small protein conjugation	biological_process	0.14955	1	7	176	433	24334	comp51466_c0,comp48055_c1,comp35305_c0,comp48055_c0,comp50482_c0,comp45536_c0,comp38043_c0
GO:0030548	acetylcholine receptor regulator activity	molecular_function	0.15007	1	1	176	24	24334	comp53797_c0
GO:0042995	cell projection	cellular_component	0.15047	1	9	176	731	24334	comp44411_c0,comp50569_c0,comp51228_c0,comp52361_c0,comp56354_c1,comp57738_c0,comp56354_c2,comp53410_c3,comp47507_c0
GO:0042562	hormone binding	molecular_function	0.15099	1	1	176	15	24334	comp55804_c0
GO:0043122	regulation of I-kappaB kinase/NF-kappaB cascade	biological_process	0.15159	1	2	176	75	24334	comp56354_c0,comp45536_c0
GO:0001669	acrosomal vesicle	cellular_component	0.15176	1	1	176	12	24334	comp48370_c0
GO:0032231	regulation of actin filament bundle assembly	biological_process	0.15202	1	1	176	23	24334	comp50465_c2
GO:0051254	positive regulation of RNA metabolic process	biological_process	0.15231	1	8	176	636	24334	comp53933_c0,comp48714_c0,comp53985_c0,comp56503_c0,comp54359_c0,comp57389_c0,comp56524_c0,comp38043_c0
GO:0071322	cellular response to carbohydrate stimulus	biological_process	0.1524	1	1	176	23	24334	comp57389_c0
GO:0071326	cellular response to monosaccharide stimulus	biological_process	0.1524	1	1	176	23	24334	comp57389_c0
GO:0071331	cellular response to hexose stimulus	biological_process	0.1524	1	1	176	23	24334	comp57389_c0
GO:0071333	cellular response to glucose stimulus	biological_process	0.1524	1	1	176	23	24334	comp57389_c0
GO:0051640	organelle localization	biological_process	0.15271	1	3	176	130	24334	comp56354_c1,comp56354_c2,comp53410_c3
GO:0070613	regulation of protein processing	biological_process	0.15276	1	1	176	8	24334	comp53450_c0
GO:0016846	carbon-sulfur lyase activity	molecular_function	0.15293	1	1	176	26	24334	comp57389_c0
GO:0042886	amide transport	biological_process	0.15308	1	2	176	110	24334	comp57389_c0,comp54446_c2
GO:0006954	inflammatory response	biological_process	0.15319	1	2	176	101	24334	comp38793_c0,comp53450_c0
GO:0005882	intermediate filament	cellular_component	0.1532	1	3	176	126	24334	comp56354_c2,comp55392_c1,comp50569_c0
GO:0097223	sperm part	cellular_component	0.15333	1	1	176	13	24334	comp48370_c0
GO:0032386	regulation of intracellular transport	biological_process	0.15338	1	3	176	148	24334	comp56354_c0,comp54359_c0,comp53410_c3
GO:0014902	myotube differentiation	biological_process	0.15351	1	1	176	20	24334	comp53410_c3
GO:0097194	execution phase of apoptosis	biological_process	0.15395	1	1	176	20	24334	comp53933_c0
GO:0032350	regulation of hormone metabolic process	biological_process	0.15396	1	1	176	19	24334	comp57389_c0
GO:0033688	regulation of osteoblast proliferation	biological_process	0.15405	1	1	176	22	24334	comp53985_c0
GO:0048592	eye morphogenesis	biological_process	0.1541	1	1	176	28	24334	comp56503_c0
GO:0045321	leukocyte activation	biological_process	0.1545	1	3	176	171	24334	comp53450_c0,comp53410_c3,comp54359_c0
GO:0008333	endosome to lysosome transport	biological_process	0.15477	1	1	176	16	24334	comp21031_c0
GO:0071900	regulation of protein serine/threonine kinase activity	biological_process	0.15504	1	3	176	190	24334	comp44815_c0,comp44465_c1,comp53450_c0
GO:0006367	transcription initiation from RNA polymerase II promoter	biological_process	0.1551	1	2	176	78	24334	comp53797_c0,comp56200_c1
GO:0071214	cellular response to abiotic stimulus	biological_process	0.15512	1	2	176	79	24334	comp44411_c0,comp38043_c0
GO:2000112	regulation of cellular macromolecule biosynthetic process	biological_process	0.15531	1	30	176	2990	24334	comp38792_c0,comp55536_c0,comp47507_c0,comp38061_c0,comp54157_c0,comp56354_c2,comp55804_c0,comp56146_c0,comp38043_c0,comp50569_c0,comp48714_c0,comp53731_c2,comp54335_c0,comp53985_c0,comp56503_c0,comp53507_c1,comp47059_c0,comp54359_c0,comp57301_c2,comp56200_c1,comp57389_c0,comp43249_c0,comp53450_c0,comp56963_c0,comp54538_c1,comp54439_c0,comp53933_c0,comp56354_c0,comp56594_c0,comp56140_c0
GO:0043113	receptor clustering	biological_process	0.15536	1	1	176	20	24334	comp56354_c0
GO:0010038	response to metal ion	biological_process	0.15541	1	2	176	84	24334	comp54359_c0,comp53450_c0
GO:0005845	mRNA cap binding complex	cellular_component	0.1555	1	1	176	16	24334	comp55561_c0
GO:0034518	RNA cap binding complex	cellular_component	0.1555	1	1	176	16	24334	comp55561_c0
GO:0042493	response to drug	biological_process	0.15569	1	2	176	102	24334	comp56277_c5,comp53450_c0
GO:0046626	regulation of insulin receptor signaling pathway	biological_process	0.15573	1	1	176	15	24334	comp50482_c0
GO:0006471	protein ADP-ribosylation	biological_process	0.15659	1	1	176	19	24334	comp57705_c0
GO:0090304	nucleic acid metabolic process	biological_process	0.15686	1	49	176	5023	24334	comp53985_c0,comp56503_c0,comp53507_c1,comp53797_c0,comp50982_c0,comp50569_c0,comp56354_c2,comp54157_c0,comp38061_c0,comp55536_c0,comp57519_c3,comp38792_c0,comp54446_c2,comp57505_c0,comp53933_c0,comp57230_c1,comp54538_c1,comp50533_c0,comp56524_c0,comp55561_c0,comp57389_c0,comp56200_c1,comp57301_c2,comp56602_c0,comp47059_c0,comp54335_c0,comp53731_c2,comp56662_c5,comp48714_c0,comp51030_c0,comp55368…
GO:0030547	receptor inhibitor activity	molecular_function	0.15717	1	1	176	26	24334	comp53797_c0
GO:0000279	M phase	biological_process	0.1572	1	1	176	26	24334	comp53410_c3
GO:0032784	regulation of DNA-dependent transcription, elongation	biological_process	0.15742	1	1	176	21	24334	comp54359_c0
GO:1900076	regulation of cellular response to insulin stimulus	biological_process	0.15742	1	1	176	17	24334	comp50482_c0
GO:0048736	appendage development	biological_process	0.15747	1	1	176	33	24334	comp54359_c0
GO:0060173	limb development	biological_process	0.15747	1	1	176	33	24334	comp54359_c0
GO:0051726	regulation of cell cycle	biological_process	0.15772	1	6	176	428	24334	comp57301_c0,comp54349_c0,comp52361_c0,comp53450_c0,comp44465_c1,comp44815_c0
GO:0042102	positive regulation of T cell proliferation	biological_process	0.15812	1	1	176	22	24334	comp54359_c0
GO:0033344	cholesterol efflux	biological_process	0.15818	1	1	176	25	24334	comp54359_c0
GO:0044445	cytosolic part	cellular_component	0.15818	1	3	176	172	24334	comp45727_c0,comp42115_c2,comp42115_c0
GO:0006509	membrane protein ectodomain proteolysis	biological_process	0.15818	1	1	176	14	24334	comp53410_c3
GO:0010008	endosome membrane	cellular_component	0.1586	1	2	176	59	24334	comp33233_c0,comp50584_c0
GO:0044440	endosomal part	cellular_component	0.1586	1	2	176	59	24334	comp33233_c0,comp50584_c0
GO:0002793	positive regulation of peptide secretion	biological_process	0.15871	1	1	176	15	24334	comp57389_c0
GO:0090277	positive regulation of peptide hormone secretion	biological_process	0.15871	1	1	176	15	24334	comp57389_c0
GO:0034645	cellular macromolecule biosynthetic process	biological_process	0.15932	1	47	176	4863	24334	comp50569_c0,comp53797_c0,comp53507_c1,comp56503_c0,comp53985_c0,comp57519_c3,comp55536_c0,comp38792_c0,comp42115_c2,comp38061_c0,comp56354_c2,comp54157_c0,comp42115_c0,comp57705_c0,comp53933_c0,comp57505_c0,comp57389_c0,comp57301_c2,comp56200_c1,comp54349_c0,comp54538_c1,comp50533_c0,comp56277_c4,comp44411_c0,comp48714_c0,comp54335_c0,comp47059_c0,comp51296_c0,comp53731_c2,comp55804_c0,comp56146…
GO:0043167	ion binding	molecular_function	0.15969	1	66	176	6828	24334	comp47507_c0,comp55368_c3,comp50040_c1,comp57594_c0,comp44411_c0,comp43208_c0,comp37735_c1,comp44445_c0,comp53450_c0,comp54359_c0,comp38793_c0,comp56140_c0,comp48055_c0,comp49113_c0,comp57696_c0,comp50584_c0,comp57801_c2,comp41293_c0,comp56358_c1,comp51564_c0,comp38061_c0,comp56354_c2,comp57301_c0,comp55536_c0,comp47919_c0,comp53507_c1,comp50465_c2,comp57301_c2,comp46175_c0,comp48572_c0,comp57553…
GO:0002162	dystroglycan binding	molecular_function	0.15971	1	1	176	8	24334	comp47059_c0
GO:0010812	negative regulation of cell-substrate adhesion	biological_process	0.15974	1	1	176	21	24334	comp53450_c0
GO:0035914	skeletal muscle cell differentiation	biological_process	0.16132	1	1	176	21	24334	comp53410_c3
GO:0032505	reproduction of a single-celled organism	biological_process	0.16171	1	2	176	64	24334	comp56662_c5,comp56354_c2
GO:0043093	cytokinesis by binary fission	biological_process	0.16171	1	2	176	64	24334	comp56354_c2,comp56662_c5
GO:0042116	macrophage activation	biological_process	0.1623	1	1	176	17	24334	comp53450_c0
GO:0006351	transcription, DNA-dependent	biological_process	0.16235	1	31	176	3146	24334	comp57389_c0,comp57301_c2,comp54359_c0,comp56200_c1,comp56963_c0,comp54538_c1,comp43249_c0,comp53933_c0,comp54439_c0,comp56594_c0,comp56354_c0,comp56140_c0,comp57519_c3,comp55536_c0,comp38792_c0,comp56146_c0,comp55804_c0,comp38043_c0,comp47507_c0,comp38061_c0,comp56354_c2,comp54157_c0,comp48714_c0,comp50569_c0,comp54335_c0,comp53797_c0,comp47059_c0,comp56503_c0,comp53507_c1,comp53985_c0,comp53731…
GO:0005802	trans-Golgi network	cellular_component	0.16365	1	2	176	78	24334	comp56354_c0,comp50954_c0
GO:0003013	circulatory system process	biological_process	0.16371	1	2	176	107	24334	comp48714_c0,comp56277_c5
GO:0008015	blood circulation	biological_process	0.16371	1	2	176	107	24334	comp56277_c5,comp48714_c0
GO:0033627	cell adhesion mediated by integrin	biological_process	0.16411	1	1	176	19	24334	comp48767_c0
GO:0030153	bacteriocin immunity	biological_process	0.1642	1	1	176	15	24334	comp55536_c0
GO:0033687	osteoblast proliferation	biological_process	0.16461	1	1	176	24	24334	comp53985_c0
GO:0045121	membrane raft	cellular_component	0.16467	1	2	176	92	24334	comp50954_c0,comp54359_c0
GO:0016023	cytoplasmic membrane-bounded vesicle	cellular_component	0.1648	1	6	176	364	24334	comp50584_c0,comp48370_c0,comp53450_c0,comp53410_c3,comp48055_c0,comp50954_c0
GO:0071248	cellular response to metal ion	biological_process	0.16509	1	1	176	23	24334	comp54359_c0
GO:0043297	apical junction assembly	biological_process	0.16531	1	1	176	16	24334	comp47059_c0
GO:0010595	positive regulation of endothelial cell migration	biological_process	0.16574	1	1	176	19	24334	comp53450_c0
GO:0045727	positive regulation of translation	biological_process	0.16598	1	1	176	17	24334	comp53450_c0
GO:0090307	spindle assembly involved in mitosis	biological_process	0.1662	1	1	176	8	24334	comp56354_c0
GO:0006276	plasmid maintenance	biological_process	0.16631	1	1	176	13	24334	comp54538_c1
GO:0007249	I-kappaB kinase/NF-kappaB cascade	biological_process	0.16644	1	2	176	85	24334	comp56354_c0,comp45536_c0
GO:0030261	chromosome condensation	biological_process	0.16665	1	1	176	18	24334	comp53933_c0
GO:0040036	regulation of fibroblast growth factor receptor signaling pathway	biological_process	0.16671	1	1	176	19	24334	comp53450_c0
GO:0071241	cellular response to inorganic substance	biological_process	0.16686	1	1	176	25	24334	comp54359_c0
GO:0005814	centriole	cellular_component	0.16715	1	1	176	21	24334	comp53933_c0
GO:0050777	negative regulation of immune response	biological_process	0.16815	1	1	176	16	24334	comp54316_c0
GO:0042059	negative regulation of epidermal growth factor receptor signaling pathway	biological_process	0.16833	1	1	176	13	24334	comp21031_c0
GO:1901185	negative regulation of ERBB signaling pathway	biological_process	0.16833	1	1	176	13	24334	comp21031_c0
GO:0043034	costamere	cellular_component	0.16836	1	1	176	14	24334	comp47059_c0
GO:0044264	cellular polysaccharide metabolic process	biological_process	0.16877	1	6	176	340	24334	comp55808_c0,comp44411_c0,comp51564_c0,comp53797_c0,comp44445_c0,comp49113_c0
GO:0030667	secretory granule membrane	cellular_component	0.16896	1	1	176	24	24334	comp48370_c0
GO:0006457	protein folding	biological_process	0.16904	1	4	176	181	24334	comp48055_c0,comp55402_c0,comp49113_c0,comp56662_c5
GO:0043112	receptor metabolic process	biological_process	0.1692	1	2	176	87	24334	comp50954_c0,comp57389_c0
GO:0031224	intrinsic to membrane	cellular_component	0.16925	1	40	176	4072	24334	comp49115_c0,comp53450_c0,comp48370_c0,comp43249_c0,comp57472_c0,comp56778_c0,comp38793_c0,comp55392_c1,comp52476_c0,comp33233_c0,comp48055_c0,comp48055_c1,comp56594_c0,comp56354_c0,comp55368_c3,comp47507_c0,comp20930_c0,comp54162_c0,comp54335_c0,comp51296_c0,comp53731_c2,comp56662_c5,comp51228_c0,comp50631_c0,comp44465_c1,comp34282_c0,comp56200_c1,comp55190_c1,comp54931_c0,comp57301_c0,comp34715…
GO:0006941	striated muscle contraction	biological_process	0.16939	1	1	176	28	24334	comp56277_c5
GO:0051240	positive regulation of multicellular organismal process	biological_process	0.16972	1	3	176	192	24334	comp53450_c0,comp57389_c0,comp54446_c2
GO:0048598	embryonic morphogenesis	biological_process	0.1704	1	2	176	108	24334	comp52820_c3,comp54359_c0
GO:0010524	positive regulation of calcium ion transport into cytosol	biological_process	0.17042	1	1	176	17	24334	comp53410_c3
GO:0032801	receptor catabolic process	biological_process	0.17088	1	1	176	24	24334	comp50954_c0
GO:0070925	organelle assembly	biological_process	0.17166	1	3	176	167	24334	comp56277_c5,comp56354_c0,comp51228_c0
GO:0030141	secretory granule	cellular_component	0.17194	1	2	176	77	24334	comp53450_c0,comp48370_c0
GO:0071479	cellular response to ionizing radiation	biological_process	0.17201	1	1	176	26	24334	comp38043_c0
GO:0000165	MAPK cascade	biological_process	0.17215	1	4	176	285	24334	comp53450_c0,comp53985_c0,comp53731_c2,comp50465_c2
GO:0010517	regulation of phospholipase activity	biological_process	0.17258	1	1	176	29	24334	comp53985_c0
GO:0015908	fatty acid transport	biological_process	0.17261	1	1	176	33	24334	comp53450_c0
GO:0007043	cell-cell junction assembly	biological_process	0.17265	1	1	176	19	24334	comp47059_c0
GO:0050868	negative regulation of T cell activation	biological_process	0.17296	1	1	176	17	24334	comp54359_c0
GO:0032774	RNA biosynthetic process	biological_process	0.17336	1	31	176	3165	24334	comp38792_c0,comp57519_c3,comp55536_c0,comp38061_c0,comp47507_c0,comp56354_c2,comp54157_c0,comp56146_c0,comp55804_c0,comp38043_c0,comp50569_c0,comp48714_c0,comp53731_c2,comp54335_c0,comp53797_c0,comp47059_c0,comp56503_c0,comp53507_c1,comp53985_c0,comp56200_c1,comp57301_c2,comp54359_c0,comp57389_c0,comp43249_c0,comp54538_c1,comp56963_c0,comp53933_c0,comp54439_c0,comp56594_c0,comp56354_c0,comp56140…
GO:0006970	response to osmotic stress	biological_process	0.17382	1	1	176	29	24334	comp44411_c0
GO:2000377	regulation of reactive oxygen species metabolic process	biological_process	0.17548	1	1	176	25	24334	comp53450_c0
GO:0051224	negative regulation of protein transport	biological_process	0.17619	1	2	176	74	24334	comp45536_c0,comp56354_c0
GO:0030099	myeloid cell differentiation	biological_process	0.1766	1	2	176	91	24334	comp53410_c3,comp57389_c0
GO:0044237	cellular metabolic process	biological_process	0.17701	1	97	176	10746	24334	comp53852_c0,comp55561_c0,comp47969_c0,comp57301_c2,comp57204_c0,comp52372_c0,comp53957_c0,comp46175_c0,comp57705_c0,comp57230_c1,comp57553_c0,comp21031_c0,comp57301_c0,comp42115_c0,comp57082_c1,comp56354_c2,comp54157_c0,comp38061_c0,comp55536_c0,comp38792_c0,comp53985_c0,comp53507_c1,comp50465_c2,comp44445_c0,comp53450_c0,comp55256_c0,comp37735_c1,comp48305_c0,comp54359_c0,comp49113_c0,comp50598…
GO:0009057	macromolecule catabolic process	biological_process	0.17786	1	9	176	657	24334	comp54359_c0,comp50954_c0,comp56524_c0,comp21031_c0,comp48055_c1,comp56354_c0,comp50982_c0,comp48055_c0,comp49113_c0
GO:0032870	cellular response to hormone stimulus	biological_process	0.17833	1	3	176	174	24334	comp54446_c2,comp50482_c0,comp56503_c0
GO:0006368	transcription elongation from RNA polymerase II promoter	biological_process	0.17848	1	1	176	21	24334	comp54359_c0
GO:0043149	stress fiber assembly	biological_process	0.17882	1	1	176	21	24334	comp50465_c2
GO:0004656	procollagen-proline 4-dioxygenase activity	molecular_function	0.17996	1	1	176	10	24334	comp56662_c5
GO:0018401	peptidyl-proline hydroxylation to 4-hydroxy-L-proline	biological_process	0.17996	1	1	176	10	24334	comp56662_c5
GO:0019471	4-hydroxyproline metabolic process	biological_process	0.17996	1	1	176	10	24334	comp56662_c5
GO:0031545	peptidyl-proline 4-dioxygenase activity	molecular_function	0.17996	1	1	176	10	24334	comp56662_c5
GO:0002684	positive regulation of immune system process	biological_process	0.18022	1	3	176	168	24334	comp53450_c0,comp52372_c0,comp54359_c0
GO:0030193	regulation of blood coagulation	biological_process	0.18024	1	1	176	26	24334	comp53450_c0
GO:1900046	regulation of hemostasis	biological_process	0.18024	1	1	176	26	24334	comp53450_c0
GO:0004521	endoribonuclease activity	molecular_function	0.18095	1	2	176	80	24334	comp51030_c0,comp57505_c0
GO:0000917	barrier septum assembly	biological_process	0.18109	1	2	176	71	24334	comp56354_c2,comp56662_c5
GO:0090529	cell septum assembly	biological_process	0.18109	1	2	176	71	24334	comp56354_c2,comp56662_c5
GO:0044425	membrane part	cellular_component	0.18168	1	50	176	5203	24334	comp57530_c0,comp53957_c0,comp53410_c3,comp34282_c0,comp44465_c1,comp50631_c0,comp54349_c0,comp54931_c0,comp55190_c1,comp56200_c1,comp49680_c0,comp53507_c1,comp53985_c0,comp50569_c0,comp50465_c2,comp57082_c1,comp54157_c0,comp56354_c2,comp34715_c0,comp53254_c0,comp57301_c0,comp52718_c0,comp33233_c0,comp48055_c0,comp55392_c1,comp52476_c0,comp56354_c0,comp56594_c0,comp48055_c1,comp57472_c0,comp44165…
GO:0080134	regulation of response to stress	biological_process	0.18177	1	4	176	292	24334	comp53731_c2,comp53450_c0,comp44411_c0,comp50465_c2
GO:0035556	intracellular signal transduction	biological_process	0.18187	1	19	176	1633	24334	comp57301_c0,comp34715_c0,comp38061_c0,comp50482_c0,comp56277_c4,comp51466_c0,comp50465_c2,comp56503_c0,comp53985_c0,comp45628_c0,comp53731_c2,comp57389_c0,comp38793_c0,comp54359_c0,comp53450_c0,comp56354_c0,comp21031_c0,comp50584_c0,comp45536_c0
GO:0007163	establishment or maintenance of cell polarity	biological_process	0.18277	1	2	176	80	24334	comp54359_c0,comp53410_c3
GO:0010906	regulation of glucose metabolic process	biological_process	0.18278	1	1	176	29	24334	comp57389_c0
GO:0001077	RNA polymerase II core promoter proximal region sequence-specific DNA binding transcription factor activity involved in positive regulation of transcription	molecular_function	0.1835	1	1	176	24	24334	comp57389_c0
GO:0006725	cellular aromatic compound metabolic process	biological_process	0.18356	1	63	176	6721	24334	comp56277_c5,comp57204_c0,comp52372_c0,comp57230_c1,comp21031_c0,comp57505_c0,comp53933_c0,comp53410_c3,comp56524_c0,comp50533_c0,comp54538_c1,comp56200_c1,comp57301_c2,comp55561_c0,comp57389_c0,comp50982_c0,comp56503_c0,comp53985_c0,comp53507_c1,comp53797_c0,comp50569_c0,comp56354_c2,comp54157_c0,comp38061_c0,comp34715_c0,comp38792_c0,comp54446_c2,comp55536_c0,comp57519_c3,comp48055_c0,comp45318…
GO:0007032	endosome organization	biological_process	0.1836	1	1	176	16	24334	comp50584_c0
GO:0006605	protein targeting	biological_process	0.18365	1	6	176	339	24334	comp56354_c0,comp50569_c0,comp54359_c0,comp56354_c2,comp44165_c0,comp42401_c1
GO:0008088	axon cargo transport	biological_process	0.18373	1	1	176	16	24334	comp57389_c0
GO:0035064	methylated histone residue binding	molecular_function	0.18438	1	1	176	23	24334	comp55808_c0
GO:1901575	organic substance catabolic process	biological_process	0.18454	1	21	176	1799	24334	comp56524_c0,comp53410_c3,comp53852_c0,comp54359_c0,comp53400_c0,comp57389_c0,comp48055_c0,comp56277_c5,comp49113_c0,comp54775_c0,comp57553_c0,comp21031_c0,comp56354_c0,comp48055_c1,comp50954_c0,comp34715_c0,comp55804_c0,comp57392_c0,comp50982_c0,comp45628_c0,comp56277_c4
GO:0022612	gland morphogenesis	biological_process	0.1846	1	1	176	38	24334	comp54359_c0
GO:0009295	nucleoid	cellular_component	0.18505	1	1	176	21	24334	comp53933_c0
GO:0032506	cytokinetic process	biological_process	0.1852	1	2	176	72	24334	comp56354_c2,comp56662_c5
GO:0019954	asexual reproduction	biological_process	0.18554	1	2	176	74	24334	comp56354_c2,comp56662_c5
GO:0009056	catabolic process	biological_process	0.18567	1	24	176	2070	24334	comp57392_c0,comp34715_c0,comp55804_c0,comp50954_c0,comp56662_c5,comp56277_c4,comp50569_c0,comp52361_c0,comp45628_c0,comp50982_c0,comp53400_c0,comp57389_c0,comp54359_c0,comp53852_c0,comp56524_c0,comp53410_c3,comp56354_c0,comp48055_c1,comp54775_c0,comp57553_c0,comp21031_c0,comp49113_c0,comp48055_c0,comp56277_c5
GO:0020012	evasion or tolerance of host immune response	biological_process	0.18591	1	1	176	15	24334	comp54538_c1
GO:0030683	evasion or tolerance by virus of host immune response	biological_process	0.18591	1	1	176	15	24334	comp54538_c1
GO:0051805	evasion or tolerance of immune response of other organism involved in symbiotic interaction	biological_process	0.18591	1	1	176	15	24334	comp54538_c1
GO:0052564	response to immune response of other organism involved in symbiotic interaction	biological_process	0.18591	1	1	176	15	24334	comp54538_c1
GO:0052572	response to host immune response	biological_process	0.18591	1	1	176	15	24334	comp54538_c1
GO:0030216	keratinocyte differentiation	biological_process	0.18591	1	1	176	21	24334	comp57301_c0
GO:0030425	dendrite	cellular_component	0.18815	1	2	176	132	24334	comp56354_c2,comp56354_c1
GO:0009896	positive regulation of catabolic process	biological_process	0.18869	1	3	176	156	24334	comp56524_c0,comp56662_c5,comp50569_c0
GO:0010639	negative regulation of organelle organization	biological_process	0.18981	1	2	176	95	24334	comp34465_c0,comp52361_c0
GO:0030433	ER-associated protein catabolic process	biological_process	0.19021	1	1	176	16	24334	comp48055_c0
GO:0019511	peptidyl-proline hydroxylation	biological_process	0.19042	1	1	176	11	24334	comp56662_c5
GO:0001228	RNA polymerase II transcription regulatory region sequence-specific DNA binding transcription factor activity involved in positive regulation of transcription	molecular_function	0.19042	1	1	176	25	24334	comp57389_c0
GO:0015918	sterol transport	biological_process	0.19044	1	1	176	35	24334	comp54359_c0
GO:0030301	cholesterol transport	biological_process	0.19044	1	1	176	35	24334	comp54359_c0
GO:0071902	positive regulation of protein serine/threonine kinase activity	biological_process	0.19054	1	2	176	122	24334	comp44465_c1,comp53450_c0
GO:0042613	MHC class II protein complex	cellular_component	0.19095	1	1	176	22	24334	comp57530_c0
GO:0005789	endoplasmic reticulum membrane	cellular_component	0.19098	1	5	176	276	24334	comp51296_c0,comp48055_c0,comp53254_c0,comp55190_c1,comp48055_c1
GO:0010557	positive regulation of macromolecule biosynthetic process	biological_process	0.19143	1	8	176	689	24334	comp53933_c0,comp48714_c0,comp53985_c0,comp56503_c0,comp54359_c0,comp57389_c0,comp38043_c0,comp53450_c0
GO:0043467	regulation of generation of precursor metabolites and energy	biological_process	0.19187	1	1	176	31	24334	comp57389_c0
GO:0004871	signal transducer activity	molecular_function	0.19206	1	12	176	1210	24334	comp57389_c0,comp55561_c0,comp54359_c0,comp50631_c0,comp57082_c1,comp55415_c0,comp56354_c0,comp56503_c0,comp49113_c0,comp55392_c1,comp45536_c0,comp49680_c0
GO:0060089	molecular transducer activity	molecular_function	0.19206	1	12	176	1210	24334	comp49113_c0,comp56503_c0,comp55392_c1,comp45536_c0,comp49680_c0,comp56354_c0,comp50631_c0,comp57082_c1,comp55415_c0,comp55561_c0,comp57389_c0,comp54359_c0
GO:0006366	transcription from RNA polymerase II promoter	biological_process	0.19322	1	9	176	820	24334	comp56503_c0,comp53985_c0,comp53797_c0,comp53933_c0,comp38043_c0,comp55804_c0,comp57389_c0,comp56200_c1,comp54359_c0
GO:0051588	regulation of neurotransmitter transport	biological_process	0.19345	1	1	176	35	24334	comp54538_c1
GO:0005976	polysaccharide metabolic process	biological_process	0.19363	1	6	176	362	24334	comp44445_c0,comp49113_c0,comp53797_c0,comp51564_c0,comp44411_c0,comp55808_c0
GO:0009982	pseudouridine synthase activity	molecular_function	0.19394	1	1	176	23	24334	comp55392_c1
GO:0003705	RNA polymerase II distal enhancer sequence-specific DNA binding transcription factor activity	molecular_function	0.19418	1	1	176	33	24334	comp57389_c0
GO:0001708	cell fate specification	biological_process	0.19421	1	1	176	19	24334	comp54359_c0
GO:0043394	proteoglycan binding	molecular_function	0.1943	1	1	176	24	24334	comp57594_c0
GO:0004616	phosphogluconate dehydrogenase (decarboxylating) activity	molecular_function	0.19431	1	1	176	18	24334	comp55804_c0
GO:0019521	D-gluconate metabolic process	biological_process	0.19431	1	1	176	18	24334	comp55804_c0
GO:0032156	septin cytoskeleton	cellular_component	0.19491	1	1	176	23	24334	comp51228_c0
GO:0048268	clathrin coat assembly	biological_process	0.1967	1	1	176	13	24334	comp57472_c0
GO:0045935	positive regulation of nucleobase-containing compound metabolic process	biological_process	0.19702	1	8	176	700	24334	comp38043_c0,comp56524_c0,comp57389_c0,comp54359_c0,comp56503_c0,comp53985_c0,comp48714_c0,comp53933_c0
GO:0032526	response to retinoic acid	biological_process	0.19786	1	1	176	29	24334	comp54359_c0
GO:0033157	regulation of intracellular protein transport	biological_process	0.19811	1	2	176	96	24334	comp54359_c0,comp56354_c0
GO:0033619	membrane protein proteolysis	biological_process	0.19837	1	1	176	17	24334	comp53410_c3
GO:0071345	cellular response to cytokine stimulus	biological_process	0.19959	1	2	176	85	24334	comp38043_c0,comp57389_c0
GO:0019798	procollagen-proline dioxygenase activity	molecular_function	0.1996	1	1	176	12	24334	comp56662_c5
GO:0031543	peptidyl-proline dioxygenase activity	molecular_function	0.1996	1	1	176	12	24334	comp56662_c5
GO:0005982	starch metabolic process	biological_process	0.20002	1	2	176	92	24334	comp55808_c0,comp49113_c0
GO:0008637	apoptotic mitochondrial changes	biological_process	0.20003	1	1	176	28	24334	comp55402_c0
GO:0030545	receptor regulator activity	molecular_function	0.20023	1	1	176	38	24334	comp53797_c0
GO:0051173	positive regulation of nitrogen compound metabolic process	biological_process	0.20047	1	8	176	704	24334	comp53985_c0,comp56503_c0,comp48714_c0,comp53933_c0,comp38043_c0,comp56524_c0,comp57389_c0,comp54359_c0
GO:0030163	protein catabolic process	biological_process	0.20059	1	6	176	386	24334	comp50954_c0,comp48055_c0,comp48055_c1,comp56354_c0,comp54359_c0,comp21031_c0
GO:0035335	peptidyl-tyrosine dephosphorylation	biological_process	0.2006	1	1	176	34	24334	comp48305_c0
GO:0046467	membrane lipid biosynthetic process	biological_process	0.2007	1	2	176	89	24334	comp53985_c0,comp51296_c0
GO:0042990	regulation of transcription factor import into nucleus	biological_process	0.20073	1	1	176	30	24334	comp56354_c0
GO:0005985	sucrose metabolic process	biological_process	0.20083	1	2	176	93	24334	comp55808_c0,comp49113_c0
GO:0048609	multicellular organismal reproductive process	biological_process	0.20105	1	3	176	179	24334	comp54446_c2,comp51439_c0,comp55256_c0
GO:0042110	T cell activation	biological_process	0.20122	1	2	176	86	24334	comp53410_c3,comp54359_c0
GO:0032504	multicellular organism reproduction	biological_process	0.2013	1	3	176	180	24334	comp55256_c0,comp51439_c0,comp54446_c2
GO:0016775	phosphotransferase activity, nitrogenous group as acceptor	molecular_function	0.20179	1	2	176	77	24334	comp57082_c1,comp49113_c0
GO:0009147	pyrimidine nucleoside triphosphate metabolic process	biological_process	0.20236	1	1	176	22	24334	comp57204_c0
GO:0046890	regulation of lipid biosynthetic process	biological_process	0.20237	1	1	176	34	24334	comp53985_c0
GO:0044325	ion channel binding	molecular_function	0.2034	1	1	176	26	24334	comp47507_c0
GO:0045646	regulation of erythrocyte differentiation	biological_process	0.20352	1	1	176	20	24334	comp57389_c0
GO:0019520	aldonic acid metabolic process	biological_process	0.20396	1	1	176	19	24334	comp55804_c0
GO:0008406	gonad development	biological_process	0.20437	1	1	176	32	24334	comp56080_c0
GO:0006801	superoxide metabolic process	biological_process	0.20446	1	1	176	29	24334	comp46175_c0
GO:0022884	macromolecule transmembrane transporter activity	molecular_function	0.20448	1	1	176	24	24334	comp56200_c1
GO:0042470	melanosome	cellular_component	0.20469	1	1	176	15	24334	comp48055_c0
GO:0048770	pigment granule	cellular_component	0.20469	1	1	176	15	24334	comp48055_c0
GO:0071103	DNA conformation change	biological_process	0.20477	1	3	176	167	24334	comp54446_c2,comp53933_c0,comp56662_c5
GO:0015643	toxic substance binding	molecular_function	0.20529	1	1	176	23	24334	comp55536_c0
GO:0031110	regulation of microtubule polymerization or depolymerization	biological_process	0.20539	1	1	176	24	24334	comp34465_c0
GO:0003001	generation of a signal involved in cell-cell signaling	biological_process	0.20553	1	2	176	136	24334	comp54446_c2,comp57389_c0
GO:0023061	signal release	biological_process	0.20553	1	2	176	136	24334	comp57389_c0,comp54446_c2
GO:0042175	nuclear outer membrane-endoplasmic reticulum membrane network	cellular_component	0.20555	1	5	176	281	24334	comp55190_c1,comp48055_c1,comp51296_c0,comp48055_c0,comp53254_c0
GO:0000323	lytic vacuole	cellular_component	0.20594	1	2	176	92	24334	comp21031_c0,comp54335_c0
GO:0005764	lysosome	cellular_component	0.20594	1	2	176	92	24334	comp54335_c0,comp21031_c0
GO:0051298	centrosome duplication	biological_process	0.20599	1	1	176	34	24334	comp57301_c0
GO:0005811	lipid particle	cellular_component	0.20667	1	1	176	17	24334	comp56638_c1
GO:0051223	regulation of protein transport	biological_process	0.20704	1	3	176	164	24334	comp45536_c0,comp54359_c0,comp56354_c0
GO:0009271	phage shock	biological_process	0.20714	1	1	176	19	24334	comp54335_c0
GO:0010035	response to inorganic substance	biological_process	0.20883	1	2	176	110	24334	comp54359_c0,comp53450_c0
GO:0019049	evasion or tolerance of host defenses by virus	biological_process	0.20884	1	1	176	21	24334	comp54538_c1
GO:0044270	cellular nitrogen compound catabolic process	biological_process	0.2091	1	11	176	898	24334	comp53400_c0,comp53410_c3,comp56524_c0,comp34715_c0,comp21031_c0,comp54775_c0,comp56277_c4,comp56277_c5,comp50982_c0,comp45628_c0,comp48055_c0
GO:0009894	regulation of catabolic process	biological_process	0.20978	1	9	176	669	24334	comp57389_c0,comp54359_c0,comp50954_c0,comp56524_c0,comp56277_c4,comp56354_c0,comp56662_c5,comp50569_c0,comp45628_c0
GO:0008242	omega peptidase activity	molecular_function	0.21013	1	1	176	25	24334	comp50795_c0
GO:0001701	in utero embryonic development	biological_process	0.21041	1	1	176	35	24334	comp53410_c3
GO:0008653	lipopolysaccharide metabolic process	biological_process	0.21056	1	4	176	188	24334	comp51564_c0,comp44411_c0,comp44445_c0,comp53797_c0
GO:0009103	lipopolysaccharide biosynthetic process	biological_process	0.21056	1	4	176	188	24334	comp53797_c0,comp44445_c0,comp51564_c0,comp44411_c0
GO:0006952	defense response	biological_process	0.21075	1	6	176	520	24334	comp50982_c0,comp54538_c1,comp53507_c1,comp53450_c0,comp38793_c0,comp50040_c1
GO:0033002	muscle cell proliferation	biological_process	0.2108	1	1	176	37	24334	comp54359_c0
GO:0005773	vacuole	cellular_component	0.21091	1	3	176	166	24334	comp44165_c0,comp54335_c0,comp21031_c0
GO:0005791	rough endoplasmic reticulum	cellular_component	0.21166	1	1	176	24	24334	comp50040_c1
GO:0006901	vesicle coating	biological_process	0.21215	1	1	176	18	24334	comp57472_c0
GO:0032272	negative regulation of protein polymerization	biological_process	0.21228	1	1	176	21	24334	comp34465_c0
GO:0030032	lamellipodium assembly	biological_process	0.21243	1	1	176	22	24334	comp47059_c0
GO:1902106	negative regulation of leukocyte differentiation	biological_process	0.213	1	1	176	31	24334	comp54359_c0
GO:0060070	canonical Wnt receptor signaling pathway	biological_process	0.21353	1	2	176	125	24334	comp54359_c0,comp38043_c0
GO:0009952	anterior/posterior pattern specification	biological_process	0.21377	1	1	176	31	24334	comp54359_c0
GO:0055002	striated muscle cell development	biological_process	0.21379	1	1	176	48	24334	comp56277_c5
GO:0000786	nucleosome	cellular_component	0.214	1	1	176	35	24334	comp51439_c0
GO:0015849	organic acid transport	biological_process	0.21417	1	3	176	164	24334	comp55804_c0,comp53450_c0,comp53507_c1
GO:0046942	carboxylic acid transport	biological_process	0.21417	1	3	176	164	24334	comp53507_c1,comp53450_c0,comp55804_c0
GO:0045111	intermediate filament cytoskeleton	cellular_component	0.21421	1	3	176	149	24334	comp56354_c2,comp55392_c1,comp50569_c0
GO:0050921	positive regulation of chemotaxis	biological_process	0.21425	1	1	176	25	24334	comp53450_c0
GO:0033554	cellular response to stress	biological_process	0.21491	1	11	176	938	24334	comp44445_c0,comp56524_c0,comp57389_c0,comp54446_c2,comp56602_c0,comp53731_c2,comp48055_c0,comp48055_c1,comp53933_c0,comp44411_c0,comp50465_c2
GO:0000774	adenyl-nucleotide exchange factor activity	molecular_function	0.21538	1	1	176	27	24334	comp56662_c5
GO:0045137	development of primary sexual characteristics	biological_process	0.21546	1	1	176	35	24334	comp56080_c0
GO:0034061	DNA polymerase activity	molecular_function	0.21557	1	3	176	190	24334	comp50533_c0,comp51030_c0,comp57505_c0
GO:0002053	positive regulation of mesenchymal cell proliferation	biological_process	0.21558	1	1	176	23	24334	comp54359_c0
GO:0005774	vacuolar membrane	cellular_component	0.21575	1	2	176	76	24334	comp44165_c0,comp54335_c0
GO:0043154	negative regulation of cysteine-type endopeptidase activity involved in apoptotic process	biological_process	0.21577	1	1	176	30	24334	comp53450_c0
GO:0046700	heterocycle catabolic process	biological_process	0.21583	1	11	176	901	24334	comp56277_c4,comp54775_c0,comp21031_c0,comp48055_c0,comp50982_c0,comp56277_c5,comp45628_c0,comp53400_c0,comp34715_c0,comp53410_c3,comp56524_c0
GO:0000904	cell morphogenesis involved in differentiation	biological_process	0.21595	1	2	176	140	24334	comp44815_c0,comp53410_c3
GO:0051153	regulation of striated muscle cell differentiation	biological_process	0.21601	1	1	176	43	24334	comp54359_c0
GO:0050818	regulation of coagulation	biological_process	0.21606	1	1	176	31	24334	comp53450_c0
GO:0030276	clathrin binding	molecular_function	0.21614	1	1	176	17	24334	comp57472_c0
GO:0031109	microtubule polymerization or depolymerization	biological_process	0.21621	1	1	176	26	24334	comp34465_c0
GO:0008094	DNA-dependent ATPase activity	molecular_function	0.21625	1	2	176	93	24334	comp54446_c2,comp53933_c0
GO:0001678	cellular glucose homeostasis	biological_process	0.21626	1	1	176	32	24334	comp57389_c0
GO:0016070	RNA metabolic process	biological_process	0.2164	1	39	176	4005	24334	comp47507_c0,comp55804_c0,comp56146_c0,comp38043_c0,comp51030_c0,comp55368_c3,comp48714_c0,comp53731_c2,comp54335_c0,comp47059_c0,comp54359_c0,comp57778_c0,comp43249_c0,comp56963_c0,comp54439_c0,comp56594_c0,comp56354_c0,comp56140_c0,comp55392_c1,comp38792_c0,comp57519_c3,comp55536_c0,comp38061_c0,comp54157_c0,comp56354_c2,comp50569_c0,comp53797_c0,comp56503_c0,comp53985_c0,comp53507_c1,comp57301…
GO:0043631	RNA polyadenylation	biological_process	0.21732	1	1	176	26	24334	comp57230_c1
GO:0051293	establishment of spindle localization	biological_process	0.21802	1	1	176	15	24334	comp53410_c3
GO:0031328	positive regulation of cellular biosynthetic process	biological_process	0.21844	1	8	176	726	24334	comp53985_c0,comp56503_c0,comp48714_c0,comp53933_c0,comp53450_c0,comp38043_c0,comp54359_c0,comp57389_c0
GO:0006323	DNA packaging	biological_process	0.21904	1	2	176	93	24334	comp53933_c0,comp56662_c5
GO:0005984	disaccharide metabolic process	biological_process	0.21959	1	2	176	101	24334	comp49113_c0,comp55808_c0
GO:0010675	regulation of cellular carbohydrate metabolic process	biological_process	0.22027	1	1	176	37	24334	comp57389_c0
GO:0030500	regulation of bone mineralization	biological_process	0.22166	1	1	176	25	24334	comp57389_c0
GO:0046638	positive regulation of alpha-beta T cell differentiation	biological_process	0.22189	1	1	176	16	24334	comp54359_c0
GO:0006354	DNA-dependent transcription, elongation	biological_process	0.22196	1	1	176	30	24334	comp54359_c0
GO:0000794	condensed nuclear chromosome	cellular_component	0.22212	1	2	176	98	24334	comp44465_c1,comp53933_c0
GO:0050684	regulation of mRNA processing	biological_process	0.22249	1	1	176	15	24334	comp56524_c0
GO:0009132	nucleoside diphosphate metabolic process	biological_process	0.22285	1	1	176	26	24334	comp50598_c1
GO:0005667	transcription factor complex	cellular_component	0.2229	1	15	176	1495	24334	comp51228_c0,comp50569_c0,comp56354_c0,comp54439_c0,comp56503_c0,comp52361_c0,comp53797_c0,comp38792_c0,comp56200_c1,comp57389_c0,comp56354_c2,comp38061_c0,comp56963_c0,comp57017_c0,comp55804_c0
GO:0009203	ribonucleoside triphosphate catabolic process	biological_process	0.22321	1	8	176	612	24334	comp34715_c0,comp53410_c3,comp53400_c0,comp56277_c5,comp45628_c0,comp48055_c0,comp56277_c4,comp21031_c0
GO:0009207	purine ribonucleoside triphosphate catabolic process	biological_process	0.22321	1	8	176	612	24334	comp21031_c0,comp56277_c4,comp48055_c0,comp45628_c0,comp56277_c5,comp53400_c0,comp53410_c3,comp34715_c0
GO:2000117	negative regulation of cysteine-type endopeptidase activity	biological_process	0.22343	1	1	176	31	24334	comp53450_c0
GO:0070566	adenylyltransferase activity	molecular_function	0.22346	1	1	176	33	24334	comp57230_c1
GO:0051181	cofactor transport	biological_process	0.2237	1	1	176	27	24334	comp57082_c1
GO:0048641	regulation of skeletal muscle tissue development	biological_process	0.22372	1	1	176	35	24334	comp54359_c0
GO:0009146	purine nucleoside triphosphate catabolic process	biological_process	0.22459	1	8	176	615	24334	comp48055_c0,comp56277_c5,comp45628_c0,comp21031_c0,comp56277_c4,comp53410_c3,comp34715_c0,comp53400_c0
GO:0007041	lysosomal transport	biological_process	0.22476	1	1	176	21	24334	comp21031_c0
GO:0006152	purine nucleoside catabolic process	biological_process	0.2248	1	8	176	614	24334	comp21031_c0,comp56277_c4,comp48055_c0,comp56277_c5,comp45628_c0,comp53400_c0,comp53410_c3,comp34715_c0
GO:0046130	purine ribonucleoside catabolic process	biological_process	0.2248	1	8	176	614	24334	comp56277_c5,comp45628_c0,comp48055_c0,comp21031_c0,comp56277_c4,comp53410_c3,comp34715_c0,comp53400_c0
GO:0001503	ossification	biological_process	0.22489	1	2	176	113	24334	comp53985_c0,comp57389_c0
GO:0043161	proteasomal ubiquitin-dependent protein catabolic process	biological_process	0.22495	1	2	176	77	24334	comp54359_c0,comp48055_c0
GO:0009143	nucleoside triphosphate catabolic process	biological_process	0.22511	1	8	176	617	24334	comp45628_c0,comp56277_c5,comp48055_c0,comp56277_c4,comp21031_c0,comp34715_c0,comp53410_c3,comp53400_c0
GO:0009891	positive regulation of biosynthetic process	biological_process	0.22512	1	8	176	735	24334	comp57389_c0,comp54359_c0,comp53450_c0,comp38043_c0,comp53933_c0,comp48714_c0,comp53985_c0,comp56503_c0
GO:0032946	positive regulation of mononuclear cell proliferation	biological_process	0.22518	1	1	176	34	24334	comp54359_c0
GO:0050671	positive regulation of lymphocyte proliferation	biological_process	0.22518	1	1	176	34	24334	comp54359_c0
GO:0010522	regulation of calcium ion transport into cytosol	biological_process	0.22522	1	1	176	28	24334	comp53410_c3
GO:0033365	protein localization to organelle	biological_process	0.22524	1	6	176	355	24334	comp44165_c0,comp56354_c2,comp54359_c0,comp21031_c0,comp50569_c0,comp56354_c0
GO:0071855	neuropeptide receptor binding	molecular_function	0.22525	1	1	176	27	24334	comp34449_c0
GO:0044437	vacuolar part	cellular_component	0.22564	1	2	176	78	24334	comp54335_c0,comp44165_c0
GO:0048008	platelet-derived growth factor receptor signaling pathway	biological_process	0.22567	1	1	176	25	24334	comp38793_c0
GO:0061035	regulation of cartilage development	biological_process	0.22591	1	1	176	28	24334	comp53985_c0
GO:0001837	epithelial to mesenchymal transition	biological_process	0.22656	1	1	176	25	24334	comp44815_c0
GO:0007094	mitotic spindle assembly checkpoint	biological_process	0.22724	1	1	176	28	24334	comp52361_c0
GO:0045841	negative regulation of mitotic metaphase/anaphase transition	biological_process	0.22724	1	1	176	28	24334	comp52361_c0
GO:1902100	negative regulation of metaphase/anaphase transition of cell cycle	biological_process	0.22724	1	1	176	28	24334	comp52361_c0
GO:0050792	regulation of viral process	biological_process	0.22736	1	1	176	36	24334	comp53933_c0
GO:0009164	nucleoside catabolic process	biological_process	0.22755	1	8	176	616	24334	comp34715_c0,comp53410_c3,comp53400_c0,comp48055_c0,comp56277_c5,comp45628_c0,comp56277_c4,comp21031_c0
GO:0042454	ribonucleoside catabolic process	biological_process	0.22755	1	8	176	616	24334	comp53400_c0,comp53410_c3,comp34715_c0,comp21031_c0,comp56277_c4,comp56277_c5,comp45628_c0,comp48055_c0
GO:1901658	glycosyl compound catabolic process	biological_process	0.22755	1	8	176	616	24334	comp53410_c3,comp34715_c0,comp53400_c0,comp56277_c5,comp45628_c0,comp48055_c0,comp21031_c0,comp56277_c4
GO:0044057	regulation of system process	biological_process	0.22824	1	3	176	225	24334	comp48714_c0,comp54446_c2,comp54538_c1
GO:0009154	purine ribonucleotide catabolic process	biological_process	0.2286	1	8	176	622	24334	comp53400_c0,comp53410_c3,comp34715_c0,comp21031_c0,comp56277_c4,comp56277_c5,comp45628_c0,comp48055_c0
GO:0006357	regulation of transcription from RNA polymerase II promoter	biological_process	0.22945	1	8	176	743	24334	comp57389_c0,comp54359_c0,comp56200_c1,comp38043_c0,comp55804_c0,comp53933_c0,comp53985_c0,comp56503_c0
GO:0009261	ribonucleotide catabolic process	biological_process	0.23014	1	8	176	623	24334	comp53410_c3,comp34715_c0,comp53400_c0,comp48055_c0,comp56277_c5,comp45628_c0,comp21031_c0,comp56277_c4
GO:0010594	regulation of endothelial cell migration	biological_process	0.23048	1	1	176	35	24334	comp53450_c0
GO:1901361	organic cyclic compound catabolic process	biological_process	0.23051	1	11	176	918	24334	comp34715_c0,comp53410_c3,comp56524_c0,comp53400_c0,comp50982_c0,comp56277_c5,comp45628_c0,comp48055_c0,comp56277_c4,comp21031_c0,comp54775_c0
GO:0007205	protein kinase C-activating G-protein coupled receptor signaling pathway	biological_process	0.23087	1	1	176	34	24334	comp51466_c0
GO:0051261	protein depolymerization	biological_process	0.23114	1	1	176	28	24334	comp34465_c0
GO:0030282	bone mineralization	biological_process	0.23129	1	1	176	27	24334	comp57389_c0
GO:0032434	regulation of proteasomal ubiquitin-dependent protein catabolic process	biological_process	0.23139	1	1	176	24	24334	comp54359_c0
GO:0010498	proteasomal protein catabolic process	biological_process	0.23171	1	2	176	80	24334	comp54359_c0,comp48055_c0
GO:0008144	drug binding	molecular_function	0.23321	1	1	176	34	24334	comp53933_c0
GO:0008017	microtubule binding	molecular_function	0.23322	1	3	176	138	24334	comp57301_c2,comp53400_c0,comp57696_c0
GO:0055001	muscle cell development	biological_process	0.23331	1	1	176	53	24334	comp56277_c5
GO:0045807	positive regulation of endocytosis	biological_process	0.23354	1	1	176	31	24334	comp53410_c3
GO:0046637	regulation of alpha-beta T cell differentiation	biological_process	0.23395	1	1	176	19	24334	comp54359_c0
GO:0006353	DNA-dependent transcription, termination	biological_process	0.234	1	1	176	22	24334	comp57301_c2
GO:0046635	positive regulation of alpha-beta T cell activation	biological_process	0.23464	1	1	176	19	24334	comp54359_c0
GO:0070201	regulation of establishment of protein localization	biological_process	0.23479	1	3	176	176	24334	comp54359_c0,comp56354_c0,comp45536_c0
GO:0008158	hedgehog receptor activity	molecular_function	0.23479	1	1	176	31	24334	comp55561_c0
GO:0070665	positive regulation of leukocyte proliferation	biological_process	0.23542	1	1	176	36	24334	comp54359_c0
GO:0010927	cellular component assembly involved in morphogenesis	biological_process	0.23589	1	1	176	42	24334	comp56277_c5
GO:0002694	regulation of leukocyte activation	biological_process	0.23595	1	2	176	110	24334	comp54359_c0,comp53450_c0
GO:0042058	regulation of epidermal growth factor receptor signaling pathway	biological_process	0.23607	1	1	176	19	24334	comp21031_c0
GO:1901184	regulation of ERBB signaling pathway	biological_process	0.23607	1	1	176	19	24334	comp21031_c0
GO:0000086	G2/M transition of mitotic cell cycle	biological_process	0.23645	1	1	176	24	24334	comp44465_c1
GO:0060688	regulation of morphogenesis of a branching structure	biological_process	0.23671	1	1	176	43	24334	comp54359_c0
GO:0032006	regulation of TOR signaling cascade	biological_process	0.23722	1	1	176	41	24334	comp57389_c0
GO:0048520	positive regulation of behavior	biological_process	0.23743	1	1	176	28	24334	comp53450_c0
GO:0014031	mesenchymal cell development	biological_process	0.23803	1	1	176	30	24334	comp44815_c0
GO:0042991	transcription factor import into nucleus	biological_process	0.23817	1	1	176	32	24334	comp56354_c0
GO:0015758	glucose transport	biological_process	0.23905	1	1	176	28	24334	comp48370_c0
GO:0045582	positive regulation of T cell differentiation	biological_process	0.23923	1	1	176	19	24334	comp54359_c0
GO:0051494	negative regulation of cytoskeleton organization	biological_process	0.23943	1	1	176	30	24334	comp34465_c0
GO:0003995	acyl-CoA dehydrogenase activity	molecular_function	0.23977	1	1	176	28	24334	comp50795_c0
GO:0006195	purine nucleotide catabolic process	biological_process	0.23994	1	8	176	636	24334	comp53410_c3,comp34715_c0,comp53400_c0,comp48055_c0,comp45628_c0,comp56277_c5,comp21031_c0,comp56277_c4
GO:0051649	establishment of localization in cell	biological_process	0.24009	1	18	176	1452	24334	comp49113_c0,comp48055_c0,comp56354_c0,comp21031_c0,comp57553_c0,comp42401_c1,comp53410_c3,comp44165_c0,comp57389_c0,comp56354_c1,comp56200_c1,comp54359_c0,comp56503_c0,comp53507_c1,comp50569_c0,comp56354_c2,comp50954_c0,comp54446_c2
GO:0010629	negative regulation of gene expression	biological_process	0.24022	1	6	176	517	24334	comp45536_c0,comp55804_c0,comp56146_c0,comp47059_c0,comp38043_c0,comp54359_c0
GO:0005891	voltage-gated calcium channel complex	cellular_component	0.24043	1	1	176	50	24334	comp44465_c1
GO:0045834	positive regulation of lipid metabolic process	biological_process	0.24045	1	1	176	42	24334	comp53985_c0
GO:0045669	positive regulation of osteoblast differentiation	biological_process	0.24072	1	1	176	28	24334	comp53985_c0
GO:0070167	regulation of biomineral tissue development	biological_process	0.2411	1	1	176	33	24334	comp57389_c0
GO:0034641	cellular nitrogen compound metabolic process	biological_process	0.24118	1	62	176	6719	24334	comp54446_c2,comp38792_c0,comp57519_c3,comp55536_c0,comp38061_c0,comp54157_c0,comp56354_c2,comp34715_c0,comp50569_c0,comp50982_c0,comp53797_c0,comp53507_c1,comp56503_c0,comp53985_c0,comp57301_c2,comp56200_c1,comp55561_c0,comp57389_c0,comp53410_c3,comp56524_c0,comp50533_c0,comp54538_c1,comp21031_c0,comp57230_c1,comp53933_c0,comp57505_c0,comp56277_c5,comp57204_c0,comp50954_c0,comp47507_c0,comp55804…
GO:0008645	hexose transport	biological_process	0.24126	1	1	176	30	24334	comp48370_c0
GO:0071174	mitotic spindle checkpoint	biological_process	0.24144	1	1	176	30	24334	comp52361_c0
GO:0048013	ephrin receptor signaling pathway	biological_process	0.2415	1	1	176	38	24334	comp54538_c1
GO:0001664	G-protein coupled receptor binding	molecular_function	0.24155	1	2	176	105	24334	comp53410_c3,comp34449_c0
GO:0070374	positive regulation of ERK1 and ERK2 cascade	biological_process	0.24163	1	1	176	38	24334	comp50465_c2
GO:0071173	spindle assembly checkpoint	biological_process	0.24176	1	1	176	30	24334	comp52361_c0
GO:0031410	cytoplasmic vesicle	cellular_component	0.2422	1	6	176	417	24334	comp50584_c0,comp48370_c0,comp53450_c0,comp53410_c3,comp48055_c0,comp50954_c0
GO:2000648	positive regulation of stem cell proliferation	biological_process	0.24281	1	1	176	31	24334	comp54359_c0
GO:0006007	glucose catabolic process	biological_process	0.24301	1	2	176	103	24334	comp55804_c0,comp57389_c0
GO:0019320	hexose catabolic process	biological_process	0.24301	1	2	176	103	24334	comp57389_c0,comp55804_c0
GO:0001558	regulation of cell growth	biological_process	0.2432	1	2	176	107	24334	comp53985_c0,comp50465_c2
GO:0006900	membrane budding	biological_process	0.24348	1	1	176	20	24334	comp57472_c0
GO:0061136	regulation of proteasomal protein catabolic process	biological_process	0.24388	1	1	176	26	24334	comp54359_c0
GO:0072523	purine-containing compound catabolic process	biological_process	0.24461	1	8	176	641	24334	comp53410_c3,comp34715_c0,comp53400_c0,comp48055_c0,comp56277_c5,comp45628_c0,comp21031_c0,comp56277_c4
GO:0045893	positive regulation of transcription, DNA-dependent	biological_process	0.24482	1	7	176	621	24334	comp53933_c0,comp57389_c0,comp48714_c0,comp54359_c0,comp56503_c0,comp53985_c0,comp38043_c0
GO:0003824	catalytic activity	molecular_function	0.24511	1	84	176	9131	24334	comp51296_c0,comp56277_c4,comp56820_c3,comp57706_c0,comp38043_c0,comp51030_c0,comp55804_c0,comp50954_c0,comp51439_c0,comp50795_c0,comp55392_c1,comp33233_c0,comp45318_c0,comp48055_c1,comp54775_c0,comp43249_c0,comp53400_c0,comp35305_c0,comp56354_c1,comp57778_c0,comp53797_c0,comp53546_c0,comp21110_c0,comp50982_c0,comp55402_c0,comp50569_c0,comp52241_c0,comp34715_c0,comp57519_c3,comp57392_c0,comp54446…
GO:0007034	vacuolar transport	biological_process	0.24524	1	1	176	23	24334	comp21031_c0
GO:0046632	alpha-beta T cell differentiation	biological_process	0.24535	1	1	176	22	24334	comp54359_c0
GO:0032846	positive regulation of homeostatic process	biological_process	0.24609	1	1	176	30	24334	comp53410_c3
GO:0004872	receptor activity	molecular_function	0.24641	1	10	176	1096	24334	comp57082_c1,comp55415_c0,comp50631_c0,comp53254_c0,comp55561_c0,comp53731_c2,comp49680_c0,comp49113_c0,comp55392_c1,comp57055_c0
GO:0016813	hydrolase activity, acting on carbon-nitrogen (but not peptide) bonds, in linear amidines	molecular_function	0.24663	1	1	176	32	24334	comp54775_c0
GO:0060627	regulation of vesicle-mediated transport	biological_process	0.24682	1	2	176	125	24334	comp50584_c0,comp53410_c3
GO:0045639	positive regulation of myeloid cell differentiation	biological_process	0.24694	1	1	176	25	24334	comp57389_c0
GO:0007098	centrosome cycle	biological_process	0.24704	1	1	176	39	24334	comp57301_c0
GO:0006302	double-strand break repair	biological_process	0.24723	1	2	176	108	24334	comp44445_c0,comp56602_c0
GO:0045839	negative regulation of mitosis	biological_process	0.2473	1	1	176	32	24334	comp52361_c0
GO:0051784	negative regulation of nuclear division	biological_process	0.2473	1	1	176	32	24334	comp52361_c0
GO:0008643	carbohydrate transport	biological_process	0.24736	1	2	176	100	24334	comp49113_c0,comp48370_c0
GO:0001522	pseudouridine synthesis	biological_process	0.24779	1	1	176	36	24334	comp55392_c1
GO:0030510	regulation of BMP signaling pathway	biological_process	0.24873	1	1	176	35	24334	comp53985_c0
GO:0051250	negative regulation of lymphocyte activation	biological_process	0.24898	1	1	176	36	24334	comp54359_c0
GO:0045621	positive regulation of lymphocyte differentiation	biological_process	0.2495	1	1	176	22	24334	comp54359_c0
GO:0035150	regulation of tube size	biological_process	0.25046	1	1	176	44	24334	comp48714_c0
GO:0050880	regulation of blood vessel size	biological_process	0.25046	1	1	176	44	24334	comp48714_c0
GO:0046483	heterocycle metabolic process	biological_process	0.25112	1	61	176	6649	24334	comp47507_c0,comp56146_c0,comp55804_c0,comp51030_c0,comp55368_c3,comp38043_c0,comp56277_c4,comp56662_c5,comp44411_c0,comp48714_c0,comp45628_c0,comp53731_c2,comp54335_c0,comp47059_c0,comp56602_c0,comp54359_c0,comp57778_c0,comp53400_c0,comp43249_c0,comp44445_c0,comp56963_c0,comp55256_c0,comp54775_c0,comp57801_c2,comp54439_c0,comp48055_c1,comp56594_c0,comp56354_c0,comp56140_c0,comp45318_c0,comp48055…
GO:0007173	epidermal growth factor receptor signaling pathway	biological_process	0.25126	1	1	176	29	24334	comp21031_c0
GO:0038127	ERBB signaling pathway	biological_process	0.25126	1	1	176	29	24334	comp21031_c0
GO:0002695	negative regulation of leukocyte activation	biological_process	0.2516	1	1	176	38	24334	comp54359_c0
GO:0042129	regulation of T cell proliferation	biological_process	0.25176	1	1	176	34	24334	comp54359_c0
GO:0007188	adenylate cyclase-modulating G-protein coupled receptor signaling pathway	biological_process	0.25185	1	1	176	48	24334	comp56354_c0
GO:0051225	spindle assembly	biological_process	0.25232	1	1	176	33	24334	comp56354_c0
GO:0051130	positive regulation of cellular component organization	biological_process	0.25265	1	3	176	231	24334	comp50465_c2,comp57301_c0,comp53410_c3
GO:0042611	MHC protein complex	cellular_component	0.2531	1	1	176	31	24334	comp57530_c0
GO:0044257	cellular protein catabolic process	biological_process	0.25338	1	5	176	326	24334	comp21031_c0,comp54359_c0,comp48055_c1,comp48055_c0,comp50954_c0
GO:0046365	monosaccharide catabolic process	biological_process	0.25371	1	2	176	107	24334	comp55804_c0,comp57389_c0
GO:0031124	mRNA 3'-end processing	biological_process	0.25381	1	1	176	21	24334	comp56524_c0
GO:1901360	organic cyclic compound metabolic process	biological_process	0.25393	1	63	176	6893	24334	comp44411_c0,comp56662_c5,comp48714_c0,comp56277_c4,comp53731_c2,comp45628_c0,comp47059_c0,comp56602_c0,comp54335_c0,comp47507_c0,comp55368_c3,comp51030_c0,comp38043_c0,comp56146_c0,comp55804_c0,comp57801_c2,comp54775_c0,comp56354_c0,comp56594_c0,comp48055_c1,comp54439_c0,comp48055_c0,comp45318_c0,comp56140_c0,comp50598_c1,comp55392_c1,comp57778_c0,comp54359_c0,comp53400_c0,comp48305_c0,comp43249…
GO:0000981	sequence-specific DNA binding RNA polymerase II transcription factor activity	molecular_function	0.25396	1	2	176	112	24334	comp57389_c0,comp38043_c0
GO:0005739	mitochondrion	cellular_component	0.25461	1	12	176	1051	24334	comp49115_c0,comp55804_c0,comp43249_c0,comp44465_c1,comp56638_c1,comp56277_c4,comp44411_c0,comp53957_c0,comp53507_c1,comp47059_c0,comp55402_c0,comp45536_c0
GO:0046634	regulation of alpha-beta T cell activation	biological_process	0.25482	1	1	176	24	24334	comp54359_c0
GO:0010638	positive regulation of organelle organization	biological_process	0.25516	1	2	176	125	24334	comp57301_c0,comp50465_c2
GO:0005975	carbohydrate metabolic process	biological_process	0.25519	1	13	176	1090	24334	comp57705_c0,comp55808_c0,comp44411_c0,comp51564_c0,comp46547_c0,comp53546_c0,comp53797_c0,comp49113_c0,comp45318_c0,comp48055_c0,comp57389_c0,comp55804_c0,comp44445_c0
GO:0031577	spindle checkpoint	biological_process	0.2557	1	1	176	32	24334	comp52361_c0
GO:0042623	ATPase activity, coupled	molecular_function	0.25624	1	6	176	429	24334	comp54446_c2,comp56354_c1,comp53933_c0,comp53410_c3,comp56354_c2,comp53507_c1
GO:0005200	structural constituent of cytoskeleton	molecular_function	0.25755	1	1	176	32	24334	comp50569_c0
GO:0043412	macromolecule modification	biological_process	0.25784	1	29	176	2737	24334	comp51466_c0,comp44411_c0,comp56662_c5,comp51296_c0,comp50982_c0,comp53797_c0,comp53985_c0,comp54316_c0,comp50482_c0,comp57301_c0,comp55368_c3,comp38043_c0,comp48055_c1,comp57705_c0,comp51564_c0,comp58162_c0,comp44815_c0,comp56475_c1,comp45536_c0,comp48055_c0,comp53957_c0,comp55392_c1,comp52372_c0,comp35305_c0,comp48305_c0,comp44465_c1,comp56524_c0,comp44445_c0,comp53450_c0
GO:0016298	lipase activity	molecular_function	0.25794	1	2	176	91	24334	comp57553_c0,comp57392_c0
GO:0001772	immunological synapse	cellular_component	0.25812	1	1	176	27	24334	comp53410_c3
GO:0005540	hyaluronic acid binding	molecular_function	0.25902	1	1	176	37	24334	comp57082_c1
GO:0006468	protein phosphorylation	biological_process	0.25921	1	13	176	1143	24334	comp44445_c0,comp53450_c0,comp57301_c0,comp50482_c0,comp44465_c1,comp53985_c0,comp53797_c0,comp48055_c0,comp44815_c0,comp58162_c0,comp44411_c0,comp51564_c0,comp48055_c1
GO:0010951	negative regulation of endopeptidase activity	biological_process	0.25937	1	1	176	37	24334	comp53450_c0
GO:0008286	insulin receptor signaling pathway	biological_process	0.25966	1	1	176	36	24334	comp50482_c0
GO:0016020	membrane	cellular_component	0.26037	1	69	176	7720	24334	comp55804_c0,comp50954_c0,comp20930_c0,comp51296_c0,comp56820_c3,comp49115_c0,comp43249_c0,comp57472_c0,comp35305_c0,comp56354_c1,comp52476_c0,comp55392_c1,comp45318_c0,comp33233_c0,comp48055_c1,comp56594_c0,comp56354_c0,comp53254_c0,comp34715_c0,comp53797_c0,comp56503_c0,comp51379_c0,comp50569_c0,comp54349_c0,comp50631_c0,comp44465_c1,comp53410_c3,comp34282_c0,comp55190_c1,comp56200_c1,comp49542…
GO:0000226	microtubule cytoskeleton organization	biological_process	0.26049	1	4	176	245	24334	comp34465_c0,comp56354_c0,comp53410_c3,comp57301_c0
GO:0009166	nucleotide catabolic process	biological_process	0.26106	1	8	176	645	24334	comp53400_c0,comp53410_c3,comp34715_c0,comp21031_c0,comp56277_c4,comp45628_c0,comp56277_c5,comp48055_c0
GO:0048010	vascular endothelial growth factor receptor signaling pathway	biological_process	0.26147	1	1	176	33	24334	comp57389_c0
GO:0030430	host cell cytoplasm	cellular_component	0.26207	1	1	176	33	24334	comp54538_c1
GO:0003018	vascular process in circulatory system	biological_process	0.26233	1	1	176	48	24334	comp48714_c0
GO:0050839	cell adhesion molecule binding	molecular_function	0.26241	1	1	176	32	24334	comp47059_c0
GO:0015031	protein transport	biological_process	0.2628	1	15	176	1138	24334	comp49113_c0,comp45536_c0,comp56354_c0,comp57553_c0,comp21031_c0,comp50569_c0,comp50584_c0,comp53254_c0,comp53410_c3,comp56354_c2,comp42401_c1,comp44165_c0,comp54359_c0,comp56200_c1,comp55190_c1
GO:0050865	regulation of cell activation	biological_process	0.26449	1	2	176	123	24334	comp53450_c0,comp54359_c0
GO:0010464	regulation of mesenchymal cell proliferation	biological_process	0.26456	1	1	176	27	24334	comp54359_c0
GO:0030111	regulation of Wnt receptor signaling pathway	biological_process	0.26464	1	2	176	135	24334	comp38043_c0,comp54359_c0
GO:1901292	nucleoside phosphate catabolic process	biological_process	0.2648	1	8	176	648	24334	comp56277_c5,comp45628_c0,comp48055_c0,comp56277_c4,comp21031_c0,comp34715_c0,comp53410_c3,comp53400_c0
GO:0006465	signal peptide processing	biological_process	0.26523	1	1	176	31	24334	comp50954_c0
GO:0010558	negative regulation of macromolecule biosynthetic process	biological_process	0.26534	1	6	176	527	24334	comp55804_c0,comp56146_c0,comp47059_c0,comp38043_c0,comp54359_c0,comp54446_c2
GO:0046631	alpha-beta T cell activation	biological_process	0.26592	1	1	176	27	24334	comp54359_c0
GO:0051653	spindle localization	biological_process	0.26597	1	1	176	18	24334	comp53410_c3
GO:0048762	mesenchymal cell differentiation	biological_process	0.2662	1	1	176	33	24334	comp44815_c0
GO:0006672	ceramide metabolic process	biological_process	0.26654	1	1	176	28	24334	comp53985_c0
GO:0018208	peptidyl-proline modification	biological_process	0.26672	1	1	176	19	24334	comp56662_c5
GO:0030218	erythrocyte differentiation	biological_process	0.26674	1	1	176	37	24334	comp57389_c0
GO:0060191	regulation of lipase activity	biological_process	0.26677	1	1	176	39	24334	comp53985_c0
GO:0060485	mesenchyme development	biological_process	0.26709	1	1	176	34	24334	comp44815_c0
GO:0005876	spindle microtubule	cellular_component	0.26765	1	1	176	34	24334	comp53797_c0
GO:0032844	regulation of homeostatic process	biological_process	0.26814	1	2	176	131	24334	comp57389_c0,comp53410_c3
GO:0051216	cartilage development	biological_process	0.26848	1	1	176	43	24334	comp53985_c0
GO:0051592	response to calcium ion	biological_process	0.26929	1	1	176	34	24334	comp53450_c0
GO:0044432	endoplasmic reticulum part	cellular_component	0.26958	1	5	176	326	24334	comp48055_c0,comp51296_c0,comp53254_c0,comp55190_c1,comp48055_c1
GO:0007130	synaptonemal complex assembly	biological_process	0.26975	1	1	176	20	24334	comp55256_c0
GO:0034655	nucleobase-containing compound catabolic process	biological_process	0.27027	1	10	176	846	24334	comp53400_c0,comp56524_c0,comp53410_c3,comp34715_c0,comp21031_c0,comp56277_c4,comp48055_c0,comp45628_c0,comp56277_c5,comp50982_c0
GO:0030855	epithelial cell differentiation	biological_process	0.27044	1	2	176	121	24334	comp54439_c0,comp57301_c0
GO:0031329	regulation of cellular catabolic process	biological_process	0.27063	1	8	176	624	24334	comp57389_c0,comp54359_c0,comp50954_c0,comp56524_c0,comp56277_c4,comp56662_c5,comp50569_c0,comp45628_c0
GO:0003755	peptidyl-prolyl cis-trans isomerase activity	molecular_function	0.27068	1	1	176	19	24334	comp55402_c0
GO:0051092	positive regulation of NF-kappaB transcription factor activity	biological_process	0.27073	1	1	176	44	24334	comp53731_c2
GO:0005765	lysosomal membrane	cellular_component	0.27107	1	1	176	29	24334	comp54335_c0
GO:0051147	regulation of muscle cell differentiation	biological_process	0.27121	1	1	176	50	24334	comp54359_c0
GO:0031214	biomineral tissue development	biological_process	0.27142	1	1	176	36	24334	comp57389_c0
GO:0010466	negative regulation of peptidase activity	biological_process	0.27149	1	1	176	40	24334	comp53450_c0
GO:0060401	cytosolic calcium ion transport	biological_process	0.27187	1	1	176	41	24334	comp53410_c3
GO:0060402	calcium ion transport into cytosol	biological_process	0.27187	1	1	176	41	24334	comp53410_c3
GO:0033043	regulation of organelle organization	biological_process	0.27222	1	4	176	317	24334	comp50465_c2,comp34465_c0,comp57301_c0,comp52361_c0
GO:0005783	endoplasmic reticulum	cellular_component	0.2725	1	8	176	607	24334	comp55190_c1,comp50040_c1,comp53254_c0,comp48055_c1,comp56662_c5,comp51296_c0,comp45536_c0,comp48055_c0
GO:0010463	mesenchymal cell proliferation	biological_process	0.27347	1	1	176	29	24334	comp54359_c0
GO:0008649	rRNA methyltransferase activity	molecular_function	0.27416	1	1	176	30	24334	comp55368_c3
GO:0010469	regulation of receptor activity	biological_process	0.27433	1	1	176	22	24334	comp48767_c0
GO:0018958	phenol-containing compound metabolic process	biological_process	0.27451	1	1	176	43	24334	comp55804_c0
GO:0030424	axon	cellular_component	0.27476	1	2	176	133	24334	comp56354_c1,comp56354_c2
GO:0016597	amino acid binding	molecular_function	0.27487	1	1	176	46	24334	comp53450_c0
GO:0050790	regulation of catalytic activity	biological_process	0.27533	1	11	176	997	24334	comp53985_c0,comp48055_c0,comp45628_c0,comp44815_c0,comp58162_c0,comp56277_c4,comp48055_c1,comp53450_c0,comp44465_c1,comp57389_c0,comp38793_c0
GO:0016859	cis-trans isomerase activity	molecular_function	0.27591	1	1	176	21	24334	comp55402_c0
GO:0019814	immunoglobulin complex	cellular_component	0.27688	1	1	176	33	24334	comp55536_c0
GO:0005654	nucleoplasm	cellular_component	0.27689	1	19	176	1963	24334	comp56354_c0,comp54439_c0,comp53933_c0,comp57389_c0,comp53400_c0,comp56200_c1,comp56963_c0,comp44445_c0,comp44165_c0,comp50569_c0,comp51228_c0,comp52361_c0,comp56503_c0,comp53797_c0,comp38792_c0,comp55804_c0,comp57017_c0,comp56354_c2,comp38061_c0
GO:0006536	glutamate metabolic process	biological_process	0.27749	1	1	176	27	24334	comp53852_c0
GO:0010508	positive regulation of autophagy	biological_process	0.27764	1	2	176	111	24334	comp56662_c5,comp50569_c0
GO:0015749	monosaccharide transport	biological_process	0.27931	1	1	176	34	24334	comp48370_c0
GO:0050866	negative regulation of cell activation	biological_process	0.2794	1	1	176	45	24334	comp54359_c0
GO:0097305	response to alcohol	biological_process	0.28011	1	1	176	51	24334	comp56277_c5
GO:0017004	cytochrome complex assembly	biological_process	0.28058	1	1	176	32	24334	comp57082_c1
GO:0044424	intracellular part	cellular_component	0.28059	1	90	176	9995	24334	comp56778_c0,comp52820_c3,comp54359_c0,comp53450_c0,comp48370_c0,comp44445_c0,comp44165_c0,comp54439_c0,comp50584_c0,comp57696_c0,comp50598_c1,comp49113_c0,comp48055_c0,comp56140_c0,comp44815_c0,comp50040_c1,comp54162_c0,comp55368_c3,comp47507_c0,comp56662_c5,comp44411_c0,comp51228_c0,comp47059_c0,comp54335_c0,comp55561_c0,comp57301_c2,comp54049_c0,comp49577_c0,comp57230_c1,comp21031_c0,comp48572…
GO:0009036	Type II site-specific deoxyribonuclease activity	molecular_function	0.28073	1	1	176	39	24334	comp50982_c0
GO:0009359	Type II site-specific deoxyribonuclease complex	cellular_component	0.28073	1	1	176	39	24334	comp50982_c0
GO:0015666	restriction endodeoxyribonuclease activity	molecular_function	0.28073	1	1	176	39	24334	comp50982_c0
GO:0044265	cellular macromolecule catabolic process	biological_process	0.28178	1	7	176	530	24334	comp54359_c0,comp21031_c0,comp48055_c1,comp48055_c0,comp56524_c0,comp50982_c0,comp50954_c0
GO:0009307	DNA restriction-modification system	biological_process	0.28333	1	1	176	40	24334	comp50982_c0
GO:0044355	clearance of foreign intracellular DNA	biological_process	0.28333	1	1	176	40	24334	comp50982_c0
GO:0031327	negative regulation of cellular biosynthetic process	biological_process	0.28362	1	6	176	550	24334	comp55804_c0,comp56146_c0,comp47059_c0,comp38043_c0,comp54446_c2,comp54359_c0
GO:0009404	toxin metabolic process	biological_process	0.28492	1	1	176	34	24334	comp55536_c0
GO:0010332	response to gamma radiation	biological_process	0.28529	1	1	176	42	24334	comp38043_c0
GO:0005623	cell	cellular_component	0.28548	1	101	176	11594	24334	comp55402_c0,comp50982_c0,comp53797_c0,comp52361_c0,comp56503_c0,comp50569_c0,comp51379_c0,comp42115_c2,comp57017_c0,comp34715_c0,comp53254_c0,comp54446_c2,comp57738_c0,comp50380_c0,comp56277_c5,comp57530_c0,comp53933_c0,comp56638_c1,comp55808_c0,comp44465_c1,comp53410_c3,comp54349_c0,comp55190_c1,comp56200_c1,comp57389_c0,comp51296_c0,comp45628_c0,comp56820_c3,comp56277_c4,comp48714_c0,comp50954…
GO:0044464	cell part	cellular_component	0.28548	1	101	176	11594	24334	comp56354_c0,comp56594_c0,comp34465_c0,comp48055_c1,comp55392_c1,comp45536_c0,comp33233_c0,comp45318_c0,comp53400_c0,comp56354_c1,comp35305_c0,comp45727_c0,comp56963_c0,comp49115_c0,comp43249_c0,comp48714_c0,comp56277_c4,comp56820_c3,comp51296_c0,comp45628_c0,comp56060_c0,comp55369_c0,comp47682_c0,comp51439_c0,comp57706_c0,comp51030_c0,comp38043_c0,comp55804_c0,comp50954_c0,comp55808_c0,comp56638…
GO:0000724	double-strand break repair via homologous recombination	biological_process	0.28564	1	1	176	38	24334	comp44445_c0
GO:0000725	recombinational repair	biological_process	0.28564	1	1	176	38	24334	comp44445_c0
GO:0045184	establishment of protein localization	biological_process	0.2864	1	15	176	1161	24334	comp44165_c0,comp56354_c2,comp53410_c3,comp42401_c1,comp53254_c0,comp55190_c1,comp56200_c1,comp54359_c0,comp45536_c0,comp49113_c0,comp50569_c0,comp57553_c0,comp50584_c0,comp21031_c0,comp56354_c0
GO:0030140	trans-Golgi network transport vesicle	cellular_component	0.28703	1	1	176	31	24334	comp50954_c0
GO:0019067	viral assembly, maturation, egress, and release	biological_process	0.28705	1	2	176	122	24334	comp57505_c0,comp50954_c0
GO:0001822	kidney development	biological_process	0.28726	1	1	176	47	24334	comp54359_c0
GO:0050920	regulation of chemotaxis	biological_process	0.28823	1	1	176	41	24334	comp53450_c0
GO:0034101	erythrocyte homeostasis	biological_process	0.28878	1	1	176	41	24334	comp57389_c0
GO:0043043	peptide biosynthetic process	biological_process	0.28905	1	1	176	34	24334	comp50954_c0
GO:0046649	lymphocyte activation	biological_process	0.28973	1	2	176	138	24334	comp54359_c0,comp53410_c3
GO:0045580	regulation of T cell differentiation	biological_process	0.2905	1	1	176	26	24334	comp54359_c0
GO:0003002	regionalization	biological_process	0.29058	1	1	176	49	24334	comp54359_c0
GO:0072001	renal system development	biological_process	0.29065	1	1	176	51	24334	comp54359_c0
GO:0050852	T cell receptor signaling pathway	biological_process	0.29107	1	1	176	41	24334	comp52372_c0
GO:0034704	calcium channel complex	cellular_component	0.29163	1	1	176	58	24334	comp44465_c1
GO:0045202	synapse	cellular_component	0.29193	1	3	176	275	24334	comp56354_c2,comp53410_c3,comp56354_c1
GO:0032993	protein-DNA complex	cellular_component	0.29507	1	1	176	48	24334	comp51439_c0
GO:0002274	myeloid leukocyte activation	biological_process	0.29543	1	1	176	40	24334	comp53450_c0
GO:0006919	activation of cysteine-type endopeptidase activity involved in apoptotic process	biological_process	0.29558	1	1	176	34	24334	comp38793_c0
GO:0097202	activation of cysteine-type endopeptidase activity	biological_process	0.29558	1	1	176	34	24334	comp38793_c0
GO:0007129	synapsis	biological_process	0.29571	1	1	176	25	24334	comp55256_c0
GO:0070192	chromosome organization involved in meiosis	biological_process	0.29571	1	1	176	25	24334	comp55256_c0
GO:0051048	negative regulation of secretion	biological_process	0.29572	1	1	176	49	24334	comp54446_c2
GO:0007338	single fertilization	biological_process	0.29619	1	1	176	33	24334	comp54931_c0
GO:0016482	cytoplasmic transport	biological_process	0.29655	1	7	176	505	24334	comp56354_c0,comp50569_c0,comp54359_c0,comp21031_c0,comp56354_c2,comp44165_c0,comp53410_c3
GO:0044765	single-organism transport	biological_process	0.29665	1	32	176	3262	24334	comp52476_c0,comp49113_c0,comp48055_c0,comp48055_c1,comp56354_c0,comp45727_c0,comp48370_c0,comp53450_c0,comp44165_c0,comp42401_c1,comp57472_c0,comp56354_c1,comp54359_c0,comp56662_c5,comp44411_c0,comp55804_c0,comp50954_c0,comp56475_c1,comp21031_c0,comp54538_c1,comp53410_c3,comp57389_c0,comp56200_c1,comp53507_c1,comp56503_c0,comp50569_c0,comp34715_c0,comp56354_c2,comp57082_c1,comp54157_c0,comp57738…
GO:0031333	negative regulation of protein complex assembly	biological_process	0.2975	1	1	176	31	24334	comp34465_c0
GO:0006879	cellular iron ion homeostasis	biological_process	0.29861	1	1	176	38	24334	comp57389_c0
GO:0042098	T cell proliferation	biological_process	0.29957	1	1	176	42	24334	comp54359_c0
GO:0032880	regulation of protein localization	biological_process	0.29966	1	3	176	199	24334	comp45536_c0,comp54359_c0,comp56354_c0
GO:0005044	scavenger receptor activity	molecular_function	0.30077	1	1	176	52	24334	comp57055_c0
GO:0040014	regulation of multicellular organism growth	biological_process	0.30086	1	1	176	53	24334	comp56503_c0
GO:0008589	regulation of smoothened signaling pathway	biological_process	0.30091	1	1	176	37	24334	comp54359_c0
GO:0000122	negative regulation of transcription from RNA polymerase II promoter	biological_process	0.30212	1	3	176	260	24334	comp54359_c0,comp38043_c0,comp55804_c0
GO:0043903	regulation of symbiosis, encompassing mutualism through parasitism	biological_process	0.30283	1	1	176	43	24334	comp53933_c0
GO:1902107	positive regulation of leukocyte differentiation	biological_process	0.30306	1	1	176	32	24334	comp54359_c0
GO:0006073	cellular glucan metabolic process	biological_process	0.30328	1	2	176	130	24334	comp49113_c0,comp55808_c0
GO:0044042	glucan metabolic process	biological_process	0.30328	1	2	176	130	24334	comp55808_c0,comp49113_c0
GO:0061448	connective tissue development	biological_process	0.30344	1	1	176	47	24334	comp53985_c0
GO:0016202	regulation of striated muscle tissue development	biological_process	0.30454	1	1	176	59	24334	comp54359_c0
GO:0048634	regulation of muscle organ development	biological_process	0.30454	1	1	176	59	24334	comp54359_c0
GO:1901861	regulation of muscle tissue development	biological_process	0.30454	1	1	176	59	24334	comp54359_c0
GO:0009890	negative regulation of biosynthetic process	biological_process	0.30458	1	6	176	556	24334	comp54446_c2,comp54359_c0,comp56146_c0,comp55804_c0,comp47059_c0,comp38043_c0
GO:0000221	vacuolar proton-transporting V-type ATPase, V1 domain	cellular_component	0.30464	1	1	176	25	24334	comp44165_c0
GO:0055114	oxidation-reduction process	biological_process	0.3052	1	15	176	1479	24334	comp51439_c0,comp50795_c0,comp55368_c3,comp52241_c0,comp53852_c0,comp55804_c0,comp43249_c0,comp56662_c5,comp56638_c1,comp48055_c1,comp56277_c4,comp53507_c1,comp50598_c1,comp46175_c0,comp33233_c0
GO:0006820	anion transport	biological_process	0.30531	1	4	176	306	24334	comp55804_c0,comp48370_c0,comp53507_c1,comp53450_c0
GO:0045787	positive regulation of cell cycle	biological_process	0.30568	1	1	176	56	24334	comp44465_c1
GO:0006260	DNA replication	biological_process	0.30636	1	7	176	600	24334	comp45318_c0,comp51030_c0,comp54538_c1,comp50533_c0,comp50598_c1,comp57505_c0,comp53933_c0
GO:0010628	positive regulation of gene expression	biological_process	0.30636	1	7	176	667	24334	comp53933_c0,comp48714_c0,comp57389_c0,comp54359_c0,comp56503_c0,comp53985_c0,comp38043_c0
GO:1901136	carbohydrate derivative catabolic process	biological_process	0.30688	1	8	176	690	24334	comp48055_c0,comp56277_c5,comp45628_c0,comp56277_c4,comp21031_c0,comp34715_c0,comp53410_c3,comp53400_c0
GO:0016591	DNA-directed RNA polymerase II, holoenzyme	cellular_component	0.3069	1	2	176	105	24334	comp56200_c1,comp53797_c0
GO:0009141	nucleoside triphosphate metabolic process	biological_process	0.30734	1	10	176	877	24334	comp57204_c0,comp56277_c5,comp45628_c0,comp48055_c0,comp56277_c4,comp44411_c0,comp21031_c0,comp34715_c0,comp53410_c3,comp53400_c0
GO:0030217	T cell differentiation	biological_process	0.30772	1	1	176	33	24334	comp54359_c0
GO:0000819	sister chromatid segregation	biological_process	0.30773	1	1	176	31	24334	comp53933_c0
GO:0033692	cellular polysaccharide biosynthetic process	biological_process	0.30777	1	4	176	239	24334	comp53797_c0,comp44445_c0,comp51564_c0,comp44411_c0
GO:0031929	TOR signaling cascade	biological_process	0.30902	1	1	176	49	24334	comp57389_c0
GO:0016310	phosphorylation	biological_process	0.30985	1	17	176	1636	24334	comp51564_c0,comp58162_c0,comp48055_c1,comp49113_c0,comp48055_c0,comp44815_c0,comp53450_c0,comp44445_c0,comp37735_c1,comp44465_c1,comp44411_c0,comp53507_c1,comp53985_c0,comp53797_c0,comp57301_c0,comp57082_c1,comp50482_c0
GO:0016755	transferase activity, transferring amino-acyl groups	molecular_function	0.31006	1	1	176	44	24334	comp56475_c1
GO:0031090	organelle membrane	cellular_component	0.3103	1	15	176	1297	24334	comp33233_c0,comp48055_c0,comp51296_c0,comp47059_c0,comp53507_c1,comp54335_c0,comp50584_c0,comp44411_c0,comp48055_c1,comp44165_c0,comp53254_c0,comp48370_c0,comp54162_c0,comp55190_c1,comp56778_c0
GO:0061138	morphogenesis of a branching epithelium	biological_process	0.31049	1	1	176	58	24334	comp54359_c0
GO:0045892	negative regulation of transcription, DNA-dependent	biological_process	0.31089	1	5	176	459	24334	comp55804_c0,comp56146_c0,comp47059_c0,comp38043_c0,comp54359_c0
GO:0007548	sex differentiation	biological_process	0.31095	1	1	176	44	24334	comp56080_c0
GO:0001654	eye development	biological_process	0.31119	1	1	176	57	24334	comp56503_c0
GO:1901565	organonitrogen compound catabolic process	biological_process	0.31254	1	10	176	908	24334	comp53410_c3,comp53852_c0,comp34715_c0,comp53400_c0,comp45628_c0,comp56277_c5,comp48055_c0,comp21031_c0,comp54775_c0,comp56277_c4
GO:0031503	protein complex localization	biological_process	0.31335	1	1	176	27	24334	comp53410_c3
GO:0000187	activation of MAPK activity	biological_process	0.31656	1	1	176	64	24334	comp53450_c0
GO:0019439	aromatic compound catabolic process	biological_process	0.31665	1	10	176	902	24334	comp21031_c0,comp56277_c4,comp56277_c5,comp45628_c0,comp50982_c0,comp48055_c0,comp53400_c0,comp53410_c3,comp56524_c0,comp34715_c0
GO:0032409	regulation of transporter activity	biological_process	0.31671	1	1	176	40	24334	comp45536_c0
GO:0050795	regulation of behavior	biological_process	0.3173	1	1	176	48	24334	comp53450_c0
GO:0034703	cation channel complex	cellular_component	0.31774	1	2	176	193	24334	comp54157_c0,comp44465_c1
GO:0010970	microtubule-based transport	biological_process	0.31791	1	1	176	37	24334	comp57389_c0
GO:0030705	cytoskeleton-dependent intracellular transport	biological_process	0.31791	1	1	176	37	24334	comp57389_c0
GO:0001505	regulation of neurotransmitter levels	biological_process	0.32026	1	1	176	57	24334	comp54538_c1
GO:0000428	DNA-directed RNA polymerase complex	cellular_component	0.32178	1	2	176	109	24334	comp56200_c1,comp53797_c0
GO:0055029	nuclear DNA-directed RNA polymerase complex	cellular_component	0.32178	1	2	176	109	24334	comp56200_c1,comp53797_c0
GO:0030177	positive regulation of Wnt receptor signaling pathway	biological_process	0.32568	1	1	176	49	24334	comp54359_c0
GO:0008209	androgen metabolic process	biological_process	0.32583	1	1	176	47	24334	comp54359_c0
GO:0090068	positive regulation of cell cycle process	biological_process	0.32614	1	1	176	49	24334	comp57301_c0
GO:0070647	protein modification by small protein conjugation or removal	biological_process	0.32615	1	7	176	554	24334	comp50482_c0,comp48055_c0,comp45536_c0,comp38043_c0,comp51466_c0,comp35305_c0,comp48055_c1
GO:0043009	chordate embryonic development	biological_process	0.32734	1	1	176	80	24334	comp53410_c3
GO:0072091	regulation of stem cell proliferation	biological_process	0.32763	1	1	176	43	24334	comp54359_c0
GO:0071478	cellular response to radiation	biological_process	0.32766	1	1	176	44	24334	comp38043_c0
GO:0006464	cellular protein modification process	biological_process	0.32814	1	26	176	2526	24334	comp54316_c0,comp50482_c0,comp57301_c0,comp38043_c0,comp51466_c0,comp44411_c0,comp56662_c5,comp51296_c0,comp53797_c0,comp53985_c0,comp48305_c0,comp35305_c0,comp44465_c1,comp56524_c0,comp53450_c0,comp44445_c0,comp48055_c1,comp57705_c0,comp58162_c0,comp51564_c0,comp56475_c1,comp44815_c0,comp45536_c0,comp48055_c0,comp53957_c0,comp52372_c0
GO:0036211	protein modification process	biological_process	0.32814	1	26	176	2526	24334	comp56662_c5,comp44411_c0,comp51466_c0,comp51296_c0,comp53985_c0,comp53797_c0,comp54316_c0,comp50482_c0,comp38043_c0,comp57301_c0,comp51564_c0,comp58162_c0,comp48055_c1,comp57705_c0,comp48055_c0,comp45536_c0,comp56475_c1,comp44815_c0,comp52372_c0,comp53957_c0,comp48305_c0,comp35305_c0,comp56524_c0,comp44465_c1,comp53450_c0,comp44445_c0
GO:0043524	negative regulation of neuron apoptotic process	biological_process	0.32876	1	1	176	45	24334	comp57389_c0
GO:0032944	regulation of mononuclear cell proliferation	biological_process	0.32885	1	1	176	55	24334	comp54359_c0
GO:0050670	regulation of lymphocyte proliferation	biological_process	0.32885	1	1	176	55	24334	comp54359_c0
GO:0051253	negative regulation of RNA metabolic process	biological_process	0.32943	1	5	176	467	24334	comp55804_c0,comp56146_c0,comp38043_c0,comp47059_c0,comp54359_c0
GO:0007093	mitotic cell cycle checkpoint	biological_process	0.32955	1	1	176	51	24334	comp52361_c0
GO:0000271	polysaccharide biosynthetic process	biological_process	0.32967	1	4	176	249	24334	comp44445_c0,comp53797_c0,comp51564_c0,comp44411_c0
GO:0035264	multicellular organism growth	biological_process	0.32975	1	1	176	62	24334	comp56503_c0
GO:0045619	regulation of lymphocyte differentiation	biological_process	0.32979	1	1	176	35	24334	comp54359_c0
GO:0043624	cellular protein complex disassembly	biological_process	0.33007	1	1	176	49	24334	comp34465_c0
GO:0016471	vacuolar proton-transporting V-type ATPase complex	cellular_component	0.33044	1	1	176	33	24334	comp44165_c0
GO:0001501	skeletal system development	biological_process	0.33084	1	1	176	70	24334	comp53985_c0
GO:1901215	negative regulation of neuron death	biological_process	0.33094	1	1	176	46	24334	comp57389_c0
GO:0034654	nucleobase-containing compound biosynthetic process	biological_process	0.33117	1	32	176	3576	24334	comp56140_c0,comp54439_c0,comp56594_c0,comp56354_c0,comp43249_c0,comp56963_c0,comp54359_c0,comp53731_c2,comp54335_c0,comp47059_c0,comp44411_c0,comp48714_c0,comp47507_c0,comp56146_c0,comp55804_c0,comp38043_c0,comp53933_c0,comp54538_c1,comp57301_c2,comp56200_c1,comp57389_c0,comp53797_c0,comp56503_c0,comp53507_c1,comp53985_c0,comp50569_c0,comp38061_c0,comp54157_c0,comp56354_c2,comp38792_c0,comp55536…
GO:0071705	nitrogen compound transport	biological_process	0.33133	1	4	176	353	24334	comp57082_c1,comp55804_c0,comp54446_c2,comp57389_c0
GO:0034637	cellular carbohydrate biosynthetic process	biological_process	0.33181	1	4	176	254	24334	comp44445_c0,comp53797_c0,comp44411_c0,comp51564_c0
GO:0070663	regulation of leukocyte proliferation	biological_process	0.33187	1	1	176	58	24334	comp54359_c0
GO:0007259	JAK-STAT cascade	biological_process	0.33279	1	1	176	54	24334	comp56503_c0
GO:0001763	morphogenesis of a branching structure	biological_process	0.33307	1	1	176	69	24334	comp54359_c0
GO:0044772	mitotic cell cycle phase transition	biological_process	0.3349	1	2	176	131	24334	comp44465_c1,comp52361_c0
GO:0055072	iron ion homeostasis	biological_process	0.33501	1	1	176	44	24334	comp57389_c0
GO:0044255	cellular lipid metabolic process	biological_process	0.33617	1	10	176	838	24334	comp51296_c0,comp45318_c0,comp53797_c0,comp53985_c0,comp57553_c0,comp44411_c0,comp51564_c0,comp44445_c0,comp47969_c0,comp57392_c0
GO:0004725	protein tyrosine phosphatase activity	molecular_function	0.33655	1	2	176	135	24334	comp48305_c0,comp52372_c0
GO:0051129	negative regulation of cellular component organization	biological_process	0.33665	1	2	176	138	24334	comp52361_c0,comp34465_c0
GO:0044723	single-organism carbohydrate metabolic process	biological_process	0.33679	1	9	176	768	24334	comp57389_c0,comp55804_c0,comp44445_c0,comp55808_c0,comp57705_c0,comp51564_c0,comp44411_c0,comp53797_c0,comp49113_c0
GO:0043227	membrane-bounded organelle	cellular_component	0.33714	1	66	176	7108	24334	comp51296_c0,comp45628_c0,comp56277_c4,comp48714_c0,comp55804_c0,comp38043_c0,comp51030_c0,comp50954_c0,comp47682_c0,comp51439_c0,comp45536_c0,comp33233_c0,comp48055_c1,comp56354_c0,comp56594_c0,comp49115_c0,comp56963_c0,comp43249_c0,comp35305_c0,comp53400_c0,comp53797_c0,comp52361_c0,comp56503_c0,comp55402_c0,comp50569_c0,comp57017_c0,comp34715_c0,comp53254_c0,comp56277_c5,comp56638_c1,comp53933…
GO:0009792	embryo development ending in birth or egg hatching	biological_process	0.33746	1	1	176	83	24334	comp53410_c3
GO:0003015	heart process	biological_process	0.33761	1	1	176	56	24334	comp56277_c5
GO:0060047	heart contraction	biological_process	0.33761	1	1	176	56	24334	comp56277_c5
GO:0080135	regulation of cellular response to stress	biological_process	0.33761	1	2	176	157	24334	comp50465_c2,comp53731_c2
GO:0006220	pyrimidine nucleotide metabolic process	biological_process	0.33831	1	1	176	47	24334	comp57204_c0
GO:0051302	regulation of cell division	biological_process	0.33871	1	1	176	52	24334	comp54359_c0
GO:0004519	endonuclease activity	molecular_function	0.33967	1	3	176	211	24334	comp57505_c0,comp51030_c0,comp50982_c0
GO:0043005	neuron projection	cellular_component	0.34043	1	3	176	283	24334	comp56354_c1,comp57738_c0,comp56354_c2
GO:0051495	positive regulation of cytoskeleton organization	biological_process	0.34137	1	1	176	62	24334	comp50465_c2
GO:0046914	transition metal ion binding	molecular_function	0.34152	1	24	176	2500	24334	comp48572_c0,comp56140_c0,comp57505_c0,comp45701_c0,comp57801_c2,comp56358_c1,comp54775_c0,comp41293_c0,comp45727_c0,comp56963_c0,comp47132_c0,comp35305_c0,comp54359_c0,comp21110_c0,comp45628_c0,comp54269_c3,comp56277_c4,comp56820_c3,comp55368_c3,comp38043_c0,comp55804_c0,comp20898_c0,comp51439_c0,comp57738_c0
GO:0046332	SMAD binding	molecular_function	0.34168	1	1	176	39	24334	comp54316_c0
GO:0009566	fertilization	biological_process	0.34204	1	1	176	37	24334	comp54931_c0
GO:0001819	positive regulation of cytokine production	biological_process	0.34271	1	1	176	47	24334	comp57389_c0
GO:0045786	negative regulation of cell cycle	biological_process	0.34355	1	2	176	149	24334	comp52361_c0,comp53450_c0
GO:0001871	pattern binding	molecular_function	0.34366	1	1	176	45	24334	comp57055_c0
GO:0030247	polysaccharide binding	molecular_function	0.34366	1	1	176	45	24334	comp57055_c0
GO:0008285	negative regulation of cell proliferation	biological_process	0.34484	1	3	176	257	24334	comp54359_c0,comp56524_c0,comp53450_c0
GO:0006629	lipid metabolic process	biological_process	0.34495	1	12	176	1099	24334	comp45318_c0,comp51296_c0,comp53797_c0,comp53985_c0,comp57553_c0,comp51564_c0,comp44411_c0,comp44445_c0,comp54359_c0,comp47969_c0,comp50040_c1,comp57392_c0
GO:0003924	GTPase activity	molecular_function	0.34578	1	5	176	363	24334	comp38061_c0,comp34715_c0,comp21031_c0,comp50584_c0,comp57778_c0
GO:0045944	positive regulation of transcription from RNA polymerase II promoter	biological_process	0.34584	1	4	176	384	24334	comp54359_c0,comp53933_c0,comp53985_c0,comp38043_c0
GO:0000956	nuclear-transcribed mRNA catabolic process	biological_process	0.34633	1	1	176	47	24334	comp56524_c0
GO:0002262	myeloid cell homeostasis	biological_process	0.34768	1	1	176	47	24334	comp57389_c0
GO:0009314	response to radiation	biological_process	0.34781	1	2	176	157	24334	comp38043_c0,comp54316_c0
GO:0030098	lymphocyte differentiation	biological_process	0.34973	1	1	176	46	24334	comp54359_c0
GO:0051220	cytoplasmic sequestering of protein	biological_process	0.35092	1	1	176	36	24334	comp56354_c0
GO:0038024	cargo receptor activity	molecular_function	0.35169	1	1	176	62	24334	comp57055_c0
GO:0001655	urogenital system development	biological_process	0.35197	1	1	176	64	24334	comp54359_c0
GO:0044450	microtubule organizing center part	cellular_component	0.35225	1	1	176	40	24334	comp53933_c0
GO:0051641	cellular localization	biological_process	0.35282	1	19	176	1679	24334	comp56503_c0,comp53507_c1,comp47059_c0,comp50569_c0,comp56354_c2,comp50954_c0,comp54446_c2,comp49113_c0,comp48055_c0,comp56354_c0,comp57553_c0,comp21031_c0,comp44165_c0,comp53410_c3,comp42401_c1,comp57389_c0,comp56354_c1,comp56200_c1,comp54359_c0
GO:0034599	cellular response to oxidative stress	biological_process	0.35302	1	1	176	53	24334	comp57389_c0
GO:0034702	ion channel complex	cellular_component	0.35343	1	2	176	207	24334	comp44465_c1,comp54157_c0
GO:0016888	endodeoxyribonuclease activity, producing 5'-phosphomonoesters	molecular_function	0.35408	1	1	176	55	24334	comp50982_c0
GO:0004197	cysteine-type endopeptidase activity	molecular_function	0.3541	1	2	176	171	24334	comp57055_c0,comp50795_c0
GO:0007399	nervous system development	biological_process	0.3547	1	3	176	332	24334	comp54359_c0,comp48055_c0,comp56503_c0
GO:0072089	stem cell proliferation	biological_process	0.35494	1	1	176	53	24334	comp54359_c0
[truncated: 683 more rows]
